# Supplementary material for: Longitudinal multi-omics analysis of host microbiome architecture and immune responses during short-term spaceflight
Source: Nat Microbiol. 2024 Jun 11;9(7):1661–75. doi: 10.1038/s41564-024-01635-8 (PMC11222149; doi:10.1038/s41564-024-01635-8)
Supplement: Supplementary file 4 — Glossary and background. Definitions of terms used in this manuscript. Tab 2 contains a description of the negative controls used in this study for decontamination. [file 41564_2024_1635_MOESM4_ESM.xlsx]

## Sheet: glossary
TERM	DEFINITION
microbial feature	Any single unit of measure of a microbial ecosystem. In this study, it refers to predicted proteins, bacterial taxa, viral taxa, and archaeal taxa.
microbiome/microbial/metagenomic architecture	The complete set of microbial feature associations (genes and taxa) with a given phenotype, in this case, spaceflight.
microbiome-assocation-study (MAS)	This refers to the process of identifying a microbial architecture; computing associations between microbial features and a given phenotype or set of phenotypes.
pre-flight, mid-flight, post-flight	The broad categories of sampling times -- before the crew flew (up until the day before flight), during flight, or after they returned (the first time point of which was "R+1," which occurred the day or return)
viral/bacterial metagenomic activation	An increase in the abundance of a microbial feature that is statistically associated with spaceflight
viral/bacterial metatranscriptomic activation	An increase in the expression (or, in the case of RNA viruses, potentially abundance) of a microbial feature that is statistically associated with spaceflight
gene/Open-Reading-Frame (ORF)	A single, algorithmically predicted coding sequence from de novo assembled contigs.
non-redundant gene/protein catalog	A set of genes that have been clustered based on sequence identity into groups.
conensus gene/gene/genetic feature	The single sequence that represents a cluster of genes in a non-redundant gene catalog.
microbial ecosystem/swabbing site/host biome	One of the three broad areas sampled, either the skin, oral, or nasal microbiomes
functional core of spaceflight	A group of annotated bacterial proteins that are consistently increased in-flight across all body sites.
sequencing methods	Metagenomics or metatranscriptomics
GTDB	The Genome Taxonomy Database, a database used for our bacterial/archaeal alignments
L2FC	Log2 of the fold change between different timepoints.
Association categories	The time-dependent trend of a given microbial feature (e.g., increasing/decreasing transiently in flight). See Methods for how these are determined.
Strain-sharing event	Any time the same microbial strain is detected in two different metagenomic swabs.

## Sheet: control_data
Type	Sample #	Purpose	Description
Swab water	46	Controlling for contaminants introduced during the swabbing process under the stressful conditions of spaceflight.	Prior to an astronaut swabbing a site, they dipped an ostensibly sterile swab in this water. We preserved this water and sequenced it, as it should capture contaminants on the swabs prior to sample collection.
Open Air Control	6	Controlling for airborne contaminants introduced during swabbing on Earth.	During one post-flight timepoint, swabs were exposed to the air during crew sample collection in order to capture potential airborne contaminants.
Sequencing negative controls	24	Additional controls for the “kitome” as well as contaminants potentially introduced during sequencing.	Swabs were collected by exposure to the air or swabbing the benchtop before and after wiping with a 10% bleach solution. Additional air controls were taken by external laboratories that handled samples prior to processing.
