# Supplementary material for: Longitudinal multi-omics analysis of host microbiome architecture and immune responses during short-term spaceflight
Source: Nat Microbiol. 2024 Jun 11;9(7):1661–75. doi: 10.1038/s41564-024-01635-8 (PMC11222149; doi:10.1038/s41564-024-01635-8)
Supplement: Supplementary file 5 — Source data for Supplementary Figs. 1–7. [file 41564_2024_1635_MOESM5_ESM.xlsx]

## Sheet: suppfig1_top
	location	variable	m	sd
1	Oral	g__Streptococcus	0.469801	0.183416
2	Oral	g__Gemella	0.0656497	0.0475735
3	Oral	g__Haemophilus_D	0.0655002	0.0532285
4	Oral	g__Haemophilus	0.0509587	0.0896543
5	Oral	g__Veillonella	0.0488075	0.052839
6	Oral	g__Neisseria	0.0432156	0.0482079
7	Oral	g__Prevotella	0.0319628	0.0333503
8	Oral	g__Actinomyces	0.0209192	0.0239778
9	Oral	g__Rothia	0.0198018	0.0178432
10	Oral	g__Granulicatella	0.0189763	0.0148946
11	Nasal	g__Cutibacterium	0.360337	0.182585
12	Nasal	g__Staphylococcus	0.180558	0.200231
13	Nasal	g__Corynebacterium	0.166784	0.187717
14	Nasal	g__Lawsonella	0.0232692	0.0239567
15	Nasal	g__Peptoniphilus_A	0.0132867	0.0235703
16	Nasal	g__Anaerococcus	0.0124121	0.0232334
17	Nasal	g__Spirillospora	0.0108343	0.0130223
18	Nasal	g__Streptomyces	0.00531639	0.0068685
19	Nasal	g__Dolosigranulum	0.00508522	0.0116396
20	Nasal	g__Finegoldia	0.00453977	0.00854547
21	Armpit	g__Staphylococcus	0.46755	0.320181
22	Armpit	g__Cutibacterium	0.234911	0.226538
23	Armpit	g__Corynebacterium	0.0518277	0.140227
24	Armpit	g__Bradyrhizobium	0.0255319	0.0423766
25	Armpit	g__CAISGS01	0.0212747	0.0575814
26	Armpit	g__Mesorhizobium	0.0105871	0.0338229
27	Armpit	g__Streptococcus	0.00953201	0.0225134
28	Armpit	g__Lawsonella	0.00921651	0.0172229
29	Armpit	g__Mycobacterium	0.00571088	0.0121794
30	Armpit	g__Gemella	0.00478885	0.00419638
31	Belly Button	g__Corynebacterium	0.591919	0.305877
32	Belly Button	g__Cutibacterium	0.116436	0.238402
33	Belly Button	g__Staphylococcus	0.0757873	0.167565
34	Belly Button	g__Brevibacterium	0.057084	0.100077
35	Belly Button	g__Janibacter_A	0.0124364	0.0311919
36	Belly Button	g__Lawsonella	0.00960515	0.02643
37	Belly Button	g__Anaerococcus	0.0073127	0.00980292
38	Belly Button	g__Bradyrhizobium	0.00713626	0.0141175
39	Belly Button	g__Streptococcus	0.00624564	0.0121846
40	Belly Button	g__CAISGS01	0.00523567	0.0174434
41	Forearm	g__Cutibacterium	0.476621	0.258838
42	Forearm	g__Corynebacterium	0.0963082	0.171401
43	Forearm	g__Bradyrhizobium	0.0434277	0.0794823
44	Forearm	g__Staphylococcus	0.0346971	0.0297508
45	Forearm	g__Lawsonella	0.027386	0.0427235
46	Forearm	g__Streptococcus	0.0255943	0.0326286
47	Forearm	g__CAISGS01	0.0253387	0.060367
48	Forearm	g__Mesorhizobium	0.0147123	0.0364417
49	Forearm	g__Mycobacterium	0.0132093	0.0293522
50	Forearm	g__Prevotella	0.0083786	0.0235974
51	Gluteal Crease	g__Corynebacterium	0.378986	0.279811
52	Gluteal Crease	g__Cutibacterium	0.246346	0.297597
53	Gluteal Crease	g__Staphylococcus	0.0796755	0.135212
54	Gluteal Crease	g__Anaerococcus	0.0351854	0.0476309
55	Gluteal Crease	g__Finegoldia	0.0277455	0.0393707
56	Gluteal Crease	g__Peptoniphilus_A	0.0276522	0.0492656
57	Gluteal Crease	g__Facklamia	0.0138757	0.0320671
58	Gluteal Crease	g__Lawsonella	0.00713283	0.00968003
59	Gluteal Crease	g__Porphyromonas_A	0.00701394	0.0135414
60	Gluteal Crease	g__Prevotella	0.00655356	0.0150603
61	Nape of Neck	g__Cutibacterium	0.714347	0.226107
62	Nape of Neck	g__Corynebacterium	0.0615623	0.163521
63	Nape of Neck	g__Staphylococcus	0.0439259	0.0676773
64	Nape of Neck	g__Bradyrhizobium	0.0127207	0.0368319
65	Nape of Neck	g__Streptococcus	0.0111238	0.0235911
66	Nape of Neck	g__CAISGS01	0.0101831	0.0301689
67	Nape of Neck	g__Lawsonella	0.00955732	0.0120417
68	Nape of Neck	g__Clostridium_A	0.00467678	0.00548567
69	Nape of Neck	g__Ralstonia	0.00375336	0.0176585
70	Nape of Neck	g__Pelomonas	0.00291901	0.0149992
71	Post-Auricular	g__Cutibacterium	0.61633	0.26953
72	Post-Auricular	g__Staphylococcus	0.125937	0.128497
73	Post-Auricular	g__Corynebacterium	0.0523974	0.0936345
74	Post-Auricular	g__Bradyrhizobium	0.0166606	0.0493429
75	Post-Auricular	g__Anaerococcus	0.0164718	0.034134
76	Post-Auricular	g__CAISGS01	0.00898979	0.0312359
77	Post-Auricular	g__Lawsonella	0.00754494	0.0107355
78	Post-Auricular	g__Spirillospora	0.00484936	0.0108526
79	Post-Auricular	g__Streptomyces	0.0030892	0.00315967
80	Post-Auricular	g__Peptoniphilus_A	0.00302186	0.00676375
81	T-Zone	g__Cutibacterium	0.811278	0.197122
82	T-Zone	g__Corynebacterium	0.0497843	0.14336
83	T-Zone	g__Staphylococcus	0.0327894	0.0561535
84	T-Zone	g__Lawsonella	0.00554662	0.00704267
85	T-Zone	g__Streptococcus	0.00457708	0.00649765
86	T-Zone	g__Anaerococcus	0.00371687	0.00526296
87	T-Zone	g__Bradyrhizobium	0.0032528	0.00782275
88	T-Zone	g__Janibacter_A	0.00257266	0.0143239
89	T-Zone	g__Clostridium_A	0.00254599	0.00328674
90	T-Zone	g__CAISGS01	0.00251636	0.00686741
91	Toe Web Space	g__Corynebacterium	0.318774	0.322158
92	Toe Web Space	g__Staphylococcus	0.285515	0.279948
93	Toe Web Space	g__Cutibacterium	0.0791715	0.102282
94	Toe Web Space	g__Bradyrhizobium	0.0285089	0.0880525
95	Toe Web Space	g__Acinetobacter	0.0262514	0.0867106
96	Toe Web Space	g__CAISGS01	0.0168344	0.0478558
97	Toe Web Space	g__Anaerococcus	0.00923006	0.0176356
98	Toe Web Space	g__Lawsonella	0.00661689	0.0102391
99	Toe Web Space	g__Moraxella_A	0.00645363	0.0108199
100	Toe Web Space	g__Streptococcus	0.00631733	0.0134617
101	Stool	g__Phocaeicola	0.0958901	0.0361095
102	Stool	g__Bacteroides	0.0778502	0.0246872
103	Stool	g__Blautia_A	0.0702141	0.0301822
104	Stool	g__Agathobacter	0.0694336	0.0537647
105	Stool	g__Prevotella	0.0479102	0.0792693
106	Stool	g__Faecalibacterium	0.0343546	0.00992514
107	Stool	g__Ruminococcus_E	0.0307954	0.0199897
108	Stool	g__Gemmiger	0.0286943	0.0145285
109	Stool	g__Fusicatenibacter	0.022753	0.0117947
110	Stool	g__Alistipes	0.0225135	0.0110274
111	Capsule	g__Cutibacterium	0.368868	0.218255
112	Capsule	g__Bradyrhizobium	0.134998	0.141769
113	Capsule	g__CAISGS01	0.0928707	0.117643
114	Capsule	g__Staphylococcus	0.0467078	0.0456683
115	Capsule	g__Mesorhizobium	0.0429307	0.0608693
116	Capsule	g__Corynebacterium	0.0386871	0.0333845
117	Capsule	g__Lawsonella	0.0254138	0.0320803
118	Capsule	g__Ralstonia	0.0186529	0.0328607
119	Capsule	g__Streptococcus	0.0141459	0.0163831
120	Capsule	g__Pelomonas	0.00749361	0.017579

## Sheet: suppfig1_bot
	location	variable	m	sd
1	Oral	g__Streptococcus	0.469801	0.183416
2	Oral	g__Gemella	0.0656497	0.0475735
3	Oral	g__Haemophilus_D	0.0655002	0.0532285
4	Oral	g__Haemophilus	0.0509587	0.0896543
5	Oral	g__Veillonella	0.0488075	0.052839
6	Oral	g__Neisseria	0.0432156	0.0482079
7	Oral	g__Prevotella	0.0319628	0.0333503
8	Oral	g__Actinomyces	0.0209192	0.0239778
9	Oral	g__Rothia	0.0198018	0.0178432
10	Oral	g__Granulicatella	0.0189763	0.0148946
11	Nasal	g__Cutibacterium	0.360337	0.182585
12	Nasal	g__Staphylococcus	0.180558	0.200231
13	Nasal	g__Corynebacterium	0.166784	0.187717
14	Nasal	g__Lawsonella	0.0232692	0.0239567
15	Nasal	g__Peptoniphilus_A	0.0132867	0.0235703
16	Nasal	g__Anaerococcus	0.0124121	0.0232334
17	Nasal	g__Spirillospora	0.0108343	0.0130223
18	Nasal	g__Streptomyces	0.00531639	0.0068685
19	Nasal	g__Dolosigranulum	0.00508522	0.0116396
20	Nasal	g__Finegoldia	0.00453977	0.00854547
21	Armpit	g__Staphylococcus	0.46755	0.320181
22	Armpit	g__Cutibacterium	0.234911	0.226538
23	Armpit	g__Corynebacterium	0.0518277	0.140227
24	Armpit	g__Bradyrhizobium	0.0255319	0.0423766
25	Armpit	g__CAISGS01	0.0212747	0.0575814
26	Armpit	g__Streptococcus	0.00953201	0.0225134
27	Armpit	g__Lawsonella	0.00921651	0.0172229
28	Armpit	g__Mycobacterium	0.00571088	0.0121794
29	Armpit	g__Gemella	0.00478885	0.00419638
30	Armpit	g__Rothia	0.00416136	0.0126041
31	Belly Button	g__Corynebacterium	0.591919	0.305877
32	Belly Button	g__Cutibacterium	0.116436	0.238402
33	Belly Button	g__Staphylococcus	0.0757873	0.167565
34	Belly Button	g__Brevibacterium	0.057084	0.100077
35	Belly Button	g__Janibacter_A	0.0124364	0.0311919
36	Belly Button	g__Lawsonella	0.00960515	0.02643
37	Belly Button	g__Anaerococcus	0.0073127	0.00980292
38	Belly Button	g__Bradyrhizobium	0.00713626	0.0141175
39	Belly Button	g__Streptococcus	0.00624564	0.0121846
40	Belly Button	g__CAISGS01	0.00523567	0.0174434
41	Forearm	g__Cutibacterium	0.476621	0.258838
42	Forearm	g__Corynebacterium	0.0963082	0.171401
43	Forearm	g__Bradyrhizobium	0.0434277	0.0794823
44	Forearm	g__Staphylococcus	0.0346971	0.0297508
45	Forearm	g__Lawsonella	0.027386	0.0427235
46	Forearm	g__Streptococcus	0.0255943	0.0326286
47	Forearm	g__CAISGS01	0.0253387	0.060367
48	Forearm	g__Mycobacterium	0.0132093	0.0293522
49	Forearm	g__Prevotella	0.0083786	0.0235974
50	Forearm	g__Actinomyces	0.00798021	0.0265506
51	Gluteal Crease	g__Corynebacterium	0.378986	0.279811
52	Gluteal Crease	g__Cutibacterium	0.246346	0.297597
53	Gluteal Crease	g__Staphylococcus	0.0796755	0.135212
54	Gluteal Crease	g__Anaerococcus	0.0351854	0.0476309
55	Gluteal Crease	g__Finegoldia	0.0277455	0.0393707
56	Gluteal Crease	g__Peptoniphilus_A	0.0276522	0.0492656
57	Gluteal Crease	g__Facklamia	0.0138757	0.0320671
58	Gluteal Crease	g__Lawsonella	0.00713283	0.00968003
59	Gluteal Crease	g__Porphyromonas_A	0.00701394	0.0135414
60	Gluteal Crease	g__Prevotella	0.00655356	0.0150603
61	Nape of Neck	g__Cutibacterium	0.714347	0.226107
62	Nape of Neck	g__Corynebacterium	0.0615623	0.163521
63	Nape of Neck	g__Staphylococcus	0.0439259	0.0676773
64	Nape of Neck	g__Bradyrhizobium	0.0127207	0.0368319
65	Nape of Neck	g__Streptococcus	0.0111238	0.0235911
66	Nape of Neck	g__CAISGS01	0.0101831	0.0301689
67	Nape of Neck	g__Lawsonella	0.00955732	0.0120417
68	Nape of Neck	g__Clostridium_A	0.00467678	0.00548567
69	Nape of Neck	g__Ralstonia	0.00375336	0.0176585
70	Nape of Neck	g__Pelomonas	0.00291901	0.0149992
71	Post-Auricular	g__Cutibacterium	0.61633	0.26953
72	Post-Auricular	g__Staphylococcus	0.125937	0.128497
73	Post-Auricular	g__Corynebacterium	0.0523974	0.0936345
74	Post-Auricular	g__Bradyrhizobium	0.0166606	0.0493429
75	Post-Auricular	g__Anaerococcus	0.0164718	0.034134
76	Post-Auricular	g__CAISGS01	0.00898979	0.0312359
77	Post-Auricular	g__Lawsonella	0.00754494	0.0107355
78	Post-Auricular	g__Spirillospora	0.00484936	0.0108526
79	Post-Auricular	g__Streptomyces	0.0030892	0.00315967
80	Post-Auricular	g__Peptoniphilus_A	0.00302186	0.00676375
81	T-Zone	g__Cutibacterium	0.811278	0.197122
82	T-Zone	g__Corynebacterium	0.0497843	0.14336
83	T-Zone	g__Staphylococcus	0.0327894	0.0561535
84	T-Zone	g__Lawsonella	0.00554662	0.00704267
85	T-Zone	g__Streptococcus	0.00457708	0.00649765
86	T-Zone	g__Anaerococcus	0.00371687	0.00526296
87	T-Zone	g__Bradyrhizobium	0.0032528	0.00782275
88	T-Zone	g__Janibacter_A	0.00257266	0.0143239
89	T-Zone	g__Clostridium_A	0.00254599	0.00328674
90	T-Zone	g__CAISGS01	0.00251636	0.00686741
91	Toe Web Space	g__Corynebacterium	0.318774	0.322158
92	Toe Web Space	g__Staphylococcus	0.285515	0.279948
93	Toe Web Space	g__Cutibacterium	0.0791715	0.102282
94	Toe Web Space	g__Bradyrhizobium	0.0285089	0.0880525
95	Toe Web Space	g__Acinetobacter	0.0262514	0.0867106
96	Toe Web Space	g__CAISGS01	0.0168344	0.0478558
97	Toe Web Space	g__Anaerococcus	0.00923006	0.0176356
98	Toe Web Space	g__Lawsonella	0.00661689	0.0102391
99	Toe Web Space	g__Moraxella_A	0.00645363	0.0108199
100	Toe Web Space	g__Streptococcus	0.00631733	0.0134617
101	Stool	g__Phocaeicola	0.0958901	0.0361095
102	Stool	g__Bacteroides	0.0778502	0.0246872
103	Stool	g__Blautia_A	0.0702141	0.0301822
104	Stool	g__Agathobacter	0.0694336	0.0537647
105	Stool	g__Prevotella	0.0479102	0.0792693
106	Stool	g__Faecalibacterium	0.0343546	0.00992514
107	Stool	g__Ruminococcus_E	0.0307954	0.0199897
108	Stool	g__Gemmiger	0.0286943	0.0145285
109	Stool	g__Fusicatenibacter	0.022753	0.0117947
110	Stool	g__Alistipes	0.0225135	0.0110274
111	Capsule	g__Cutibacterium	0.368868	0.218255
112	Capsule	g__Bradyrhizobium	0.134998	0.141769
113	Capsule	g__CAISGS01	0.0928707	0.117643
114	Capsule	g__Staphylococcus	0.0467078	0.0456683
115	Capsule	g__Corynebacterium	0.0386871	0.0333845
116	Capsule	g__Lawsonella	0.0254138	0.0320803
117	Capsule	g__Ralstonia	0.0186529	0.0328607
118	Capsule	g__Streptococcus	0.0141459	0.0163831
119	Capsule	g__Pelomonas	0.00749361	0.017579
120	Capsule	g__Pseudomonas_E	0.00571557	0.013436

## Sheet: suppfig2_top
	location	variable	m	sd
1	Oral	g__Streptococcus	0.381073	0.150893
2	Oral	g__Gemella	0.0814863	0.0596788
3	Oral	g__Actinomyces	0.0514557	0.0733096
4	Oral	g__Haemophilus	0.0421689	0.0578984
5	Oral	g__Rothia	0.035769	0.0397755
6	Oral	g__Haemophilus_D	0.0246767	0.0249841
7	Oral	g__Neisseria	0.0222688	0.044589
8	Oral	g__Veillonella	0.0222263	0.0286034
9	Oral	g__Lautropia	0.0101735	0.0171008
10	Oral	g__Fusobacterium	0.0101063	0.0109651
11	Nasal	g__Corynebacterium	0.243408	0.232671
12	Nasal	g__Staphylococcus	0.231797	0.225379
13	Nasal	g__Cutibacterium	0.176782	0.106505
14	Nasal	g__Anaerococcus	0.0189882	0.0434273
15	Nasal	g__Peptoniphilus_A	0.0120726	0.0232857
16	Nasal	g__Dolosigranulum	0.00980012	0.0191281
17	Nasal	g__Lawsonella	0.0081482	0.0144174
18	Nasal	g__Methylocystis	0.00721716	0.0131912
19	Nasal	g__Finegoldia	0.00620602	0.0148664
20	Nasal	g__Streptococcus	0.00586243	0.0232103
21	Armpit	g__Staphylococcus	0.151373	0.164497
22	Armpit	g__Cutibacterium	0.101112	0.13744
23	Armpit	g__Corynebacterium	0.01846	0.0438118
24	Armpit	g__Acinetobacter	0.0140759	0.0314779
25	Armpit	g__Natronomonas	0.012518	0.00698067
26	Armpit	g__Comamonas	0.00792677	0.00425138
27	Armpit	g__Alcaligenes	0.0049015	0.00274046
28	Armpit	g__Mesorhizobium	0.00337375	0.0130796
29	Armpit	g__Dermacoccus	0.00293243	0.00825504
30	Armpit	g__Micrococcus	0.00275148	0.010446
31	Belly Button	g__Corynebacterium	0.40423	0.243674
32	Belly Button	g__Brevibacterium	0.0467411	0.081444
33	Belly Button	g__Cutibacterium	0.0283643	0.0579091
34	Belly Button	g__Micrococcus	0.02816	0.0589748
35	Belly Button	g__Staphylococcus	0.0242644	0.0464956
36	Belly Button	g__Janibacter_A	0.0149379	0.039864
37	Belly Button	g__Anaerococcus	0.00507363	0.0147388
38	Belly Button	g__Pseudomonas_A	0.00311856	0.00430899
39	Belly Button	g__Brachybacterium	0.00306142	0.00612034
40	Belly Button	g__Natronomonas	0.0026222	0.00332476
41	Forearm	g__Cutibacterium	0.181684	0.1729
42	Forearm	g__Corynebacterium	0.0583794	0.131505
43	Forearm	g__Staphylococcus	0.0242364	0.031445
44	Forearm	g__Pseudomonas_A	0.0119313	0.00703336
45	Forearm	g__Micrococcus	0.0103344	0.0231882
46	Forearm	g__Natronomonas	0.00935573	0.00585973
47	Forearm	g__Comamonas	0.00706385	0.0043362
48	Forearm	g__Acinetobacter	0.0062072	0.00409966
49	Forearm	g__Lawsonella	0.00507848	0.00783559
50	Forearm	g__Mesorhizobium	0.00507025	0.0241081
51	Gluteal Crease	g__Corynebacterium	0.281136	0.243277
52	Gluteal Crease	g__Cutibacterium	0.146838	0.230091
53	Gluteal Crease	g__Anaerococcus	0.0287491	0.0517293
54	Gluteal Crease	g__Staphylococcus	0.0242901	0.0325312
55	Gluteal Crease	g__Peptoniphilus_A	0.0225428	0.0497285
56	Gluteal Crease	g__Finegoldia	0.020241	0.0393952
57	Gluteal Crease	g__Facklamia	0.0134855	0.0323487
58	Gluteal Crease	g__Acinetobacter	0.011375	0.0302757
59	Gluteal Crease	g__Lactobacillus	0.00861433	0.0308002
60	Gluteal Crease	g__Natronomonas	0.00541198	0.00699544
61	Nape of Neck	g__Cutibacterium	0.489571	0.289462
62	Nape of Neck	g__Staphylococcus	0.0614339	0.0774554
63	Nape of Neck	g__Corynebacterium	0.0328633	0.129264
64	Nape of Neck	g__Moraxella_A	0.00833877	0.0191405
65	Nape of Neck	g__Pseudomonas_A	0.00514056	0.00725757
66	Nape of Neck	g__Natronomonas	0.00465416	0.00718136
67	Nape of Neck	g__Rothia	0.00373865	0.0165639
68	Nape of Neck	g__Comamonas	0.00329813	0.00496527
69	Nape of Neck	g__Lawsonella	0.00312339	0.00395676
70	Nape of Neck	g__Acinetobacter	0.00310998	0.00422672
71	Post-Auricular	g__Cutibacterium	0.465067	0.270464
72	Post-Auricular	g__Staphylococcus	0.155362	0.128163
73	Post-Auricular	g__Corynebacterium	0.0784551	0.11435
74	Post-Auricular	g__Anaerococcus	0.021905	0.0407629
75	Post-Auricular	g__Actinomyces	0.00319545	0.0109294
76	Post-Auricular	g__Acinetobacter	0.00297557	0.0104238
77	Post-Auricular	g__Lawsonella	0.00277474	0.00332955
78	Post-Auricular	g__Peptoniphilus_A	0.00272213	0.00630667
79	Post-Auricular	g__Pseudomonas_E	0.00172371	0.00957636
80	Post-Auricular	g__Natronomonas	0.00166975	0.00245469
81	T-Zone	g__Cutibacterium	0.586803	0.237581
82	T-Zone	g__Corynebacterium	0.0600133	0.103074
83	T-Zone	g__Staphylococcus	0.0434208	0.041592
84	T-Zone	g__Anaerococcus	0.00927685	0.0115863
85	T-Zone	g__Stenotrophomonas	0.00633264	0.0352058
86	T-Zone	g__Acinetobacter	0.00616778	0.0208576
87	T-Zone	g__Fusobacterium	0.00539839	0.0300569
88	T-Zone	g__Alloprevotella	0.00526287	0.0235457
89	T-Zone	g__Methylocystis	0.00500596	0.00733454
90	T-Zone	g__Micrococcus	0.00351275	0.015649
91	Toe Web Space	g__Corynebacterium	0.212853	0.283999
92	Toe Web Space	g__Staphylococcus	0.176482	0.247916
93	Toe Web Space	g__Cutibacterium	0.0267179	0.0269603
94	Toe Web Space	g__Natronomonas	0.00706912	0.00728545
95	Toe Web Space	g__Anaerococcus	0.00545037	0.0151017
96	Toe Web Space	g__Acinetobacter	0.00505608	0.00521842
97	Toe Web Space	g__Finegoldia	0.00465401	0.0175157
98	Toe Web Space	g__Comamonas	0.004528	0.00469419
99	Toe Web Space	g__Alcaligenes	0.00297536	0.00301502
100	Toe Web Space	g__Facklamia	0.00245544	0.00645151
101	Capsule	g__Cutibacterium	0.153652	0.117751
102	Capsule	g__Staphylococcus	0.0249198	0.0319266
103	Capsule	g__Acinetobacter	0.0221761	0.0105761
104	Capsule	g__Natronomonas	0.0188047	0.0102032
105	Capsule	g__Corynebacterium	0.0169007	0.0302346
106	Capsule	g__Micrococcus	0.0100695	0.0190385
107	Capsule	g__Lawsonella	0.00446923	0.00340896
108	Capsule	g__Mesorhizobium	0.00394577	0.017415
109	Capsule	g__CAISGS01	0.00347611	0.00771904
110	Capsule	g__Pseudomonas_E	0.0033163	0.00798158

## Sheet: suppfig2_bot
	location	variable	m	sd
1	Oral	g__Streptococcus	0.381073	0.150893
2	Oral	g__Gemella	0.0814863	0.0596788
3	Oral	g__Actinomyces	0.0514557	0.0733096
4	Oral	g__Haemophilus	0.0421689	0.0578984
5	Oral	g__Rothia	0.035769	0.0397755
6	Oral	g__Haemophilus_D	0.0246767	0.0249841
7	Oral	g__Neisseria	0.0222688	0.044589
8	Oral	g__Veillonella	0.0222263	0.0286034
9	Oral	g__Lautropia	0.0101735	0.0171008
10	Oral	g__Fusobacterium	0.0101063	0.0109651
11	Nasal	g__Corynebacterium	0.243408	0.232671
12	Nasal	g__Staphylococcus	0.231797	0.225379
13	Nasal	g__Cutibacterium	0.176782	0.106505
14	Nasal	g__Anaerococcus	0.0189882	0.0434273
15	Nasal	g__Peptoniphilus_A	0.0120726	0.0232857
16	Nasal	g__Dolosigranulum	0.00980012	0.0191281
17	Nasal	g__Lawsonella	0.0081482	0.0144174
18	Nasal	g__Methylocystis	0.00721716	0.0131912
19	Nasal	g__Finegoldia	0.00620602	0.0148664
20	Nasal	g__Streptococcus	0.00586243	0.0232103
21	Armpit	g__Staphylococcus	0.151373	0.164497
22	Armpit	g__Cutibacterium	0.101112	0.13744
23	Armpit	g__Corynebacterium	0.01846	0.0438118
24	Armpit	g__Acinetobacter	0.0140759	0.0314779
25	Armpit	g__Natronomonas	0.012518	0.00698067
26	Armpit	g__Comamonas	0.00792677	0.00425138
27	Armpit	g__Alcaligenes	0.0049015	0.00274046
28	Armpit	g__Dermacoccus	0.00293243	0.00825504
29	Armpit	g__Micrococcus	0.00275148	0.010446
30	Armpit	g__Lawsonella	0.00270957	0.00298534
31	Belly Button	g__Corynebacterium	0.40423	0.243674
32	Belly Button	g__Cutibacterium	0.0283643	0.0579091
33	Belly Button	g__Micrococcus	0.02816	0.0589748
34	Belly Button	g__Staphylococcus	0.0242644	0.0464956
35	Belly Button	g__Anaerococcus	0.00507363	0.0147388
36	Belly Button	g__Pseudomonas_A	0.00311856	0.00430899
37	Belly Button	g__Natronomonas	0.0026222	0.00332476
38	Belly Button	g__Dermabacter	0.00212382	0.00358024
39	Belly Button	g__Comamonas	0.00196692	0.00248555
40	Belly Button	g__Acinetobacter	0.00191923	0.00243966
41	Forearm	g__Cutibacterium	0.181684	0.1729
42	Forearm	g__Corynebacterium	0.0583794	0.131505
43	Forearm	g__Staphylococcus	0.0242364	0.031445
44	Forearm	g__Pseudomonas_A	0.0119313	0.00703336
45	Forearm	g__Micrococcus	0.0103344	0.0231882
46	Forearm	g__Natronomonas	0.00935573	0.00585973
47	Forearm	g__Comamonas	0.00706385	0.0043362
48	Forearm	g__Acinetobacter	0.0062072	0.00409966
49	Forearm	g__Lawsonella	0.00507848	0.00783559
50	Forearm	g__Actinomyces	0.00447436	0.0224087
51	Gluteal Crease	g__Corynebacterium	0.281136	0.243277
52	Gluteal Crease	g__Cutibacterium	0.146838	0.230091
53	Gluteal Crease	g__Anaerococcus	0.0287491	0.0517293
54	Gluteal Crease	g__Staphylococcus	0.0242901	0.0325312
55	Gluteal Crease	g__Peptoniphilus_A	0.0225428	0.0497285
56	Gluteal Crease	g__Finegoldia	0.020241	0.0393952
57	Gluteal Crease	g__Facklamia	0.0134855	0.0323487
58	Gluteal Crease	g__Acinetobacter	0.011375	0.0302757
59	Gluteal Crease	g__Lactobacillus	0.00861433	0.0308002
60	Gluteal Crease	g__Natronomonas	0.00541198	0.00699544
61	Nape of Neck	g__Cutibacterium	0.489571	0.289462
62	Nape of Neck	g__Staphylococcus	0.0614339	0.0774554
63	Nape of Neck	g__Corynebacterium	0.0328633	0.129264
64	Nape of Neck	g__Moraxella_A	0.00833877	0.0191405
65	Nape of Neck	g__Pseudomonas_A	0.00514056	0.00725757
66	Nape of Neck	g__Natronomonas	0.00465416	0.00718136
67	Nape of Neck	g__Rothia	0.00373865	0.0165639
68	Nape of Neck	g__Comamonas	0.00329813	0.00496527
69	Nape of Neck	g__Lawsonella	0.00312339	0.00395676
70	Nape of Neck	g__Acinetobacter	0.00310998	0.00422672
71	Post-Auricular	g__Cutibacterium	0.465067	0.270464
72	Post-Auricular	g__Staphylococcus	0.155362	0.128163
73	Post-Auricular	g__Corynebacterium	0.0784551	0.11435
74	Post-Auricular	g__Anaerococcus	0.021905	0.0407629
75	Post-Auricular	g__Actinomyces	0.00319545	0.0109294
76	Post-Auricular	g__Acinetobacter	0.00297557	0.0104238
77	Post-Auricular	g__Lawsonella	0.00277474	0.00332955
78	Post-Auricular	g__Peptoniphilus_A	0.00272213	0.00630667
79	Post-Auricular	g__Natronomonas	0.00166975	0.00245469
80	Post-Auricular	g__Comamonas	0.000918251	0.00150082
81	T-Zone	g__Cutibacterium	0.586803	0.237581
82	T-Zone	g__Corynebacterium	0.0600133	0.103074
83	T-Zone	g__Staphylococcus	0.0434208	0.041592
84	T-Zone	g__Anaerococcus	0.00927685	0.0115863
85	T-Zone	g__Acinetobacter	0.00616778	0.0208576
86	T-Zone	g__Fusobacterium	0.00539839	0.0300569
87	T-Zone	g__Alloprevotella	0.00526287	0.0235457
88	T-Zone	g__Methylocystis	0.00500596	0.00733454
89	T-Zone	g__Micrococcus	0.00351275	0.015649
90	T-Zone	g__Actinomyces	0.00327592	0.0103842
91	Toe Web Space	g__Corynebacterium	0.212853	0.283999
92	Toe Web Space	g__Staphylococcus	0.176482	0.247916
93	Toe Web Space	g__Cutibacterium	0.0267179	0.0269603
94	Toe Web Space	g__Natronomonas	0.00706912	0.00728545
95	Toe Web Space	g__Anaerococcus	0.00545037	0.0151017
96	Toe Web Space	g__Acinetobacter	0.00505608	0.00521842
97	Toe Web Space	g__Finegoldia	0.00465401	0.0175157
98	Toe Web Space	g__Comamonas	0.004528	0.00469419
99	Toe Web Space	g__Alcaligenes	0.00297536	0.00301502
100	Toe Web Space	g__Facklamia	0.00245544	0.00645151
101	Capsule	g__Cutibacterium	0.153652	0.117751
102	Capsule	g__Staphylococcus	0.0249198	0.0319266
103	Capsule	g__Acinetobacter	0.0221761	0.0105761
104	Capsule	g__Natronomonas	0.0188047	0.0102032
105	Capsule	g__Corynebacterium	0.0169007	0.0302346
106	Capsule	g__Micrococcus	0.0100695	0.0190385
107	Capsule	g__Lawsonella	0.00446923	0.00340896
108	Capsule	g__CAISGS01	0.00347611	0.00771904
109	Capsule	g__Moraxella_A	0.00280613	0.0158326
110	Capsule	g__Roseovarius	0.00250814	0.0020186

## Sheet: suppfig3_top
	location	variable	m	sd
1	Oral	g__Gen_unclassified Siphoviridae	0.0571095	0.0164803
2	Oral	g__Gen_unclassified Myoviridae	0.055821	0.015852
3	Oral	g__Gen_unclassified bacterial viruses	0.0371322	0.00704723
4	Oral	g__Gen_unclassified Podoviridae	0.0336094	0.0074462
5	Oral	g__Mimivirus	0.0288093	0.00266797
6	Oral	g__Pandoravirus	0.0269592	0.00775156
7	Oral	g__Klosneuvirus	0.023456	0.00262513
8	Oral	g__Hokovirus	0.022892	0.00482171
9	Oral	g__Gen_of_Moumouvirus	0.0205193	0.00213196
10	Oral	g__Gen_of_Prokaryotic dsDNA virus sp.	0.0150556	0.000835812
11	Nasal	g__Pandoravirus	0.0465317	0.0148346
12	Nasal	g__Gen_unclassified Siphoviridae	0.0286193	0.0192384
13	Nasal	g__Gen_unclassified Myoviridae	0.0257794	0.0101582
14	Nasal	g__Hokovirus	0.0255924	0.010763
15	Nasal	g__Mimivirus	0.0237144	0.008274
16	Nasal	g__Klosneuvirus	0.021844	0.00815987
17	Nasal	g__Gen_unclassified bacterial viruses	0.0201528	0.00649752
18	Nasal	g__Gen_of_Moumouvirus	0.0171275	0.00619525
19	Nasal	g__Gen_unclassified Podoviridae	0.0165117	0.00748136
20	Nasal	g__Gen_of_Prokaryotic dsDNA virus sp.	0.0125039	0.00114507
21	Armpit	g__Gen_unclassified Siphoviridae	0.0459153	0.0402765
22	Armpit	g__Pandoravirus	0.0327468	0.0320312
23	Armpit	g__Gen_unclassified Myoviridae	0.0261601	0.0200668
24	Armpit	g__Mimivirus	0.0224575	0.0165932
25	Armpit	g__Hokovirus	0.0208946	0.0130259
26	Armpit	g__Klosneuvirus	0.0180347	0.0132709
27	Armpit	g__Gen_of_Moumouvirus	0.0169756	0.0120581
28	Armpit	g__Gen_unclassified bacterial viruses	0.0133474	0.00862461
29	Armpit	g__Gen_unclassified Podoviridae	0.0115067	0.0125232
30	Armpit	g__Varicellovirus	0.00910499	0.00671849
31	Belly Button	g__Gen_unclassified Siphoviridae	0.108025	0.0359728
32	Belly Button	g__Pandoravirus	0.0880461	0.0275193
33	Belly Button	g__Gen_unclassified Myoviridae	0.03703	0.0153184
34	Belly Button	g__Varicellovirus	0.0219867	0.00843234
35	Belly Button	g__Simplexvirus	0.0188554	0.00698922
36	Belly Button	g__Gen_unclassified Podoviridae	0.0176981	0.00851235
37	Belly Button	g__Gen_unclassified bacterial viruses	0.0138812	0.00783249
38	Belly Button	g__Gen_unclassified Dolichocephalovirinae	0.0132028	0.00491982
39	Belly Button	g__Fromanvirus	0.00936595	0.00368712
40	Belly Button	g__Alphabaculovirus	0.00863491	0.0034391
41	Forearm	g__Gen_unclassified Siphoviridae	0.0810475	0.0439305
42	Forearm	g__Pandoravirus	0.0717449	0.0307419
43	Forearm	g__Gen_unclassified Myoviridae	0.0294472	0.0190572
44	Forearm	g__Varicellovirus	0.0143434	0.00685005
45	Forearm	g__Gen_unclassified Podoviridae	0.0139531	0.0100856
46	Forearm	g__Simplexvirus	0.0127466	0.00556623
47	Forearm	g__Gen_unclassified bacterial viruses	0.0120261	0.00757233
48	Forearm	g__Gen_unclassified Dolichocephalovirinae	0.0102898	0.00600835
49	Forearm	g__Gen_of_Prokaryotic dsDNA virus sp.	0.00831972	0.00387109
50	Forearm	g__Alphabaculovirus	0.00759479	0.00473286
51	Gluteal Crease	g__Gen_unclassified Siphoviridae	0.0976184	0.0261831
52	Gluteal Crease	g__Pandoravirus	0.0612267	0.0177109
53	Gluteal Crease	g__Gen_unclassified Myoviridae	0.0477089	0.0193643
54	Gluteal Crease	g__Gen_unclassified Podoviridae	0.0243682	0.0112048
55	Gluteal Crease	g__Gen_unclassified bacterial viruses	0.0209809	0.00925495
56	Gluteal Crease	g__Mimivirus	0.0129084	0.00912264
57	Gluteal Crease	g__Varicellovirus	0.0115476	0.00403414
58	Gluteal Crease	g__Gen_of_Prokaryotic dsDNA virus sp.	0.0108718	0.00254352
59	Gluteal Crease	g__Simplexvirus	0.0108241	0.00346566
60	Gluteal Crease	g__Klosneuvirus	0.0101061	0.00714432
61	Nape of Neck	g__Gen_unclassified Siphoviridae	0.100335	0.0435473
62	Nape of Neck	g__Pandoravirus	0.0713944	0.0237241
63	Nape of Neck	g__Gen_unclassified Myoviridae	0.0404803	0.0197728
64	Nape of Neck	g__Gen_unclassified Podoviridae	0.0188884	0.00926644
65	Nape of Neck	g__Gen_unclassified bacterial viruses	0.016949	0.00774539
66	Nape of Neck	g__Varicellovirus	0.0111101	0.00558309
67	Nape of Neck	g__Simplexvirus	0.0110937	0.00456316
68	Nape of Neck	g__Gen_unclassified Dolichocephalovirinae	0.0105078	0.00451811
69	Nape of Neck	g__Fromanvirus	0.00946261	0.00444332
70	Nape of Neck	g__Alphabaculovirus	0.00935205	0.00381786
71	Post-Auricular	g__Gen_unclassified Siphoviridae	0.0796341	0.0405785
72	Post-Auricular	g__Pandoravirus	0.0620617	0.0139306
73	Post-Auricular	g__Gen_unclassified Myoviridae	0.0347898	0.0125285
74	Post-Auricular	g__Gen_unclassified bacterial viruses	0.0183288	0.00757774
75	Post-Auricular	g__Gen_unclassified Podoviridae	0.0177711	0.00719411
76	Post-Auricular	g__Mimivirus	0.0145366	0.00983948
77	Post-Auricular	g__Hokovirus	0.014042	0.0121971
78	Post-Auricular	g__Klosneuvirus	0.0126786	0.0095726
79	Post-Auricular	g__Gen_of_Prokaryotic dsDNA virus sp.	0.0110372	0.00125337
80	Post-Auricular	g__Simplexvirus	0.0106275	0.00317878
81	T-Zone	g__Gen_unclassified Siphoviridae	0.0920436	0.0372232
82	T-Zone	g__Pandoravirus	0.0712424	0.0103274
83	T-Zone	g__Gen_unclassified Myoviridae	0.0372395	0.0151023
84	T-Zone	g__Gen_unclassified Podoviridae	0.0188428	0.00698915
85	T-Zone	g__Gen_unclassified bacterial viruses	0.0174369	0.00664409
86	T-Zone	g__Simplexvirus	0.0110634	0.00345098
87	T-Zone	g__Gen_of_Prokaryotic dsDNA virus sp.	0.0107128	0.0010601
88	T-Zone	g__Alphabaculovirus	0.0106955	0.0019912
89	T-Zone	g__Varicellovirus	0.0100351	0.00436787
90	T-Zone	g__Gen_unclassified Dolichocephalovirinae	0.00951167	0.00427134
91	Toe Web Space	g__Gen_unclassified Siphoviridae	0.0956945	0.0282637
92	Toe Web Space	g__Pandoravirus	0.0592188	0.0250194
93	Toe Web Space	g__Gen_unclassified Myoviridae	0.0504261	0.0157447
94	Toe Web Space	g__Gen_unclassified Podoviridae	0.0266156	0.00925426
95	Toe Web Space	g__Gen_unclassified bacterial viruses	0.023355	0.00874076
96	Toe Web Space	g__Mimivirus	0.0190465	0.013745
97	Toe Web Space	g__Hokovirus	0.0151458	0.0112699
98	Toe Web Space	g__Klosneuvirus	0.0149578	0.010422
99	Toe Web Space	g__Varicellovirus	0.0147647	0.00637462
100	Toe Web Space	g__Gen_of_Moumouvirus	0.0138894	0.0102524
101	Stool	g__Gen_unclassified Siphoviridae	0.0826332	0.00260486
102	Stool	g__Gen_unclassified Myoviridae	0.0739339	0.00193918
103	Stool	g__Gen_unclassified Podoviridae	0.0395626	0.00100496
104	Stool	g__Gen_unclassified bacterial viruses	0.0320899	0.000849991
105	Stool	g__Pandoravirus	0.0301488	0.00240424
106	Stool	g__Mimivirus	0.0193557	0.000886138
107	Stool	g__Klosneuvirus	0.0149703	0.000345604
108	Stool	g__Gen_of_Prokaryotic dsDNA virus sp.	0.0142274	0.000316617
109	Stool	g__Gen_of_Moumouvirus	0.0128738	0.000315645
110	Stool	g__Alphabaculovirus	0.0110106	0.000434446
111	Capsule	g__Gen_unclassified Siphoviridae	0.0682345	0.0440441
112	Capsule	g__Pandoravirus	0.0655522	0.0348613
113	Capsule	g__Gen_unclassified Myoviridae	0.0225956	0.0179291
114	Capsule	g__Varicellovirus	0.0137943	0.00679879
115	Capsule	g__Simplexvirus	0.0118793	0.00569648
116	Capsule	g__Gen_unclassified Dolichocephalovirinae	0.0111527	0.00770291
117	Capsule	g__Gen_unclassified Podoviridae	0.0100715	0.00984527
118	Capsule	g__Gen_unclassified bacterial viruses	0.00938372	0.0068696
119	Capsule	g__Gen_of_Prokaryotic dsDNA virus sp.	0.00737844	0.00455844
120	Capsule	g__Hokovirus	0.00666546	0.00571561

## Sheet: suppfig3_bot
	location	variable	m	sd
1	Oral	g__Gen_unclassified Siphoviridae	0.0571095	0.0164803
2	Oral	g__Gen_unclassified Myoviridae	0.055821	0.015852
3	Oral	g__Gen_unclassified bacterial viruses	0.0371322	0.00704723
4	Oral	g__Gen_unclassified Podoviridae	0.0336094	0.0074462
5	Oral	g__Mimivirus	0.0288093	0.00266797
6	Oral	g__Pandoravirus	0.0269592	0.00775156
7	Oral	g__Klosneuvirus	0.023456	0.00262513
8	Oral	g__Hokovirus	0.022892	0.00482171
9	Oral	g__Gen_of_Moumouvirus	0.0205193	0.00213196
10	Oral	g__Gen_of_Prokaryotic dsDNA virus sp.	0.0150556	0.000835812
11	Nasal	g__Pandoravirus	0.0465317	0.0148346
12	Nasal	g__Gen_unclassified Siphoviridae	0.0286193	0.0192384
13	Nasal	g__Gen_unclassified Myoviridae	0.0257794	0.0101582
14	Nasal	g__Hokovirus	0.0255924	0.010763
15	Nasal	g__Mimivirus	0.0237144	0.008274
16	Nasal	g__Klosneuvirus	0.021844	0.00815987
17	Nasal	g__Gen_unclassified bacterial viruses	0.0201528	0.00649752
18	Nasal	g__Gen_of_Moumouvirus	0.0171275	0.00619525
19	Nasal	g__Gen_unclassified Podoviridae	0.0165117	0.00748136
20	Nasal	g__Gen_of_Prokaryotic dsDNA virus sp.	0.0125039	0.00114507
21	Armpit	g__Gen_unclassified Siphoviridae	0.0459153	0.0402765
22	Armpit	g__Pandoravirus	0.0327468	0.0320312
23	Armpit	g__Gen_unclassified Myoviridae	0.0261601	0.0200668
24	Armpit	g__Mimivirus	0.0224575	0.0165932
25	Armpit	g__Hokovirus	0.0208946	0.0130259
26	Armpit	g__Klosneuvirus	0.0180347	0.0132709
27	Armpit	g__Gen_of_Moumouvirus	0.0169756	0.0120581
28	Armpit	g__Gen_unclassified bacterial viruses	0.0133474	0.00862461
29	Armpit	g__Gen_unclassified Podoviridae	0.0115067	0.0125232
30	Armpit	g__Varicellovirus	0.00910499	0.00671849
31	Belly Button	g__Gen_unclassified Siphoviridae	0.108025	0.0359728
32	Belly Button	g__Pandoravirus	0.0880461	0.0275193
33	Belly Button	g__Gen_unclassified Myoviridae	0.03703	0.0153184
34	Belly Button	g__Varicellovirus	0.0219867	0.00843234
35	Belly Button	g__Simplexvirus	0.0188554	0.00698922
36	Belly Button	g__Gen_unclassified Podoviridae	0.0176981	0.00851235
37	Belly Button	g__Gen_unclassified bacterial viruses	0.0138812	0.00783249
38	Belly Button	g__Gen_unclassified Dolichocephalovirinae	0.0132028	0.00491982
39	Belly Button	g__Fromanvirus	0.00936595	0.00368712
40	Belly Button	g__Alphabaculovirus	0.00863491	0.0034391
41	Forearm	g__Gen_unclassified Siphoviridae	0.0810475	0.0439305
42	Forearm	g__Pandoravirus	0.0717449	0.0307419
43	Forearm	g__Gen_unclassified Myoviridae	0.0294472	0.0190572
44	Forearm	g__Varicellovirus	0.0143434	0.00685005
45	Forearm	g__Gen_unclassified Podoviridae	0.0139531	0.0100856
46	Forearm	g__Simplexvirus	0.0127466	0.00556623
47	Forearm	g__Gen_unclassified bacterial viruses	0.0120261	0.00757233
48	Forearm	g__Gen_unclassified Dolichocephalovirinae	0.0102898	0.00600835
49	Forearm	g__Gen_of_Prokaryotic dsDNA virus sp.	0.00831972	0.00387109
50	Forearm	g__Alphabaculovirus	0.00759479	0.00473286
51	Gluteal Crease	g__Gen_unclassified Siphoviridae	0.0976184	0.0261831
52	Gluteal Crease	g__Pandoravirus	0.0612267	0.0177109
53	Gluteal Crease	g__Gen_unclassified Myoviridae	0.0477089	0.0193643
54	Gluteal Crease	g__Gen_unclassified Podoviridae	0.0243682	0.0112048
55	Gluteal Crease	g__Gen_unclassified bacterial viruses	0.0209809	0.00925495
56	Gluteal Crease	g__Mimivirus	0.0129084	0.00912264
57	Gluteal Crease	g__Varicellovirus	0.0115476	0.00403414
58	Gluteal Crease	g__Gen_of_Prokaryotic dsDNA virus sp.	0.0108718	0.00254352
59	Gluteal Crease	g__Simplexvirus	0.0108241	0.00346566
60	Gluteal Crease	g__Klosneuvirus	0.0101061	0.00714432
61	Nape of Neck	g__Gen_unclassified Siphoviridae	0.100335	0.0435473
62	Nape of Neck	g__Pandoravirus	0.0713944	0.0237241
63	Nape of Neck	g__Gen_unclassified Myoviridae	0.0404803	0.0197728
64	Nape of Neck	g__Gen_unclassified Podoviridae	0.0188884	0.00926644
65	Nape of Neck	g__Gen_unclassified bacterial viruses	0.016949	0.00774539
66	Nape of Neck	g__Varicellovirus	0.0111101	0.00558309
67	Nape of Neck	g__Simplexvirus	0.0110937	0.00456316
68	Nape of Neck	g__Gen_unclassified Dolichocephalovirinae	0.0105078	0.00451811
69	Nape of Neck	g__Fromanvirus	0.00946261	0.00444332
70	Nape of Neck	g__Alphabaculovirus	0.00935205	0.00381786
71	Post-Auricular	g__Gen_unclassified Siphoviridae	0.0796341	0.0405785
72	Post-Auricular	g__Pandoravirus	0.0620617	0.0139306
73	Post-Auricular	g__Gen_unclassified Myoviridae	0.0347898	0.0125285
74	Post-Auricular	g__Gen_unclassified bacterial viruses	0.0183288	0.00757774
75	Post-Auricular	g__Gen_unclassified Podoviridae	0.0177711	0.00719411
76	Post-Auricular	g__Mimivirus	0.0145366	0.00983948
77	Post-Auricular	g__Hokovirus	0.014042	0.0121971
78	Post-Auricular	g__Klosneuvirus	0.0126786	0.0095726
79	Post-Auricular	g__Gen_of_Prokaryotic dsDNA virus sp.	0.0110372	0.00125337
80	Post-Auricular	g__Simplexvirus	0.0106275	0.00317878
81	T-Zone	g__Gen_unclassified Siphoviridae	0.0920436	0.0372232
82	T-Zone	g__Pandoravirus	0.0712424	0.0103274
83	T-Zone	g__Gen_unclassified Myoviridae	0.0372395	0.0151023
84	T-Zone	g__Gen_unclassified Podoviridae	0.0188428	0.00698915
85	T-Zone	g__Gen_unclassified bacterial viruses	0.0174369	0.00664409
86	T-Zone	g__Simplexvirus	0.0110634	0.00345098
87	T-Zone	g__Gen_of_Prokaryotic dsDNA virus sp.	0.0107128	0.0010601
88	T-Zone	g__Alphabaculovirus	0.0106955	0.0019912
89	T-Zone	g__Varicellovirus	0.0100351	0.00436787
90	T-Zone	g__Gen_unclassified Dolichocephalovirinae	0.00951167	0.00427134
91	Toe Web Space	g__Gen_unclassified Siphoviridae	0.0956945	0.0282637
92	Toe Web Space	g__Pandoravirus	0.0592188	0.0250194
93	Toe Web Space	g__Gen_unclassified Myoviridae	0.0504261	0.0157447
94	Toe Web Space	g__Gen_unclassified Podoviridae	0.0266156	0.00925426
95	Toe Web Space	g__Gen_unclassified bacterial viruses	0.023355	0.00874076
96	Toe Web Space	g__Mimivirus	0.0190465	0.013745
97	Toe Web Space	g__Hokovirus	0.0151458	0.0112699
98	Toe Web Space	g__Klosneuvirus	0.0149578	0.010422
99	Toe Web Space	g__Varicellovirus	0.0147647	0.00637462
100	Toe Web Space	g__Gen_of_Moumouvirus	0.0138894	0.0102524
101	Stool	g__Gen_unclassified Siphoviridae	0.0826332	0.00260486
102	Stool	g__Gen_unclassified Myoviridae	0.0739339	0.00193918
103	Stool	g__Gen_unclassified Podoviridae	0.0395626	0.00100496
104	Stool	g__Gen_unclassified bacterial viruses	0.0320899	0.000849991
105	Stool	g__Pandoravirus	0.0301488	0.00240424
106	Stool	g__Mimivirus	0.0193557	0.000886138
107	Stool	g__Klosneuvirus	0.0149703	0.000345604
108	Stool	g__Gen_of_Prokaryotic dsDNA virus sp.	0.0142274	0.000316617
109	Stool	g__Gen_of_Moumouvirus	0.0128738	0.000315645
110	Stool	g__Alphabaculovirus	0.0110106	0.000434446
111	Capsule	g__Gen_unclassified Siphoviridae	0.0682345	0.0440441
112	Capsule	g__Pandoravirus	0.0655522	0.0348613
113	Capsule	g__Gen_unclassified Myoviridae	0.0225956	0.0179291
114	Capsule	g__Varicellovirus	0.0137943	0.00679879
115	Capsule	g__Simplexvirus	0.0118793	0.00569648
116	Capsule	g__Gen_unclassified Dolichocephalovirinae	0.0111527	0.00770291
117	Capsule	g__Gen_unclassified Podoviridae	0.0100715	0.00984527
118	Capsule	g__Gen_unclassified bacterial viruses	0.00938372	0.0068696
119	Capsule	g__Gen_of_Prokaryotic dsDNA virus sp.	0.00737844	0.00455844
120	Capsule	g__Hokovirus	0.00666546	0.00571561

## Sheet: suppfig4_top
	location	variable	m	sd
1	Oral	g__Gen_unclassified Aglimvirinae	0.324583	0.0404674
2	Oral	g__Gen_unclassified Siphoviridae	0.0526222	0.0085736
3	Oral	g__Gen_environmental samples	0.0186994	0.054152
4	Oral	g__Gen_unclassified Myoviridae	0.0130136	0.00377696
5	Oral	g__Pandoravirus	0.0063691	0.00372187
6	Oral	g__Leicestervirus	0.00523685	0.00547962
7	Oral	g__Gen_of_Megavirus baoshan	0.00469913	0.00142252
8	Oral	g__Mimivirus	0.00457242	0.00134615
9	Oral	g__Gen_unclassified bacterial viruses	0.00436211	0.00217773
10	Oral	g__Gihfavirus	0.00431844	0.00185067
11	Nasal	g__Gen_unclassified Aglimvirinae	0.278193	0.0940922
12	Nasal	g__Gen_unclassified Siphoviridae	0.0334703	0.00681455
13	Nasal	g__Pandoravirus	0.0198647	0.0110402
14	Nasal	g__Gen_environmental samples	0.0142711	0.0403094
15	Nasal	g__Gen_unclassified bacterial viruses	0.010828	0.00715068
16	Nasal	g__Varicellovirus	0.0086911	0.00478983
17	Nasal	g__Gen_unclassified Myoviridae	0.0085639	0.0107194
18	Nasal	g__Gen_unclassified Podoviridae	0.00702728	0.00684088
19	Nasal	g__Klosneuvirus	0.00595172	0.00446747
20	Nasal	g__Hokovirus	0.0058255	0.00334473
21	Armpit	g__Gen_unclassified Aglimvirinae	0.101525	0.0733674
22	Armpit	g__Pandoravirus	0.0677229	0.017339
23	Armpit	g__Gen_unclassified Siphoviridae	0.0275679	0.00497789
24	Armpit	g__Varicellovirus	0.0248156	0.00622584
25	Armpit	g__Bracoviriform	0.0203902	0.00768728
26	Armpit	g__Simplexvirus	0.0187837	0.00603349
27	Armpit	g__Hokovirus	0.012553	0.00379843
28	Armpit	g__Klosneuvirus	0.0122386	0.00349702
29	Armpit	g__Gen_environmental samples	0.0105371	0.0290418
30	Armpit	g__Gen_unclassified Myoviridae	0.0085716	0.00297575
31	Belly Button	g__Gen_unclassified Aglimvirinae	0.297063	0.0958175
32	Belly Button	g__Gen_unclassified Siphoviridae	0.034774	0.00769773
33	Belly Button	g__Pandoravirus	0.0282229	0.0187049
34	Belly Button	g__Gen_environmental samples	0.0102269	0.0270643
35	Belly Button	g__Varicellovirus	0.00884562	0.00774872
36	Belly Button	g__Simplexvirus	0.00870536	0.00535597
37	Belly Button	g__Bracoviriform	0.00553923	0.00645276
38	Belly Button	g__Gen_of_Prokaryotic dsDNA virus sp.	0.00509876	0.00209716
39	Belly Button	g__Amginevirus	0.00470934	0.00701803
40	Belly Button	g__Hepacivirus	0.00444819	0.0031881
41	Forearm	g__Gen_unclassified Aglimvirinae	0.171865	0.0876383
42	Forearm	g__Pandoravirus	0.0579667	0.0176595
43	Forearm	g__Gen_unclassified Siphoviridae	0.0275561	0.00555876
44	Forearm	g__Varicellovirus	0.0208007	0.00702129
45	Forearm	g__Simplexvirus	0.0160288	0.00607675
46	Forearm	g__Bracoviriform	0.01521	0.00733674
47	Forearm	g__Hokovirus	0.0097741	0.00387402
48	Forearm	g__Klosneuvirus	0.00869294	0.0041198
49	Forearm	g__Gen_environmental samples	0.00796992	0.018506
50	Forearm	g__Gen_of_Prokaryotic dsDNA virus sp.	0.00709294	0.00239963
51	Gluteal Crease	g__Gen_unclassified Aglimvirinae	0.244913	0.10558
52	Gluteal Crease	g__Gen_unclassified Siphoviridae	0.0338478	0.0156142
53	Gluteal Crease	g__Pandoravirus	0.0333374	0.0193839
54	Gluteal Crease	g__Gen_environmental samples	0.0120355	0.0340519
55	Gluteal Crease	g__Varicellovirus	0.0104661	0.00716803
56	Gluteal Crease	g__Simplexvirus	0.00784683	0.00611127
57	Gluteal Crease	g__Gen_unclassified Myoviridae	0.006515	0.00679586
58	Gluteal Crease	g__Hokovirus	0.00651305	0.00514415
59	Gluteal Crease	g__Klosneuvirus	0.00617378	0.00506159
60	Gluteal Crease	g__Gen_of_Prokaryotic dsDNA virus sp.	0.00590916	0.00331492
61	Nape of Neck	g__Gen_unclassified Aglimvirinae	0.255165	0.107315
62	Nape of Neck	g__Pandoravirus	0.0411277	0.0213842
63	Nape of Neck	g__Gen_unclassified Siphoviridae	0.025962	0.00665747
64	Nape of Neck	g__Varicellovirus	0.0159206	0.00657914
65	Nape of Neck	g__Gen_environmental samples	0.00844699	0.0243434
66	Nape of Neck	g__Simplexvirus	0.00756876	0.00778709
67	Nape of Neck	g__Bracoviriform	0.00683593	0.00847022
68	Nape of Neck	g__Gihfavirus	0.00523896	0.00385967
69	Nape of Neck	g__Hokovirus	0.00460982	0.00447683
70	Nape of Neck	g__Klosneuvirus	0.00410101	0.00454455
71	Post-Auricular	g__Gen_unclassified Aglimvirinae	0.27526	0.0839468
72	Post-Auricular	g__Pandoravirus	0.0334643	0.0129805
73	Post-Auricular	g__Gen_unclassified Siphoviridae	0.0292126	0.00611452
74	Post-Auricular	g__Gen_environmental samples	0.0122861	0.0345772
75	Post-Auricular	g__Varicellovirus	0.0114581	0.00530452
76	Post-Auricular	g__Gen_of_Moumouvirus	0.00516998	0.00326114
77	Post-Auricular	g__Simplexvirus	0.00501845	0.00525854
78	Post-Auricular	g__Hokovirus	0.00428033	0.00398838
79	Post-Auricular	g__Bracoviriform	0.00362945	0.00532577
80	Post-Auricular	g__Gihfavirus	0.00344279	0.00276829
81	T-Zone	g__Gen_unclassified Aglimvirinae	0.287442	0.0703519
82	T-Zone	g__Pandoravirus	0.0290919	0.0107743
83	T-Zone	g__Gen_unclassified Siphoviridae	0.0281773	0.0150581
84	T-Zone	g__Gen_unclassified bacterial viruses	0.0153724	0.0106322
85	T-Zone	g__Varicellovirus	0.0118526	0.00341554
86	T-Zone	g__Gen_environmental samples	0.00974197	0.0248819
87	T-Zone	g__Gen_unclassified Myoviridae	0.0054879	0.00873142
88	T-Zone	g__Gihfavirus	0.00511533	0.00385449
89	T-Zone	g__Hokovirus	0.00403513	0.00286218
90	T-Zone	g__Mimivirus	0.00393789	0.00313708
91	Toe Web Space	g__Gen_unclassified Aglimvirinae	0.180854	0.124193
92	Toe Web Space	g__Pandoravirus	0.0453706	0.0277034
93	Toe Web Space	g__Gen_unclassified Siphoviridae	0.0309354	0.00734474
94	Toe Web Space	g__Varicellovirus	0.0168933	0.0100098
95	Toe Web Space	g__Gen_environmental samples	0.0136751	0.0434297
96	Toe Web Space	g__Bracoviriform	0.0126749	0.0104557
97	Toe Web Space	g__Simplexvirus	0.0126005	0.0083436
98	Toe Web Space	g__Hokovirus	0.00901103	0.00639782
99	Toe Web Space	g__Klosneuvirus	0.00866542	0.00596991
100	Toe Web Space	g__Mimivirus	0.00667544	0.00491734
101	Capsule	g__Gen_unclassified Aglimvirinae	0.126324	0.0744681
102	Capsule	g__Pandoravirus	0.0610635	0.0140402
103	Capsule	g__Gen_unclassified Siphoviridae	0.0316488	0.00758159
104	Capsule	g__Varicellovirus	0.0199212	0.00389469
105	Capsule	g__Simplexvirus	0.0156412	0.00407042
106	Capsule	g__Bracoviriform	0.0144015	0.00582383
107	Capsule	g__Hokovirus	0.0129435	0.00424312
108	Capsule	g__Klosneuvirus	0.0117697	0.00362951
109	Capsule	g__Mimivirus	0.0103274	0.0030018
110	Capsule	g__Gen_of_Prokaryotic dsDNA virus sp.	0.00959105	0.00223721

## Sheet: suppfig4_bot
	location	variable	m	sd
1	Oral	g__Gen_unclassified Aglimvirinae	0.324583	0.0404674
2	Oral	g__Gen_environmental samples	0.0560879	0.0820374
3	Oral	g__Gen_unclassified Siphoviridae	0.0526222	0.0085736
4	Oral	g__Gen_unclassified Myoviridae	0.0130136	0.00377696
5	Oral	g__Pandoravirus	0.0063691	0.00372187
6	Oral	g__Leicestervirus	0.00523685	0.00547962
7	Oral	g__Gen_of_Megavirus baoshan	0.00469913	0.00142252
8	Oral	g__Mimivirus	0.00457242	0.00134615
9	Oral	g__Gen_unclassified bacterial viruses	0.00436211	0.00217773
10	Oral	g__Gihfavirus	0.00431844	0.00185067
11	Nasal	g__Gen_unclassified Aglimvirinae	0.278193	0.0940922
12	Nasal	g__Gen_environmental samples	0.0428048	0.0605744
13	Nasal	g__Gen_unclassified Siphoviridae	0.0334703	0.00681455
14	Nasal	g__Pandoravirus	0.0198647	0.0110402
15	Nasal	g__Gen_unclassified bacterial viruses	0.010828	0.00715068
16	Nasal	g__Varicellovirus	0.0086911	0.00478983
17	Nasal	g__Gen_unclassified Myoviridae	0.0085639	0.0107194
18	Nasal	g__Gen_unclassified Podoviridae	0.00702728	0.00684088
19	Nasal	g__Klosneuvirus	0.00595172	0.00446747
20	Nasal	g__Hokovirus	0.0058255	0.00334473
21	Armpit	g__Gen_unclassified Aglimvirinae	0.101525	0.0733674
22	Armpit	g__Pandoravirus	0.0677229	0.017339
23	Armpit	g__Gen_environmental samples	0.0316106	0.0432716
24	Armpit	g__Gen_unclassified Siphoviridae	0.0275679	0.00497789
25	Armpit	g__Varicellovirus	0.0248156	0.00622584
26	Armpit	g__Bracoviriform	0.0203902	0.00768728
27	Armpit	g__Simplexvirus	0.0187837	0.00603349
28	Armpit	g__Hokovirus	0.012553	0.00379843
29	Armpit	g__Klosneuvirus	0.0122386	0.00349702
30	Armpit	g__Gen_unclassified Myoviridae	0.0085716	0.00297575
31	Belly Button	g__Gen_unclassified Aglimvirinae	0.297063	0.0958175
32	Belly Button	g__Gen_unclassified Siphoviridae	0.034774	0.00769773
33	Belly Button	g__Gen_environmental samples	0.0306806	0.0397077
34	Belly Button	g__Pandoravirus	0.0282229	0.0187049
35	Belly Button	g__Varicellovirus	0.00884562	0.00774872
36	Belly Button	g__Simplexvirus	0.00870536	0.00535597
37	Belly Button	g__Bracoviriform	0.00553923	0.00645276
38	Belly Button	g__Gen_of_Prokaryotic dsDNA virus sp.	0.00509876	0.00209716
39	Belly Button	g__Amginevirus	0.00470934	0.00701803
40	Belly Button	g__Hepacivirus	0.00444819	0.0031881
41	Forearm	g__Gen_unclassified Aglimvirinae	0.171865	0.0876383
42	Forearm	g__Pandoravirus	0.0579667	0.0176595
43	Forearm	g__Gen_unclassified Siphoviridae	0.0275561	0.00555876
44	Forearm	g__Gen_environmental samples	0.0239095	0.0254713
45	Forearm	g__Varicellovirus	0.0208007	0.00702129
46	Forearm	g__Simplexvirus	0.0160288	0.00607675
47	Forearm	g__Bracoviriform	0.01521	0.00733674
48	Forearm	g__Hokovirus	0.0097741	0.00387402
49	Forearm	g__Klosneuvirus	0.00869294	0.0041198
50	Forearm	g__Gen_of_Prokaryotic dsDNA virus sp.	0.00709294	0.00239963
51	Gluteal Crease	g__Gen_unclassified Aglimvirinae	0.244913	0.10558
52	Gluteal Crease	g__Gen_environmental samples	0.0361032	0.0512045
53	Gluteal Crease	g__Gen_unclassified Siphoviridae	0.0338478	0.0156142
54	Gluteal Crease	g__Pandoravirus	0.0333374	0.0193839
55	Gluteal Crease	g__Varicellovirus	0.0104661	0.00716803
56	Gluteal Crease	g__Simplexvirus	0.00784683	0.00611127
57	Gluteal Crease	g__Gen_unclassified Myoviridae	0.006515	0.00679586
58	Gluteal Crease	g__Hokovirus	0.00651305	0.00514415
59	Gluteal Crease	g__Klosneuvirus	0.00617378	0.00506159
60	Gluteal Crease	g__Gen_of_Prokaryotic dsDNA virus sp.	0.00590916	0.00331492
61	Nape of Neck	g__Gen_unclassified Aglimvirinae	0.255165	0.107315
62	Nape of Neck	g__Pandoravirus	0.0411277	0.0213842
63	Nape of Neck	g__Gen_unclassified Siphoviridae	0.025962	0.00665747
64	Nape of Neck	g__Gen_environmental samples	0.025341	0.0368193
65	Nape of Neck	g__Varicellovirus	0.0159206	0.00657914
66	Nape of Neck	g__Simplexvirus	0.00756876	0.00778709
67	Nape of Neck	g__Bracoviriform	0.00683593	0.00847022
68	Nape of Neck	g__Gihfavirus	0.00523896	0.00385967
69	Nape of Neck	g__Hokovirus	0.00460982	0.00447683
70	Nape of Neck	g__Klosneuvirus	0.00410101	0.00454455
71	Post-Auricular	g__Gen_unclassified Aglimvirinae	0.27526	0.0839468
72	Post-Auricular	g__Gen_environmental samples	0.0368573	0.051896
73	Post-Auricular	g__Pandoravirus	0.0334643	0.0129805
74	Post-Auricular	g__Gen_unclassified Siphoviridae	0.0292126	0.00611452
75	Post-Auricular	g__Varicellovirus	0.0114581	0.00530452
76	Post-Auricular	g__Gen_of_Moumouvirus	0.00516998	0.00326114
77	Post-Auricular	g__Simplexvirus	0.00501845	0.00525854
78	Post-Auricular	g__Hokovirus	0.00428033	0.00398838
79	Post-Auricular	g__Bracoviriform	0.00362945	0.00532577
80	Post-Auricular	g__Gihfavirus	0.00344279	0.00276829
81	T-Zone	g__Gen_unclassified Aglimvirinae	0.287442	0.0703519
82	T-Zone	g__Gen_environmental samples	0.0292185	0.035969
83	T-Zone	g__Pandoravirus	0.0290919	0.0107743
84	T-Zone	g__Gen_unclassified Siphoviridae	0.0281773	0.0150581
85	T-Zone	g__Gen_unclassified bacterial viruses	0.0153724	0.0106322
86	T-Zone	g__Varicellovirus	0.0118526	0.00341554
87	T-Zone	g__Gen_unclassified Myoviridae	0.0054879	0.00873142
88	T-Zone	g__Gihfavirus	0.00511533	0.00385449
89	T-Zone	g__Hokovirus	0.00403513	0.00286218
90	T-Zone	g__Mimivirus	0.00393789	0.00313708
91	Toe Web Space	g__Gen_unclassified Aglimvirinae	0.180854	0.124193
92	Toe Web Space	g__Pandoravirus	0.0453706	0.0277034
93	Toe Web Space	g__Gen_environmental samples	0.0410228	0.0675088
94	Toe Web Space	g__Gen_unclassified Siphoviridae	0.0309354	0.00734474
95	Toe Web Space	g__Varicellovirus	0.0168933	0.0100098
96	Toe Web Space	g__Bracoviriform	0.0126749	0.0104557
97	Toe Web Space	g__Simplexvirus	0.0126005	0.0083436
98	Toe Web Space	g__Hokovirus	0.00901103	0.00639782
99	Toe Web Space	g__Klosneuvirus	0.00866542	0.00596991
100	Toe Web Space	g__Mimivirus	0.00667544	0.00491734
101	Capsule	g__Gen_unclassified Aglimvirinae	0.126324	0.0744681
102	Capsule	g__Pandoravirus	0.0610635	0.0140402
103	Capsule	g__Gen_unclassified Siphoviridae	0.0316488	0.00758159
104	Capsule	g__Gen_environmental samples	0.0242646	0.0272183
105	Capsule	g__Varicellovirus	0.0199212	0.00389469
106	Capsule	g__Simplexvirus	0.0156412	0.00407042
107	Capsule	g__Bracoviriform	0.0144015	0.00582383
108	Capsule	g__Hokovirus	0.0129435	0.00424312
109	Capsule	g__Klosneuvirus	0.0117697	0.00362951
110	Capsule	g__Mimivirus	0.0103274	0.0030018

## Sheet: suppfig5_top
	location	variable	m	sd
1	Oral	Streptococcus	0.405807	0.210467
2	Oral	Homo	0.274383	0.226159
3	Oral	Haemophilus	0.109955	0.108911
4	Oral	Gemella	0.0377119	0.0281504
5	Oral	Neisseria	0.0338309	0.0375061
6	Oral	Veillonella	0.0272606	0.0297577
7	Oral	Rothia	0.0214772	0.0214466
8	Oral	Actinomyces	0.0200237	0.0228929
9	Oral	Prevotella	0.01765	0.0187454
10	Oral	Fusobacterium	0.0170203	0.0152933
11	Nasal	Homo	0.518113	0.297556
12	Nasal	Cutibacterium	0.247571	0.186221
13	Nasal	Corynebacterium	0.100808	0.158573
14	Nasal	Staphylococcus	0.0966163	0.119329
15	Nasal	Malassezia	0.00855281	0.0107544
16	Nasal	Pahexavirus	0.0050075	0.00651892
17	Nasal	Dolosigranulum	0.00406875	0.011088
18	Nasal	Finegoldia	0.0037175	0.00812222
19	Nasal	Citrobacter	0.0034375	0.00727347
20	Nasal	Streptococcus	0.00327531	0.00458708
21	Armpit	Staphylococcus	0.454553	0.310236
22	Armpit	Cutibacterium	0.264009	0.235488
23	Armpit	Homo	0.115168	0.131158
24	Armpit	Corynebacterium	0.0248144	0.0876256
25	Armpit	Bradyrhizobium	0.024075	0.0496307
26	Armpit	Mesorhizobium	0.0168047	0.0527463
27	Armpit	Streptococcus	0.0156291	0.0284804
28	Armpit	Malassezia	0.0143803	0.0215647
29	Armpit	Rothia	0.00595969	0.0172466
30	Armpit	Pseudomonas	0.00569	0.00578008
31	Belly Button	Corynebacterium	0.508574	0.297055
32	Belly Button	Cutibacterium	0.13838	0.227966
33	Belly Button	Staphylococcus	0.119977	0.197605
34	Belly Button	Homo	0.0455848	0.0849355
35	Belly Button	Micrococcus	0.0405507	0.0764766
36	Belly Button	Dermabacter	0.0359438	0.0330686
37	Belly Button	Tessaracoccus	0.0127897	0.02171
38	Belly Button	Malassezia	0.0112169	0.0263414
39	Belly Button	Finegoldia	0.0091069	0.0229709
40	Belly Button	Dietzia	0.00902759	0.0256947
41	Forearm	Cutibacterium	0.541938	0.248103
42	Forearm	Homo	0.07951	0.103068
43	Forearm	Staphylococcus	0.051158	0.0416232
44	Forearm	Corynebacterium	0.046652	0.106655
45	Forearm	Bradyrhizobium	0.046125	0.0911929
46	Forearm	Malassezia	0.0388457	0.057727
47	Forearm	Streptococcus	0.030439	0.0330756
48	Forearm	Mesorhizobium	0.0227753	0.0553279
49	Forearm	Ralstonia	0.0158407	0.0524384
50	Forearm	Micrococcus	0.011401	0.0243652
51	Gluteal Crease	Cutibacterium	0.324335	0.326047
52	Gluteal Crease	Corynebacterium	0.290733	0.24615
53	Gluteal Crease	Staphylococcus	0.140132	0.173777
54	Gluteal Crease	Finegoldia	0.0523243	0.0883247
55	Gluteal Crease	Peptoniphilus	0.022694	0.0488582
56	Gluteal Crease	Dermabacter	0.0223877	0.046556
57	Gluteal Crease	Streptococcus	0.0151243	0.0167527
58	Gluteal Crease	Homo	0.0138757	0.0147923
59	Gluteal Crease	Bacteroides	0.012411	0.0397825
60	Gluteal Crease	Malassezia	0.010452	0.0139013
61	Nape of Neck	Cutibacterium	0.76934	0.20797
62	Nape of Neck	Homo	0.0507848	0.0880355
63	Nape of Neck	Staphylococcus	0.0481777	0.0688337
64	Nape of Neck	Corynebacterium	0.0383403	0.10699
65	Nape of Neck	Malassezia	0.0158303	0.0181538
66	Nape of Neck	Bradyrhizobium	0.0135045	0.0349275
67	Nape of Neck	Streptococcus	0.0128977	0.0216804
68	Nape of Neck	Mesorhizobium	0.00757129	0.026376
69	Nape of Neck	Ralstonia	0.00538194	0.025618
70	Nape of Neck	Actinomyces	0.00321452	0.00624015
71	Post-Auricular	Cutibacterium	0.607137	0.332729
72	Post-Auricular	Homo	0.203413	0.34534
73	Post-Auricular	Staphylococcus	0.120146	0.153525
74	Post-Auricular	Malassezia	0.026855	0.0294892
75	Post-Auricular	Corynebacterium	0.0113156	0.0347924
76	Post-Auricular	Bradyrhizobium	0.00913	0.0263067
77	Post-Auricular	Pahexavirus	0.00607062	0.0144637
78	Post-Auricular	Mesorhizobium	0.00248125	0.00685828
79	Post-Auricular	Streptococcus	0.00237813	0.00330333
80	Post-Auricular	Dermabacter	0.00129031	0.00667484
81	T-Zone	Cutibacterium	0.770642	0.232954
82	T-Zone	Homo	0.100154	0.168307
83	T-Zone	Malassezia	0.0387387	0.0611875
84	T-Zone	Staphylococcus	0.0358639	0.0731524
85	T-Zone	Corynebacterium	0.0256935	0.114766
86	T-Zone	Micrococcus	0.0091429	0.0449855
87	T-Zone	Streptococcus	0.00390645	0.00468474
88	T-Zone	Bradyrhizobium	0.00188323	0.00470896
89	T-Zone	Mesorhizobium	0.000986452	0.00224252
90	T-Zone	Pahexavirus	0.000922258	0.00141929
91	Toe Web Space	Staphylococcus	0.410096	0.303217
92	Toe Web Space	Corynebacterium	0.228689	0.317342
93	Toe Web Space	Cutibacterium	0.113846	0.140121
94	Toe Web Space	Bradyrhizobium	0.0334834	0.108915
95	Toe Web Space	Homo	0.0316997	0.0532465
96	Toe Web Space	Acinetobacter	0.0240563	0.0711169
97	Toe Web Space	Pseudomonas	0.0137225	0.030152
98	Toe Web Space	Mesorhizobium	0.0103431	0.0284016
99	Toe Web Space	Moraxella	0.00991344	0.0165654
100	Toe Web Space	Dermabacter	0.0090775	0.0152749
101	Stool	Bacteroides	0.346025	0.150987
102	Stool	Homo	0.164651	0.120121
103	Stool	Faecalibacterium	0.0986475	0.0280416
104	Stool	Blautia	0.0804875	0.0510346
105	Stool	Alistipes	0.048145	0.0180296
106	Stool	Roseburia	0.0323138	0.0170885
107	Stool	Anaerostipes	0.029345	0.0131394
108	Stool	Collinsella	0.0191438	0.0203107
109	Stool	Anaerobutyricum	0.016665	0.00703683
110	Stool	Dialister	0.0148475	0.0164433
111	Capsule	Cutibacterium	0.434424	0.21972
112	Capsule	Bradyrhizobium	0.162723	0.193241
113	Capsule	Mesorhizobium	0.079872	0.112085
114	Capsule	Staphylococcus	0.0645217	0.048692
115	Capsule	Homo	0.0525317	0.0747561
116	Capsule	Malassezia	0.0356977	0.0274041
117	Capsule	Ralstonia	0.0343249	0.052257
118	Capsule	Streptococcus	0.0207571	0.0187699
119	Capsule	Corynebacterium	0.0166103	0.0153182
120	Capsule	Pseudomonas	0.0142706	0.0243843

## Sheet: suppfig5_bot
	location	variable	m	sd
1	Oral	Streptococcus	0.405807	0.210467
2	Oral	Homo	0.274383	0.226159
3	Oral	Haemophilus	0.109955	0.108911
4	Oral	Gemella	0.0377119	0.0281504
5	Oral	Neisseria	0.0338309	0.0375061
6	Oral	Veillonella	0.0272606	0.0297577
7	Oral	Rothia	0.0214772	0.0214466
8	Oral	Actinomyces	0.0200237	0.0228929
9	Oral	Prevotella	0.01765	0.0187454
10	Oral	Fusobacterium	0.0170203	0.0152933
11	Nasal	Homo	0.518113	0.297556
12	Nasal	Cutibacterium	0.247571	0.186221
13	Nasal	Corynebacterium	0.100808	0.158573
14	Nasal	Staphylococcus	0.0966163	0.119329
15	Nasal	Malassezia	0.00855281	0.0107544
16	Nasal	Pahexavirus	0.0050075	0.00651892
17	Nasal	Dolosigranulum	0.00406875	0.011088
18	Nasal	Finegoldia	0.0037175	0.00812222
19	Nasal	Citrobacter	0.0034375	0.00727347
20	Nasal	Streptococcus	0.00327531	0.00458708
21	Armpit	Staphylococcus	0.454553	0.310236
22	Armpit	Cutibacterium	0.264009	0.235488
23	Armpit	Homo	0.115168	0.131158
24	Armpit	Corynebacterium	0.0248144	0.0876256
25	Armpit	Bradyrhizobium	0.024075	0.0496307
26	Armpit	Streptococcus	0.0156291	0.0284804
27	Armpit	Malassezia	0.0143803	0.0215647
28	Armpit	Rothia	0.00595969	0.0172466
29	Armpit	Pseudomonas	0.00569	0.00578008
30	Armpit	Mycolicibacterium	0.00491094	0.00978194
31	Belly Button	Corynebacterium	0.508574	0.297055
32	Belly Button	Cutibacterium	0.13838	0.227966
33	Belly Button	Staphylococcus	0.119977	0.197605
34	Belly Button	Homo	0.0455848	0.0849355
35	Belly Button	Micrococcus	0.0405507	0.0764766
36	Belly Button	Dermabacter	0.0359438	0.0330686
37	Belly Button	Tessaracoccus	0.0127897	0.02171
38	Belly Button	Malassezia	0.0112169	0.0263414
39	Belly Button	Finegoldia	0.0091069	0.0229709
40	Belly Button	Dietzia	0.00902759	0.0256947
41	Forearm	Cutibacterium	0.541938	0.248103
42	Forearm	Homo	0.07951	0.103068
43	Forearm	Staphylococcus	0.051158	0.0416232
44	Forearm	Corynebacterium	0.046652	0.106655
45	Forearm	Bradyrhizobium	0.046125	0.0911929
46	Forearm	Malassezia	0.0388457	0.057727
47	Forearm	Streptococcus	0.030439	0.0330756
48	Forearm	Ralstonia	0.0158407	0.0524384
49	Forearm	Micrococcus	0.011401	0.0243652
50	Forearm	Mycolicibacterium	0.00966367	0.0228917
51	Gluteal Crease	Cutibacterium	0.324335	0.326047
52	Gluteal Crease	Corynebacterium	0.290733	0.24615
53	Gluteal Crease	Staphylococcus	0.140132	0.173777
54	Gluteal Crease	Finegoldia	0.0523243	0.0883247
55	Gluteal Crease	Peptoniphilus	0.022694	0.0488582
56	Gluteal Crease	Dermabacter	0.0223877	0.046556
57	Gluteal Crease	Streptococcus	0.0151243	0.0167527
58	Gluteal Crease	Homo	0.0138757	0.0147923
59	Gluteal Crease	Bacteroides	0.012411	0.0397825
60	Gluteal Crease	Malassezia	0.010452	0.0139013
61	Nape of Neck	Cutibacterium	0.76934	0.20797
62	Nape of Neck	Homo	0.0507848	0.0880355
63	Nape of Neck	Staphylococcus	0.0481777	0.0688337
64	Nape of Neck	Corynebacterium	0.0383403	0.10699
65	Nape of Neck	Malassezia	0.0158303	0.0181538
66	Nape of Neck	Bradyrhizobium	0.0135045	0.0349275
67	Nape of Neck	Streptococcus	0.0128977	0.0216804
68	Nape of Neck	Ralstonia	0.00538194	0.025618
69	Nape of Neck	Actinomyces	0.00321452	0.00624015
70	Nape of Neck	Rothia	0.00289742	0.00566074
71	Post-Auricular	Cutibacterium	0.607137	0.332729
72	Post-Auricular	Homo	0.203413	0.34534
73	Post-Auricular	Staphylococcus	0.120146	0.153525
74	Post-Auricular	Malassezia	0.026855	0.0294892
75	Post-Auricular	Corynebacterium	0.0113156	0.0347924
76	Post-Auricular	Bradyrhizobium	0.00913	0.0263067
77	Post-Auricular	Pahexavirus	0.00607062	0.0144637
78	Post-Auricular	Streptococcus	0.00237813	0.00330333
79	Post-Auricular	Dermabacter	0.00129031	0.00667484
80	Post-Auricular	Ralstonia	0.000879688	0.00265099
81	T-Zone	Cutibacterium	0.770642	0.232954
82	T-Zone	Homo	0.100154	0.168307
83	T-Zone	Malassezia	0.0387387	0.0611875
84	T-Zone	Staphylococcus	0.0358639	0.0731524
85	T-Zone	Corynebacterium	0.0256935	0.114766
86	T-Zone	Micrococcus	0.0091429	0.0449855
87	T-Zone	Streptococcus	0.00390645	0.00468474
88	T-Zone	Bradyrhizobium	0.00188323	0.00470896
89	T-Zone	Pahexavirus	0.000922258	0.00141929
90	T-Zone	Dermabacter	0.000854516	0.00452799
91	Toe Web Space	Staphylococcus	0.410096	0.303217
92	Toe Web Space	Corynebacterium	0.228689	0.317342
93	Toe Web Space	Cutibacterium	0.113846	0.140121
94	Toe Web Space	Bradyrhizobium	0.0334834	0.108915
95	Toe Web Space	Homo	0.0316997	0.0532465
96	Toe Web Space	Acinetobacter	0.0240563	0.0711169
97	Toe Web Space	Pseudomonas	0.0137225	0.030152
98	Toe Web Space	Moraxella	0.00991344	0.0165654
99	Toe Web Space	Dermabacter	0.0090775	0.0152749
100	Toe Web Space	Streptococcus	0.00887562	0.0145594
101	Stool	Bacteroides	0.346025	0.150987
102	Stool	Homo	0.164651	0.120121
103	Stool	Faecalibacterium	0.0986475	0.0280416
104	Stool	Blautia	0.0804875	0.0510346
105	Stool	Alistipes	0.048145	0.0180296
106	Stool	Roseburia	0.0323138	0.0170885
107	Stool	Anaerostipes	0.029345	0.0131394
108	Stool	Collinsella	0.0191438	0.0203107
109	Stool	Anaerobutyricum	0.016665	0.00703683
110	Stool	Dialister	0.0148475	0.0164433
111	Capsule	Cutibacterium	0.434424	0.21972
112	Capsule	Bradyrhizobium	0.162723	0.193241
113	Capsule	Staphylococcus	0.0645217	0.048692
114	Capsule	Homo	0.0525317	0.0747561
115	Capsule	Malassezia	0.0356977	0.0274041
116	Capsule	Ralstonia	0.0343249	0.052257
117	Capsule	Streptococcus	0.0207571	0.0187699
118	Capsule	Corynebacterium	0.0166103	0.0153182
119	Capsule	Pseudomonas	0.0142706	0.0243843
120	Capsule	Acinetobacter	0.00545829	0.0092554

[truncated: 6 more sheets: suppfig6_top, suppfig6_bot, suppfig7_topleft, suppfig7_topright, suppfig7_botleft, suppfig7_botright]
