# Supplementary material for: Longitudinal multi-omics analysis of host microbiome architecture and immune responses during short-term spaceflight
Source: Nat Microbiol. 2024 Jun 11;9(7):1661–75. doi: 10.1038/s41564-024-01635-8 (PMC11222149; doi:10.1038/s41564-024-01635-8)
Supplement: Supplementary file 6 — Statistical source data. [file 41564_2024_1635_MOESM6_ESM.xlsx]

## Sheet: 1b
	yvar	dset	seqtype	regclass2	adj_pre	est_pre	adj_post	est_post	timetrendrank	timetrend	X	PRE	POST	mergeid	variable	value	Batch	Body.Location	Crew.ID	Timepoint	Prefix	Type	location	Timepoint_Recode	Timepoint_Recode2	Timepoint_Numeric	isoral	isnasal	isstool	isskin	Armpit	web	nape	postauric	fore	bb	gc	nasal	Tzone	Oral	PRE_MID	POST_MID	POST_PRE	PLOTTYPE
1	LEDPOH_41440	GENE-CATALOG	METAGENOMICS	Skin (all sites)	0.0462342	5.145	1	-0.71917	Persistent decrease	Persistent decrease	NA	NA	NA	LEDPOH_41440 GENE-CATALOG METAGENOMICS Armpit	A1	2.51055515843455e-07	Batch15	Armpit	C001	2024-06-21	A1	DNA	Armpit	PRE-LAUNCH	PRE-LAUNCH	1	0	0	0	1	1	0	0	0	0	0	0	0	0	0	1.45398	-0.916441	-2.37042	Genes
2	LEDPOH_41440	GENE-CATALOG	METAGENOMICS	Skin (all sites)	0.0462342	5.145	1	-0.71917	Persistent decrease	Persistent decrease	NA	NA	NA	LEDPOH_41440 GENE-CATALOG METAGENOMICS Armpit	A6	8.26519210496728e-08	Batch15	Armpit	C001	Sept Post-Return	A6	DNA	Armpit	POST-LAUNCH	POST-LAUNCH	6	0	0	0	1	1	0	0	0	0	0	0	0	0	0	1.45398	-0.916441	-2.37042	Genes
3	LEDPOH_41440	GENE-CATALOG	METAGENOMICS	Skin (all sites)	0.0462342	5.145	1	-0.71917	Persistent decrease	Persistent decrease	NA	NA	NA	LEDPOH_41440 GENE-CATALOG METAGENOMICS Armpit	A28	0	Batch17	Armpit	C004	November	A28	DNA	Armpit	POST-LAUNCH	POST-LAUNCH	7	0	0	0	1	1	0	0	0	0	0	0	0	0	0	1.45398	-0.916441	-2.37042	Genes
4	LEDPOH_41440	GENE-CATALOG	METAGENOMICS	Skin (all sites)	0.0462342	5.145	1	-0.71917	Persistent decrease	Persistent decrease	NA	NA	NA	LEDPOH_41440 GENE-CATALOG METAGENOMICS Armpit	A21	0	Batch16	Armpit	C003	November	A21	DNA	Armpit	POST-LAUNCH	POST-LAUNCH	7	0	0	0	1	1	0	0	0	0	0	0	0	0	0	1.45398	-0.916441	-2.37042	Genes
5	LEDPOH_41440	GENE-CATALOG	METAGENOMICS	Skin (all sites)	0.0462342	5.145	1	-0.71917	Persistent decrease	Persistent decrease	NA	NA	NA	LEDPOH_41440 GENE-CATALOG METAGENOMICS Armpit	A3	9.54050404295555e-08	Batch15	Armpit	C001	Sept Pre-Launch	A3	DNA	Armpit	PRE-LAUNCH	PRE-LAUNCH	3	0	0	0	1	1	0	0	0	0	0	0	0	0	0	1.45398	-0.916441	-2.37042	Genes
6	LEDPOH_41440	GENE-CATALOG	METAGENOMICS	Skin (all sites)	0.0462342	5.145	1	-0.71917	Persistent decrease	Persistent decrease	NA	NA	NA	LEDPOH_41440 GENE-CATALOG METAGENOMICS Armpit	A16	0	Batch16	Armpit	C003	2024-08-21	A16	DNA	Armpit	PRE-LAUNCH	PRE-LAUNCH	2	0	0	0	1	1	0	0	0	0	0	0	0	0	0	1.45398	-0.916441	-2.37042	Genes
7	LEDPOH_41440	GENE-CATALOG	METAGENOMICS	Skin (all sites)	0.0462342	5.145	1	-0.71917	Persistent decrease	Persistent decrease	NA	NA	NA	LEDPOH_41440 GENE-CATALOG METAGENOMICS Armpit	A23	1.35997617321745e-06	Batch16	Armpit	C004	2024-08-21	A23	DNA	Armpit	PRE-LAUNCH	PRE-LAUNCH	2	0	0	0	1	1	0	0	0	0	0	0	0	0	0	1.45398	-0.916441	-2.37042	Genes
8	LEDPOH_41440	GENE-CATALOG	METAGENOMICS	Skin (all sites)	0.0462342	5.145	1	-0.71917	Persistent decrease	Persistent decrease	NA	NA	NA	LEDPOH_41440 GENE-CATALOG METAGENOMICS Armpit	A18	0	Batch16	Armpit	C003	Flight 1	A18	DNA	Armpit	MID-FLIGHT	Flight 1	4	0	0	0	1	1	0	0	0	0	0	0	0	0	0	1.45398	-0.916441	-2.37042	Genes
9	LEDPOH_41440	GENE-CATALOG	METAGENOMICS	Skin (all sites)	0.0462342	5.145	1	-0.71917	Persistent decrease	Persistent decrease	NA	NA	NA	LEDPOH_41440 GENE-CATALOG METAGENOMICS Armpit	A27	0	Batch17	Armpit	C004	Sept Post-Return	A27	DNA	Armpit	POST-LAUNCH	POST-LAUNCH	6	0	0	0	1	1	0	0	0	0	0	0	0	0	0	1.45398	-0.916441	-2.37042	Genes
10	LEDPOH_41440	GENE-CATALOG	METAGENOMICS	Skin (all sites)	0.0462342	5.145	1	-0.71917	Persistent decrease	Persistent decrease	NA	NA	NA	LEDPOH_41440 GENE-CATALOG METAGENOMICS Armpit	A15	2.07540743879987e-07	Batch16	Armpit	C003	2024-06-21	A15	DNA	Armpit	PRE-LAUNCH	PRE-LAUNCH	1	0	0	0	1	1	0	0	0	0	0	0	0	0	0	1.45398	-0.916441	-2.37042	Genes
11	LEDPOH_41440	GENE-CATALOG	METAGENOMICS	Skin (all sites)	0.0462342	5.145	1	-0.71917	Persistent decrease	Persistent decrease	NA	NA	NA	LEDPOH_41440 GENE-CATALOG METAGENOMICS Armpit	A10	8.1117482551376e-08	Batch15	Armpit	C002	Sept Pre-Launch	A10	DNA	Armpit	PRE-LAUNCH	PRE-LAUNCH	3	0	0	0	1	1	0	0	0	0	0	0	0	0	0	1.45398	-0.916441	-2.37042	Genes
12	LEDPOH_41440	GENE-CATALOG	METAGENOMICS	Skin (all sites)	0.0462342	5.145	1	-0.71917	Persistent decrease	Persistent decrease	NA	NA	NA	LEDPOH_41440 GENE-CATALOG METAGENOMICS Armpit	A4	0	Batch15	Armpit	C001	Flight 1	A4	DNA	Armpit	MID-FLIGHT	Flight 1	4	0	0	0	1	1	0	0	0	0	0	0	0	0	0	1.45398	-0.916441	-2.37042	Genes
13	LEDPOH_41440	GENE-CATALOG	METAGENOMICS	Skin (all sites)	0.0462342	5.145	1	-0.71917	Persistent decrease	Persistent decrease	NA	NA	NA	LEDPOH_41440 GENE-CATALOG METAGENOMICS Armpit	A12	0	Batch15	Armpit	C002	Flight 2	A12	DNA	Armpit	MID-FLIGHT	Flight 2	5	0	0	0	1	1	0	0	0	0	0	0	0	0	0	1.45398	-0.916441	-2.37042	Genes
14	LEDPOH_41440	GENE-CATALOG	METAGENOMICS	Skin (all sites)	0.0462342	5.145	1	-0.71917	Persistent decrease	Persistent decrease	NA	NA	NA	LEDPOH_41440 GENE-CATALOG METAGENOMICS Armpit	A14	0	Batch16	Armpit	C002	November	A14	DNA	Armpit	POST-LAUNCH	POST-LAUNCH	7	0	0	0	1	1	0	0	0	0	0	0	0	0	0	1.45398	-0.916441	-2.37042	Genes
15	LEDPOH_41440	GENE-CATALOG	METAGENOMICS	Skin (all sites)	0.0462342	5.145	1	-0.71917	Persistent decrease	Persistent decrease	NA	NA	NA	LEDPOH_41440 GENE-CATALOG METAGENOMICS Armpit	A20	0	Batch16	Armpit	C003	Sept Post-Return	A20	DNA	Armpit	POST-LAUNCH	POST-LAUNCH	6	0	0	0	1	1	0	0	0	0	0	0	0	0	0	1.45398	-0.916441	-2.37042	Genes
16	LEDPOH_41440	GENE-CATALOG	METAGENOMICS	Skin (all sites)	0.0462342	5.145	1	-0.71917	Persistent decrease	Persistent decrease	NA	NA	NA	LEDPOH_41440 GENE-CATALOG METAGENOMICS Armpit	A2	3.3612523858327e-07	Batch15	Armpit	C001	2024-08-21	A2	DNA	Armpit	PRE-LAUNCH	PRE-LAUNCH	2	0	0	0	1	1	0	0	0	0	0	0	0	0	0	1.45398	-0.916441	-2.37042	Genes
17	LEDPOH_41440	GENE-CATALOG	METAGENOMICS	Skin (all sites)	0.0462342	5.145	1	-0.71917	Persistent decrease	Persistent decrease	NA	NA	NA	LEDPOH_41440 GENE-CATALOG METAGENOMICS Armpit	A5	1.83697180527706e-07	Batch15	Armpit	C001	Flight 2	A5	DNA	Armpit	MID-FLIGHT	Flight 2	5	0	0	0	1	1	0	0	0	0	0	0	0	0	0	1.45398	-0.916441	-2.37042	Genes
18	LEDPOH_41440	GENE-CATALOG	METAGENOMICS	Skin (all sites)	0.0462342	5.145	1	-0.71917	Persistent decrease	Persistent decrease	NA	NA	NA	LEDPOH_41440 GENE-CATALOG METAGENOMICS Armpit	A22	4.81181010672595e-07	Batch16	Armpit	C004	2024-06-21	A22	DNA	Armpit	PRE-LAUNCH	PRE-LAUNCH	1	0	0	0	1	1	0	0	0	0	0	0	0	0	0	1.45398	-0.916441	-2.37042	Genes
19	LEDPOH_41440	GENE-CATALOG	METAGENOMICS	Skin (all sites)	0.0462342	5.145	1	-0.71917	Persistent decrease	Persistent decrease	NA	NA	NA	LEDPOH_41440 GENE-CATALOG METAGENOMICS Armpit	A13	5.09914432024034e-08	Batch16	Armpit	C002	Sept Post-Return	A13	DNA	Armpit	POST-LAUNCH	POST-LAUNCH	6	0	0	0	1	1	0	0	0	0	0	0	0	0	0	1.45398	-0.916441	-2.37042	Genes
20	LEDPOH_41440	GENE-CATALOG	METAGENOMICS	Skin (all sites)	0.0462342	5.145	1	-0.71917	Persistent decrease	Persistent decrease	NA	NA	NA	LEDPOH_41440 GENE-CATALOG METAGENOMICS Armpit	A8	1.30436453535755e-07	Batch15	Armpit	C002	2024-06-21	A8	DNA	Armpit	PRE-LAUNCH	PRE-LAUNCH	1	0	0	0	1	1	0	0	0	0	0	0	0	0	0	1.45398	-0.916441	-2.37042	Genes
21	LEDPOH_41440	GENE-CATALOG	METAGENOMICS	Skin (all sites)	0.0462342	5.145	1	-0.71917	Persistent decrease	Persistent decrease	NA	NA	NA	LEDPOH_41440 GENE-CATALOG METAGENOMICS Armpit	A19	4.1930505637871e-07	Batch16	Armpit	C003	Flight 2	A19	DNA	Armpit	MID-FLIGHT	Flight 2	5	0	0	0	1	1	0	0	0	0	0	0	0	0	0	1.45398	-0.916441	-2.37042	Genes
22	LEDPOH_41440	GENE-CATALOG	METAGENOMICS	Skin (all sites)	0.0462342	5.145	1	-0.71917	Persistent decrease	Persistent decrease	NA	NA	NA	LEDPOH_41440 GENE-CATALOG METAGENOMICS Armpit	A31	0	Batch30	Armpit	C003	2024-12-21	A31	DNA	Armpit	POST-LAUNCH	POST-LAUNCH	8	0	0	0	1	1	0	0	0	0	0	0	0	0	0	1.45398	-0.916441	-2.37042	Genes
23	LEDPOH_41440	GENE-CATALOG	METAGENOMICS	Skin (all sites)	0.0462342	5.145	1	-0.71917	Persistent decrease	Persistent decrease	NA	NA	NA	LEDPOH_41440 GENE-CATALOG METAGENOMICS Armpit	A11	0	Batch15	Armpit	C002	Flight 1	A11	DNA	Armpit	MID-FLIGHT	Flight 1	4	0	0	0	1	1	0	0	0	0	0	0	0	0	0	1.45398	-0.916441	-2.37042	Genes
24	LEDPOH_41440	GENE-CATALOG	METAGENOMICS	Skin (all sites)	0.0462342	5.145	1	-0.71917	Persistent decrease	Persistent decrease	NA	NA	NA	LEDPOH_41440 GENE-CATALOG METAGENOMICS Armpit	A29	0	Batch29	Armpit	C001	2024-12-21	A29	DNA	Armpit	POST-LAUNCH	POST-LAUNCH	8	0	0	0	1	1	0	0	0	0	0	0	0	0	0	1.45398	-0.916441	-2.37042	Genes
25	LEDPOH_41440	GENE-CATALOG	METAGENOMICS	Skin (all sites)	0.0462342	5.145	1	-0.71917	Persistent decrease	Persistent decrease	NA	NA	NA	LEDPOH_41440 GENE-CATALOG METAGENOMICS Armpit	A17	3.27921158571687e-07	Batch16	Armpit	C003	Sept Pre-Launch	A17	DNA	Armpit	PRE-LAUNCH	PRE-LAUNCH	3	0	0	0	1	1	0	0	0	0	0	0	0	0	0	1.45398	-0.916441	-2.37042	Genes
26	LEDPOH_41440	GENE-CATALOG	METAGENOMICS	Skin (all sites)	0.0462342	5.145	1	-0.71917	Persistent decrease	Persistent decrease	NA	NA	NA	LEDPOH_41440 GENE-CATALOG METAGENOMICS Armpit	A30	0	Batch29	Armpit	C002	2024-12-21	A30	DNA	Armpit	POST-LAUNCH	POST-LAUNCH	8	0	0	0	1	1	0	0	0	0	0	0	0	0	0	1.45398	-0.916441	-2.37042	Genes
27	LEDPOH_41440	GENE-CATALOG	METAGENOMICS	Skin (all sites)	0.0462342	5.145	1	-0.71917	Persistent decrease	Persistent decrease	NA	NA	NA	LEDPOH_41440 GENE-CATALOG METAGENOMICS Armpit	A7	0	Batch15	Armpit	C001	November	A7	DNA	Armpit	POST-LAUNCH	POST-LAUNCH	7	0	0	0	1	1	0	0	0	0	0	0	0	0	0	1.45398	-0.916441	-2.37042	Genes
28	LEDPOH_41440	GENE-CATALOG	METAGENOMICS	Skin (all sites)	0.0462342	5.145	1	-0.71917	Persistent decrease	Persistent decrease	NA	NA	NA	LEDPOH_41440 GENE-CATALOG METAGENOMICS Armpit	A9	1.51893965860312e-06	Batch15	Armpit	C002	2024-08-21	A9	DNA	Armpit	PRE-LAUNCH	PRE-LAUNCH	2	0	0	0	1	1	0	0	0	0	0	0	0	0	0	1.45398	-0.916441	-2.37042	Genes
29	LEDPOH_41440	GENE-CATALOG	METAGENOMICS	Skin (all sites)	0.0462342	5.145	1	-0.71917	Persistent decrease	Persistent decrease	NA	NA	NA	LEDPOH_41440 GENE-CATALOG METAGENOMICS Armpit	A25	0	Batch17	Armpit	C004	Flight 1	A25	DNA	Armpit	MID-FLIGHT	Flight 1	4	0	0	0	1	1	0	0	0	0	0	0	0	0	0	1.45398	-0.916441	-2.37042	Genes
30	LEDPOH_41440	GENE-CATALOG	METAGENOMICS	Skin (all sites)	0.0462342	5.145	1	-0.71917	Persistent decrease	Persistent decrease	NA	NA	NA	LEDPOH_41440 GENE-CATALOG METAGENOMICS Armpit	A26	2.75124568571241e-07	Batch17	Armpit	C004	Flight 2	A26	DNA	Armpit	MID-FLIGHT	Flight 2	5	0	0	0	1	1	0	0	0	0	0	0	0	0	0	1.45398	-0.916441	-2.37042	Genes
31	LEDPOH_41440	GENE-CATALOG	METAGENOMICS	Skin (all sites)	0.0462342	5.145	1	-0.71917	Persistent decrease	Persistent decrease	NA	NA	NA	LEDPOH_41440 GENE-CATALOG METAGENOMICS Armpit	A24	9.06448611388711e-07	Batch16	Armpit	C004	Sept Pre-Launch	A24	DNA	Armpit	PRE-LAUNCH	PRE-LAUNCH	3	0	0	0	1	1	0	0	0	0	0	0	0	0	0	1.45398	-0.916441	-2.37042	Genes
32	LEDPOH_41440	GENE-CATALOG	METAGENOMICS	Skin (all sites)	0.0462342	5.145	1	-0.71917	Persistent decrease	Persistent decrease	NA	NA	NA	LEDPOH_41440 GENE-CATALOG METAGENOMICS Armpit	A32	0	Batch31	Armpit	C004	2024-12-21	A32	DNA	Armpit	POST-LAUNCH	POST-LAUNCH	8	0	0	0	1	1	0	0	0	0	0	0	0	0	0	1.45398	-0.916441	-2.37042	Genes
33	ODBMPB_05205	GENE-CATALOG	METAGENOMICS	Skin (all sites)	0.0125204	4.68652	0.978579	-0.862969	Persistent decrease	Persistent decrease	NA	NA	NA	ODBMPB_05205 GENE-CATALOG METAGENOMICS Armpit	A1	2.761610674278e-06	Batch15	Armpit	C001	2024-06-21	A1	DNA	Armpit	PRE-LAUNCH	PRE-LAUNCH	1	0	0	0	1	1	0	0	0	0	0	0	0	0	0	2.09464	-0.480043	-2.57468	Genes
34	ODBMPB_05205	GENE-CATALOG	METAGENOMICS	Skin (all sites)	0.0125204	4.68652	0.978579	-0.862969	Persistent decrease	Persistent decrease	NA	NA	NA	ODBMPB_05205 GENE-CATALOG METAGENOMICS Armpit	A6	0	Batch15	Armpit	C001	Sept Post-Return	A6	DNA	Armpit	POST-LAUNCH	POST-LAUNCH	6	0	0	0	1	1	0	0	0	0	0	0	0	0	0	2.09464	-0.480043	-2.57468	Genes
35	ODBMPB_05205	GENE-CATALOG	METAGENOMICS	Skin (all sites)	0.0125204	4.68652	0.978579	-0.862969	Persistent decrease	Persistent decrease	NA	NA	NA	ODBMPB_05205 GENE-CATALOG METAGENOMICS Armpit	A28	0	Batch17	Armpit	C004	November	A28	DNA	Armpit	POST-LAUNCH	POST-LAUNCH	7	0	0	0	1	1	0	0	0	0	0	0	0	0	0	2.09464	-0.480043	-2.57468	Genes
36	ODBMPB_05205	GENE-CATALOG	METAGENOMICS	Skin (all sites)	0.0125204	4.68652	0.978579	-0.862969	Persistent decrease	Persistent decrease	NA	NA	NA	ODBMPB_05205 GENE-CATALOG METAGENOMICS Armpit	A21	0	Batch16	Armpit	C003	November	A21	DNA	Armpit	POST-LAUNCH	POST-LAUNCH	7	0	0	0	1	1	0	0	0	0	0	0	0	0	0	2.09464	-0.480043	-2.57468	Genes
37	ODBMPB_05205	GENE-CATALOG	METAGENOMICS	Skin (all sites)	0.0125204	4.68652	0.978579	-0.862969	Persistent decrease	Persistent decrease	NA	NA	NA	ODBMPB_05205 GENE-CATALOG METAGENOMICS Armpit	A3	1.43107560644333e-07	Batch15	Armpit	C001	Sept Pre-Launch	A3	DNA	Armpit	PRE-LAUNCH	PRE-LAUNCH	3	0	0	0	1	1	0	0	0	0	0	0	0	0	0	2.09464	-0.480043	-2.57468	Genes
38	ODBMPB_05205	GENE-CATALOG	METAGENOMICS	Skin (all sites)	0.0125204	4.68652	0.978579	-0.862969	Persistent decrease	Persistent decrease	NA	NA	NA	ODBMPB_05205 GENE-CATALOG METAGENOMICS Armpit	A16	1.16186816084461e-07	Batch16	Armpit	C003	2024-08-21	A16	DNA	Armpit	PRE-LAUNCH	PRE-LAUNCH	2	0	0	0	1	1	0	0	0	0	0	0	0	0	0	2.09464	-0.480043	-2.57468	Genes
39	ODBMPB_05205	GENE-CATALOG	METAGENOMICS	Skin (all sites)	0.0125204	4.68652	0.978579	-0.862969	Persistent decrease	Persistent decrease	NA	NA	NA	ODBMPB_05205 GENE-CATALOG METAGENOMICS Armpit	A23	0	Batch16	Armpit	C004	2024-08-21	A23	DNA	Armpit	PRE-LAUNCH	PRE-LAUNCH	2	0	0	0	1	1	0	0	0	0	0	0	0	0	0	2.09464	-0.480043	-2.57468	Genes
40	ODBMPB_05205	GENE-CATALOG	METAGENOMICS	Skin (all sites)	0.0125204	4.68652	0.978579	-0.862969	Persistent decrease	Persistent decrease	NA	NA	NA	ODBMPB_05205 GENE-CATALOG METAGENOMICS Armpit	A18	0	Batch16	Armpit	C003	Flight 1	A18	DNA	Armpit	MID-FLIGHT	Flight 1	4	0	0	0	1	1	0	0	0	0	0	0	0	0	0	2.09464	-0.480043	-2.57468	Genes
41	ODBMPB_05205	GENE-CATALOG	METAGENOMICS	Skin (all sites)	0.0125204	4.68652	0.978579	-0.862969	Persistent decrease	Persistent decrease	NA	NA	NA	ODBMPB_05205 GENE-CATALOG METAGENOMICS Armpit	A27	1.11742160893522e-08	Batch17	Armpit	C004	Sept Post-Return	A27	DNA	Armpit	POST-LAUNCH	POST-LAUNCH	6	0	0	0	1	1	0	0	0	0	0	0	0	0	0	2.09464	-0.480043	-2.57468	Genes
42	ODBMPB_05205	GENE-CATALOG	METAGENOMICS	Skin (all sites)	0.0125204	4.68652	0.978579	-0.862969	Persistent decrease	Persistent decrease	NA	NA	NA	ODBMPB_05205 GENE-CATALOG METAGENOMICS Armpit	A15	7.26392603579953e-07	Batch16	Armpit	C003	2024-06-21	A15	DNA	Armpit	PRE-LAUNCH	PRE-LAUNCH	1	0	0	0	1	1	0	0	0	0	0	0	0	0	0	2.09464	-0.480043	-2.57468	Genes
43	ODBMPB_05205	GENE-CATALOG	METAGENOMICS	Skin (all sites)	0.0125204	4.68652	0.978579	-0.862969	Persistent decrease	Persistent decrease	NA	NA	NA	ODBMPB_05205 GENE-CATALOG METAGENOMICS Armpit	A10	4.0558741275688e-08	Batch15	Armpit	C002	Sept Pre-Launch	A10	DNA	Armpit	PRE-LAUNCH	PRE-LAUNCH	3	0	0	0	1	1	0	0	0	0	0	0	0	0	0	2.09464	-0.480043	-2.57468	Genes
44	ODBMPB_05205	GENE-CATALOG	METAGENOMICS	Skin (all sites)	0.0125204	4.68652	0.978579	-0.862969	Persistent decrease	Persistent decrease	NA	NA	NA	ODBMPB_05205 GENE-CATALOG METAGENOMICS Armpit	A4	4.55715192587519e-08	Batch15	Armpit	C001	Flight 1	A4	DNA	Armpit	MID-FLIGHT	Flight 1	4	0	0	0	1	1	0	0	0	0	0	0	0	0	0	2.09464	-0.480043	-2.57468	Genes
45	ODBMPB_05205	GENE-CATALOG	METAGENOMICS	Skin (all sites)	0.0125204	4.68652	0.978579	-0.862969	Persistent decrease	Persistent decrease	NA	NA	NA	ODBMPB_05205 GENE-CATALOG METAGENOMICS Armpit	A12	0	Batch15	Armpit	C002	Flight 2	A12	DNA	Armpit	MID-FLIGHT	Flight 2	5	0	0	0	1	1	0	0	0	0	0	0	0	0	0	2.09464	-0.480043	-2.57468	Genes
46	ODBMPB_05205	GENE-CATALOG	METAGENOMICS	Skin (all sites)	0.0125204	4.68652	0.978579	-0.862969	Persistent decrease	Persistent decrease	NA	NA	NA	ODBMPB_05205 GENE-CATALOG METAGENOMICS Armpit	A14	0	Batch16	Armpit	C002	November	A14	DNA	Armpit	POST-LAUNCH	POST-LAUNCH	7	0	0	0	1	1	0	0	0	0	0	0	0	0	0	2.09464	-0.480043	-2.57468	Genes
47	ODBMPB_05205	GENE-CATALOG	METAGENOMICS	Skin (all sites)	0.0125204	4.68652	0.978579	-0.862969	Persistent decrease	Persistent decrease	NA	NA	NA	ODBMPB_05205 GENE-CATALOG METAGENOMICS Armpit	A20	0	Batch16	Armpit	C003	Sept Post-Return	A20	DNA	Armpit	POST-LAUNCH	POST-LAUNCH	6	0	0	0	1	1	0	0	0	0	0	0	0	0	0	2.09464	-0.480043	-2.57468	Genes
48	ODBMPB_05205	GENE-CATALOG	METAGENOMICS	Skin (all sites)	0.0125204	4.68652	0.978579	-0.862969	Persistent decrease	Persistent decrease	NA	NA	NA	ODBMPB_05205 GENE-CATALOG METAGENOMICS Armpit	A2	1.47054791880181e-07	Batch15	Armpit	C001	2024-08-21	A2	DNA	Armpit	PRE-LAUNCH	PRE-LAUNCH	2	0	0	0	1	1	0	0	0	0	0	0	0	0	0	2.09464	-0.480043	-2.57468	Genes
49	ODBMPB_05205	GENE-CATALOG	METAGENOMICS	Skin (all sites)	0.0125204	4.68652	0.978579	-0.862969	Persistent decrease	Persistent decrease	NA	NA	NA	ODBMPB_05205 GENE-CATALOG METAGENOMICS Armpit	A5	2.38030149416182e-07	Batch15	Armpit	C001	Flight 2	A5	DNA	Armpit	MID-FLIGHT	Flight 2	5	0	0	0	1	1	0	0	0	0	0	0	0	0	0	2.09464	-0.480043	-2.57468	Genes
50	ODBMPB_05205	GENE-CATALOG	METAGENOMICS	Skin (all sites)	0.0125204	4.68652	0.978579	-0.862969	Persistent decrease	Persistent decrease	NA	NA	NA	ODBMPB_05205 GENE-CATALOG METAGENOMICS Armpit	A22	1.20295252668149e-06	Batch16	Armpit	C004	2024-06-21	A22	DNA	Armpit	PRE-LAUNCH	PRE-LAUNCH	1	0	0	0	1	1	0	0	0	0	0	0	0	0	0	2.09464	-0.480043	-2.57468	Genes
51	ODBMPB_05205	GENE-CATALOG	METAGENOMICS	Skin (all sites)	0.0125204	4.68652	0.978579	-0.862969	Persistent decrease	Persistent decrease	NA	NA	NA	ODBMPB_05205 GENE-CATALOG METAGENOMICS Armpit	A13	0	Batch16	Armpit	C002	Sept Post-Return	A13	DNA	Armpit	POST-LAUNCH	POST-LAUNCH	6	0	0	0	1	1	0	0	0	0	0	0	0	0	0	2.09464	-0.480043	-2.57468	Genes
52	ODBMPB_05205	GENE-CATALOG	METAGENOMICS	Skin (all sites)	0.0125204	4.68652	0.978579	-0.862969	Persistent decrease	Persistent decrease	NA	NA	NA	ODBMPB_05205 GENE-CATALOG METAGENOMICS Armpit	A8	7.29258353858992e-07	Batch15	Armpit	C002	2024-06-21	A8	DNA	Armpit	PRE-LAUNCH	PRE-LAUNCH	1	0	0	0	1	1	0	0	0	0	0	0	0	0	0	2.09464	-0.480043	-2.57468	Genes
53	ODBMPB_05205	GENE-CATALOG	METAGENOMICS	Skin (all sites)	0.0125204	4.68652	0.978579	-0.862969	Persistent decrease	Persistent decrease	NA	NA	NA	ODBMPB_05205 GENE-CATALOG METAGENOMICS Armpit	A19	0	Batch16	Armpit	C003	Flight 2	A19	DNA	Armpit	MID-FLIGHT	Flight 2	5	0	0	0	1	1	0	0	0	0	0	0	0	0	0	2.09464	-0.480043	-2.57468	Genes
54	ODBMPB_05205	GENE-CATALOG	METAGENOMICS	Skin (all sites)	0.0125204	4.68652	0.978579	-0.862969	Persistent decrease	Persistent decrease	NA	NA	NA	ODBMPB_05205 GENE-CATALOG METAGENOMICS Armpit	A31	0	Batch30	Armpit	C003	2024-12-21	A31	DNA	Armpit	POST-LAUNCH	POST-LAUNCH	8	0	0	0	1	1	0	0	0	0	0	0	0	0	0	2.09464	-0.480043	-2.57468	Genes
55	ODBMPB_05205	GENE-CATALOG	METAGENOMICS	Skin (all sites)	0.0125204	4.68652	0.978579	-0.862969	Persistent decrease	Persistent decrease	NA	NA	NA	ODBMPB_05205 GENE-CATALOG METAGENOMICS Armpit	A11	4.80110241953537e-08	Batch15	Armpit	C002	Flight 1	A11	DNA	Armpit	MID-FLIGHT	Flight 1	4	0	0	0	1	1	0	0	0	0	0	0	0	0	0	2.09464	-0.480043	-2.57468	Genes
56	ODBMPB_05205	GENE-CATALOG	METAGENOMICS	Skin (all sites)	0.0125204	4.68652	0.978579	-0.862969	Persistent decrease	Persistent decrease	NA	NA	NA	ODBMPB_05205 GENE-CATALOG METAGENOMICS Armpit	A29	0	Batch29	Armpit	C001	2024-12-21	A29	DNA	Armpit	POST-LAUNCH	POST-LAUNCH	8	0	0	0	1	1	0	0	0	0	0	0	0	0	0	2.09464	-0.480043	-2.57468	Genes
57	ODBMPB_05205	GENE-CATALOG	METAGENOMICS	Skin (all sites)	0.0125204	4.68652	0.978579	-0.862969	Persistent decrease	Persistent decrease	NA	NA	NA	ODBMPB_05205 GENE-CATALOG METAGENOMICS Armpit	A17	6.55842317143374e-07	Batch16	Armpit	C003	Sept Pre-Launch	A17	DNA	Armpit	PRE-LAUNCH	PRE-LAUNCH	3	0	0	0	1	1	0	0	0	0	0	0	0	0	0	2.09464	-0.480043	-2.57468	Genes
58	ODBMPB_05205	GENE-CATALOG	METAGENOMICS	Skin (all sites)	0.0125204	4.68652	0.978579	-0.862969	Persistent decrease	Persistent decrease	NA	NA	NA	ODBMPB_05205 GENE-CATALOG METAGENOMICS Armpit	A30	0	Batch29	Armpit	C002	2024-12-21	A30	DNA	Armpit	POST-LAUNCH	POST-LAUNCH	8	0	0	0	1	1	0	0	0	0	0	0	0	0	0	2.09464	-0.480043	-2.57468	Genes
59	ODBMPB_05205	GENE-CATALOG	METAGENOMICS	Skin (all sites)	0.0125204	4.68652	0.978579	-0.862969	Persistent decrease	Persistent decrease	NA	NA	NA	ODBMPB_05205 GENE-CATALOG METAGENOMICS Armpit	A7	1.70178274080024e-07	Batch15	Armpit	C001	November	A7	DNA	Armpit	POST-LAUNCH	POST-LAUNCH	7	0	0	0	1	1	0	0	0	0	0	0	0	0	0	2.09464	-0.480043	-2.57468	Genes
60	ODBMPB_05205	GENE-CATALOG	METAGENOMICS	Skin (all sites)	0.0125204	4.68652	0.978579	-0.862969	Persistent decrease	Persistent decrease	NA	NA	NA	ODBMPB_05205 GENE-CATALOG METAGENOMICS Armpit	A9	5.06313219534374e-07	Batch15	Armpit	C002	2024-08-21	A9	DNA	Armpit	PRE-LAUNCH	PRE-LAUNCH	2	0	0	0	1	1	0	0	0	0	0	0	0	0	0	2.09464	-0.480043	-2.57468	Genes
61	ODBMPB_05205	GENE-CATALOG	METAGENOMICS	Skin (all sites)	0.0125204	4.68652	0.978579	-0.862969	Persistent decrease	Persistent decrease	NA	NA	NA	ODBMPB_05205 GENE-CATALOG METAGENOMICS Armpit	A25	0	Batch17	Armpit	C004	Flight 1	A25	DNA	Armpit	MID-FLIGHT	Flight 1	4	0	0	0	1	1	0	0	0	0	0	0	0	0	0	2.09464	-0.480043	-2.57468	Genes
62	ODBMPB_05205	GENE-CATALOG	METAGENOMICS	Skin (all sites)	0.0125204	4.68652	0.978579	-0.862969	Persistent decrease	Persistent decrease	NA	NA	NA	ODBMPB_05205 GENE-CATALOG METAGENOMICS Armpit	A26	1.52846982539578e-07	Batch17	Armpit	C004	Flight 2	A26	DNA	Armpit	MID-FLIGHT	Flight 2	5	0	0	0	1	1	0	0	0	0	0	0	0	0	0	2.09464	-0.480043	-2.57468	Genes
63	ODBMPB_05205	GENE-CATALOG	METAGENOMICS	Skin (all sites)	0.0125204	4.68652	0.978579	-0.862969	Persistent decrease	Persistent decrease	NA	NA	NA	ODBMPB_05205 GENE-CATALOG METAGENOMICS Armpit	A24	0	Batch16	Armpit	C004	Sept Pre-Launch	A24	DNA	Armpit	PRE-LAUNCH	PRE-LAUNCH	3	0	0	0	1	1	0	0	0	0	0	0	0	0	0	2.09464	-0.480043	-2.57468	Genes
64	ODBMPB_05205	GENE-CATALOG	METAGENOMICS	Skin (all sites)	0.0125204	4.68652	0.978579	-0.862969	Persistent decrease	Persistent decrease	NA	NA	NA	ODBMPB_05205 GENE-CATALOG METAGENOMICS Armpit	A32	0	Batch31	Armpit	C004	2024-12-21	A32	DNA	Armpit	POST-LAUNCH	POST-LAUNCH	8	0	0	0	1	1	0	0	0	0	0	0	0	0	0	2.09464	-0.480043	-2.57468	Genes
65	MLMECD_76985	GENE-CATALOG	METATRANSCRIPTOMICS	Skin (all sites)	0.0119695	4.22912	1	-0.204412	Persistent decrease	Persistent decrease	NA	NA	NA	MLMECD_76985 GENE-CATALOG METATRANSCRIPTOMICS Armpit	6809-CEM-0195	5.45707489144059e-07		Armpit	C003	2024-06-21	A15	RNA	Armpit	PRE-LAUNCH	PRE-LAUNCH	1	0	0	0	1	1	0	0	0	0	0	0	0	0	0	3.08575	0.504894	-2.58086	Genes
66	MLMECD_76985	GENE-CATALOG	METATRANSCRIPTOMICS	Skin (all sites)	0.0119695	4.22912	1	-0.204412	Persistent decrease	Persistent decrease	NA	NA	NA	MLMECD_76985 GENE-CATALOG METATRANSCRIPTOMICS Armpit	6809-CEM-0211	6.15566023217782e-06		Armpit	C003	Sept Pre-Launch	A17	RNA	Armpit	PRE-LAUNCH	PRE-LAUNCH	3	0	0	0	1	1	0	0	0	0	0	0	0	0	0	3.08575	0.504894	-2.58086	Genes
67	MLMECD_76985	GENE-CATALOG	METATRANSCRIPTOMICS	Skin (all sites)	0.0119695	4.22912	1	-0.204412	Persistent decrease	Persistent decrease	NA	NA	NA	MLMECD_76985 GENE-CATALOG METATRANSCRIPTOMICS Armpit	6809-CEM-0227	1.01488022214472e-06		Armpit	C003	Flight 2	A19	RNA	Armpit	MID-FLIGHT	Flight 2	5	0	0	0	1	1	0	0	0	0	0	0	0	0	0	3.08575	0.504894	-2.58086	Genes
68	MLMECD_76985	GENE-CATALOG	METATRANSCRIPTOMICS	Skin (all sites)	0.0119695	4.22912	1	-0.204412	Persistent decrease	Persistent decrease	NA	NA	NA	MLMECD_76985 GENE-CATALOG METATRANSCRIPTOMICS Armpit	6809-CEM-0194	9.68015239065314e-07		Armpit	C001	Sept Pre-Launch	A3	RNA	Armpit	PRE-LAUNCH	PRE-LAUNCH	3	0	0	0	1	1	0	0	0	0	0	0	0	0	0	3.08575	0.504894	-2.58086	Genes
69	MLMECD_76985	GENE-CATALOG	METATRANSCRIPTOMICS	Skin (all sites)	0.0119695	4.22912	1	-0.204412	Persistent decrease	Persistent decrease	NA	NA	NA	MLMECD_76985 GENE-CATALOG METATRANSCRIPTOMICS Armpit	6809-CEM-0251	1.38059066244211e-05		Armpit	C004	2024-06-21	A22	RNA	Armpit	PRE-LAUNCH	PRE-LAUNCH	1	0	0	0	1	1	0	0	0	0	0	0	0	0	0	3.08575	0.504894	-2.58086	Genes
70	MLMECD_76985	GENE-CATALOG	METATRANSCRIPTOMICS	Skin (all sites)	0.0119695	4.22912	1	-0.204412	Persistent decrease	Persistent decrease	NA	NA	NA	MLMECD_76985 GENE-CATALOG METATRANSCRIPTOMICS Armpit	6809-CEM-0186	1.0563327444196e-05		Armpit	C001	2024-08-21	A2	RNA	Armpit	PRE-LAUNCH	PRE-LAUNCH	2	0	0	0	1	1	0	0	0	0	0	0	0	0	0	3.08575	0.504894	-2.58086	Genes
71	MLMECD_76985	GENE-CATALOG	METATRANSCRIPTOMICS	Skin (all sites)	0.0119695	4.22912	1	-0.204412	Persistent decrease	Persistent decrease	NA	NA	NA	MLMECD_76985 GENE-CATALOG METATRANSCRIPTOMICS Armpit	6809-CEM-0220	4.76497393057684e-07		Armpit	C002	2024-12-21	A30	RNA	Armpit	POST-LAUNCH	POST-LAUNCH	8	0	0	0	1	1	0	0	0	0	0	0	0	0	0	3.08575	0.504894	-2.58086	Genes
72	MLMECD_76985	GENE-CATALOG	METATRANSCRIPTOMICS	Skin (all sites)	0.0119695	4.22912	1	-0.204412	Persistent decrease	Persistent decrease	NA	NA	NA	MLMECD_76985 GENE-CATALOG METATRANSCRIPTOMICS Armpit	6809-CEM-0258	0		Armpit	C002	Flight 1	A11	RNA	Armpit	MID-FLIGHT	Flight 1	4	0	0	0	1	1	0	0	0	0	0	0	0	0	0	3.08575	0.504894	-2.58086	Genes
73	MLMECD_76985	GENE-CATALOG	METATRANSCRIPTOMICS	Skin (all sites)	0.0119695	4.22912	1	-0.204412	Persistent decrease	Persistent decrease	NA	NA	NA	MLMECD_76985 GENE-CATALOG METATRANSCRIPTOMICS Armpit	6809-CEM-0188	0		Armpit	C004	Flight 2	A26	RNA	Armpit	MID-FLIGHT	Flight 2	5	0	0	0	1	1	0	0	0	0	0	0	0	0	0	3.08575	0.504894	-2.58086	Genes
74	MLMECD_76985	GENE-CATALOG	METATRANSCRIPTOMICS	Skin (all sites)	0.0119695	4.22912	1	-0.204412	Persistent decrease	Persistent decrease	NA	NA	NA	MLMECD_76985 GENE-CATALOG METATRANSCRIPTOMICS Armpit	6809-CEM-0204	8.96966620343988e-08		Armpit	C004	November	A28	RNA	Armpit	POST-LAUNCH	POST-LAUNCH	7	0	0	0	1	1	0	0	0	0	0	0	0	0	0	3.08575	0.504894	-2.58086	Genes
75	MLMECD_76985	GENE-CATALOG	METATRANSCRIPTOMICS	Skin (all sites)	0.0119695	4.22912	1	-0.204412	Persistent decrease	Persistent decrease	NA	NA	NA	MLMECD_76985 GENE-CATALOG METATRANSCRIPTOMICS Armpit	6809-CEM-0210	2.76255554857901e-07		Armpit	C001	Flight 2	A5	RNA	Armpit	MID-FLIGHT	Flight 2	5	0	0	0	1	1	0	0	0	0	0	0	0	0	0	3.08575	0.504894	-2.58086	Genes
76	MLMECD_76985	GENE-CATALOG	METATRANSCRIPTOMICS	Skin (all sites)	0.0119695	4.22912	1	-0.204412	Persistent decrease	Persistent decrease	NA	NA	NA	MLMECD_76985 GENE-CATALOG METATRANSCRIPTOMICS Armpit	6809-CEM-0236	0		Armpit	C004	2024-12-21	A32	RNA	Armpit	POST-LAUNCH	POST-LAUNCH	8	0	0	0	1	1	0	0	0	0	0	0	0	0	0	3.08575	0.504894	-2.58086	Genes
77	MLMECD_76985	GENE-CATALOG	METATRANSCRIPTOMICS	Skin (all sites)	0.0119695	4.22912	1	-0.204412	Persistent decrease	Persistent decrease	NA	NA	NA	MLMECD_76985 GENE-CATALOG METATRANSCRIPTOMICS Armpit	6809-CEM-0202	0		Armpit	C001	Flight 1	A4	RNA	Armpit	MID-FLIGHT	Flight 1	4	0	0	0	1	1	0	0	0	0	0	0	0	0	0	3.08575	0.504894	-2.58086	Genes
78	MLMECD_76985	GENE-CATALOG	METATRANSCRIPTOMICS	Skin (all sites)	0.0119695	4.22912	1	-0.204412	Persistent decrease	Persistent decrease	NA	NA	NA	MLMECD_76985 GENE-CATALOG METATRANSCRIPTOMICS Armpit	6809-CEM-0243	1.51948991617332e-06		Armpit	C003	November	A21	RNA	Armpit	POST-LAUNCH	POST-LAUNCH	7	0	0	0	1	1	0	0	0	0	0	0	0	0	0	3.08575	0.504894	-2.58086	Genes
79	MLMECD_76985	GENE-CATALOG	METATRANSCRIPTOMICS	Skin (all sites)	0.0119695	4.22912	1	-0.204412	Persistent decrease	Persistent decrease	NA	NA	NA	MLMECD_76985 GENE-CATALOG METATRANSCRIPTOMICS Armpit	6809-CEM-0273	3.63330348257329e-06		Armpit	C001	2024-06-21	A1	RNA	Armpit	PRE-LAUNCH	PRE-LAUNCH	1	0	0	0	1	1	0	0	0	0	0	0	0	0	0	3.08575	0.504894	-2.58086	Genes
80	MLMECD_76985	GENE-CATALOG	METATRANSCRIPTOMICS	Skin (all sites)	0.0119695	4.22912	1	-0.204412	Persistent decrease	Persistent decrease	NA	NA	NA	MLMECD_76985 GENE-CATALOG METATRANSCRIPTOMICS Armpit	6809-CEM-0226	0		Armpit	C001	November	A7	RNA	Armpit	POST-LAUNCH	POST-LAUNCH	7	0	0	0	1	1	0	0	0	0	0	0	0	0	0	3.08575	0.504894	-2.58086	Genes
81	MLMECD_76985	GENE-CATALOG	METATRANSCRIPTOMICS	Skin (all sites)	0.0119695	4.22912	1	-0.204412	Persistent decrease	Persistent decrease	NA	NA	NA	MLMECD_76985 GENE-CATALOG METATRANSCRIPTOMICS Armpit	6809-CEM-0219	1.44095654363256e-06		Armpit	C003	Flight 1	A18	RNA	Armpit	MID-FLIGHT	Flight 1	4	0	0	0	1	1	0	0	0	0	0	0	0	0	0	3.08575	0.504894	-2.58086	Genes
82	MLMECD_76985	GENE-CATALOG	METATRANSCRIPTOMICS	Skin (all sites)	0.0119695	4.22912	1	-0.204412	Persistent decrease	Persistent decrease	NA	NA	NA	MLMECD_76985 GENE-CATALOG METATRANSCRIPTOMICS Armpit	6809-CEM-0228	0		Armpit	C003	2024-12-21	A31	RNA	Armpit	POST-LAUNCH	POST-LAUNCH	8	0	0	0	1	1	0	0	0	0	0	0	0	0	0	3.08575	0.504894	-2.58086	Genes
83	MLMECD_76985	GENE-CATALOG	METATRANSCRIPTOMICS	Skin (all sites)	0.0119695	4.22912	1	-0.204412	Persistent decrease	Persistent decrease	NA	NA	NA	MLMECD_76985 GENE-CATALOG METATRANSCRIPTOMICS Armpit	6809-CEM-0196	0		Armpit	C004	Sept Post-Return	A27	RNA	Armpit	POST-LAUNCH	POST-LAUNCH	6	0	0	0	1	1	0	0	0	0	0	0	0	0	0	3.08575	0.504894	-2.58086	Genes
84	MLMECD_76985	GENE-CATALOG	METATRANSCRIPTOMICS	Skin (all sites)	0.0119695	4.22912	1	-0.204412	Persistent decrease	Persistent decrease	NA	NA	NA	MLMECD_76985 GENE-CATALOG METATRANSCRIPTOMICS Armpit	6809-CEM-0218	0		Armpit	C001	Sept Post-Return	A6	RNA	Armpit	POST-LAUNCH	POST-LAUNCH	6	0	0	0	1	1	0	0	0	0	0	0	0	0	0	3.08575	0.504894	-2.58086	Genes
85	MLMECD_76985	GENE-CATALOG	METATRANSCRIPTOMICS	Skin (all sites)	0.0119695	4.22912	1	-0.204412	Persistent decrease	Persistent decrease	NA	NA	NA	MLMECD_76985 GENE-CATALOG METATRANSCRIPTOMICS Armpit	6809-CEM-0266	0		Armpit	C002	Flight 2	A12	RNA	Armpit	MID-FLIGHT	Flight 2	5	0	0	0	1	1	0	0	0	0	0	0	0	0	0	3.08575	0.504894	-2.58086	Genes
86	MLMECD_76985	GENE-CATALOG	METATRANSCRIPTOMICS	Skin (all sites)	0.0119695	4.22912	1	-0.204412	Persistent decrease	Persistent decrease	NA	NA	NA	MLMECD_76985 GENE-CATALOG METATRANSCRIPTOMICS Armpit	6809-CEM-0267	1.49637144313227e-06		Armpit	C004	Sept Pre-Launch	A24	RNA	Armpit	PRE-LAUNCH	PRE-LAUNCH	3	0	0	0	1	1	0	0	0	0	0	0	0	0	0	3.08575	0.504894	-2.58086	Genes
87	MLMECD_76985	GENE-CATALOG	METATRANSCRIPTOMICS	Skin (all sites)	0.0119695	4.22912	1	-0.204412	Persistent decrease	Persistent decrease	NA	NA	NA	MLMECD_76985 GENE-CATALOG METATRANSCRIPTOMICS Armpit	6809-CEM-0274	0		Armpit	C002	Sept Post-Return	A13	RNA	Armpit	POST-LAUNCH	POST-LAUNCH	6	0	0	0	1	1	0	0	0	0	0	0	0	0	0	3.08575	0.504894	-2.58086	Genes
88	MLMECD_76985	GENE-CATALOG	METATRANSCRIPTOMICS	Skin (all sites)	0.0119695	4.22912	1	-0.204412	Persistent decrease	Persistent decrease	NA	NA	NA	MLMECD_76985 GENE-CATALOG METATRANSCRIPTOMICS Armpit	6809-CEM-0250	0		Armpit	C002	Sept Pre-Launch	A10	RNA	Armpit	PRE-LAUNCH	PRE-LAUNCH	3	0	0	0	1	1	0	0	0	0	0	0	0	0	0	3.08575	0.504894	-2.58086	Genes
89	MLMECD_76985	GENE-CATALOG	METATRANSCRIPTOMICS	Skin (all sites)	0.0119695	4.22912	1	-0.204412	Persistent decrease	Persistent decrease	NA	NA	NA	MLMECD_76985 GENE-CATALOG METATRANSCRIPTOMICS Armpit	6809-CEM-0234	9.77938362500888e-07		Armpit	C002	2024-06-21	A8	RNA	Armpit	PRE-LAUNCH	PRE-LAUNCH	1	0	0	0	1	1	0	0	0	0	0	0	0	0	0	3.08575	0.504894	-2.58086	Genes
90	MLMECD_76985	GENE-CATALOG	METATRANSCRIPTOMICS	Skin (all sites)	0.0119695	4.22912	1	-0.204412	Persistent decrease	Persistent decrease	NA	NA	NA	MLMECD_76985 GENE-CATALOG METATRANSCRIPTOMICS Armpit	6809-CEM-0203	8.74740059216057e-06		Armpit	C003	2024-08-21	A16	RNA	Armpit	PRE-LAUNCH	PRE-LAUNCH	2	0	0	0	1	1	0	0	0	0	0	0	0	0	0	3.08575	0.504894	-2.58086	Genes
91	MLMECD_76985	GENE-CATALOG	METATRANSCRIPTOMICS	Skin (all sites)	0.0119695	4.22912	1	-0.204412	Persistent decrease	Persistent decrease	NA	NA	NA	MLMECD_76985 GENE-CATALOG METATRANSCRIPTOMICS Armpit	6809-CEM-0212	1.8102177815086e-06		Armpit	C001	2024-12-21	A29	RNA	Armpit	POST-LAUNCH	POST-LAUNCH	8	0	0	0	1	1	0	0	0	0	0	0	0	0	0	3.08575	0.504894	-2.58086	Genes
92	MLMECD_76985	GENE-CATALOG	METATRANSCRIPTOMICS	Skin (all sites)	0.0119695	4.22912	1	-0.204412	Persistent decrease	Persistent decrease	NA	NA	NA	MLMECD_76985 GENE-CATALOG METATRANSCRIPTOMICS Armpit	6809-CEM-0235	3.25301801935979e-06		Armpit	C003	Sept Post-Return	A20	RNA	Armpit	POST-LAUNCH	POST-LAUNCH	6	0	0	0	1	1	0	0	0	0	0	0	0	0	0	3.08575	0.504894	-2.58086	Genes
93	MLMECD_76985	GENE-CATALOG	METATRANSCRIPTOMICS	Skin (all sites)	0.0119695	4.22912	1	-0.204412	Persistent decrease	Persistent decrease	NA	NA	NA	MLMECD_76985 GENE-CATALOG METATRANSCRIPTOMICS Armpit	6809-CEM-0242	5.72296726696044e-07		Armpit	C002	2024-08-21	A9	RNA	Armpit	PRE-LAUNCH	PRE-LAUNCH	2	0	0	0	1	1	0	0	0	0	0	0	0	0	0	3.08575	0.504894	-2.58086	Genes
94	MLMECD_76985	GENE-CATALOG	METATRANSCRIPTOMICS	Skin (all sites)	0.0119695	4.22912	1	-0.204412	Persistent decrease	Persistent decrease	NA	NA	NA	MLMECD_76985 GENE-CATALOG METATRANSCRIPTOMICS Armpit	6809-CEM-0259	1.28532054153768e-06		Armpit	C004	2024-08-21	A23	RNA	Armpit	PRE-LAUNCH	PRE-LAUNCH	2	0	0	0	1	1	0	0	0	0	0	0	0	0	0	3.08575	0.504894	-2.58086	Genes
95	MLMECD_76985	GENE-CATALOG	METATRANSCRIPTOMICS	Skin (all sites)	0.0119695	4.22912	1	-0.204412	Persistent decrease	Persistent decrease	NA	NA	NA	MLMECD_76985 GENE-CATALOG METATRANSCRIPTOMICS Armpit	6809-CEM-0187	0		Armpit	C002	November	A14	RNA	Armpit	POST-LAUNCH	POST-LAUNCH	7	0	0	0	1	1	0	0	0	0	0	0	0	0	0	3.08575	0.504894	-2.58086	Genes
96	HIMCNL_17120	GENE-CATALOG	METATRANSCRIPTOMICS	Skin (all sites)	0.000236216	4.15732	1	-0.321274	Persistent decrease	Persistent decrease	NA	NA	NA	HIMCNL_17120 GENE-CATALOG METATRANSCRIPTOMICS Armpit	6809-CEM-0195	1.69775663289263e-06		Armpit	C003	2024-06-21	A15	RNA	Armpit	PRE-LAUNCH	PRE-LAUNCH	1	0	0	0	1	1	0	0	0	0	0	0	0	0	0	2.92522	-0.417733	-3.34296	Genes
97	HIMCNL_17120	GENE-CATALOG	METATRANSCRIPTOMICS	Skin (all sites)	0.000236216	4.15732	1	-0.321274	Persistent decrease	Persistent decrease	NA	NA	NA	HIMCNL_17120 GENE-CATALOG METATRANSCRIPTOMICS Armpit	6809-CEM-0211	0		Armpit	C003	Sept Pre-Launch	A17	RNA	Armpit	PRE-LAUNCH	PRE-LAUNCH	3	0	0	0	1	1	0	0	0	0	0	0	0	0	0	2.92522	-0.417733	-3.34296	Genes
98	HIMCNL_17120	GENE-CATALOG	METATRANSCRIPTOMICS	Skin (all sites)	0.000236216	4.15732	1	-0.321274	Persistent decrease	Persistent decrease	NA	NA	NA	HIMCNL_17120 GENE-CATALOG METATRANSCRIPTOMICS Armpit	6809-CEM-0227	0		Armpit	C003	Flight 2	A19	RNA	Armpit	MID-FLIGHT	Flight 2	5	0	0	0	1	1	0	0	0	0	0	0	0	0	0	2.92522	-0.417733	-3.34296	Genes
99	HIMCNL_17120	GENE-CATALOG	METATRANSCRIPTOMICS	Skin (all sites)	0.000236216	4.15732	1	-0.321274	Persistent decrease	Persistent decrease	NA	NA	NA	HIMCNL_17120 GENE-CATALOG METATRANSCRIPTOMICS Armpit	6809-CEM-0194	6.83304874634339e-07		Armpit	C001	Sept Pre-Launch	A3	RNA	Armpit	PRE-LAUNCH	PRE-LAUNCH	3	0	0	0	1	1	0	0	0	0	0	0	0	0	0	2.92522	-0.417733	-3.34296	Genes
100	HIMCNL_17120	GENE-CATALOG	METATRANSCRIPTOMICS	Skin (all sites)	0.000236216	4.15732	1	-0.321274	Persistent decrease	Persistent decrease	NA	NA	NA	HIMCNL_17120 GENE-CATALOG METATRANSCRIPTOMICS Armpit	6809-CEM-0251	1.81449058492392e-06		Armpit	C004	2024-06-21	A22	RNA	Armpit	PRE-LAUNCH	PRE-LAUNCH	1	0	0	0	1	1	0	0	0	0	0	0	0	0	0	2.92522	-0.417733	-3.34296	Genes
101	HIMCNL_17120	GENE-CATALOG	METATRANSCRIPTOMICS	Skin (all sites)	0.000236216	4.15732	1	-0.321274	Persistent decrease	Persistent decrease	NA	NA	NA	HIMCNL_17120 GENE-CATALOG METATRANSCRIPTOMICS Armpit	6809-CEM-0186	2.07317641428146e-06		Armpit	C001	2024-08-21	A2	RNA	Armpit	PRE-LAUNCH	PRE-LAUNCH	2	0	0	0	1	1	0	0	0	0	0	0	0	0	0	2.92522	-0.417733	-3.34296	Genes
102	HIMCNL_17120	GENE-CATALOG	METATRANSCRIPTOMICS	Skin (all sites)	0.000236216	4.15732	1	-0.321274	Persistent decrease	Persistent decrease	NA	NA	NA	HIMCNL_17120 GENE-CATALOG METATRANSCRIPTOMICS Armpit	6809-CEM-0220	0		Armpit	C002	2024-12-21	A30	RNA	Armpit	POST-LAUNCH	POST-LAUNCH	8	0	0	0	1	1	0	0	0	0	0	0	0	0	0	2.92522	-0.417733	-3.34296	Genes
103	HIMCNL_17120	GENE-CATALOG	METATRANSCRIPTOMICS	Skin (all sites)	0.000236216	4.15732	1	-0.321274	Persistent decrease	Persistent decrease	NA	NA	NA	HIMCNL_17120 GENE-CATALOG METATRANSCRIPTOMICS Armpit	6809-CEM-0258	0		Armpit	C002	Flight 1	A11	RNA	Armpit	MID-FLIGHT	Flight 1	4	0	0	0	1	1	0	0	0	0	0	0	0	0	0	2.92522	-0.417733	-3.34296	Genes
104	HIMCNL_17120	GENE-CATALOG	METATRANSCRIPTOMICS	Skin (all sites)	0.000236216	4.15732	1	-0.321274	Persistent decrease	Persistent decrease	NA	NA	NA	HIMCNL_17120 GENE-CATALOG METATRANSCRIPTOMICS Armpit	6809-CEM-0188	0		Armpit	C004	Flight 2	A26	RNA	Armpit	MID-FLIGHT	Flight 2	5	0	0	0	1	1	0	0	0	0	0	0	0	0	0	2.92522	-0.417733	-3.34296	Genes
105	HIMCNL_17120	GENE-CATALOG	METATRANSCRIPTOMICS	Skin (all sites)	0.000236216	4.15732	1	-0.321274	Persistent decrease	Persistent decrease	NA	NA	NA	HIMCNL_17120 GENE-CATALOG METATRANSCRIPTOMICS Armpit	6809-CEM-0204	0		Armpit	C004	November	A28	RNA	Armpit	POST-LAUNCH	POST-LAUNCH	7	0	0	0	1	1	0	0	0	0	0	0	0	0	0	2.92522	-0.417733	-3.34296	Genes
106	HIMCNL_17120	GENE-CATALOG	METATRANSCRIPTOMICS	Skin (all sites)	0.000236216	4.15732	1	-0.321274	Persistent decrease	Persistent decrease	NA	NA	NA	HIMCNL_17120 GENE-CATALOG METATRANSCRIPTOMICS Armpit	6809-CEM-0210	0		Armpit	C001	Flight 2	A5	RNA	Armpit	MID-FLIGHT	Flight 2	5	0	0	0	1	1	0	0	0	0	0	0	0	0	0	2.92522	-0.417733	-3.34296	Genes
107	HIMCNL_17120	GENE-CATALOG	METATRANSCRIPTOMICS	Skin (all sites)	0.000236216	4.15732	1	-0.321274	Persistent decrease	Persistent decrease	NA	NA	NA	HIMCNL_17120 GENE-CATALOG METATRANSCRIPTOMICS Armpit	6809-CEM-0236	0		Armpit	C004	2024-12-21	A32	RNA	Armpit	POST-LAUNCH	POST-LAUNCH	8	0	0	0	1	1	0	0	0	0	0	0	0	0	0	2.92522	-0.417733	-3.34296	Genes
108	HIMCNL_17120	GENE-CATALOG	METATRANSCRIPTOMICS	Skin (all sites)	0.000236216	4.15732	1	-0.321274	Persistent decrease	Persistent decrease	NA	NA	NA	HIMCNL_17120 GENE-CATALOG METATRANSCRIPTOMICS Armpit	6809-CEM-0202	2.37210330604782e-07		Armpit	C001	Flight 1	A4	RNA	Armpit	MID-FLIGHT	Flight 1	4	0	0	0	1	1	0	0	0	0	0	0	0	0	0	2.92522	-0.417733	-3.34296	Genes
109	HIMCNL_17120	GENE-CATALOG	METATRANSCRIPTOMICS	Skin (all sites)	0.000236216	4.15732	1	-0.321274	Persistent decrease	Persistent decrease	NA	NA	NA	HIMCNL_17120 GENE-CATALOG METATRANSCRIPTOMICS Armpit	6809-CEM-0243	0		Armpit	C003	November	A21	RNA	Armpit	POST-LAUNCH	POST-LAUNCH	7	0	0	0	1	1	0	0	0	0	0	0	0	0	0	2.92522	-0.417733	-3.34296	Genes
110	HIMCNL_17120	GENE-CATALOG	METATRANSCRIPTOMICS	Skin (all sites)	0.000236216	4.15732	1	-0.321274	Persistent decrease	Persistent decrease	NA	NA	NA	HIMCNL_17120 GENE-CATALOG METATRANSCRIPTOMICS Armpit	6809-CEM-0273	3.37378180524663e-06		Armpit	C001	2024-06-21	A1	RNA	Armpit	PRE-LAUNCH	PRE-LAUNCH	1	0	0	0	1	1	0	0	0	0	0	0	0	0	0	2.92522	-0.417733	-3.34296	Genes
111	HIMCNL_17120	GENE-CATALOG	METATRANSCRIPTOMICS	Skin (all sites)	0.000236216	4.15732	1	-0.321274	Persistent decrease	Persistent decrease	NA	NA	NA	HIMCNL_17120 GENE-CATALOG METATRANSCRIPTOMICS Armpit	6809-CEM-0226	1.77644712301089e-07		Armpit	C001	November	A7	RNA	Armpit	POST-LAUNCH	POST-LAUNCH	7	0	0	0	1	1	0	0	0	0	0	0	0	0	0	2.92522	-0.417733	-3.34296	Genes
112	HIMCNL_17120	GENE-CATALOG	METATRANSCRIPTOMICS	Skin (all sites)	0.000236216	4.15732	1	-0.321274	Persistent decrease	Persistent decrease	NA	NA	NA	HIMCNL_17120 GENE-CATALOG METATRANSCRIPTOMICS Armpit	6809-CEM-0219	0		Armpit	C003	Flight 1	A18	RNA	Armpit	MID-FLIGHT	Flight 1	4	0	0	0	1	1	0	0	0	0	0	0	0	0	0	2.92522	-0.417733	-3.34296	Genes
113	HIMCNL_17120	GENE-CATALOG	METATRANSCRIPTOMICS	Skin (all sites)	0.000236216	4.15732	1	-0.321274	Persistent decrease	Persistent decrease	NA	NA	NA	HIMCNL_17120 GENE-CATALOG METATRANSCRIPTOMICS Armpit	6809-CEM-0228	0		Armpit	C003	2024-12-21	A31	RNA	Armpit	POST-LAUNCH	POST-LAUNCH	8	0	0	0	1	1	0	0	0	0	0	0	0	0	0	2.92522	-0.417733	-3.34296	Genes
114	HIMCNL_17120	GENE-CATALOG	METATRANSCRIPTOMICS	Skin (all sites)	0.000236216	4.15732	1	-0.321274	Persistent decrease	Persistent decrease	NA	NA	NA	HIMCNL_17120 GENE-CATALOG METATRANSCRIPTOMICS Armpit	6809-CEM-0196	0		Armpit	C004	Sept Post-Return	A27	RNA	Armpit	POST-LAUNCH	POST-LAUNCH	6	0	0	0	1	1	0	0	0	0	0	0	0	0	0	2.92522	-0.417733	-3.34296	Genes
115	HIMCNL_17120	GENE-CATALOG	METATRANSCRIPTOMICS	Skin (all sites)	0.000236216	4.15732	1	-0.321274	Persistent decrease	Persistent decrease	NA	NA	NA	HIMCNL_17120 GENE-CATALOG METATRANSCRIPTOMICS Armpit	6809-CEM-0218	0		Armpit	C001	Sept Post-Return	A6	RNA	Armpit	POST-LAUNCH	POST-LAUNCH	6	0	0	0	1	1	0	0	0	0	0	0	0	0	0	2.92522	-0.417733	-3.34296	Genes
116	HIMCNL_17120	GENE-CATALOG	METATRANSCRIPTOMICS	Skin (all sites)	0.000236216	4.15732	1	-0.321274	Persistent decrease	Persistent decrease	NA	NA	NA	HIMCNL_17120 GENE-CATALOG METATRANSCRIPTOMICS Armpit	6809-CEM-0266	1.36295316787286e-07		Armpit	C002	Flight 2	A12	RNA	Armpit	MID-FLIGHT	Flight 2	5	0	0	0	1	1	0	0	0	0	0	0	0	0	0	2.92522	-0.417733	-3.34296	Genes
117	HIMCNL_17120	GENE-CATALOG	METATRANSCRIPTOMICS	Skin (all sites)	0.000236216	4.15732	1	-0.321274	Persistent decrease	Persistent decrease	NA	NA	NA	HIMCNL_17120 GENE-CATALOG METATRANSCRIPTOMICS Armpit	6809-CEM-0267	0		Armpit	C004	Sept Pre-Launch	A24	RNA	Armpit	PRE-LAUNCH	PRE-LAUNCH	3	0	0	0	1	1	0	0	0	0	0	0	0	0	0	2.92522	-0.417733	-3.34296	Genes
118	HIMCNL_17120	GENE-CATALOG	METATRANSCRIPTOMICS	Skin (all sites)	0.000236216	4.15732	1	-0.321274	Persistent decrease	Persistent decrease	NA	NA	NA	HIMCNL_17120 GENE-CATALOG METATRANSCRIPTOMICS Armpit	6809-CEM-0274	0		Armpit	C002	Sept Post-Return	A13	RNA	Armpit	POST-LAUNCH	POST-LAUNCH	6	0	0	0	1	1	0	0	0	0	0	0	0	0	0	2.92522	-0.417733	-3.34296	Genes
119	HIMCNL_17120	GENE-CATALOG	METATRANSCRIPTOMICS	Skin (all sites)	0.000236216	4.15732	1	-0.321274	Persistent decrease	Persistent decrease	NA	NA	NA	HIMCNL_17120 GENE-CATALOG METATRANSCRIPTOMICS Armpit	6809-CEM-0250	5.93470694763284e-07		Armpit	C002	Sept Pre-Launch	A10	RNA	Armpit	PRE-LAUNCH	PRE-LAUNCH	3	0	0	0	1	1	0	0	0	0	0	0	0	0	0	2.92522	-0.417733	-3.34296	Genes
120	HIMCNL_17120	GENE-CATALOG	METATRANSCRIPTOMICS	Skin (all sites)	0.000236216	4.15732	1	-0.321274	Persistent decrease	Persistent decrease	NA	NA	NA	HIMCNL_17120 GENE-CATALOG METATRANSCRIPTOMICS Armpit	6809-CEM-0234	8.14948635417407e-07		Armpit	C002	2024-06-21	A8	RNA	Armpit	PRE-LAUNCH	PRE-LAUNCH	1	0	0	0	1	1	0	0	0	0	0	0	0	0	0	2.92522	-0.417733	-3.34296	Genes
121	HIMCNL_17120	GENE-CATALOG	METATRANSCRIPTOMICS	Skin (all sites)	0.000236216	4.15732	1	-0.321274	Persistent decrease	Persistent decrease	NA	NA	NA	HIMCNL_17120 GENE-CATALOG METATRANSCRIPTOMICS Armpit	6809-CEM-0203	0		Armpit	C003	2024-08-21	A16	RNA	Armpit	PRE-LAUNCH	PRE-LAUNCH	2	0	0	0	1	1	0	0	0	0	0	0	0	0	0	2.92522	-0.417733	-3.34296	Genes
122	HIMCNL_17120	GENE-CATALOG	METATRANSCRIPTOMICS	Skin (all sites)	0.000236216	4.15732	1	-0.321274	Persistent decrease	Persistent decrease	NA	NA	NA	HIMCNL_17120 GENE-CATALOG METATRANSCRIPTOMICS Armpit	6809-CEM-0212	0		Armpit	C001	2024-12-21	A29	RNA	Armpit	POST-LAUNCH	POST-LAUNCH	8	0	0	0	1	1	0	0	0	0	0	0	0	0	0	2.92522	-0.417733	-3.34296	Genes
123	HIMCNL_17120	GENE-CATALOG	METATRANSCRIPTOMICS	Skin (all sites)	0.000236216	4.15732	1	-0.321274	Persistent decrease	Persistent decrease	NA	NA	NA	HIMCNL_17120 GENE-CATALOG METATRANSCRIPTOMICS Armpit	6809-CEM-0235	0		Armpit	C003	Sept Post-Return	A20	RNA	Armpit	POST-LAUNCH	POST-LAUNCH	6	0	0	0	1	1	0	0	0	0	0	0	0	0	0	2.92522	-0.417733	-3.34296	Genes
124	HIMCNL_17120	GENE-CATALOG	METATRANSCRIPTOMICS	Skin (all sites)	0.000236216	4.15732	1	-0.321274	Persistent decrease	Persistent decrease	NA	NA	NA	HIMCNL_17120 GENE-CATALOG METATRANSCRIPTOMICS Armpit	6809-CEM-0242	9.24479327739764e-07		Armpit	C002	2024-08-21	A9	RNA	Armpit	PRE-LAUNCH	PRE-LAUNCH	2	0	0	0	1	1	0	0	0	0	0	0	0	0	0	2.92522	-0.417733	-3.34296	Genes
125	HIMCNL_17120	GENE-CATALOG	METATRANSCRIPTOMICS	Skin (all sites)	0.000236216	4.15732	1	-0.321274	Persistent decrease	Persistent decrease	NA	NA	NA	HIMCNL_17120 GENE-CATALOG METATRANSCRIPTOMICS Armpit	6809-CEM-0259	8.03325338461048e-07		Armpit	C004	2024-08-21	A23	RNA	Armpit	PRE-LAUNCH	PRE-LAUNCH	2	0	0	0	1	1	0	0	0	0	0	0	0	0	0	2.92522	-0.417733	-3.34296	Genes
126	HIMCNL_17120	GENE-CATALOG	METATRANSCRIPTOMICS	Skin (all sites)	0.000236216	4.15732	1	-0.321274	Persistent decrease	Persistent decrease	NA	NA	NA	HIMCNL_17120 GENE-CATALOG METATRANSCRIPTOMICS Armpit	6809-CEM-0187	0		Armpit	C002	November	A14	RNA	Armpit	POST-LAUNCH	POST-LAUNCH	7	0	0	0	1	1	0	0	0	0	0	0	0	0	0	2.92522	-0.417733	-3.34296	Genes
127	LPHHHO_217770	GENE-CATALOG	METAGENOMICS	Skin (all sites)	0.0396922	3.71573	1	-0.153687	Persistent decrease	Persistent decrease	NA	NA	NA	LPHHHO_217770 GENE-CATALOG METAGENOMICS Belly Button	B9	0	Batch18	Belly Button	C002	2024-08-21	B9	DNA	Belly Button	PRE-LAUNCH	PRE-LAUNCH	2	0	0	0	1	0	0	0	0	0	1	0	0	0	0	1.42872	0.656191	-0.772532	Genes
128	LPHHHO_217770	GENE-CATALOG	METAGENOMICS	Skin (all sites)	0.0396922	3.71573	1	-0.153687	Persistent decrease	Persistent decrease	NA	NA	NA	LPHHHO_217770 GENE-CATALOG METAGENOMICS Belly Button	B29	7.88597226580161e-07	Batch29	Belly Button	C001	2024-12-21	B29	DNA	Belly Button	POST-LAUNCH	POST-LAUNCH	8	0	0	0	1	0	0	0	0	0	1	0	0	0	0	1.42872	0.656191	-0.772532	Genes
129	LPHHHO_217770	GENE-CATALOG	METAGENOMICS	Skin (all sites)	0.0396922	3.71573	1	-0.153687	Persistent decrease	Persistent decrease	NA	NA	NA	LPHHHO_217770 GENE-CATALOG METAGENOMICS Belly Button	B24	7.76386702817445e-07	Batch19	Belly Button	C004	Sept Pre-Launch	B24	DNA	Belly Button	PRE-LAUNCH	PRE-LAUNCH	3	0	0	0	1	0	0	0	0	0	1	0	0	0	0	1.42872	0.656191	-0.772532	Genes
130	LPHHHO_217770	GENE-CATALOG	METAGENOMICS	Skin (all sites)	0.0396922	3.71573	1	-0.153687	Persistent decrease	Persistent decrease	NA	NA	NA	LPHHHO_217770 GENE-CATALOG METAGENOMICS Belly Button	B12	0	Batch18	Belly Button	C002	Flight 2	B12	DNA	Belly Button	MID-FLIGHT	Flight 2	5	0	0	0	1	0	0	0	0	0	1	0	0	0	0	1.42872	0.656191	-0.772532	Genes
131	LPHHHO_217770	GENE-CATALOG	METAGENOMICS	Skin (all sites)	0.0396922	3.71573	1	-0.153687	Persistent decrease	Persistent decrease	NA	NA	NA	LPHHHO_217770 GENE-CATALOG METAGENOMICS Belly Button	B23	3.66821383367005e-08	Batch19	Belly Button	C004	2024-08-21	B23	DNA	Belly Button	PRE-LAUNCH	PRE-LAUNCH	2	0	0	0	1	0	0	0	0	0	1	0	0	0	0	1.42872	0.656191	-0.772532	Genes
132	LPHHHO_217770	GENE-CATALOG	METAGENOMICS	Skin (all sites)	0.0396922	3.71573	1	-0.153687	Persistent decrease	Persistent decrease	NA	NA	NA	LPHHHO_217770 GENE-CATALOG METAGENOMICS Belly Button	B19	3.62244811390066e-08	Batch18	Belly Button	C003	Flight 2	B19	DNA	Belly Button	MID-FLIGHT	Flight 2	5	0	0	0	1	0	0	0	0	0	1	0	0	0	0	1.42872	0.656191	-0.772532	Genes
133	LPHHHO_217770	GENE-CATALOG	METAGENOMICS	Skin (all sites)	0.0396922	3.71573	1	-0.153687	Persistent decrease	Persistent decrease	NA	NA	NA	LPHHHO_217770 GENE-CATALOG METAGENOMICS Belly Button	B6	1.67150374414295e-07	Batch17	Belly Button	C001	Sept Post-Return	B6	DNA	Belly Button	POST-LAUNCH	POST-LAUNCH	6	0	0	0	1	0	0	0	0	0	1	0	0	0	0	1.42872	0.656191	-0.772532	Genes
134	LPHHHO_217770	GENE-CATALOG	METAGENOMICS	Skin (all sites)	0.0396922	3.71573	1	-0.153687	Persistent decrease	Persistent decrease	NA	NA	NA	LPHHHO_217770 GENE-CATALOG METAGENOMICS Belly Button	B18	4.5426519963876e-08	Batch18	Belly Button	C003	Flight 1	B18	DNA	Belly Button	MID-FLIGHT	Flight 1	4	0	0	0	1	0	0	0	0	0	1	0	0	0	0	1.42872	0.656191	-0.772532	Genes
135	LPHHHO_217770	GENE-CATALOG	METAGENOMICS	Skin (all sites)	0.0396922	3.71573	1	-0.153687	Persistent decrease	Persistent decrease	NA	NA	NA	LPHHHO_217770 GENE-CATALOG METAGENOMICS Belly Button	B28	0	Batch19	Belly Button	C004	November	B28	DNA	Belly Button	POST-LAUNCH	POST-LAUNCH	7	0	0	0	1	0	0	0	0	0	1	0	0	0	0	1.42872	0.656191	-0.772532	Genes
136	LPHHHO_217770	GENE-CATALOG	METAGENOMICS	Skin (all sites)	0.0396922	3.71573	1	-0.153687	Persistent decrease	Persistent decrease	NA	NA	NA	LPHHHO_217770 GENE-CATALOG METAGENOMICS Belly Button	B14	0	Batch18	Belly Button	C002	November	B14	DNA	Belly Button	POST-LAUNCH	POST-LAUNCH	7	0	0	0	1	0	0	0	0	0	1	0	0	0	0	1.42872	0.656191	-0.772532	Genes
137	LPHHHO_217770	GENE-CATALOG	METAGENOMICS	Skin (all sites)	0.0396922	3.71573	1	-0.153687	Persistent decrease	Persistent decrease	NA	NA	NA	LPHHHO_217770 GENE-CATALOG METAGENOMICS Belly Button	B10	0	Batch18	Belly Button	C002	Sept Pre-Launch	B10	DNA	Belly Button	PRE-LAUNCH	PRE-LAUNCH	3	0	0	0	1	0	0	0	0	0	1	0	0	0	0	1.42872	0.656191	-0.772532	Genes
138	LPHHHO_217770	GENE-CATALOG	METAGENOMICS	Skin (all sites)	0.0396922	3.71573	1	-0.153687	Persistent decrease	Persistent decrease	NA	NA	NA	LPHHHO_217770 GENE-CATALOG METAGENOMICS Belly Button	B4	1.60014320214897e-07	Batch17	Belly Button	C001	Flight 1	B4	DNA	Belly Button	MID-FLIGHT	Flight 1	4	0	0	0	1	0	0	0	0	0	1	0	0	0	0	1.42872	0.656191	-0.772532	Genes
139	LPHHHO_217770	GENE-CATALOG	METAGENOMICS	Skin (all sites)	0.0396922	3.71573	1	-0.153687	Persistent decrease	Persistent decrease	NA	NA	NA	LPHHHO_217770 GENE-CATALOG METAGENOMICS Belly Button	B17	1.4765905824617e-07	Batch18	Belly Button	C003	Sept Pre-Launch	B17	DNA	Belly Button	PRE-LAUNCH	PRE-LAUNCH	3	0	0	0	1	0	0	0	0	0	1	0	0	0	0	1.42872	0.656191	-0.772532	Genes
140	LPHHHO_217770	GENE-CATALOG	METAGENOMICS	Skin (all sites)	0.0396922	3.71573	1	-0.153687	Persistent decrease	Persistent decrease	NA	NA	NA	LPHHHO_217770 GENE-CATALOG METAGENOMICS Belly Button	B2	3.28464489956348e-07	Batch17	Belly Button	C001	2024-08-21	B2	DNA	Belly Button	PRE-LAUNCH	PRE-LAUNCH	2	0	0	0	1	0	0	0	0	0	1	0	0	0	0	1.42872	0.656191	-0.772532	Genes
141	LPHHHO_217770	GENE-CATALOG	METAGENOMICS	Skin (all sites)	0.0396922	3.71573	1	-0.153687	Persistent decrease	Persistent decrease	NA	NA	NA	LPHHHO_217770 GENE-CATALOG METAGENOMICS Belly Button	B13	0	Batch18	Belly Button	C002	Sept Post-Return	B13	DNA	Belly Button	POST-LAUNCH	POST-LAUNCH	6	0	0	0	1	0	0	0	0	0	1	0	0	0	0	1.42872	0.656191	-0.772532	Genes
142	LPHHHO_217770	GENE-CATALOG	METAGENOMICS	Skin (all sites)	0.0396922	3.71573	1	-0.153687	Persistent decrease	Persistent decrease	NA	NA	NA	LPHHHO_217770 GENE-CATALOG METAGENOMICS Belly Button	B30	0	Batch30	Belly Button	C002	2024-12-21	B30	DNA	Belly Button	POST-LAUNCH	POST-LAUNCH	8	0	0	0	1	0	0	0	0	0	1	0	0	0	0	1.42872	0.656191	-0.772532	Genes
143	LPHHHO_217770	GENE-CATALOG	METAGENOMICS	Skin (all sites)	0.0396922	3.71573	1	-0.153687	Persistent decrease	Persistent decrease	NA	NA	NA	LPHHHO_217770 GENE-CATALOG METAGENOMICS Belly Button	B1	6.36033035756302e-07	Batch17	Belly Button	C001	2024-06-21	B1	DNA	Belly Button	PRE-LAUNCH	PRE-LAUNCH	1	0	0	0	1	0	0	0	0	0	1	0	0	0	0	1.42872	0.656191	-0.772532	Genes
144	LPHHHO_217770	GENE-CATALOG	METAGENOMICS	Skin (all sites)	0.0396922	3.71573	1	-0.153687	Persistent decrease	Persistent decrease	NA	NA	NA	LPHHHO_217770 GENE-CATALOG METAGENOMICS Belly Button	B31	0	Batch30	Belly Button	C003	2024-12-21	B31	DNA	Belly Button	POST-LAUNCH	POST-LAUNCH	8	0	0	0	1	0	0	0	0	0	1	0	0	0	0	1.42872	0.656191	-0.772532	Genes
145	LPHHHO_217770	GENE-CATALOG	METAGENOMICS	Skin (all sites)	0.0396922	3.71573	1	-0.153687	Persistent decrease	Persistent decrease	NA	NA	NA	LPHHHO_217770 GENE-CATALOG METAGENOMICS Belly Button	B20	4.77070945179656e-08	Batch18	Belly Button	C003	Sept Post-Return	B20	DNA	Belly Button	POST-LAUNCH	POST-LAUNCH	6	0	0	0	1	0	0	0	0	0	1	0	0	0	0	1.42872	0.656191	-0.772532	Genes
146	LPHHHO_217770	GENE-CATALOG	METAGENOMICS	Skin (all sites)	0.0396922	3.71573	1	-0.153687	Persistent decrease	Persistent decrease	NA	NA	NA	LPHHHO_217770 GENE-CATALOG METAGENOMICS Belly Button	B32	0	Batch31	Belly Button	C004	2024-12-21	B32	DNA	Belly Button	POST-LAUNCH	POST-LAUNCH	8	0	0	0	1	0	0	0	0	0	1	0	0	0	0	1.42872	0.656191	-0.772532	Genes
147	LPHHHO_217770	GENE-CATALOG	METAGENOMICS	Skin (all sites)	0.0396922	3.71573	1	-0.153687	Persistent decrease	Persistent decrease	NA	NA	NA	LPHHHO_217770 GENE-CATALOG METAGENOMICS Belly Button	B3	3.56254831771324e-07	Batch17	Belly Button	C001	Sept Pre-Launch	B3	DNA	Belly Button	PRE-LAUNCH	PRE-LAUNCH	3	0	0	0	1	0	0	0	0	0	1	0	0	0	0	1.42872	0.656191	-0.772532	Genes
148	LPHHHO_217770	GENE-CATALOG	METAGENOMICS	Skin (all sites)	0.0396922	3.71573	1	-0.153687	Persistent decrease	Persistent decrease	NA	NA	NA	LPHHHO_217770 GENE-CATALOG METAGENOMICS Belly Button	B26	0	Batch19	Belly Button	C004	Flight 2	B26	DNA	Belly Button	MID-FLIGHT	Flight 2	5	0	0	0	1	0	0	0	0	0	1	0	0	0	0	1.42872	0.656191	-0.772532	Genes
149	LPHHHO_217770	GENE-CATALOG	METAGENOMICS	Skin (all sites)	0.0396922	3.71573	1	-0.153687	Persistent decrease	Persistent decrease	NA	NA	NA	LPHHHO_217770 GENE-CATALOG METAGENOMICS Belly Button	B5	0	Batch17	Belly Button	C001	Flight 2	B5	DNA	Belly Button	MID-FLIGHT	Flight 2	5	0	0	0	1	0	0	0	0	0	1	0	0	0	0	1.42872	0.656191	-0.772532	Genes
150	LPHHHO_217770	GENE-CATALOG	METAGENOMICS	Skin (all sites)	0.0396922	3.71573	1	-0.153687	Persistent decrease	Persistent decrease	NA	NA	NA	LPHHHO_217770 GENE-CATALOG METAGENOMICS Belly Button	B16	1.5742438481136e-07	Batch18	Belly Button	C003	2024-08-21	B16	DNA	Belly Button	PRE-LAUNCH	PRE-LAUNCH	2	0	0	0	1	0	0	0	0	0	1	0	0	0	0	1.42872	0.656191	-0.772532	Genes
151	LPHHHO_217770	GENE-CATALOG	METAGENOMICS	Skin (all sites)	0.0396922	3.71573	1	-0.153687	Persistent decrease	Persistent decrease	NA	NA	NA	LPHHHO_217770 GENE-CATALOG METAGENOMICS Belly Button	B25	0	Batch19	Belly Button	C004	Flight 1	B25	DNA	Belly Button	MID-FLIGHT	Flight 1	4	0	0	0	1	0	0	0	0	0	1	0	0	0	0	1.42872	0.656191	-0.772532	Genes
152	LPHHHO_217770	GENE-CATALOG	METAGENOMICS	Skin (all sites)	0.0396922	3.71573	1	-0.153687	Persistent decrease	Persistent decrease	NA	NA	NA	LPHHHO_217770 GENE-CATALOG METAGENOMICS Belly Button	B21	0	Batch19	Belly Button	C003	November	B21	DNA	Belly Button	POST-LAUNCH	POST-LAUNCH	7	0	0	0	1	0	0	0	0	0	1	0	0	0	0	1.42872	0.656191	-0.772532	Genes
153	LPHHHO_217770	GENE-CATALOG	METAGENOMICS	Skin (all sites)	0.0396922	3.71573	1	-0.153687	Persistent decrease	Persistent decrease	NA	NA	NA	LPHHHO_217770 GENE-CATALOG METAGENOMICS Belly Button	B22	6.64070903749443e-08	Batch19	Belly Button	C004	2024-06-21	B22	DNA	Belly Button	PRE-LAUNCH	PRE-LAUNCH	1	0	0	0	1	0	0	0	0	0	1	0	0	0	0	1.42872	0.656191	-0.772532	Genes
154	LPHHHO_217770	GENE-CATALOG	METAGENOMICS	Skin (all sites)	0.0396922	3.71573	1	-0.153687	Persistent decrease	Persistent decrease	NA	NA	NA	LPHHHO_217770 GENE-CATALOG METAGENOMICS Belly Button	B7	1.53714345159508e-07	Batch17	Belly Button	C001	November	B7	DNA	Belly Button	POST-LAUNCH	POST-LAUNCH	7	0	0	0	1	0	0	0	0	0	1	0	0	0	0	1.42872	0.656191	-0.772532	Genes
155	LPHHHO_217770	GENE-CATALOG	METAGENOMICS	Skin (all sites)	0.0396922	3.71573	1	-0.153687	Persistent decrease	Persistent decrease	NA	NA	NA	LPHHHO_217770 GENE-CATALOG METAGENOMICS Belly Button	B11	0	Batch18	Belly Button	C002	Flight 1	B11	DNA	Belly Button	MID-FLIGHT	Flight 1	4	0	0	0	1	0	0	0	0	0	1	0	0	0	0	1.42872	0.656191	-0.772532	Genes
156	IFFEPD_02635	GENE-CATALOG	METAGENOMICS	Skin (all sites)	0.0304589	3.59224	1	-0.0411224	Persistent decrease	Persistent decrease	NA	NA	NA	IFFEPD_02635 GENE-CATALOG METAGENOMICS Belly Button	B9	0	Batch18	Belly Button	C002	2024-08-21	B9	DNA	Belly Button	PRE-LAUNCH	PRE-LAUNCH	2	0	0	0	1	0	0	0	0	0	1	0	0	0	0	1.64669	0.0415711	-1.60512	Genes
157	IFFEPD_02635	GENE-CATALOG	METAGENOMICS	Skin (all sites)	0.0304589	3.59224	1	-0.0411224	Persistent decrease	Persistent decrease	NA	NA	NA	IFFEPD_02635 GENE-CATALOG METAGENOMICS Belly Button	B29	3.75522488847696e-08	Batch29	Belly Button	C001	2024-12-21	B29	DNA	Belly Button	POST-LAUNCH	POST-LAUNCH	8	0	0	0	1	0	0	0	0	0	1	0	0	0	0	1.64669	0.0415711	-1.60512	Genes
158	IFFEPD_02635	GENE-CATALOG	METAGENOMICS	Skin (all sites)	0.0304589	3.59224	1	-0.0411224	Persistent decrease	Persistent decrease	NA	NA	NA	IFFEPD_02635 GENE-CATALOG METAGENOMICS Belly Button	B24	1.22794034836414e-06	Batch19	Belly Button	C004	Sept Pre-Launch	B24	DNA	Belly Button	PRE-LAUNCH	PRE-LAUNCH	3	0	0	0	1	0	0	0	0	0	1	0	0	0	0	1.64669	0.0415711	-1.60512	Genes
159	IFFEPD_02635	GENE-CATALOG	METAGENOMICS	Skin (all sites)	0.0304589	3.59224	1	-0.0411224	Persistent decrease	Persistent decrease	NA	NA	NA	IFFEPD_02635 GENE-CATALOG METAGENOMICS Belly Button	B12	0	Batch18	Belly Button	C002	Flight 2	B12	DNA	Belly Button	MID-FLIGHT	Flight 2	5	0	0	0	1	0	0	0	0	0	1	0	0	0	0	1.64669	0.0415711	-1.60512	Genes
160	IFFEPD_02635	GENE-CATALOG	METAGENOMICS	Skin (all sites)	0.0304589	3.59224	1	-0.0411224	Persistent decrease	Persistent decrease	NA	NA	NA	IFFEPD_02635 GENE-CATALOG METAGENOMICS Belly Button	B23	3.00126586391186e-08	Batch19	Belly Button	C004	2024-08-21	B23	DNA	Belly Button	PRE-LAUNCH	PRE-LAUNCH	2	0	0	0	1	0	0	0	0	0	1	0	0	0	0	1.64669	0.0415711	-1.60512	Genes
161	IFFEPD_02635	GENE-CATALOG	METAGENOMICS	Skin (all sites)	0.0304589	3.59224	1	-0.0411224	Persistent decrease	Persistent decrease	NA	NA	NA	IFFEPD_02635 GENE-CATALOG METAGENOMICS Belly Button	B19	0	Batch18	Belly Button	C003	Flight 2	B19	DNA	Belly Button	MID-FLIGHT	Flight 2	5	0	0	0	1	0	0	0	0	0	1	0	0	0	0	1.64669	0.0415711	-1.60512	Genes
162	IFFEPD_02635	GENE-CATALOG	METAGENOMICS	Skin (all sites)	0.0304589	3.59224	1	-0.0411224	Persistent decrease	Persistent decrease	NA	NA	NA	IFFEPD_02635 GENE-CATALOG METAGENOMICS Belly Button	B6	4.28777047410583e-07	Batch17	Belly Button	C001	Sept Post-Return	B6	DNA	Belly Button	POST-LAUNCH	POST-LAUNCH	6	0	0	0	1	0	0	0	0	0	1	0	0	0	0	1.64669	0.0415711	-1.60512	Genes
163	IFFEPD_02635	GENE-CATALOG	METAGENOMICS	Skin (all sites)	0.0304589	3.59224	1	-0.0411224	Persistent decrease	Persistent decrease	NA	NA	NA	IFFEPD_02635 GENE-CATALOG METAGENOMICS Belly Button	B18	0	Batch18	Belly Button	C003	Flight 1	B18	DNA	Belly Button	MID-FLIGHT	Flight 1	4	0	0	0	1	0	0	0	0	0	1	0	0	0	0	1.64669	0.0415711	-1.60512	Genes
164	IFFEPD_02635	GENE-CATALOG	METAGENOMICS	Skin (all sites)	0.0304589	3.59224	1	-0.0411224	Persistent decrease	Persistent decrease	NA	NA	NA	IFFEPD_02635 GENE-CATALOG METAGENOMICS Belly Button	B28	0	Batch19	Belly Button	C004	November	B28	DNA	Belly Button	POST-LAUNCH	POST-LAUNCH	7	0	0	0	1	0	0	0	0	0	1	0	0	0	0	1.64669	0.0415711	-1.60512	Genes
165	IFFEPD_02635	GENE-CATALOG	METAGENOMICS	Skin (all sites)	0.0304589	3.59224	1	-0.0411224	Persistent decrease	Persistent decrease	NA	NA	NA	IFFEPD_02635 GENE-CATALOG METAGENOMICS Belly Button	B14	0	Batch18	Belly Button	C002	November	B14	DNA	Belly Button	POST-LAUNCH	POST-LAUNCH	7	0	0	0	1	0	0	0	0	0	1	0	0	0	0	1.64669	0.0415711	-1.60512	Genes
166	IFFEPD_02635	GENE-CATALOG	METAGENOMICS	Skin (all sites)	0.0304589	3.59224	1	-0.0411224	Persistent decrease	Persistent decrease	NA	NA	NA	IFFEPD_02635 GENE-CATALOG METAGENOMICS Belly Button	B10	0	Batch18	Belly Button	C002	Sept Pre-Launch	B10	DNA	Belly Button	PRE-LAUNCH	PRE-LAUNCH	3	0	0	0	1	0	0	0	0	0	1	0	0	0	0	1.64669	0.0415711	-1.60512	Genes
167	IFFEPD_02635	GENE-CATALOG	METAGENOMICS	Skin (all sites)	0.0304589	3.59224	1	-0.0411224	Persistent decrease	Persistent decrease	NA	NA	NA	IFFEPD_02635 GENE-CATALOG METAGENOMICS Belly Button	B4	3.89508542628368e-07	Batch17	Belly Button	C001	Flight 1	B4	DNA	Belly Button	MID-FLIGHT	Flight 1	4	0	0	0	1	0	0	0	0	0	1	0	0	0	0	1.64669	0.0415711	-1.60512	Genes
168	IFFEPD_02635	GENE-CATALOG	METAGENOMICS	Skin (all sites)	0.0304589	3.59224	1	-0.0411224	Persistent decrease	Persistent decrease	NA	NA	NA	IFFEPD_02635 GENE-CATALOG METAGENOMICS Belly Button	B17	0	Batch18	Belly Button	C003	Sept Pre-Launch	B17	DNA	Belly Button	PRE-LAUNCH	PRE-LAUNCH	3	0	0	0	1	0	0	0	0	0	1	0	0	0	0	1.64669	0.0415711	-1.60512	Genes
169	IFFEPD_02635	GENE-CATALOG	METAGENOMICS	Skin (all sites)	0.0304589	3.59224	1	-0.0411224	Persistent decrease	Persistent decrease	NA	NA	NA	IFFEPD_02635 GENE-CATALOG METAGENOMICS Belly Button	B2	5.0471372846951e-07	Batch17	Belly Button	C001	2024-08-21	B2	DNA	Belly Button	PRE-LAUNCH	PRE-LAUNCH	2	0	0	0	1	0	0	0	0	0	1	0	0	0	0	1.64669	0.0415711	-1.60512	Genes
170	IFFEPD_02635	GENE-CATALOG	METAGENOMICS	Skin (all sites)	0.0304589	3.59224	1	-0.0411224	Persistent decrease	Persistent decrease	NA	NA	NA	IFFEPD_02635 GENE-CATALOG METAGENOMICS Belly Button	B13	0	Batch18	Belly Button	C002	Sept Post-Return	B13	DNA	Belly Button	POST-LAUNCH	POST-LAUNCH	6	0	0	0	1	0	0	0	0	0	1	0	0	0	0	1.64669	0.0415711	-1.60512	Genes
171	IFFEPD_02635	GENE-CATALOG	METAGENOMICS	Skin (all sites)	0.0304589	3.59224	1	-0.0411224	Persistent decrease	Persistent decrease	NA	NA	NA	IFFEPD_02635 GENE-CATALOG METAGENOMICS Belly Button	B30	0	Batch30	Belly Button	C002	2024-12-21	B30	DNA	Belly Button	POST-LAUNCH	POST-LAUNCH	8	0	0	0	1	0	0	0	0	0	1	0	0	0	0	1.64669	0.0415711	-1.60512	Genes
172	IFFEPD_02635	GENE-CATALOG	METAGENOMICS	Skin (all sites)	0.0304589	3.59224	1	-0.0411224	Persistent decrease	Persistent decrease	NA	NA	NA	IFFEPD_02635 GENE-CATALOG METAGENOMICS Belly Button	B1	7.86351702120283e-07	Batch17	Belly Button	C001	2024-06-21	B1	DNA	Belly Button	PRE-LAUNCH	PRE-LAUNCH	1	0	0	0	1	0	0	0	0	0	1	0	0	0	0	1.64669	0.0415711	-1.60512	Genes
173	IFFEPD_02635	GENE-CATALOG	METAGENOMICS	Skin (all sites)	0.0304589	3.59224	1	-0.0411224	Persistent decrease	Persistent decrease	NA	NA	NA	IFFEPD_02635 GENE-CATALOG METAGENOMICS Belly Button	B31	0	Batch30	Belly Button	C003	2024-12-21	B31	DNA	Belly Button	POST-LAUNCH	POST-LAUNCH	8	0	0	0	1	0	0	0	0	0	1	0	0	0	0	1.64669	0.0415711	-1.60512	Genes
174	IFFEPD_02635	GENE-CATALOG	METAGENOMICS	Skin (all sites)	0.0304589	3.59224	1	-0.0411224	Persistent decrease	Persistent decrease	NA	NA	NA	IFFEPD_02635 GENE-CATALOG METAGENOMICS Belly Button	B20	0	Batch18	Belly Button	C003	Sept Post-Return	B20	DNA	Belly Button	POST-LAUNCH	POST-LAUNCH	6	0	0	0	1	0	0	0	0	0	1	0	0	0	0	1.64669	0.0415711	-1.60512	Genes
175	IFFEPD_02635	GENE-CATALOG	METAGENOMICS	Skin (all sites)	0.0304589	3.59224	1	-0.0411224	Persistent decrease	Persistent decrease	NA	NA	NA	IFFEPD_02635 GENE-CATALOG METAGENOMICS Belly Button	B32	0	Batch31	Belly Button	C004	2024-12-21	B32	DNA	Belly Button	POST-LAUNCH	POST-LAUNCH	8	0	0	0	1	0	0	0	0	0	1	0	0	0	0	1.64669	0.0415711	-1.60512	Genes
176	IFFEPD_02635	GENE-CATALOG	METAGENOMICS	Skin (all sites)	0.0304589	3.59224	1	-0.0411224	Persistent decrease	Persistent decrease	NA	NA	NA	IFFEPD_02635 GENE-CATALOG METAGENOMICS Belly Button	B3	1.00446484275037e-06	Batch17	Belly Button	C001	Sept Pre-Launch	B3	DNA	Belly Button	PRE-LAUNCH	PRE-LAUNCH	3	0	0	0	1	0	0	0	0	0	1	0	0	0	0	1.64669	0.0415711	-1.60512	Genes
177	IFFEPD_02635	GENE-CATALOG	METAGENOMICS	Skin (all sites)	0.0304589	3.59224	1	-0.0411224	Persistent decrease	Persistent decrease	NA	NA	NA	IFFEPD_02635 GENE-CATALOG METAGENOMICS Belly Button	B26	0	Batch19	Belly Button	C004	Flight 2	B26	DNA	Belly Button	MID-FLIGHT	Flight 2	5	0	0	0	1	0	0	0	0	0	1	0	0	0	0	1.64669	0.0415711	-1.60512	Genes
178	IFFEPD_02635	GENE-CATALOG	METAGENOMICS	Skin (all sites)	0.0304589	3.59224	1	-0.0411224	Persistent decrease	Persistent decrease	NA	NA	NA	IFFEPD_02635 GENE-CATALOG METAGENOMICS Belly Button	B5	0	Batch17	Belly Button	C001	Flight 2	B5	DNA	Belly Button	MID-FLIGHT	Flight 2	5	0	0	0	1	0	0	0	0	0	1	0	0	0	0	1.64669	0.0415711	-1.60512	Genes
179	IFFEPD_02635	GENE-CATALOG	METAGENOMICS	Skin (all sites)	0.0304589	3.59224	1	-0.0411224	Persistent decrease	Persistent decrease	NA	NA	NA	IFFEPD_02635 GENE-CATALOG METAGENOMICS Belly Button	B16	0	Batch18	Belly Button	C003	2024-08-21	B16	DNA	Belly Button	PRE-LAUNCH	PRE-LAUNCH	2	0	0	0	1	0	0	0	0	0	1	0	0	0	0	1.64669	0.0415711	-1.60512	Genes
180	IFFEPD_02635	GENE-CATALOG	METAGENOMICS	Skin (all sites)	0.0304589	3.59224	1	-0.0411224	Persistent decrease	Persistent decrease	NA	NA	NA	IFFEPD_02635 GENE-CATALOG METAGENOMICS Belly Button	B25	0	Batch19	Belly Button	C004	Flight 1	B25	DNA	Belly Button	MID-FLIGHT	Flight 1	4	0	0	0	1	0	0	0	0	0	1	0	0	0	0	1.64669	0.0415711	-1.60512	Genes
181	IFFEPD_02635	GENE-CATALOG	METAGENOMICS	Skin (all sites)	0.0304589	3.59224	1	-0.0411224	Persistent decrease	Persistent decrease	NA	NA	NA	IFFEPD_02635 GENE-CATALOG METAGENOMICS Belly Button	B21	0	Batch19	Belly Button	C003	November	B21	DNA	Belly Button	POST-LAUNCH	POST-LAUNCH	7	0	0	0	1	0	0	0	0	0	1	0	0	0	0	1.64669	0.0415711	-1.60512	Genes
182	IFFEPD_02635	GENE-CATALOG	METAGENOMICS	Skin (all sites)	0.0304589	3.59224	1	-0.0411224	Persistent decrease	Persistent decrease	NA	NA	NA	IFFEPD_02635 GENE-CATALOG METAGENOMICS Belly Button	B22	1.02164754422991e-07	Batch19	Belly Button	C004	2024-06-21	B22	DNA	Belly Button	PRE-LAUNCH	PRE-LAUNCH	1	0	0	0	1	0	0	0	0	0	1	0	0	0	0	1.64669	0.0415711	-1.60512	Genes
183	IFFEPD_02635	GENE-CATALOG	METAGENOMICS	Skin (all sites)	0.0304589	3.59224	1	-0.0411224	Persistent decrease	Persistent decrease	NA	NA	NA	IFFEPD_02635 GENE-CATALOG METAGENOMICS Belly Button	B7	1.17059385929164e-07	Batch17	Belly Button	C001	November	B7	DNA	Belly Button	POST-LAUNCH	POST-LAUNCH	7	0	0	0	1	0	0	0	0	0	1	0	0	0	0	1.64669	0.0415711	-1.60512	Genes
184	IFFEPD_02635	GENE-CATALOG	METAGENOMICS	Skin (all sites)	0.0304589	3.59224	1	-0.0411224	Persistent decrease	Persistent decrease	NA	NA	NA	IFFEPD_02635 GENE-CATALOG METAGENOMICS Belly Button	B11	0	Batch18	Belly Button	C002	Flight 1	B11	DNA	Belly Button	MID-FLIGHT	Flight 1	4	0	0	0	1	0	0	0	0	0	1	0	0	0	0	1.64669	0.0415711	-1.60512	Genes
185	EPECKE_298780	GENE-CATALOG	METATRANSCRIPTOMICS	Skin (all sites)	0.038272	1.41305	1	-0.0871685	Persistent decrease	Persistent decrease	NA	NA	NA	EPECKE_298780 GENE-CATALOG METATRANSCRIPTOMICS Belly Button	6809-CEM-0295	0		Belly Button	C004	2024-12-21	B32	RNA	Belly Button	POST-LAUNCH	POST-LAUNCH	8	0	0	0	1	0	0	0	0	0	1	0	0	0	0	0.782965	-0.0642842	-0.847249	Genes
186	EPECKE_298780	GENE-CATALOG	METATRANSCRIPTOMICS	Skin (all sites)	0.038272	1.41305	1	-0.0871685	Persistent decrease	Persistent decrease	NA	NA	NA	EPECKE_298780 GENE-CATALOG METATRANSCRIPTOMICS Belly Button	6809-CEM-0357	1.10203208778259e-07		Belly Button	C003	2024-08-21	B16	RNA	Belly Button	PRE-LAUNCH	PRE-LAUNCH	2	0	0	0	1	0	0	0	0	0	1	0	0	0	0	0.782965	-0.0642842	-0.847249	Genes
187	EPECKE_298780	GENE-CATALOG	METATRANSCRIPTOMICS	Skin (all sites)	0.038272	1.41305	1	-0.0871685	Persistent decrease	Persistent decrease	NA	NA	NA	EPECKE_298780 GENE-CATALOG METATRANSCRIPTOMICS Belly Button	6809-CEM-0341	0		Belly Button	C002	November	B14	RNA	Belly Button	POST-LAUNCH	POST-LAUNCH	7	0	0	0	1	0	0	0	0	0	1	0	0	0	0	0.782965	-0.0642842	-0.847249	Genes
188	EPECKE_298780	GENE-CATALOG	METATRANSCRIPTOMICS	Skin (all sites)	0.038272	1.41305	1	-0.0871685	Persistent decrease	Persistent decrease	NA	NA	NA	EPECKE_298780 GENE-CATALOG METATRANSCRIPTOMICS Belly Button	6809-CEM-0349	1.7206146573248e-08		Belly Button	C003	2024-06-21	B15	RNA	Belly Button	PRE-LAUNCH	PRE-LAUNCH	1	0	0	0	1	0	0	0	0	0	1	0	0	0	0	0.782965	-0.0642842	-0.847249	Genes
189	EPECKE_298780	GENE-CATALOG	METATRANSCRIPTOMICS	Skin (all sites)	0.038272	1.41305	1	-0.0871685	Persistent decrease	Persistent decrease	NA	NA	NA	EPECKE_298780 GENE-CATALOG METATRANSCRIPTOMICS Belly Button	6809-CEM-0293	7.58721930631685e-09		Belly Button	C002	2024-06-21	B8	RNA	Belly Button	PRE-LAUNCH	PRE-LAUNCH	1	0	0	0	1	0	0	0	0	0	1	0	0	0	0	0.782965	-0.0642842	-0.847249	Genes
190	EPECKE_298780	GENE-CATALOG	METATRANSCRIPTOMICS	Skin (all sites)	0.038272	1.41305	1	-0.0871685	Persistent decrease	Persistent decrease	NA	NA	NA	EPECKE_298780 GENE-CATALOG METATRANSCRIPTOMICS Belly Button	6809-CEM-0310	0		Belly Button	C004	2024-06-21	B22	RNA	Belly Button	PRE-LAUNCH	PRE-LAUNCH	1	0	0	0	1	0	0	0	0	0	1	0	0	0	0	0.782965	-0.0642842	-0.847249	Genes
191	EPECKE_298780	GENE-CATALOG	METATRANSCRIPTOMICS	Skin (all sites)	0.038272	1.41305	1	-0.0871685	Persistent decrease	Persistent decrease	NA	NA	NA	EPECKE_298780 GENE-CATALOG METATRANSCRIPTOMICS Belly Button	6809-CEM-0334	0		Belly Button	C004	Flight 1	B25	RNA	Belly Button	MID-FLIGHT	Flight 1	4	0	0	0	1	0	0	0	0	0	1	0	0	0	0	0.782965	-0.0642842	-0.847249	Genes
192	EPECKE_298780	GENE-CATALOG	METATRANSCRIPTOMICS	Skin (all sites)	0.038272	1.41305	1	-0.0871685	Persistent decrease	Persistent decrease	NA	NA	NA	EPECKE_298780 GENE-CATALOG METATRANSCRIPTOMICS Belly Button	6809-CEM-0365	0		Belly Button	C003	Sept Pre-Launch	B17	RNA	Belly Button	PRE-LAUNCH	PRE-LAUNCH	3	0	0	0	1	0	0	0	0	0	1	0	0	0	0	0.782965	-0.0642842	-0.847249	Genes
193	EPECKE_298780	GENE-CATALOG	METATRANSCRIPTOMICS	Skin (all sites)	0.038272	1.41305	1	-0.0871685	Persistent decrease	Persistent decrease	NA	NA	NA	EPECKE_298780 GENE-CATALOG METATRANSCRIPTOMICS Belly Button	6809-CEM-0309	0		Belly Button	C002	Sept Pre-Launch	B10	RNA	Belly Button	PRE-LAUNCH	PRE-LAUNCH	3	0	0	0	1	0	0	0	0	0	1	0	0	0	0	0.782965	-0.0642842	-0.847249	Genes
194	EPECKE_298780	GENE-CATALOG	METATRANSCRIPTOMICS	Skin (all sites)	0.038272	1.41305	1	-0.0871685	Persistent decrease	Persistent decrease	NA	NA	NA	EPECKE_298780 GENE-CATALOG METATRANSCRIPTOMICS Belly Button	6809-CEM-0252	0		Belly Button	C001	2024-08-21	B2	RNA	Belly Button	PRE-LAUNCH	PRE-LAUNCH	2	0	0	0	1	0	0	0	0	0	1	0	0	0	0	0.782965	-0.0642842	-0.847249	Genes
195	EPECKE_298780	GENE-CATALOG	METATRANSCRIPTOMICS	Skin (all sites)	0.038272	1.41305	1	-0.0871685	Persistent decrease	Persistent decrease	NA	NA	NA	EPECKE_298780 GENE-CATALOG METATRANSCRIPTOMICS Belly Button	6809-CEM-0318	5.93334920504246e-07		Belly Button	C004	2024-08-21	B23	RNA	Belly Button	PRE-LAUNCH	PRE-LAUNCH	2	0	0	0	1	0	0	0	0	0	1	0	0	0	0	0.782965	-0.0642842	-0.847249	Genes
196	EPECKE_298780	GENE-CATALOG	METATRANSCRIPTOMICS	Skin (all sites)	0.038272	1.41305	1	-0.0871685	Persistent decrease	Persistent decrease	NA	NA	NA	EPECKE_298780 GENE-CATALOG METATRANSCRIPTOMICS Belly Button	6809-CEM-0278	0		Belly Button	C003	Flight 1	B18	RNA	Belly Button	MID-FLIGHT	Flight 1	4	0	0	0	1	0	0	0	0	0	1	0	0	0	0	0.782965	-0.0642842	-0.847249	Genes
197	EPECKE_298780	GENE-CATALOG	METATRANSCRIPTOMICS	Skin (all sites)	0.038272	1.41305	1	-0.0871685	Persistent decrease	Persistent decrease	NA	NA	NA	EPECKE_298780 GENE-CATALOG METATRANSCRIPTOMICS Belly Button	6809-CEM-0333	0		Belly Button	C002	Sept Post-Return	B13	RNA	Belly Button	POST-LAUNCH	POST-LAUNCH	6	0	0	0	1	0	0	0	0	0	1	0	0	0	0	0.782965	-0.0642842	-0.847249	Genes
198	EPECKE_298780	GENE-CATALOG	METATRANSCRIPTOMICS	Skin (all sites)	0.038272	1.41305	1	-0.0871685	Persistent decrease	Persistent decrease	NA	NA	NA	EPECKE_298780 GENE-CATALOG METATRANSCRIPTOMICS Belly Button	6809-CEM-0358	0		Belly Button	C004	November	B28	RNA	Belly Button	POST-LAUNCH	POST-LAUNCH	7	0	0	0	1	0	0	0	0	0	1	0	0	0	0	0.782965	-0.0642842	-0.847249	Genes
199	EPECKE_298780	GENE-CATALOG	METATRANSCRIPTOMICS	Skin (all sites)	0.038272	1.41305	1	-0.0871685	Persistent decrease	Persistent decrease	NA	NA	NA	EPECKE_298780 GENE-CATALOG METATRANSCRIPTOMICS Belly Button	6809-CEM-0285	0		Belly Button	C001	November	B7	RNA	Belly Button	POST-LAUNCH	POST-LAUNCH	7	0	0	0	1	0	0	0	0	0	1	0	0	0	0	0.782965	-0.0642842	-0.847249	Genes
200	EPECKE_298780	GENE-CATALOG	METATRANSCRIPTOMICS	Skin (all sites)	0.038272	1.41305	1	-0.0871685	Persistent decrease	Persistent decrease	NA	NA	NA	EPECKE_298780 GENE-CATALOG METATRANSCRIPTOMICS Belly Button	6809-CEM-0317	0		Belly Button	C002	Flight 1	B11	RNA	Belly Button	MID-FLIGHT	Flight 1	4	0	0	0	1	0	0	0	0	0	1	0	0	0	0	0.782965	-0.0642842	-0.847249	Genes
201	EPECKE_298780	GENE-CATALOG	METATRANSCRIPTOMICS	Skin (all sites)	0.038272	1.41305	1	-0.0871685	Persistent decrease	Persistent decrease	NA	NA	NA	EPECKE_298780 GENE-CATALOG METATRANSCRIPTOMICS Belly Button	6809-CEM-0268	0		Belly Button	C001	Flight 1	B4	RNA	Belly Button	MID-FLIGHT	Flight 1	4	0	0	0	1	0	0	0	0	0	1	0	0	0	0	0.782965	-0.0642842	-0.847249	Genes
202	EPECKE_298780	GENE-CATALOG	METATRANSCRIPTOMICS	Skin (all sites)	0.038272	1.41305	1	-0.0871685	Persistent decrease	Persistent decrease	NA	NA	NA	EPECKE_298780 GENE-CATALOG METATRANSCRIPTOMICS Belly Button	6809-CEM-0325	3.18962318613007e-08		Belly Button	C002	Flight 2	B12	RNA	Belly Button	MID-FLIGHT	Flight 2	5	0	0	0	1	0	0	0	0	0	1	0	0	0	0	0.782965	-0.0642842	-0.847249	Genes
203	EPECKE_298780	GENE-CATALOG	METATRANSCRIPTOMICS	Skin (all sites)	0.038272	1.41305	1	-0.0871685	Persistent decrease	Persistent decrease	NA	NA	NA	EPECKE_298780 GENE-CATALOG METATRANSCRIPTOMICS Belly Button	6809-CEM-0350	0		Belly Button	C004	Sept Post-Return	B27	RNA	Belly Button	POST-LAUNCH	POST-LAUNCH	6	0	0	0	1	0	0	0	0	0	1	0	0	0	0	0.782965	-0.0642842	-0.847249	Genes
204	EPECKE_298780	GENE-CATALOG	METATRANSCRIPTOMICS	Skin (all sites)	0.038272	1.41305	1	-0.0871685	Persistent decrease	Persistent decrease	NA	NA	NA	EPECKE_298780 GENE-CATALOG METATRANSCRIPTOMICS Belly Button	6809-CEM-0244	0		Belly Button	C001	2024-06-21	B1	RNA	Belly Button	PRE-LAUNCH	PRE-LAUNCH	1	0	0	0	1	0	0	0	0	0	1	0	0	0	0	0.782965	-0.0642842	-0.847249	Genes
205	EPECKE_298780	GENE-CATALOG	METATRANSCRIPTOMICS	Skin (all sites)	0.038272	1.41305	1	-0.0871685	Persistent decrease	Persistent decrease	NA	NA	NA	EPECKE_298780 GENE-CATALOG METATRANSCRIPTOMICS Belly Button	6809-CEM-0302	0		Belly Button	C003	November	B21	RNA	Belly Button	POST-LAUNCH	POST-LAUNCH	7	0	0	0	1	0	0	0	0	0	1	0	0	0	0	0.782965	-0.0642842	-0.847249	Genes
206	EPECKE_298780	GENE-CATALOG	METATRANSCRIPTOMICS	Skin (all sites)	0.038272	1.41305	1	-0.0871685	Persistent decrease	Persistent decrease	NA	NA	NA	EPECKE_298780 GENE-CATALOG METATRANSCRIPTOMICS Belly Button	6809-CEM-0301	0		Belly Button	C002	2024-08-21	B9	RNA	Belly Button	PRE-LAUNCH	PRE-LAUNCH	2	0	0	0	1	0	0	0	0	0	1	0	0	0	0	0.782965	-0.0642842	-0.847249	Genes
207	EPECKE_298780	GENE-CATALOG	METATRANSCRIPTOMICS	Skin (all sites)	0.038272	1.41305	1	-0.0871685	Persistent decrease	Persistent decrease	NA	NA	NA	EPECKE_298780 GENE-CATALOG METATRANSCRIPTOMICS Belly Button	6809-CEM-0286	0		Belly Button	C003	Flight 2	B19	RNA	Belly Button	MID-FLIGHT	Flight 2	5	0	0	0	1	0	0	0	0	0	1	0	0	0	0	0.782965	-0.0642842	-0.847249	Genes
208	EPECKE_298780	GENE-CATALOG	METATRANSCRIPTOMICS	Skin (all sites)	0.038272	1.41305	1	-0.0871685	Persistent decrease	Persistent decrease	NA	NA	NA	EPECKE_298780 GENE-CATALOG METATRANSCRIPTOMICS Belly Button	6809-CEM-0366	0		Belly Button	C001	2024-12-21	B29	RNA	Belly Button	POST-LAUNCH	POST-LAUNCH	8	0	0	0	1	0	0	0	0	0	1	0	0	0	0	0.782965	-0.0642842	-0.847249	Genes
209	EPECKE_298780	GENE-CATALOG	METATRANSCRIPTOMICS	Skin (all sites)	0.038272	1.41305	1	-0.0871685	Persistent decrease	Persistent decrease	NA	NA	NA	EPECKE_298780 GENE-CATALOG METATRANSCRIPTOMICS Belly Button	6809-CEM-0279	0		Belly Button	C002	2024-12-21	B30	RNA	Belly Button	POST-LAUNCH	POST-LAUNCH	8	0	0	0	1	0	0	0	0	0	1	0	0	0	0	0.782965	-0.0642842	-0.847249	Genes
210	EPECKE_298780	GENE-CATALOG	METATRANSCRIPTOMICS	Skin (all sites)	0.038272	1.41305	1	-0.0871685	Persistent decrease	Persistent decrease	NA	NA	NA	EPECKE_298780 GENE-CATALOG METATRANSCRIPTOMICS Belly Button	6809-CEM-0326	2.30549773180941e-07		Belly Button	C004	Sept Pre-Launch	B24	RNA	Belly Button	PRE-LAUNCH	PRE-LAUNCH	3	0	0	0	1	0	0	0	0	0	1	0	0	0	0	0.782965	-0.0642842	-0.847249	Genes
211	EPECKE_298780	GENE-CATALOG	METATRANSCRIPTOMICS	Skin (all sites)	0.038272	1.41305	1	-0.0871685	Persistent decrease	Persistent decrease	NA	NA	NA	EPECKE_298780 GENE-CATALOG METATRANSCRIPTOMICS Belly Button	6809-CEM-0294	0		Belly Button	C003	Sept Post-Return	B20	RNA	Belly Button	POST-LAUNCH	POST-LAUNCH	6	0	0	0	1	0	0	0	0	0	1	0	0	0	0	0.782965	-0.0642842	-0.847249	Genes
212	EPECKE_298780	GENE-CATALOG	METATRANSCRIPTOMICS	Skin (all sites)	0.038272	1.41305	1	-0.0871685	Persistent decrease	Persistent decrease	NA	NA	NA	EPECKE_298780 GENE-CATALOG METATRANSCRIPTOMICS Belly Button	6809-CEM-0342	0		Belly Button	C004	Flight 2	B26	RNA	Belly Button	MID-FLIGHT	Flight 2	5	0	0	0	1	0	0	0	0	0	1	0	0	0	0	0.782965	-0.0642842	-0.847249	Genes
213	EPECKE_298780	GENE-CATALOG	METATRANSCRIPTOMICS	Skin (all sites)	0.038272	1.41305	1	-0.0871685	Persistent decrease	Persistent decrease	NA	NA	NA	EPECKE_298780 GENE-CATALOG METATRANSCRIPTOMICS Belly Button	6809-CEM-0260	0		Belly Button	C001	Sept Pre-Launch	B3	RNA	Belly Button	PRE-LAUNCH	PRE-LAUNCH	3	0	0	0	1	0	0	0	0	0	1	0	0	0	0	0.782965	-0.0642842	-0.847249	Genes
214	EPECKE_298780	GENE-CATALOG	METATRANSCRIPTOMICS	Skin (all sites)	0.038272	1.41305	1	-0.0871685	Persistent decrease	Persistent decrease	NA	NA	NA	EPECKE_298780 GENE-CATALOG METATRANSCRIPTOMICS Belly Button	6809-CEM-0277	0		Belly Button	C001	Sept Post-Return	B6	RNA	Belly Button	POST-LAUNCH	POST-LAUNCH	6	0	0	0	1	0	0	0	0	0	1	0	0	0	0	0.782965	-0.0642842	-0.847249	Genes
215	EPECKE_298780	GENE-CATALOG	METATRANSCRIPTOMICS	Skin (all sites)	0.038272	1.41305	1	-0.0871685	Persistent decrease	Persistent decrease	NA	NA	NA	EPECKE_298780 GENE-CATALOG METATRANSCRIPTOMICS Belly Button	6809-CEM-0287	0		Belly Button	C003	2024-12-21	B31	RNA	Belly Button	POST-LAUNCH	POST-LAUNCH	8	0	0	0	1	0	0	0	0	0	1	0	0	0	0	0.782965	-0.0642842	-0.847249	Genes
216	ICMLPK_304755	GENE-CATALOG	METATRANSCRIPTOMICS	Skin (all sites)	0.0366117	1.05768	1	-3.38e-06	Persistent decrease	Persistent decrease	NA	NA	NA	ICMLPK_304755 GENE-CATALOG METATRANSCRIPTOMICS Belly Button	6809-CEM-0295	0		Belly Button	C004	2024-12-21	B32	RNA	Belly Button	POST-LAUNCH	POST-LAUNCH	8	0	0	0	1	0	0	0	0	0	1	0	0	0	0	2.39203	0	-2.39203	Genes
217	ICMLPK_304755	GENE-CATALOG	METATRANSCRIPTOMICS	Skin (all sites)	0.0366117	1.05768	1	-3.38e-06	Persistent decrease	Persistent decrease	NA	NA	NA	ICMLPK_304755 GENE-CATALOG METATRANSCRIPTOMICS Belly Button	6809-CEM-0357	0		Belly Button	C003	2024-08-21	B16	RNA	Belly Button	PRE-LAUNCH	PRE-LAUNCH	2	0	0	0	1	0	0	0	0	0	1	0	0	0	0	2.39203	0	-2.39203	Genes
218	ICMLPK_304755	GENE-CATALOG	METATRANSCRIPTOMICS	Skin (all sites)	0.0366117	1.05768	1	-3.38e-06	Persistent decrease	Persistent decrease	NA	NA	NA	ICMLPK_304755 GENE-CATALOG METATRANSCRIPTOMICS Belly Button	6809-CEM-0341	0		Belly Button	C002	November	B14	RNA	Belly Button	POST-LAUNCH	POST-LAUNCH	7	0	0	0	1	0	0	0	0	0	1	0	0	0	0	2.39203	0	-2.39203	Genes
219	ICMLPK_304755	GENE-CATALOG	METATRANSCRIPTOMICS	Skin (all sites)	0.0366117	1.05768	1	-3.38e-06	Persistent decrease	Persistent decrease	NA	NA	NA	ICMLPK_304755 GENE-CATALOG METATRANSCRIPTOMICS Belly Button	6809-CEM-0349	0		Belly Button	C003	2024-06-21	B15	RNA	Belly Button	PRE-LAUNCH	PRE-LAUNCH	1	0	0	0	1	0	0	0	0	0	1	0	0	0	0	2.39203	0	-2.39203	Genes
220	ICMLPK_304755	GENE-CATALOG	METATRANSCRIPTOMICS	Skin (all sites)	0.0366117	1.05768	1	-3.38e-06	Persistent decrease	Persistent decrease	NA	NA	NA	ICMLPK_304755 GENE-CATALOG METATRANSCRIPTOMICS Belly Button	6809-CEM-0293	0		Belly Button	C002	2024-06-21	B8	RNA	Belly Button	PRE-LAUNCH	PRE-LAUNCH	1	0	0	0	1	0	0	0	0	0	1	0	0	0	0	2.39203	0	-2.39203	Genes
221	ICMLPK_304755	GENE-CATALOG	METATRANSCRIPTOMICS	Skin (all sites)	0.0366117	1.05768	1	-3.38e-06	Persistent decrease	Persistent decrease	NA	NA	NA	ICMLPK_304755 GENE-CATALOG METATRANSCRIPTOMICS Belly Button	6809-CEM-0310	3.25939484225432e-06		Belly Button	C004	2024-06-21	B22	RNA	Belly Button	PRE-LAUNCH	PRE-LAUNCH	1	0	0	0	1	0	0	0	0	0	1	0	0	0	0	2.39203	0	-2.39203	Genes
222	ICMLPK_304755	GENE-CATALOG	METATRANSCRIPTOMICS	Skin (all sites)	0.0366117	1.05768	1	-3.38e-06	Persistent decrease	Persistent decrease	NA	NA	NA	ICMLPK_304755 GENE-CATALOG METATRANSCRIPTOMICS Belly Button	6809-CEM-0334	0		Belly Button	C004	Flight 1	B25	RNA	Belly Button	MID-FLIGHT	Flight 1	4	0	0	0	1	0	0	0	0	0	1	0	0	0	0	2.39203	0	-2.39203	Genes
223	ICMLPK_304755	GENE-CATALOG	METATRANSCRIPTOMICS	Skin (all sites)	0.0366117	1.05768	1	-3.38e-06	Persistent decrease	Persistent decrease	NA	NA	NA	ICMLPK_304755 GENE-CATALOG METATRANSCRIPTOMICS Belly Button	6809-CEM-0365	0		Belly Button	C003	Sept Pre-Launch	B17	RNA	Belly Button	PRE-LAUNCH	PRE-LAUNCH	3	0	0	0	1	0	0	0	0	0	1	0	0	0	0	2.39203	0	-2.39203	Genes
224	ICMLPK_304755	GENE-CATALOG	METATRANSCRIPTOMICS	Skin (all sites)	0.0366117	1.05768	1	-3.38e-06	Persistent decrease	Persistent decrease	NA	NA	NA	ICMLPK_304755 GENE-CATALOG METATRANSCRIPTOMICS Belly Button	6809-CEM-0309	0		Belly Button	C002	Sept Pre-Launch	B10	RNA	Belly Button	PRE-LAUNCH	PRE-LAUNCH	3	0	0	0	1	0	0	0	0	0	1	0	0	0	0	2.39203	0	-2.39203	Genes
225	ICMLPK_304755	GENE-CATALOG	METATRANSCRIPTOMICS	Skin (all sites)	0.0366117	1.05768	1	-3.38e-06	Persistent decrease	Persistent decrease	NA	NA	NA	ICMLPK_304755 GENE-CATALOG METATRANSCRIPTOMICS Belly Button	6809-CEM-0252	0		Belly Button	C001	2024-08-21	B2	RNA	Belly Button	PRE-LAUNCH	PRE-LAUNCH	2	0	0	0	1	0	0	0	0	0	1	0	0	0	0	2.39203	0	-2.39203	Genes
226	ICMLPK_304755	GENE-CATALOG	METATRANSCRIPTOMICS	Skin (all sites)	0.0366117	1.05768	1	-3.38e-06	Persistent decrease	Persistent decrease	NA	NA	NA	ICMLPK_304755 GENE-CATALOG METATRANSCRIPTOMICS Belly Button	6809-CEM-0318	1.83933825356316e-06		Belly Button	C004	2024-08-21	B23	RNA	Belly Button	PRE-LAUNCH	PRE-LAUNCH	2	0	0	0	1	0	0	0	0	0	1	0	0	0	0	2.39203	0	-2.39203	Genes
227	ICMLPK_304755	GENE-CATALOG	METATRANSCRIPTOMICS	Skin (all sites)	0.0366117	1.05768	1	-3.38e-06	Persistent decrease	Persistent decrease	NA	NA	NA	ICMLPK_304755 GENE-CATALOG METATRANSCRIPTOMICS Belly Button	6809-CEM-0278	0		Belly Button	C003	Flight 1	B18	RNA	Belly Button	MID-FLIGHT	Flight 1	4	0	0	0	1	0	0	0	0	0	1	0	0	0	0	2.39203	0	-2.39203	Genes
228	ICMLPK_304755	GENE-CATALOG	METATRANSCRIPTOMICS	Skin (all sites)	0.0366117	1.05768	1	-3.38e-06	Persistent decrease	Persistent decrease	NA	NA	NA	ICMLPK_304755 GENE-CATALOG METATRANSCRIPTOMICS Belly Button	6809-CEM-0333	0		Belly Button	C002	Sept Post-Return	B13	RNA	Belly Button	POST-LAUNCH	POST-LAUNCH	6	0	0	0	1	0	0	0	0	0	1	0	0	0	0	2.39203	0	-2.39203	Genes
229	ICMLPK_304755	GENE-CATALOG	METATRANSCRIPTOMICS	Skin (all sites)	0.0366117	1.05768	1	-3.38e-06	Persistent decrease	Persistent decrease	NA	NA	NA	ICMLPK_304755 GENE-CATALOG METATRANSCRIPTOMICS Belly Button	6809-CEM-0358	0		Belly Button	C004	November	B28	RNA	Belly Button	POST-LAUNCH	POST-LAUNCH	7	0	0	0	1	0	0	0	0	0	1	0	0	0	0	2.39203	0	-2.39203	Genes
230	ICMLPK_304755	GENE-CATALOG	METATRANSCRIPTOMICS	Skin (all sites)	0.0366117	1.05768	1	-3.38e-06	Persistent decrease	Persistent decrease	NA	NA	NA	ICMLPK_304755 GENE-CATALOG METATRANSCRIPTOMICS Belly Button	6809-CEM-0285	0		Belly Button	C001	November	B7	RNA	Belly Button	POST-LAUNCH	POST-LAUNCH	7	0	0	0	1	0	0	0	0	0	1	0	0	0	0	2.39203	0	-2.39203	Genes
231	ICMLPK_304755	GENE-CATALOG	METATRANSCRIPTOMICS	Skin (all sites)	0.0366117	1.05768	1	-3.38e-06	Persistent decrease	Persistent decrease	NA	NA	NA	ICMLPK_304755 GENE-CATALOG METATRANSCRIPTOMICS Belly Button	6809-CEM-0317	0		Belly Button	C002	Flight 1	B11	RNA	Belly Button	MID-FLIGHT	Flight 1	4	0	0	0	1	0	0	0	0	0	1	0	0	0	0	2.39203	0	-2.39203	Genes
232	ICMLPK_304755	GENE-CATALOG	METATRANSCRIPTOMICS	Skin (all sites)	0.0366117	1.05768	1	-3.38e-06	Persistent decrease	Persistent decrease	NA	NA	NA	ICMLPK_304755 GENE-CATALOG METATRANSCRIPTOMICS Belly Button	6809-CEM-0268	0		Belly Button	C001	Flight 1	B4	RNA	Belly Button	MID-FLIGHT	Flight 1	4	0	0	0	1	0	0	0	0	0	1	0	0	0	0	2.39203	0	-2.39203	Genes
233	ICMLPK_304755	GENE-CATALOG	METATRANSCRIPTOMICS	Skin (all sites)	0.0366117	1.05768	1	-3.38e-06	Persistent decrease	Persistent decrease	NA	NA	NA	ICMLPK_304755 GENE-CATALOG METATRANSCRIPTOMICS Belly Button	6809-CEM-0325	0		Belly Button	C002	Flight 2	B12	RNA	Belly Button	MID-FLIGHT	Flight 2	5	0	0	0	1	0	0	0	0	0	1	0	0	0	0	2.39203	0	-2.39203	Genes
234	ICMLPK_304755	GENE-CATALOG	METATRANSCRIPTOMICS	Skin (all sites)	0.0366117	1.05768	1	-3.38e-06	Persistent decrease	Persistent decrease	NA	NA	NA	ICMLPK_304755 GENE-CATALOG METATRANSCRIPTOMICS Belly Button	6809-CEM-0350	0		Belly Button	C004	Sept Post-Return	B27	RNA	Belly Button	POST-LAUNCH	POST-LAUNCH	6	0	0	0	1	0	0	0	0	0	1	0	0	0	0	2.39203	0	-2.39203	Genes
235	ICMLPK_304755	GENE-CATALOG	METATRANSCRIPTOMICS	Skin (all sites)	0.0366117	1.05768	1	-3.38e-06	Persistent decrease	Persistent decrease	NA	NA	NA	ICMLPK_304755 GENE-CATALOG METATRANSCRIPTOMICS Belly Button	6809-CEM-0244	0		Belly Button	C001	2024-06-21	B1	RNA	Belly Button	PRE-LAUNCH	PRE-LAUNCH	1	0	0	0	1	0	0	0	0	0	1	0	0	0	0	2.39203	0	-2.39203	Genes
236	ICMLPK_304755	GENE-CATALOG	METATRANSCRIPTOMICS	Skin (all sites)	0.0366117	1.05768	1	-3.38e-06	Persistent decrease	Persistent decrease	NA	NA	NA	ICMLPK_304755 GENE-CATALOG METATRANSCRIPTOMICS Belly Button	6809-CEM-0302	0		Belly Button	C003	November	B21	RNA	Belly Button	POST-LAUNCH	POST-LAUNCH	7	0	0	0	1	0	0	0	0	0	1	0	0	0	0	2.39203	0	-2.39203	Genes
237	ICMLPK_304755	GENE-CATALOG	METATRANSCRIPTOMICS	Skin (all sites)	0.0366117	1.05768	1	-3.38e-06	Persistent decrease	Persistent decrease	NA	NA	NA	ICMLPK_304755 GENE-CATALOG METATRANSCRIPTOMICS Belly Button	6809-CEM-0301	0		Belly Button	C002	2024-08-21	B9	RNA	Belly Button	PRE-LAUNCH	PRE-LAUNCH	2	0	0	0	1	0	0	0	0	0	1	0	0	0	0	2.39203	0	-2.39203	Genes
238	ICMLPK_304755	GENE-CATALOG	METATRANSCRIPTOMICS	Skin (all sites)	0.0366117	1.05768	1	-3.38e-06	Persistent decrease	Persistent decrease	NA	NA	NA	ICMLPK_304755 GENE-CATALOG METATRANSCRIPTOMICS Belly Button	6809-CEM-0286	0		Belly Button	C003	Flight 2	B19	RNA	Belly Button	MID-FLIGHT	Flight 2	5	0	0	0	1	0	0	0	0	0	1	0	0	0	0	2.39203	0	-2.39203	Genes
239	ICMLPK_304755	GENE-CATALOG	METATRANSCRIPTOMICS	Skin (all sites)	0.0366117	1.05768	1	-3.38e-06	Persistent decrease	Persistent decrease	NA	NA	NA	ICMLPK_304755 GENE-CATALOG METATRANSCRIPTOMICS Belly Button	6809-CEM-0366	0		Belly Button	C001	2024-12-21	B29	RNA	Belly Button	POST-LAUNCH	POST-LAUNCH	8	0	0	0	1	0	0	0	0	0	1	0	0	0	0	2.39203	0	-2.39203	Genes
240	ICMLPK_304755	GENE-CATALOG	METATRANSCRIPTOMICS	Skin (all sites)	0.0366117	1.05768	1	-3.38e-06	Persistent decrease	Persistent decrease	NA	NA	NA	ICMLPK_304755 GENE-CATALOG METATRANSCRIPTOMICS Belly Button	6809-CEM-0279	0		Belly Button	C002	2024-12-21	B30	RNA	Belly Button	POST-LAUNCH	POST-LAUNCH	8	0	0	0	1	0	0	0	0	0	1	0	0	0	0	2.39203	0	-2.39203	Genes
241	ICMLPK_304755	GENE-CATALOG	METATRANSCRIPTOMICS	Skin (all sites)	0.0366117	1.05768	1	-3.38e-06	Persistent decrease	Persistent decrease	NA	NA	NA	ICMLPK_304755 GENE-CATALOG METATRANSCRIPTOMICS Belly Button	6809-CEM-0326	0		Belly Button	C004	Sept Pre-Launch	B24	RNA	Belly Button	PRE-LAUNCH	PRE-LAUNCH	3	0	0	0	1	0	0	0	0	0	1	0	0	0	0	2.39203	0	-2.39203	Genes
242	ICMLPK_304755	GENE-CATALOG	METATRANSCRIPTOMICS	Skin (all sites)	0.0366117	1.05768	1	-3.38e-06	Persistent decrease	Persistent decrease	NA	NA	NA	ICMLPK_304755 GENE-CATALOG METATRANSCRIPTOMICS Belly Button	6809-CEM-0294	0		Belly Button	C003	Sept Post-Return	B20	RNA	Belly Button	POST-LAUNCH	POST-LAUNCH	6	0	0	0	1	0	0	0	0	0	1	0	0	0	0	2.39203	0	-2.39203	Genes
243	ICMLPK_304755	GENE-CATALOG	METATRANSCRIPTOMICS	Skin (all sites)	0.0366117	1.05768	1	-3.38e-06	Persistent decrease	Persistent decrease	NA	NA	NA	ICMLPK_304755 GENE-CATALOG METATRANSCRIPTOMICS Belly Button	6809-CEM-0342	0		Belly Button	C004	Flight 2	B26	RNA	Belly Button	MID-FLIGHT	Flight 2	5	0	0	0	1	0	0	0	0	0	1	0	0	0	0	2.39203	0	-2.39203	Genes
244	ICMLPK_304755	GENE-CATALOG	METATRANSCRIPTOMICS	Skin (all sites)	0.0366117	1.05768	1	-3.38e-06	Persistent decrease	Persistent decrease	NA	NA	NA	ICMLPK_304755 GENE-CATALOG METATRANSCRIPTOMICS Belly Button	6809-CEM-0260	0		Belly Button	C001	Sept Pre-Launch	B3	RNA	Belly Button	PRE-LAUNCH	PRE-LAUNCH	3	0	0	0	1	0	0	0	0	0	1	0	0	0	0	2.39203	0	-2.39203	Genes
245	ICMLPK_304755	GENE-CATALOG	METATRANSCRIPTOMICS	Skin (all sites)	0.0366117	1.05768	1	-3.38e-06	Persistent decrease	Persistent decrease	NA	NA	NA	ICMLPK_304755 GENE-CATALOG METATRANSCRIPTOMICS Belly Button	6809-CEM-0277	0		Belly Button	C001	Sept Post-Return	B6	RNA	Belly Button	POST-LAUNCH	POST-LAUNCH	6	0	0	0	1	0	0	0	0	0	1	0	0	0	0	2.39203	0	-2.39203	Genes
246	ICMLPK_304755	GENE-CATALOG	METATRANSCRIPTOMICS	Skin (all sites)	0.0366117	1.05768	1	-3.38e-06	Persistent decrease	Persistent decrease	NA	NA	NA	ICMLPK_304755 GENE-CATALOG METATRANSCRIPTOMICS Belly Button	6809-CEM-0287	0		Belly Button	C003	2024-12-21	B31	RNA	Belly Button	POST-LAUNCH	POST-LAUNCH	8	0	0	0	1	0	0	0	0	0	1	0	0	0	0	2.39203	0	-2.39203	Genes
247	EPECKE_62425	GENE-CATALOG	METAGENOMICS	Skin (all sites)	0.00801826	5.85582	1	-0.00803523	Persistent decrease	Persistent decrease	NA	NA	NA	EPECKE_62425 GENE-CATALOG METAGENOMICS Forearm	F5	0	Batch22	Forearm	C001	Flight 2	F5	DNA	Forearm	MID-FLIGHT	Flight 2	5	0	0	0	1	0	0	0	0	1	0	0	0	0	0	3.08839	0.354833	-2.73356	Genes
248	EPECKE_62425	GENE-CATALOG	METAGENOMICS	Skin (all sites)	0.00801826	5.85582	1	-0.00803523	Persistent decrease	Persistent decrease	NA	NA	NA	EPECKE_62425 GENE-CATALOG METAGENOMICS Forearm	F28	0	Batch24	Forearm	C004	November	F28	DNA	Forearm	POST-LAUNCH	POST-LAUNCH	7	0	0	0	1	0	0	0	0	1	0	0	0	0	0	3.08839	0.354833	-2.73356	Genes
249	EPECKE_62425	GENE-CATALOG	METAGENOMICS	Skin (all sites)	0.00801826	5.85582	1	-0.00803523	Persistent decrease	Persistent decrease	NA	NA	NA	EPECKE_62425 GENE-CATALOG METAGENOMICS Forearm	F32	0	Batch31	Forearm	C004	2024-12-21	F32	DNA	Forearm	POST-LAUNCH	POST-LAUNCH	8	0	0	0	1	0	0	0	0	1	0	0	0	0	0	3.08839	0.354833	-2.73356	Genes
250	EPECKE_62425	GENE-CATALOG	METAGENOMICS	Skin (all sites)	0.00801826	5.85582	1	-0.00803523	Persistent decrease	Persistent decrease	NA	NA	NA	EPECKE_62425 GENE-CATALOG METAGENOMICS Forearm	F16	9.46143892993018e-08	Batch23	Forearm	C003	2024-08-21	F16	DNA	Forearm	PRE-LAUNCH	PRE-LAUNCH	2	0	0	0	1	0	0	0	0	1	0	0	0	0	0	3.08839	0.354833	-2.73356	Genes
251	EPECKE_62425	GENE-CATALOG	METAGENOMICS	Skin (all sites)	0.00801826	5.85582	1	-0.00803523	Persistent decrease	Persistent decrease	NA	NA	NA	EPECKE_62425 GENE-CATALOG METAGENOMICS Forearm	F18	0	Batch23	Forearm	C003	Flight 1	F18	DNA	Forearm	MID-FLIGHT	Flight 1	4	0	0	0	1	0	0	0	0	1	0	0	0	0	0	3.08839	0.354833	-2.73356	Genes
252	EPECKE_62425	GENE-CATALOG	METAGENOMICS	Skin (all sites)	0.00801826	5.85582	1	-0.00803523	Persistent decrease	Persistent decrease	NA	NA	NA	EPECKE_62425 GENE-CATALOG METAGENOMICS Forearm	F14	3.78406297604104e-07	Batch23	Forearm	C002	November	F14	DNA	Forearm	POST-LAUNCH	POST-LAUNCH	7	0	0	0	1	0	0	0	0	1	0	0	0	0	0	3.08839	0.354833	-2.73356	Genes
253	EPECKE_62425	GENE-CATALOG	METAGENOMICS	Skin (all sites)	0.00801826	5.85582	1	-0.00803523	Persistent decrease	Persistent decrease	NA	NA	NA	EPECKE_62425 GENE-CATALOG METAGENOMICS Forearm	F15	6.69977595084733e-07	Batch23	Forearm	C003	2024-06-21	F15	DNA	Forearm	PRE-LAUNCH	PRE-LAUNCH	1	0	0	0	1	0	0	0	0	1	0	0	0	0	0	3.08839	0.354833	-2.73356	Genes
254	EPECKE_62425	GENE-CATALOG	METAGENOMICS	Skin (all sites)	0.00801826	5.85582	1	-0.00803523	Persistent decrease	Persistent decrease	NA	NA	NA	EPECKE_62425 GENE-CATALOG METAGENOMICS Forearm	F4	0	Batch22	Forearm	C001	Flight 1	F4	DNA	Forearm	MID-FLIGHT	Flight 1	4	0	0	0	1	0	0	0	0	1	0	0	0	0	0	3.08839	0.354833	-2.73356	Genes
255	EPECKE_62425	GENE-CATALOG	METAGENOMICS	Skin (all sites)	0.00801826	5.85582	1	-0.00803523	Persistent decrease	Persistent decrease	NA	NA	NA	EPECKE_62425 GENE-CATALOG METAGENOMICS Forearm	F19	1.30481602244137e-08	Batch23	Forearm	C003	Flight 2	F19	DNA	Forearm	MID-FLIGHT	Flight 2	5	0	0	0	1	0	0	0	0	1	0	0	0	0	0	3.08839	0.354833	-2.73356	Genes
256	EPECKE_62425	GENE-CATALOG	METAGENOMICS	Skin (all sites)	0.00801826	5.85582	1	-0.00803523	Persistent decrease	Persistent decrease	NA	NA	NA	EPECKE_62425 GENE-CATALOG METAGENOMICS Forearm	F23	3.2692096540882e-07	Batch23	Forearm	C004	2024-08-21	F23	DNA	Forearm	PRE-LAUNCH	PRE-LAUNCH	2	0	0	0	1	0	0	0	0	1	0	0	0	0	0	3.08839	0.354833	-2.73356	Genes
257	EPECKE_62425	GENE-CATALOG	METAGENOMICS	Skin (all sites)	0.00801826	5.85582	1	-0.00803523	Persistent decrease	Persistent decrease	NA	NA	NA	EPECKE_62425 GENE-CATALOG METAGENOMICS Forearm	F7	0	Batch22	Forearm	C001	November	F7	DNA	Forearm	POST-LAUNCH	POST-LAUNCH	7	0	0	0	1	0	0	0	0	1	0	0	0	0	0	3.08839	0.354833	-2.73356	Genes
258	EPECKE_62425	GENE-CATALOG	METAGENOMICS	Skin (all sites)	0.00801826	5.85582	1	-0.00803523	Persistent decrease	Persistent decrease	NA	NA	NA	EPECKE_62425 GENE-CATALOG METAGENOMICS Forearm	F3	1.59375309349966e-07	Batch22	Forearm	C001	Sept Pre-Launch	F3	DNA	Forearm	PRE-LAUNCH	PRE-LAUNCH	3	0	0	0	1	0	0	0	0	1	0	0	0	0	0	3.08839	0.354833	-2.73356	Genes
259	EPECKE_62425	GENE-CATALOG	METAGENOMICS	Skin (all sites)	0.00801826	5.85582	1	-0.00803523	Persistent decrease	Persistent decrease	NA	NA	NA	EPECKE_62425 GENE-CATALOG METAGENOMICS Forearm	F20	0	Batch23	Forearm	C003	Sept Post-Return	F20	DNA	Forearm	POST-LAUNCH	POST-LAUNCH	6	0	0	0	1	0	0	0	0	1	0	0	0	0	0	3.08839	0.354833	-2.73356	Genes
260	EPECKE_62425	GENE-CATALOG	METAGENOMICS	Skin (all sites)	0.00801826	5.85582	1	-0.00803523	Persistent decrease	Persistent decrease	NA	NA	NA	EPECKE_62425 GENE-CATALOG METAGENOMICS Forearm	F10	1.94588746413892e-06	Batch22	Forearm	C002	Sept Pre-Launch	F10	DNA	Forearm	PRE-LAUNCH	PRE-LAUNCH	3	0	0	0	1	0	0	0	0	1	0	0	0	0	0	3.08839	0.354833	-2.73356	Genes
261	EPECKE_62425	GENE-CATALOG	METAGENOMICS	Skin (all sites)	0.00801826	5.85582	1	-0.00803523	Persistent decrease	Persistent decrease	NA	NA	NA	EPECKE_62425 GENE-CATALOG METAGENOMICS Forearm	F17	0	Batch23	Forearm	C003	Sept Pre-Launch	F17	DNA	Forearm	PRE-LAUNCH	PRE-LAUNCH	3	0	0	0	1	0	0	0	0	1	0	0	0	0	0	3.08839	0.354833	-2.73356	Genes
262	EPECKE_62425	GENE-CATALOG	METAGENOMICS	Skin (all sites)	0.00801826	5.85582	1	-0.00803523	Persistent decrease	Persistent decrease	NA	NA	NA	EPECKE_62425 GENE-CATALOG METAGENOMICS Forearm	F21	1.05500650037859e-07	Batch23	Forearm	C003	November	F21	DNA	Forearm	POST-LAUNCH	POST-LAUNCH	7	0	0	0	1	0	0	0	0	1	0	0	0	0	0	3.08839	0.354833	-2.73356	Genes
263	EPECKE_62425	GENE-CATALOG	METAGENOMICS	Skin (all sites)	0.00801826	5.85582	1	-0.00803523	Persistent decrease	Persistent decrease	NA	NA	NA	EPECKE_62425 GENE-CATALOG METAGENOMICS Forearm	F24	2.00745520684899e-07	Batch23	Forearm	C004	Sept Pre-Launch	F24	DNA	Forearm	PRE-LAUNCH	PRE-LAUNCH	3	0	0	0	1	0	0	0	0	1	0	0	0	0	0	3.08839	0.354833	-2.73356	Genes
264	EPECKE_62425	GENE-CATALOG	METAGENOMICS	Skin (all sites)	0.00801826	5.85582	1	-0.00803523	Persistent decrease	Persistent decrease	NA	NA	NA	EPECKE_62425 GENE-CATALOG METAGENOMICS Forearm	F22	2.66237798987267e-07	Batch23	Forearm	C004	2024-06-21	F22	DNA	Forearm	PRE-LAUNCH	PRE-LAUNCH	1	0	0	0	1	0	0	0	0	1	0	0	0	0	0	3.08839	0.354833	-2.73356	Genes
265	EPECKE_62425	GENE-CATALOG	METAGENOMICS	Skin (all sites)	0.00801826	5.85582	1	-0.00803523	Persistent decrease	Persistent decrease	NA	NA	NA	EPECKE_62425 GENE-CATALOG METAGENOMICS Forearm	F12	0	Batch22	Forearm	C002	Flight 2	F12	DNA	Forearm	MID-FLIGHT	Flight 2	5	0	0	0	1	0	0	0	0	1	0	0	0	0	0	3.08839	0.354833	-2.73356	Genes
266	EPECKE_62425	GENE-CATALOG	METAGENOMICS	Skin (all sites)	0.00801826	5.85582	1	-0.00803523	Persistent decrease	Persistent decrease	NA	NA	NA	EPECKE_62425 GENE-CATALOG METAGENOMICS Forearm	F30	0	Batch30	Forearm	C002	2024-12-21	F30	DNA	Forearm	POST-LAUNCH	POST-LAUNCH	8	0	0	0	1	0	0	0	0	1	0	0	0	0	0	3.08839	0.354833	-2.73356	Genes
267	EPECKE_62425	GENE-CATALOG	METAGENOMICS	Skin (all sites)	0.00801826	5.85582	1	-0.00803523	Persistent decrease	Persistent decrease	NA	NA	NA	EPECKE_62425 GENE-CATALOG METAGENOMICS Forearm	F6	0	Batch22	Forearm	C001	Sept Post-Return	F6	DNA	Forearm	POST-LAUNCH	POST-LAUNCH	6	0	0	0	1	0	0	0	0	1	0	0	0	0	0	3.08839	0.354833	-2.73356	Genes
268	EPECKE_62425	GENE-CATALOG	METAGENOMICS	Skin (all sites)	0.00801826	5.85582	1	-0.00803523	Persistent decrease	Persistent decrease	NA	NA	NA	EPECKE_62425 GENE-CATALOG METAGENOMICS Forearm	F8	3.4428155039163e-06	Batch22	Forearm	C002	2024-06-21	F8	DNA	Forearm	PRE-LAUNCH	PRE-LAUNCH	1	0	0	0	1	0	0	0	0	1	0	0	0	0	0	3.08839	0.354833	-2.73356	Genes
269	EPECKE_62425	GENE-CATALOG	METAGENOMICS	Skin (all sites)	0.00801826	5.85582	1	-0.00803523	Persistent decrease	Persistent decrease	NA	NA	NA	EPECKE_62425 GENE-CATALOG METAGENOMICS Forearm	F31	0	Batch31	Forearm	C003	2024-12-21	F31	DNA	Forearm	POST-LAUNCH	POST-LAUNCH	8	0	0	0	1	0	0	0	0	1	0	0	0	0	0	3.08839	0.354833	-2.73356	Genes
270	EPECKE_62425	GENE-CATALOG	METAGENOMICS	Skin (all sites)	0.00801826	5.85582	1	-0.00803523	Persistent decrease	Persistent decrease	NA	NA	NA	EPECKE_62425 GENE-CATALOG METAGENOMICS Forearm	F11	0	Batch22	Forearm	C002	Flight 1	F11	DNA	Forearm	MID-FLIGHT	Flight 1	4	0	0	0	1	0	0	0	0	1	0	0	0	0	0	3.08839	0.354833	-2.73356	Genes
271	EPECKE_62425	GENE-CATALOG	METAGENOMICS	Skin (all sites)	0.00801826	5.85582	1	-0.00803523	Persistent decrease	Persistent decrease	NA	NA	NA	EPECKE_62425 GENE-CATALOG METAGENOMICS Forearm	F13	0	Batch23	Forearm	C002	Sept Post-Return	F13	DNA	Forearm	POST-LAUNCH	POST-LAUNCH	6	0	0	0	1	0	0	0	0	1	0	0	0	0	0	3.08839	0.354833	-2.73356	Genes
272	EPECKE_62425	GENE-CATALOG	METAGENOMICS	Skin (all sites)	0.00801826	5.85582	1	-0.00803523	Persistent decrease	Persistent decrease	NA	NA	NA	EPECKE_62425 GENE-CATALOG METAGENOMICS Forearm	F27	0	Batch24	Forearm	C004	Sept Post-Return	F27	DNA	Forearm	POST-LAUNCH	POST-LAUNCH	6	0	0	0	1	0	0	0	0	1	0	0	0	0	0	3.08839	0.354833	-2.73356	Genes
273	EPECKE_62425	GENE-CATALOG	METAGENOMICS	Skin (all sites)	0.00801826	5.85582	1	-0.00803523	Persistent decrease	Persistent decrease	NA	NA	NA	EPECKE_62425 GENE-CATALOG METAGENOMICS Forearm	F25	6.47840309483917e-08	Batch24	Forearm	C004	Flight 1	F25	DNA	Forearm	MID-FLIGHT	Flight 1	4	0	0	0	1	0	0	0	0	1	0	0	0	0	0	3.08839	0.354833	-2.73356	Genes
274	EPECKE_62425	GENE-CATALOG	METAGENOMICS	Skin (all sites)	0.00801826	5.85582	1	-0.00803523	Persistent decrease	Persistent decrease	NA	NA	NA	EPECKE_62425 GENE-CATALOG METAGENOMICS Forearm	F9	1.2264036706391e-06	Batch22	Forearm	C002	2024-08-21	F9	DNA	Forearm	PRE-LAUNCH	PRE-LAUNCH	2	0	0	0	1	0	0	0	0	1	0	0	0	0	0	3.08839	0.354833	-2.73356	Genes
275	EPECKE_62425	GENE-CATALOG	METAGENOMICS	Skin (all sites)	0.00801826	5.85582	1	-0.00803523	Persistent decrease	Persistent decrease	NA	NA	NA	EPECKE_62425 GENE-CATALOG METAGENOMICS Forearm	F26	0	Batch24	Forearm	C004	Flight 2	F26	DNA	Forearm	MID-FLIGHT	Flight 2	5	0	0	0	1	0	0	0	0	1	0	0	0	0	0	3.08839	0.354833	-2.73356	Genes
276	EPECKE_62425	GENE-CATALOG	METAGENOMICS	Skin (all sites)	0.00801826	5.85582	1	-0.00803523	Persistent decrease	Persistent decrease	NA	NA	NA	EPECKE_62425 GENE-CATALOG METAGENOMICS Forearm	F29	0	Batch29	Forearm	C001	2024-12-21	F29	DNA	Forearm	POST-LAUNCH	POST-LAUNCH	8	0	0	0	1	0	0	0	0	1	0	0	0	0	0	3.08839	0.354833	-2.73356	Genes
277	KAGLLD_18935	GENE-CATALOG	METAGENOMICS	Skin (all sites)	0.000240015	5.65727	1	-0.435847	Persistent decrease	Persistent decrease	NA	NA	NA	KAGLLD_18935 GENE-CATALOG METAGENOMICS Forearm	F5	0	Batch22	Forearm	C001	Flight 2	F5	DNA	Forearm	MID-FLIGHT	Flight 2	5	0	0	0	1	0	0	0	0	1	0	0	0	0	0	1.55302	0.753778	-0.799245	Genes
278	KAGLLD_18935	GENE-CATALOG	METAGENOMICS	Skin (all sites)	0.000240015	5.65727	1	-0.435847	Persistent decrease	Persistent decrease	NA	NA	NA	KAGLLD_18935 GENE-CATALOG METAGENOMICS Forearm	F28	2.07412830868837e-08	Batch24	Forearm	C004	November	F28	DNA	Forearm	POST-LAUNCH	POST-LAUNCH	7	0	0	0	1	0	0	0	0	1	0	0	0	0	0	1.55302	0.753778	-0.799245	Genes
279	KAGLLD_18935	GENE-CATALOG	METAGENOMICS	Skin (all sites)	0.000240015	5.65727	1	-0.435847	Persistent decrease	Persistent decrease	NA	NA	NA	KAGLLD_18935 GENE-CATALOG METAGENOMICS Forearm	F32	0	Batch31	Forearm	C004	2024-12-21	F32	DNA	Forearm	POST-LAUNCH	POST-LAUNCH	8	0	0	0	1	0	0	0	0	1	0	0	0	0	0	1.55302	0.753778	-0.799245	Genes
280	KAGLLD_18935	GENE-CATALOG	METAGENOMICS	Skin (all sites)	0.000240015	5.65727	1	-0.435847	Persistent decrease	Persistent decrease	NA	NA	NA	KAGLLD_18935 GENE-CATALOG METAGENOMICS Forearm	F16	8.27875906368891e-08	Batch23	Forearm	C003	2024-08-21	F16	DNA	Forearm	PRE-LAUNCH	PRE-LAUNCH	2	0	0	0	1	0	0	0	0	1	0	0	0	0	0	1.55302	0.753778	-0.799245	Genes
281	KAGLLD_18935	GENE-CATALOG	METAGENOMICS	Skin (all sites)	0.000240015	5.65727	1	-0.435847	Persistent decrease	Persistent decrease	NA	NA	NA	KAGLLD_18935 GENE-CATALOG METAGENOMICS Forearm	F18	0	Batch23	Forearm	C003	Flight 1	F18	DNA	Forearm	MID-FLIGHT	Flight 1	4	0	0	0	1	0	0	0	0	1	0	0	0	0	0	1.55302	0.753778	-0.799245	Genes
282	KAGLLD_18935	GENE-CATALOG	METAGENOMICS	Skin (all sites)	0.000240015	5.65727	1	-0.435847	Persistent decrease	Persistent decrease	NA	NA	NA	KAGLLD_18935 GENE-CATALOG METAGENOMICS Forearm	F14	8.32493854729028e-07	Batch23	Forearm	C002	November	F14	DNA	Forearm	POST-LAUNCH	POST-LAUNCH	7	0	0	0	1	0	0	0	0	1	0	0	0	0	0	1.55302	0.753778	-0.799245	Genes
283	KAGLLD_18935	GENE-CATALOG	METAGENOMICS	Skin (all sites)	0.000240015	5.65727	1	-0.435847	Persistent decrease	Persistent decrease	NA	NA	NA	KAGLLD_18935 GENE-CATALOG METAGENOMICS Forearm	F15	2.88162406488057e-08	Batch23	Forearm	C003	2024-06-21	F15	DNA	Forearm	PRE-LAUNCH	PRE-LAUNCH	1	0	0	0	1	0	0	0	0	1	0	0	0	0	0	1.55302	0.753778	-0.799245	Genes
284	KAGLLD_18935	GENE-CATALOG	METAGENOMICS	Skin (all sites)	0.000240015	5.65727	1	-0.435847	Persistent decrease	Persistent decrease	NA	NA	NA	KAGLLD_18935 GENE-CATALOG METAGENOMICS Forearm	F4	0	Batch22	Forearm	C001	Flight 1	F4	DNA	Forearm	MID-FLIGHT	Flight 1	4	0	0	0	1	0	0	0	0	1	0	0	0	0	0	1.55302	0.753778	-0.799245	Genes
285	KAGLLD_18935	GENE-CATALOG	METAGENOMICS	Skin (all sites)	0.000240015	5.65727	1	-0.435847	Persistent decrease	Persistent decrease	NA	NA	NA	KAGLLD_18935 GENE-CATALOG METAGENOMICS Forearm	F19	0	Batch23	Forearm	C003	Flight 2	F19	DNA	Forearm	MID-FLIGHT	Flight 2	5	0	0	0	1	0	0	0	0	1	0	0	0	0	0	1.55302	0.753778	-0.799245	Genes
286	KAGLLD_18935	GENE-CATALOG	METAGENOMICS	Skin (all sites)	0.000240015	5.65727	1	-0.435847	Persistent decrease	Persistent decrease	NA	NA	NA	KAGLLD_18935 GENE-CATALOG METAGENOMICS Forearm	F23	2.33514975292014e-08	Batch23	Forearm	C004	2024-08-21	F23	DNA	Forearm	PRE-LAUNCH	PRE-LAUNCH	2	0	0	0	1	0	0	0	0	1	0	0	0	0	0	1.55302	0.753778	-0.799245	Genes
287	KAGLLD_18935	GENE-CATALOG	METAGENOMICS	Skin (all sites)	0.000240015	5.65727	1	-0.435847	Persistent decrease	Persistent decrease	NA	NA	NA	KAGLLD_18935 GENE-CATALOG METAGENOMICS Forearm	F7	0	Batch22	Forearm	C001	November	F7	DNA	Forearm	POST-LAUNCH	POST-LAUNCH	7	0	0	0	1	0	0	0	0	1	0	0	0	0	0	1.55302	0.753778	-0.799245	Genes
288	KAGLLD_18935	GENE-CATALOG	METAGENOMICS	Skin (all sites)	0.000240015	5.65727	1	-0.435847	Persistent decrease	Persistent decrease	NA	NA	NA	KAGLLD_18935 GENE-CATALOG METAGENOMICS Forearm	F3	3.98438273374914e-08	Batch22	Forearm	C001	Sept Pre-Launch	F3	DNA	Forearm	PRE-LAUNCH	PRE-LAUNCH	3	0	0	0	1	0	0	0	0	1	0	0	0	0	0	1.55302	0.753778	-0.799245	Genes
289	KAGLLD_18935	GENE-CATALOG	METAGENOMICS	Skin (all sites)	0.000240015	5.65727	1	-0.435847	Persistent decrease	Persistent decrease	NA	NA	NA	KAGLLD_18935 GENE-CATALOG METAGENOMICS Forearm	F20	0	Batch23	Forearm	C003	Sept Post-Return	F20	DNA	Forearm	POST-LAUNCH	POST-LAUNCH	6	0	0	0	1	0	0	0	0	1	0	0	0	0	0	1.55302	0.753778	-0.799245	Genes
290	KAGLLD_18935	GENE-CATALOG	METAGENOMICS	Skin (all sites)	0.000240015	5.65727	1	-0.435847	Persistent decrease	Persistent decrease	NA	NA	NA	KAGLLD_18935 GENE-CATALOG METAGENOMICS Forearm	F10	9.72943732069458e-07	Batch22	Forearm	C002	Sept Pre-Launch	F10	DNA	Forearm	PRE-LAUNCH	PRE-LAUNCH	3	0	0	0	1	0	0	0	0	1	0	0	0	0	0	1.55302	0.753778	-0.799245	Genes
291	KAGLLD_18935	GENE-CATALOG	METAGENOMICS	Skin (all sites)	0.000240015	5.65727	1	-0.435847	Persistent decrease	Persistent decrease	NA	NA	NA	KAGLLD_18935 GENE-CATALOG METAGENOMICS Forearm	F17	1.06623926110472e-07	Batch23	Forearm	C003	Sept Pre-Launch	F17	DNA	Forearm	PRE-LAUNCH	PRE-LAUNCH	3	0	0	0	1	0	0	0	0	1	0	0	0	0	0	1.55302	0.753778	-0.799245	Genes
292	KAGLLD_18935	GENE-CATALOG	METAGENOMICS	Skin (all sites)	0.000240015	5.65727	1	-0.435847	Persistent decrease	Persistent decrease	NA	NA	NA	KAGLLD_18935 GENE-CATALOG METAGENOMICS Forearm	F21	0	Batch23	Forearm	C003	November	F21	DNA	Forearm	POST-LAUNCH	POST-LAUNCH	7	0	0	0	1	0	0	0	0	1	0	0	0	0	0	1.55302	0.753778	-0.799245	Genes
293	KAGLLD_18935	GENE-CATALOG	METAGENOMICS	Skin (all sites)	0.000240015	5.65727	1	-0.435847	Persistent decrease	Persistent decrease	NA	NA	NA	KAGLLD_18935 GENE-CATALOG METAGENOMICS Forearm	F24	1.40521864479429e-07	Batch23	Forearm	C004	Sept Pre-Launch	F24	DNA	Forearm	PRE-LAUNCH	PRE-LAUNCH	3	0	0	0	1	0	0	0	0	1	0	0	0	0	0	1.55302	0.753778	-0.799245	Genes
294	KAGLLD_18935	GENE-CATALOG	METAGENOMICS	Skin (all sites)	0.000240015	5.65727	1	-0.435847	Persistent decrease	Persistent decrease	NA	NA	NA	KAGLLD_18935 GENE-CATALOG METAGENOMICS Forearm	F22	7.09967463966045e-08	Batch23	Forearm	C004	2024-06-21	F22	DNA	Forearm	PRE-LAUNCH	PRE-LAUNCH	1	0	0	0	1	0	0	0	0	1	0	0	0	0	0	1.55302	0.753778	-0.799245	Genes
295	KAGLLD_18935	GENE-CATALOG	METAGENOMICS	Skin (all sites)	0.000240015	5.65727	1	-0.435847	Persistent decrease	Persistent decrease	NA	NA	NA	KAGLLD_18935 GENE-CATALOG METAGENOMICS Forearm	F12	0	Batch22	Forearm	C002	Flight 2	F12	DNA	Forearm	MID-FLIGHT	Flight 2	5	0	0	0	1	0	0	0	0	1	0	0	0	0	0	1.55302	0.753778	-0.799245	Genes
296	KAGLLD_18935	GENE-CATALOG	METAGENOMICS	Skin (all sites)	0.000240015	5.65727	1	-0.435847	Persistent decrease	Persistent decrease	NA	NA	NA	KAGLLD_18935 GENE-CATALOG METAGENOMICS Forearm	F30	0	Batch30	Forearm	C002	2024-12-21	F30	DNA	Forearm	POST-LAUNCH	POST-LAUNCH	8	0	0	0	1	0	0	0	0	1	0	0	0	0	0	1.55302	0.753778	-0.799245	Genes
297	KAGLLD_18935	GENE-CATALOG	METAGENOMICS	Skin (all sites)	0.000240015	5.65727	1	-0.435847	Persistent decrease	Persistent decrease	NA	NA	NA	KAGLLD_18935 GENE-CATALOG METAGENOMICS Forearm	F6	0	Batch22	Forearm	C001	Sept Post-Return	F6	DNA	Forearm	POST-LAUNCH	POST-LAUNCH	6	0	0	0	1	0	0	0	0	1	0	0	0	0	0	1.55302	0.753778	-0.799245	Genes
298	KAGLLD_18935	GENE-CATALOG	METAGENOMICS	Skin (all sites)	0.000240015	5.65727	1	-0.435847	Persistent decrease	Persistent decrease	NA	NA	NA	KAGLLD_18935 GENE-CATALOG METAGENOMICS Forearm	F8	3.825350559907e-07	Batch22	Forearm	C002	2024-06-21	F8	DNA	Forearm	PRE-LAUNCH	PRE-LAUNCH	1	0	0	0	1	0	0	0	0	1	0	0	0	0	0	1.55302	0.753778	-0.799245	Genes
299	KAGLLD_18935	GENE-CATALOG	METAGENOMICS	Skin (all sites)	0.000240015	5.65727	1	-0.435847	Persistent decrease	Persistent decrease	NA	NA	NA	KAGLLD_18935 GENE-CATALOG METAGENOMICS Forearm	F31	0	Batch31	Forearm	C003	2024-12-21	F31	DNA	Forearm	POST-LAUNCH	POST-LAUNCH	8	0	0	0	1	0	0	0	0	1	0	0	0	0	0	1.55302	0.753778	-0.799245	Genes
300	KAGLLD_18935	GENE-CATALOG	METAGENOMICS	Skin (all sites)	0.000240015	5.65727	1	-0.435847	Persistent decrease	Persistent decrease	NA	NA	NA	KAGLLD_18935 GENE-CATALOG METAGENOMICS Forearm	F11	0	Batch22	Forearm	C002	Flight 1	F11	DNA	Forearm	MID-FLIGHT	Flight 1	4	0	0	0	1	0	0	0	0	1	0	0	0	0	0	1.55302	0.753778	-0.799245	Genes
301	KAGLLD_18935	GENE-CATALOG	METAGENOMICS	Skin (all sites)	0.000240015	5.65727	1	-0.435847	Persistent decrease	Persistent decrease	NA	NA	NA	KAGLLD_18935 GENE-CATALOG METAGENOMICS Forearm	F13	0	Batch23	Forearm	C002	Sept Post-Return	F13	DNA	Forearm	POST-LAUNCH	POST-LAUNCH	6	0	0	0	1	0	0	0	0	1	0	0	0	0	0	1.55302	0.753778	-0.799245	Genes
302	KAGLLD_18935	GENE-CATALOG	METAGENOMICS	Skin (all sites)	0.000240015	5.65727	1	-0.435847	Persistent decrease	Persistent decrease	NA	NA	NA	KAGLLD_18935 GENE-CATALOG METAGENOMICS Forearm	F27	0	Batch24	Forearm	C004	Sept Post-Return	F27	DNA	Forearm	POST-LAUNCH	POST-LAUNCH	6	0	0	0	1	0	0	0	0	1	0	0	0	0	0	1.55302	0.753778	-0.799245	Genes
303	KAGLLD_18935	GENE-CATALOG	METAGENOMICS	Skin (all sites)	0.000240015	5.65727	1	-0.435847	Persistent decrease	Persistent decrease	NA	NA	NA	KAGLLD_18935 GENE-CATALOG METAGENOMICS Forearm	F25	1.17789147178894e-08	Batch24	Forearm	C004	Flight 1	F25	DNA	Forearm	MID-FLIGHT	Flight 1	4	0	0	0	1	0	0	0	0	1	0	0	0	0	0	1.55302	0.753778	-0.799245	Genes
304	KAGLLD_18935	GENE-CATALOG	METAGENOMICS	Skin (all sites)	0.000240015	5.65727	1	-0.435847	Persistent decrease	Persistent decrease	NA	NA	NA	KAGLLD_18935 GENE-CATALOG METAGENOMICS Forearm	F9	1.29095123225168e-07	Batch22	Forearm	C002	2024-08-21	F9	DNA	Forearm	PRE-LAUNCH	PRE-LAUNCH	2	0	0	0	1	0	0	0	0	1	0	0	0	0	0	1.55302	0.753778	-0.799245	Genes
305	KAGLLD_18935	GENE-CATALOG	METAGENOMICS	Skin (all sites)	0.000240015	5.65727	1	-0.435847	Persistent decrease	Persistent decrease	NA	NA	NA	KAGLLD_18935 GENE-CATALOG METAGENOMICS Forearm	F26	0	Batch24	Forearm	C004	Flight 2	F26	DNA	Forearm	MID-FLIGHT	Flight 2	5	0	0	0	1	0	0	0	0	1	0	0	0	0	0	1.55302	0.753778	-0.799245	Genes
306	KAGLLD_18935	GENE-CATALOG	METAGENOMICS	Skin (all sites)	0.000240015	5.65727	1	-0.435847	Persistent decrease	Persistent decrease	NA	NA	NA	KAGLLD_18935 GENE-CATALOG METAGENOMICS Forearm	F29	0	Batch29	Forearm	C001	2024-12-21	F29	DNA	Forearm	POST-LAUNCH	POST-LAUNCH	8	0	0	0	1	0	0	0	0	1	0	0	0	0	0	1.55302	0.753778	-0.799245	Genes
307	GFCOOI_17280	GENE-CATALOG	METATRANSCRIPTOMICS	Skin (all sites)	0.0482602	3.81831	1	-0.432768	Persistent decrease	Persistent decrease	NA	NA	NA	GFCOOI_17280 GENE-CATALOG METATRANSCRIPTOMICS Forearm	6809-CEM-0314	2.42502407563902e-06		Forearm	C001	Sept Post-Return	F6	RNA	Forearm	POST-LAUNCH	POST-LAUNCH	6	0	0	0	1	0	0	0	0	1	0	0	0	0	0	3.07946	0.248288	-2.83117	Genes
308	GFCOOI_17280	GENE-CATALOG	METATRANSCRIPTOMICS	Skin (all sites)	0.0482602	3.81831	1	-0.432768	Persistent decrease	Persistent decrease	NA	NA	NA	GFCOOI_17280 GENE-CATALOG METATRANSCRIPTOMICS Forearm	6809-CEM-0306	1.202106354797e-06		Forearm	C001	Flight 2	F5	RNA	Forearm	MID-FLIGHT	Flight 2	5	0	0	0	1	0	0	0	0	1	0	0	0	0	0	3.07946	0.248288	-2.83117	Genes
309	GFCOOI_17280	GENE-CATALOG	METATRANSCRIPTOMICS	Skin (all sites)	0.0482602	3.81831	1	-0.432768	Persistent decrease	Persistent decrease	NA	NA	NA	GFCOOI_17280 GENE-CATALOG METATRANSCRIPTOMICS Forearm	6809-CEM-0322	0		Forearm	C001	November	F7	RNA	Forearm	POST-LAUNCH	POST-LAUNCH	7	0	0	0	1	0	0	0	0	1	0	0	0	0	0	3.07946	0.248288	-2.83117	Genes
310	GFCOOI_17280	GENE-CATALOG	METATRANSCRIPTOMICS	Skin (all sites)	0.0482602	3.81831	1	-0.432768	Persistent decrease	Persistent decrease	NA	NA	NA	GFCOOI_17280 GENE-CATALOG METATRANSCRIPTOMICS Forearm	6809-CEM-0346	2.51870809794563e-07		Forearm	C002	Sept Pre-Launch	F10	RNA	Forearm	PRE-LAUNCH	PRE-LAUNCH	3	0	0	0	1	0	0	0	0	1	0	0	0	0	0	3.07946	0.248288	-2.83117	Genes
311	GFCOOI_17280	GENE-CATALOG	METATRANSCRIPTOMICS	Skin (all sites)	0.0482602	3.81831	1	-0.432768	Persistent decrease	Persistent decrease	NA	NA	NA	GFCOOI_17280 GENE-CATALOG METATRANSCRIPTOMICS Forearm	6809-CEM-0369	0		Forearm	C001	2024-06-21	F1	RNA	Forearm	PRE-LAUNCH	PRE-LAUNCH	1	0	0	0	1	0	0	0	0	1	0	0	0	0	0	3.07946	0.248288	-2.83117	Genes
312	GFCOOI_17280	GENE-CATALOG	METATRANSCRIPTOMICS	Skin (all sites)	0.0482602	3.81831	1	-0.432768	Persistent decrease	Persistent decrease	NA	NA	NA	GFCOOI_17280 GENE-CATALOG METATRANSCRIPTOMICS Forearm	6809-CEM-0315	0		Forearm	C003	Flight 1	F18	RNA	Forearm	MID-FLIGHT	Flight 1	4	0	0	0	1	0	0	0	0	1	0	0	0	0	0	3.07946	0.248288	-2.83117	Genes
313	GFCOOI_17280	GENE-CATALOG	METATRANSCRIPTOMICS	Skin (all sites)	0.0482602	3.81831	1	-0.432768	Persistent decrease	Persistent decrease	NA	NA	NA	GFCOOI_17280 GENE-CATALOG METATRANSCRIPTOMICS Forearm	6809-CEM-0291	2.14523854059998e-06		Forearm	C003	2024-06-21	F15	RNA	Forearm	PRE-LAUNCH	PRE-LAUNCH	1	0	0	0	1	0	0	0	0	1	0	0	0	0	0	3.07946	0.248288	-2.83117	Genes
314	GFCOOI_17280	GENE-CATALOG	METATRANSCRIPTOMICS	Skin (all sites)	0.0482602	3.81831	1	-0.432768	Persistent decrease	Persistent decrease	NA	NA	NA	GFCOOI_17280 GENE-CATALOG METATRANSCRIPTOMICS Forearm	6809-CEM-0298	0		Forearm	C001	Flight 1	F4	RNA	Forearm	MID-FLIGHT	Flight 1	4	0	0	0	1	0	0	0	0	1	0	0	0	0	0	3.07946	0.248288	-2.83117	Genes
315	GFCOOI_17280	GENE-CATALOG	METATRANSCRIPTOMICS	Skin (all sites)	0.0482602	3.81831	1	-0.432768	Persistent decrease	Persistent decrease	NA	NA	NA	GFCOOI_17280 GENE-CATALOG METATRANSCRIPTOMICS Forearm	6809-CEM-0330	1.47126973409785e-05		Forearm	C002	2024-06-21	F8	RNA	Forearm	PRE-LAUNCH	PRE-LAUNCH	1	0	0	0	1	0	0	0	0	1	0	0	0	0	0	3.07946	0.248288	-2.83117	Genes
316	GFCOOI_17280	GENE-CATALOG	METATRANSCRIPTOMICS	Skin (all sites)	0.0482602	3.81831	1	-0.432768	Persistent decrease	Persistent decrease	NA	NA	NA	GFCOOI_17280 GENE-CATALOG METATRANSCRIPTOMICS Forearm	6809-CEM-0299	5.16037553231102e-06		Forearm	C003	2024-08-21	F16	RNA	Forearm	PRE-LAUNCH	PRE-LAUNCH	2	0	0	0	1	0	0	0	0	1	0	0	0	0	0	3.07946	0.248288	-2.83117	Genes
317	GFCOOI_17280	GENE-CATALOG	METATRANSCRIPTOMICS	Skin (all sites)	0.0482602	3.81831	1	-0.432768	Persistent decrease	Persistent decrease	NA	NA	NA	GFCOOI_17280 GENE-CATALOG METATRANSCRIPTOMICS Forearm	6809-CEM-0362	0		Forearm	C002	Flight 2	F12	RNA	Forearm	MID-FLIGHT	Flight 2	5	0	0	0	1	0	0	0	0	1	0	0	0	0	0	3.07946	0.248288	-2.83117	Genes
318	GFCOOI_17280	GENE-CATALOG	METATRANSCRIPTOMICS	Skin (all sites)	0.0482602	3.81831	1	-0.432768	Persistent decrease	Persistent decrease	NA	NA	NA	GFCOOI_17280 GENE-CATALOG METATRANSCRIPTOMICS Forearm	6809-CEM-0283	0		Forearm	C002	November	F14	RNA	Forearm	POST-LAUNCH	POST-LAUNCH	7	0	0	0	1	0	0	0	0	1	0	0	0	0	0	3.07946	0.248288	-2.83117	Genes
319	GFCOOI_17280	GENE-CATALOG	METATRANSCRIPTOMICS	Skin (all sites)	0.0482602	3.81831	1	-0.432768	Persistent decrease	Persistent decrease	NA	NA	NA	GFCOOI_17280 GENE-CATALOG METATRANSCRIPTOMICS Forearm	6809-CEM-0370	0		Forearm	C002	Sept Post-Return	F13	RNA	Forearm	POST-LAUNCH	POST-LAUNCH	6	0	0	0	1	0	0	0	0	1	0	0	0	0	0	3.07946	0.248288	-2.83117	Genes
320	GFCOOI_17280	GENE-CATALOG	METATRANSCRIPTOMICS	Skin (all sites)	0.0482602	3.81831	1	-0.432768	Persistent decrease	Persistent decrease	NA	NA	NA	GFCOOI_17280 GENE-CATALOG METATRANSCRIPTOMICS Forearm	6809-CEM-0290	4.16682813125675e-07		Forearm	C001	Sept Pre-Launch	F3	RNA	Forearm	PRE-LAUNCH	PRE-LAUNCH	3	0	0	0	1	0	0	0	0	1	0	0	0	0	0	3.07946	0.248288	-2.83117	Genes
321	GFCOOI_17280	GENE-CATALOG	METATRANSCRIPTOMICS	Skin (all sites)	0.0482602	3.81831	1	-0.432768	Persistent decrease	Persistent decrease	NA	NA	NA	GFCOOI_17280 GENE-CATALOG METATRANSCRIPTOMICS Forearm	6809-CEM-0308	0		Forearm	C001	2024-12-21	F29	RNA	Forearm	POST-LAUNCH	POST-LAUNCH	8	0	0	0	1	0	0	0	0	1	0	0	0	0	0	3.07946	0.248288	-2.83117	Genes
322	GFCOOI_17280	GENE-CATALOG	METATRANSCRIPTOMICS	Skin (all sites)	0.0482602	3.81831	1	-0.432768	Persistent decrease	Persistent decrease	NA	NA	NA	GFCOOI_17280 GENE-CATALOG METATRANSCRIPTOMICS Forearm	6809-CEM-0331	2.24543452638509e-07		Forearm	C003	Sept Post-Return	F20	RNA	Forearm	POST-LAUNCH	POST-LAUNCH	6	0	0	0	1	0	0	0	0	1	0	0	0	0	0	3.07946	0.248288	-2.83117	Genes
323	GFCOOI_17280	GENE-CATALOG	METATRANSCRIPTOMICS	Skin (all sites)	0.0482602	3.81831	1	-0.432768	Persistent decrease	Persistent decrease	NA	NA	NA	GFCOOI_17280 GENE-CATALOG METATRANSCRIPTOMICS Forearm	6809-CEM-0338	2.3228182020267e-07		Forearm	C002	2024-08-21	F9	RNA	Forearm	PRE-LAUNCH	PRE-LAUNCH	2	0	0	0	1	0	0	0	0	1	0	0	0	0	0	3.07946	0.248288	-2.83117	Genes
324	GFCOOI_17280	GENE-CATALOG	METATRANSCRIPTOMICS	Skin (all sites)	0.0482602	3.81831	1	-0.432768	Persistent decrease	Persistent decrease	NA	NA	NA	GFCOOI_17280 GENE-CATALOG METATRANSCRIPTOMICS Forearm	6809-CEM-0347	1.16057789190623e-06		Forearm	C004	2024-06-21	F22	RNA	Forearm	PRE-LAUNCH	PRE-LAUNCH	1	0	0	0	1	0	0	0	0	1	0	0	0	0	0	3.07946	0.248288	-2.83117	Genes
325	GFCOOI_17280	GENE-CATALOG	METATRANSCRIPTOMICS	Skin (all sites)	0.0482602	3.81831	1	-0.432768	Persistent decrease	Persistent decrease	NA	NA	NA	GFCOOI_17280 GENE-CATALOG METATRANSCRIPTOMICS Forearm	6809-CEM-0282	1.21581976039435e-06		Forearm	C001	2024-08-21	F2	RNA	Forearm	PRE-LAUNCH	PRE-LAUNCH	2	0	0	0	1	0	0	0	0	1	0	0	0	0	0	3.07946	0.248288	-2.83117	Genes
326	GFCOOI_17280	GENE-CATALOG	METATRANSCRIPTOMICS	Skin (all sites)	0.0482602	3.81831	1	-0.432768	Persistent decrease	Persistent decrease	NA	NA	NA	GFCOOI_17280 GENE-CATALOG METATRANSCRIPTOMICS Forearm	6809-CEM-0323	0		Forearm	C003	Flight 2	F19	RNA	Forearm	MID-FLIGHT	Flight 2	5	0	0	0	1	0	0	0	0	1	0	0	0	0	0	3.07946	0.248288	-2.83117	Genes
327	GFCOOI_17280	GENE-CATALOG	METATRANSCRIPTOMICS	Skin (all sites)	0.0482602	3.81831	1	-0.432768	Persistent decrease	Persistent decrease	NA	NA	NA	GFCOOI_17280 GENE-CATALOG METATRANSCRIPTOMICS Forearm	6809-CEM-0316	0		Forearm	C002	2024-12-21	F30	RNA	Forearm	POST-LAUNCH	POST-LAUNCH	8	0	0	0	1	0	0	0	0	1	0	0	0	0	0	3.07946	0.248288	-2.83117	Genes
328	GFCOOI_17280	GENE-CATALOG	METATRANSCRIPTOMICS	Skin (all sites)	0.0482602	3.81831	1	-0.432768	Persistent decrease	Persistent decrease	NA	NA	NA	GFCOOI_17280 GENE-CATALOG METATRANSCRIPTOMICS Forearm	6809-CEM-0355	1.06758105831598e-06		Forearm	C004	2024-08-21	F23	RNA	Forearm	PRE-LAUNCH	PRE-LAUNCH	2	0	0	0	1	0	0	0	0	1	0	0	0	0	0	3.07946	0.248288	-2.83117	Genes
329	GFCOOI_17280	GENE-CATALOG	METATRANSCRIPTOMICS	Skin (all sites)	0.0482602	3.81831	1	-0.432768	Persistent decrease	Persistent decrease	NA	NA	NA	GFCOOI_17280 GENE-CATALOG METATRANSCRIPTOMICS Forearm	6809-CEM-0307	0		Forearm	C003	Sept Pre-Launch	F17	RNA	Forearm	PRE-LAUNCH	PRE-LAUNCH	3	0	0	0	1	0	0	0	0	1	0	0	0	0	0	3.07946	0.248288	-2.83117	Genes
330	GFCOOI_17280	GENE-CATALOG	METATRANSCRIPTOMICS	Skin (all sites)	0.0482602	3.81831	1	-0.432768	Persistent decrease	Persistent decrease	NA	NA	NA	GFCOOI_17280 GENE-CATALOG METATRANSCRIPTOMICS Forearm	6809-CEM-0292	0		Forearm	C004	Sept Post-Return	F27	RNA	Forearm	POST-LAUNCH	POST-LAUNCH	6	0	0	0	1	0	0	0	0	1	0	0	0	0	0	3.07946	0.248288	-2.83117	Genes
331	GFCOOI_17280	GENE-CATALOG	METATRANSCRIPTOMICS	Skin (all sites)	0.0482602	3.81831	1	-0.432768	Persistent decrease	Persistent decrease	NA	NA	NA	GFCOOI_17280 GENE-CATALOG METATRANSCRIPTOMICS Forearm	6809-CEM-0339	0		Forearm	C003	November	F21	RNA	Forearm	POST-LAUNCH	POST-LAUNCH	7	0	0	0	1	0	0	0	0	1	0	0	0	0	0	3.07946	0.248288	-2.83117	Genes
332	GFCOOI_17280	GENE-CATALOG	METATRANSCRIPTOMICS	Skin (all sites)	0.0482602	3.81831	1	-0.432768	Persistent decrease	Persistent decrease	NA	NA	NA	GFCOOI_17280 GENE-CATALOG METATRANSCRIPTOMICS Forearm	6809-CEM-0324	2.35443081099511e-08		Forearm	C003	2024-12-21	F31	RNA	Forearm	POST-LAUNCH	POST-LAUNCH	8	0	0	0	1	0	0	0	0	1	0	0	0	0	0	3.07946	0.248288	-2.83117	Genes
333	GFCOOI_17280	GENE-CATALOG	METATRANSCRIPTOMICS	Skin (all sites)	0.0482602	3.81831	1	-0.432768	Persistent decrease	Persistent decrease	NA	NA	NA	GFCOOI_17280 GENE-CATALOG METATRANSCRIPTOMICS Forearm	6809-CEM-0284	0		Forearm	C004	Flight 2	F26	RNA	Forearm	MID-FLIGHT	Flight 2	5	0	0	0	1	0	0	0	0	1	0	0	0	0	0	3.07946	0.248288	-2.83117	Genes
334	GFCOOI_17280	GENE-CATALOG	METATRANSCRIPTOMICS	Skin (all sites)	0.0482602	3.81831	1	-0.432768	Persistent decrease	Persistent decrease	NA	NA	NA	GFCOOI_17280 GENE-CATALOG METATRANSCRIPTOMICS Forearm	6809-CEM-0332	0		Forearm	C004	2024-12-21	F32	RNA	Forearm	POST-LAUNCH	POST-LAUNCH	8	0	0	0	1	0	0	0	0	1	0	0	0	0	0	3.07946	0.248288	-2.83117	Genes
335	GFCOOI_17280	GENE-CATALOG	METATRANSCRIPTOMICS	Skin (all sites)	0.0482602	3.81831	1	-0.432768	Persistent decrease	Persistent decrease	NA	NA	NA	GFCOOI_17280 GENE-CATALOG METATRANSCRIPTOMICS Forearm	6809-CEM-0354	0		Forearm	C002	Flight 1	F11	RNA	Forearm	MID-FLIGHT	Flight 1	4	0	0	0	1	0	0	0	0	1	0	0	0	0	0	3.07946	0.248288	-2.83117	Genes
336	GFCOOI_17280	GENE-CATALOG	METATRANSCRIPTOMICS	Skin (all sites)	0.0482602	3.81831	1	-0.432768	Persistent decrease	Persistent decrease	NA	NA	NA	GFCOOI_17280 GENE-CATALOG METATRANSCRIPTOMICS Forearm	6809-CEM-0300	0		Forearm	C004	November	F28	RNA	Forearm	POST-LAUNCH	POST-LAUNCH	7	0	0	0	1	0	0	0	0	1	0	0	0	0	0	3.07946	0.248288	-2.83117	Genes
337	GFCOOI_17280	GENE-CATALOG	METATRANSCRIPTOMICS	Skin (all sites)	0.0482602	3.81831	1	-0.432768	Persistent decrease	Persistent decrease	NA	NA	NA	GFCOOI_17280 GENE-CATALOG METATRANSCRIPTOMICS Forearm	6809-CEM-0363	0		Forearm	C004	Sept Pre-Launch	F24	RNA	Forearm	PRE-LAUNCH	PRE-LAUNCH	3	0	0	0	1	0	0	0	0	1	0	0	0	0	0	3.07946	0.248288	-2.83117	Genes
338	GPJFPG_12010	GENE-CATALOG	METATRANSCRIPTOMICS	Skin (all sites)	0.00812647	3.64999	1	-0.415992	Persistent decrease	Persistent decrease	NA	NA	NA	GPJFPG_12010 GENE-CATALOG METATRANSCRIPTOMICS Forearm	6809-CEM-0314	0		Forearm	C001	Sept Post-Return	F6	RNA	Forearm	POST-LAUNCH	POST-LAUNCH	6	0	0	0	1	0	0	0	0	1	0	0	0	0	0	3.34609	-0.0807149	-3.4268	Genes
339	GPJFPG_12010	GENE-CATALOG	METATRANSCRIPTOMICS	Skin (all sites)	0.00812647	3.64999	1	-0.415992	Persistent decrease	Persistent decrease	NA	NA	NA	GPJFPG_12010 GENE-CATALOG METATRANSCRIPTOMICS Forearm	6809-CEM-0306	0		Forearm	C001	Flight 2	F5	RNA	Forearm	MID-FLIGHT	Flight 2	5	0	0	0	1	0	0	0	0	1	0	0	0	0	0	3.34609	-0.0807149	-3.4268	Genes
340	GPJFPG_12010	GENE-CATALOG	METATRANSCRIPTOMICS	Skin (all sites)	0.00812647	3.64999	1	-0.415992	Persistent decrease	Persistent decrease	NA	NA	NA	GPJFPG_12010 GENE-CATALOG METATRANSCRIPTOMICS Forearm	6809-CEM-0322	0		Forearm	C001	November	F7	RNA	Forearm	POST-LAUNCH	POST-LAUNCH	7	0	0	0	1	0	0	0	0	1	0	0	0	0	0	3.34609	-0.0807149	-3.4268	Genes
341	GPJFPG_12010	GENE-CATALOG	METATRANSCRIPTOMICS	Skin (all sites)	0.00812647	3.64999	1	-0.415992	Persistent decrease	Persistent decrease	NA	NA	NA	GPJFPG_12010 GENE-CATALOG METATRANSCRIPTOMICS Forearm	6809-CEM-0346	4.72257768364806e-07		Forearm	C002	Sept Pre-Launch	F10	RNA	Forearm	PRE-LAUNCH	PRE-LAUNCH	3	0	0	0	1	0	0	0	0	1	0	0	0	0	0	3.34609	-0.0807149	-3.4268	Genes
342	GPJFPG_12010	GENE-CATALOG	METATRANSCRIPTOMICS	Skin (all sites)	0.00812647	3.64999	1	-0.415992	Persistent decrease	Persistent decrease	NA	NA	NA	GPJFPG_12010 GENE-CATALOG METATRANSCRIPTOMICS Forearm	6809-CEM-0369	3.89669700375174e-06		Forearm	C001	2024-06-21	F1	RNA	Forearm	PRE-LAUNCH	PRE-LAUNCH	1	0	0	0	1	0	0	0	0	1	0	0	0	0	0	3.34609	-0.0807149	-3.4268	Genes
343	GPJFPG_12010	GENE-CATALOG	METATRANSCRIPTOMICS	Skin (all sites)	0.00812647	3.64999	1	-0.415992	Persistent decrease	Persistent decrease	NA	NA	NA	GPJFPG_12010 GENE-CATALOG METATRANSCRIPTOMICS Forearm	6809-CEM-0315	0		Forearm	C003	Flight 1	F18	RNA	Forearm	MID-FLIGHT	Flight 1	4	0	0	0	1	0	0	0	0	1	0	0	0	0	0	3.34609	-0.0807149	-3.4268	Genes
344	GPJFPG_12010	GENE-CATALOG	METATRANSCRIPTOMICS	Skin (all sites)	0.00812647	3.64999	1	-0.415992	Persistent decrease	Persistent decrease	NA	NA	NA	GPJFPG_12010 GENE-CATALOG METATRANSCRIPTOMICS Forearm	6809-CEM-0291	0		Forearm	C003	2024-06-21	F15	RNA	Forearm	PRE-LAUNCH	PRE-LAUNCH	1	0	0	0	1	0	0	0	0	1	0	0	0	0	0	3.34609	-0.0807149	-3.4268	Genes
345	GPJFPG_12010	GENE-CATALOG	METATRANSCRIPTOMICS	Skin (all sites)	0.00812647	3.64999	1	-0.415992	Persistent decrease	Persistent decrease	NA	NA	NA	GPJFPG_12010 GENE-CATALOG METATRANSCRIPTOMICS Forearm	6809-CEM-0298	0		Forearm	C001	Flight 1	F4	RNA	Forearm	MID-FLIGHT	Flight 1	4	0	0	0	1	0	0	0	0	1	0	0	0	0	0	3.34609	-0.0807149	-3.4268	Genes
346	GPJFPG_12010	GENE-CATALOG	METATRANSCRIPTOMICS	Skin (all sites)	0.00812647	3.64999	1	-0.415992	Persistent decrease	Persistent decrease	NA	NA	NA	GPJFPG_12010 GENE-CATALOG METATRANSCRIPTOMICS Forearm	6809-CEM-0330	1.7236632868092e-06		Forearm	C002	2024-06-21	F8	RNA	Forearm	PRE-LAUNCH	PRE-LAUNCH	1	0	0	0	1	0	0	0	0	1	0	0	0	0	0	3.34609	-0.0807149	-3.4268	Genes
347	GPJFPG_12010	GENE-CATALOG	METATRANSCRIPTOMICS	Skin (all sites)	0.00812647	3.64999	1	-0.415992	Persistent decrease	Persistent decrease	NA	NA	NA	GPJFPG_12010 GENE-CATALOG METATRANSCRIPTOMICS Forearm	6809-CEM-0299	4.22581933354603e-06		Forearm	C003	2024-08-21	F16	RNA	Forearm	PRE-LAUNCH	PRE-LAUNCH	2	0	0	0	1	0	0	0	0	1	0	0	0	0	0	3.34609	-0.0807149	-3.4268	Genes
348	GPJFPG_12010	GENE-CATALOG	METATRANSCRIPTOMICS	Skin (all sites)	0.00812647	3.64999	1	-0.415992	Persistent decrease	Persistent decrease	NA	NA	NA	GPJFPG_12010 GENE-CATALOG METATRANSCRIPTOMICS Forearm	6809-CEM-0362	0		Forearm	C002	Flight 2	F12	RNA	Forearm	MID-FLIGHT	Flight 2	5	0	0	0	1	0	0	0	0	1	0	0	0	0	0	3.34609	-0.0807149	-3.4268	Genes
349	GPJFPG_12010	GENE-CATALOG	METATRANSCRIPTOMICS	Skin (all sites)	0.00812647	3.64999	1	-0.415992	Persistent decrease	Persistent decrease	NA	NA	NA	GPJFPG_12010 GENE-CATALOG METATRANSCRIPTOMICS Forearm	6809-CEM-0283	0		Forearm	C002	November	F14	RNA	Forearm	POST-LAUNCH	POST-LAUNCH	7	0	0	0	1	0	0	0	0	1	0	0	0	0	0	3.34609	-0.0807149	-3.4268	Genes
350	GPJFPG_12010	GENE-CATALOG	METATRANSCRIPTOMICS	Skin (all sites)	0.00812647	3.64999	1	-0.415992	Persistent decrease	Persistent decrease	NA	NA	NA	GPJFPG_12010 GENE-CATALOG METATRANSCRIPTOMICS Forearm	6809-CEM-0370	0		Forearm	C002	Sept Post-Return	F13	RNA	Forearm	POST-LAUNCH	POST-LAUNCH	6	0	0	0	1	0	0	0	0	1	0	0	0	0	0	3.34609	-0.0807149	-3.4268	Genes
351	GPJFPG_12010	GENE-CATALOG	METATRANSCRIPTOMICS	Skin (all sites)	0.00812647	3.64999	1	-0.415992	Persistent decrease	Persistent decrease	NA	NA	NA	GPJFPG_12010 GENE-CATALOG METATRANSCRIPTOMICS Forearm	6809-CEM-0290	0		Forearm	C001	Sept Pre-Launch	F3	RNA	Forearm	PRE-LAUNCH	PRE-LAUNCH	3	0	0	0	1	0	0	0	0	1	0	0	0	0	0	3.34609	-0.0807149	-3.4268	Genes
352	GPJFPG_12010	GENE-CATALOG	METATRANSCRIPTOMICS	Skin (all sites)	0.00812647	3.64999	1	-0.415992	Persistent decrease	Persistent decrease	NA	NA	NA	GPJFPG_12010 GENE-CATALOG METATRANSCRIPTOMICS Forearm	6809-CEM-0308	0		Forearm	C001	2024-12-21	F29	RNA	Forearm	POST-LAUNCH	POST-LAUNCH	8	0	0	0	1	0	0	0	0	1	0	0	0	0	0	3.34609	-0.0807149	-3.4268	Genes
353	GPJFPG_12010	GENE-CATALOG	METATRANSCRIPTOMICS	Skin (all sites)	0.00812647	3.64999	1	-0.415992	Persistent decrease	Persistent decrease	NA	NA	NA	GPJFPG_12010 GENE-CATALOG METATRANSCRIPTOMICS Forearm	6809-CEM-0331	0		Forearm	C003	Sept Post-Return	F20	RNA	Forearm	POST-LAUNCH	POST-LAUNCH	6	0	0	0	1	0	0	0	0	1	0	0	0	0	0	3.34609	-0.0807149	-3.4268	Genes
354	GPJFPG_12010	GENE-CATALOG	METATRANSCRIPTOMICS	Skin (all sites)	0.00812647	3.64999	1	-0.415992	Persistent decrease	Persistent decrease	NA	NA	NA	GPJFPG_12010 GENE-CATALOG METATRANSCRIPTOMICS Forearm	6809-CEM-0338	3.3551818473719e-07		Forearm	C002	2024-08-21	F9	RNA	Forearm	PRE-LAUNCH	PRE-LAUNCH	2	0	0	0	1	0	0	0	0	1	0	0	0	0	0	3.34609	-0.0807149	-3.4268	Genes
355	GPJFPG_12010	GENE-CATALOG	METATRANSCRIPTOMICS	Skin (all sites)	0.00812647	3.64999	1	-0.415992	Persistent decrease	Persistent decrease	NA	NA	NA	GPJFPG_12010 GENE-CATALOG METATRANSCRIPTOMICS Forearm	6809-CEM-0347	0		Forearm	C004	2024-06-21	F22	RNA	Forearm	PRE-LAUNCH	PRE-LAUNCH	1	0	0	0	1	0	0	0	0	1	0	0	0	0	0	3.34609	-0.0807149	-3.4268	Genes
356	GPJFPG_12010	GENE-CATALOG	METATRANSCRIPTOMICS	Skin (all sites)	0.00812647	3.64999	1	-0.415992	Persistent decrease	Persistent decrease	NA	NA	NA	GPJFPG_12010 GENE-CATALOG METATRANSCRIPTOMICS Forearm	6809-CEM-0282	6.07909880197174e-07		Forearm	C001	2024-08-21	F2	RNA	Forearm	PRE-LAUNCH	PRE-LAUNCH	2	0	0	0	1	0	0	0	0	1	0	0	0	0	0	3.34609	-0.0807149	-3.4268	Genes
357	GPJFPG_12010	GENE-CATALOG	METATRANSCRIPTOMICS	Skin (all sites)	0.00812647	3.64999	1	-0.415992	Persistent decrease	Persistent decrease	NA	NA	NA	GPJFPG_12010 GENE-CATALOG METATRANSCRIPTOMICS Forearm	6809-CEM-0323	0		Forearm	C003	Flight 2	F19	RNA	Forearm	MID-FLIGHT	Flight 2	5	0	0	0	1	0	0	0	0	1	0	0	0	0	0	3.34609	-0.0807149	-3.4268	Genes
358	GPJFPG_12010	GENE-CATALOG	METATRANSCRIPTOMICS	Skin (all sites)	0.00812647	3.64999	1	-0.415992	Persistent decrease	Persistent decrease	NA	NA	NA	GPJFPG_12010 GENE-CATALOG METATRANSCRIPTOMICS Forearm	6809-CEM-0316	0		Forearm	C002	2024-12-21	F30	RNA	Forearm	POST-LAUNCH	POST-LAUNCH	8	0	0	0	1	0	0	0	0	1	0	0	0	0	0	3.34609	-0.0807149	-3.4268	Genes
359	GPJFPG_12010	GENE-CATALOG	METATRANSCRIPTOMICS	Skin (all sites)	0.00812647	3.64999	1	-0.415992	Persistent decrease	Persistent decrease	NA	NA	NA	GPJFPG_12010 GENE-CATALOG METATRANSCRIPTOMICS Forearm	6809-CEM-0355	0		Forearm	C004	2024-08-21	F23	RNA	Forearm	PRE-LAUNCH	PRE-LAUNCH	2	0	0	0	1	0	0	0	0	1	0	0	0	0	0	3.34609	-0.0807149	-3.4268	Genes
360	GPJFPG_12010	GENE-CATALOG	METATRANSCRIPTOMICS	Skin (all sites)	0.00812647	3.64999	1	-0.415992	Persistent decrease	Persistent decrease	NA	NA	NA	GPJFPG_12010 GENE-CATALOG METATRANSCRIPTOMICS Forearm	6809-CEM-0307	2.67231558550568e-07		Forearm	C003	Sept Pre-Launch	F17	RNA	Forearm	PRE-LAUNCH	PRE-LAUNCH	3	0	0	0	1	0	0	0	0	1	0	0	0	0	0	3.34609	-0.0807149	-3.4268	Genes
361	GPJFPG_12010	GENE-CATALOG	METATRANSCRIPTOMICS	Skin (all sites)	0.00812647	3.64999	1	-0.415992	Persistent decrease	Persistent decrease	NA	NA	NA	GPJFPG_12010 GENE-CATALOG METATRANSCRIPTOMICS Forearm	6809-CEM-0292	0		Forearm	C004	Sept Post-Return	F27	RNA	Forearm	POST-LAUNCH	POST-LAUNCH	6	0	0	0	1	0	0	0	0	1	0	0	0	0	0	3.34609	-0.0807149	-3.4268	Genes
362	GPJFPG_12010	GENE-CATALOG	METATRANSCRIPTOMICS	Skin (all sites)	0.00812647	3.64999	1	-0.415992	Persistent decrease	Persistent decrease	NA	NA	NA	GPJFPG_12010 GENE-CATALOG METATRANSCRIPTOMICS Forearm	6809-CEM-0339	0		Forearm	C003	November	F21	RNA	Forearm	POST-LAUNCH	POST-LAUNCH	7	0	0	0	1	0	0	0	0	1	0	0	0	0	0	3.34609	-0.0807149	-3.4268	Genes
363	GPJFPG_12010	GENE-CATALOG	METATRANSCRIPTOMICS	Skin (all sites)	0.00812647	3.64999	1	-0.415992	Persistent decrease	Persistent decrease	NA	NA	NA	GPJFPG_12010 GENE-CATALOG METATRANSCRIPTOMICS Forearm	6809-CEM-0324	0		Forearm	C003	2024-12-21	F31	RNA	Forearm	POST-LAUNCH	POST-LAUNCH	8	0	0	0	1	0	0	0	0	1	0	0	0	0	0	3.34609	-0.0807149	-3.4268	Genes
364	GPJFPG_12010	GENE-CATALOG	METATRANSCRIPTOMICS	Skin (all sites)	0.00812647	3.64999	1	-0.415992	Persistent decrease	Persistent decrease	NA	NA	NA	GPJFPG_12010 GENE-CATALOG METATRANSCRIPTOMICS Forearm	6809-CEM-0284	4.02793761417441e-08		Forearm	C004	Flight 2	F26	RNA	Forearm	MID-FLIGHT	Flight 2	5	0	0	0	1	0	0	0	0	1	0	0	0	0	0	3.34609	-0.0807149	-3.4268	Genes
365	GPJFPG_12010	GENE-CATALOG	METATRANSCRIPTOMICS	Skin (all sites)	0.00812647	3.64999	1	-0.415992	Persistent decrease	Persistent decrease	NA	NA	NA	GPJFPG_12010 GENE-CATALOG METATRANSCRIPTOMICS Forearm	6809-CEM-0332	0		Forearm	C004	2024-12-21	F32	RNA	Forearm	POST-LAUNCH	POST-LAUNCH	8	0	0	0	1	0	0	0	0	1	0	0	0	0	0	3.34609	-0.0807149	-3.4268	Genes
366	GPJFPG_12010	GENE-CATALOG	METATRANSCRIPTOMICS	Skin (all sites)	0.00812647	3.64999	1	-0.415992	Persistent decrease	Persistent decrease	NA	NA	NA	GPJFPG_12010 GENE-CATALOG METATRANSCRIPTOMICS Forearm	6809-CEM-0354	0		Forearm	C002	Flight 1	F11	RNA	Forearm	MID-FLIGHT	Flight 1	4	0	0	0	1	0	0	0	0	1	0	0	0	0	0	3.34609	-0.0807149	-3.4268	Genes
367	GPJFPG_12010	GENE-CATALOG	METATRANSCRIPTOMICS	Skin (all sites)	0.00812647	3.64999	1	-0.415992	Persistent decrease	Persistent decrease	NA	NA	NA	GPJFPG_12010 GENE-CATALOG METATRANSCRIPTOMICS Forearm	6809-CEM-0300	0		Forearm	C004	November	F28	RNA	Forearm	POST-LAUNCH	POST-LAUNCH	7	0	0	0	1	0	0	0	0	1	0	0	0	0	0	3.34609	-0.0807149	-3.4268	Genes
368	GPJFPG_12010	GENE-CATALOG	METATRANSCRIPTOMICS	Skin (all sites)	0.00812647	3.64999	1	-0.415992	Persistent decrease	Persistent decrease	NA	NA	NA	GPJFPG_12010 GENE-CATALOG METATRANSCRIPTOMICS Forearm	6809-CEM-0363	1.75714618173515e-07		Forearm	C004	Sept Pre-Launch	F24	RNA	Forearm	PRE-LAUNCH	PRE-LAUNCH	3	0	0	0	1	0	0	0	0	1	0	0	0	0	0	3.34609	-0.0807149	-3.4268	Genes
369	GHHDKK_112185	GENE-CATALOG	METAGENOMICS	Skin (all sites)	0.0382725	4.01374	1	-0.199226	Persistent decrease	Persistent decrease	NA	NA	NA	GHHDKK_112185 GENE-CATALOG METAGENOMICS Gluteal Crease	C3	3.91667981746314e-09	Batch5	Gluteal Crease	C001	Sept Pre-Launch	C3	DNA	Gluteal Crease	PRE-LAUNCH	PRE-LAUNCH	3	0	0	0	1	0	0	0	0	0	0	1	0	0	0	1.18277	-0.0492619	-1.23203	Genes
370	GHHDKK_112185	GENE-CATALOG	METAGENOMICS	Skin (all sites)	0.0382725	4.01374	1	-0.199226	Persistent decrease	Persistent decrease	NA	NA	NA	GHHDKK_112185 GENE-CATALOG METAGENOMICS Gluteal Crease	C16	1.11816995134908e-06	Batch6	Gluteal Crease	C003	2024-08-21	C16	DNA	Gluteal Crease	PRE-LAUNCH	PRE-LAUNCH	2	0	0	0	1	0	0	0	0	0	0	1	0	0	0	1.18277	-0.0492619	-1.23203	Genes
371	GHHDKK_112185	GENE-CATALOG	METAGENOMICS	Skin (all sites)	0.0382725	4.01374	1	-0.199226	Persistent decrease	Persistent decrease	NA	NA	NA	GHHDKK_112185 GENE-CATALOG METAGENOMICS Gluteal Crease	C17	0	Batch7	Gluteal Crease	C003	Sept Pre-Launch	C17	DNA	Gluteal Crease	PRE-LAUNCH	PRE-LAUNCH	3	0	0	0	1	0	0	0	0	0	0	1	0	0	0	1.18277	-0.0492619	-1.23203	Genes
372	GHHDKK_112185	GENE-CATALOG	METAGENOMICS	Skin (all sites)	0.0382725	4.01374	1	-0.199226	Persistent decrease	Persistent decrease	NA	NA	NA	GHHDKK_112185 GENE-CATALOG METAGENOMICS Gluteal Crease	C9	1.08170595630027e-07	Batch6	Gluteal Crease	C002	2024-08-21	C9	DNA	Gluteal Crease	PRE-LAUNCH	PRE-LAUNCH	2	0	0	0	1	0	0	0	0	0	0	1	0	0	0	1.18277	-0.0492619	-1.23203	Genes
373	GHHDKK_112185	GENE-CATALOG	METAGENOMICS	Skin (all sites)	0.0382725	4.01374	1	-0.199226	Persistent decrease	Persistent decrease	NA	NA	NA	GHHDKK_112185 GENE-CATALOG METAGENOMICS Gluteal Crease	C24	2.37852190910444e-08	Batch7	Gluteal Crease	C004	Sept Pre-Launch	C24	DNA	Gluteal Crease	PRE-LAUNCH	PRE-LAUNCH	3	0	0	0	1	0	0	0	0	0	0	1	0	0	0	1.18277	-0.0492619	-1.23203	Genes
374	GHHDKK_112185	GENE-CATALOG	METAGENOMICS	Skin (all sites)	0.0382725	4.01374	1	-0.199226	Persistent decrease	Persistent decrease	NA	NA	NA	GHHDKK_112185 GENE-CATALOG METAGENOMICS Gluteal Crease	C29	0	Batch28	Gluteal Crease	C001	2024-12-21	C29	DNA	Gluteal Crease	POST-LAUNCH	POST-LAUNCH	8	0	0	0	1	0	0	0	0	0	0	1	0	0	0	1.18277	-0.0492619	-1.23203	Genes
375	GHHDKK_112185	GENE-CATALOG	METAGENOMICS	Skin (all sites)	0.0382725	4.01374	1	-0.199226	Persistent decrease	Persistent decrease	NA	NA	NA	GHHDKK_112185 GENE-CATALOG METAGENOMICS Gluteal Crease	C22	2.85420563127769e-09	Batch7	Gluteal Crease	C004	2024-06-21	C22	DNA	Gluteal Crease	PRE-LAUNCH	PRE-LAUNCH	1	0	0	0	1	0	0	0	0	0	0	1	0	0	0	1.18277	-0.0492619	-1.23203	Genes
376	GHHDKK_112185	GENE-CATALOG	METAGENOMICS	Skin (all sites)	0.0382725	4.01374	1	-0.199226	Persistent decrease	Persistent decrease	NA	NA	NA	GHHDKK_112185 GENE-CATALOG METAGENOMICS Gluteal Crease	C4	0	Batch5	Gluteal Crease	C001	Flight 1	C4	DNA	Gluteal Crease	MID-FLIGHT	Flight 1	4	0	0	0	1	0	0	0	0	0	0	1	0	0	0	1.18277	-0.0492619	-1.23203	Genes
377	GHHDKK_112185	GENE-CATALOG	METAGENOMICS	Skin (all sites)	0.0382725	4.01374	1	-0.199226	Persistent decrease	Persistent decrease	NA	NA	NA	GHHDKK_112185 GENE-CATALOG METAGENOMICS Gluteal Crease	C20	0	Batch7	Gluteal Crease	C003	Sept Post-Return	C20	DNA	Gluteal Crease	POST-LAUNCH	POST-LAUNCH	6	0	0	0	1	0	0	0	0	0	0	1	0	0	0	1.18277	-0.0492619	-1.23203	Genes
378	GHHDKK_112185	GENE-CATALOG	METAGENOMICS	Skin (all sites)	0.0382725	4.01374	1	-0.199226	Persistent decrease	Persistent decrease	NA	NA	NA	GHHDKK_112185 GENE-CATALOG METAGENOMICS Gluteal Crease	C27	0	Batch7	Gluteal Crease	C004	Sept Post-Return	C27	DNA	Gluteal Crease	POST-LAUNCH	POST-LAUNCH	6	0	0	0	1	0	0	0	0	0	0	1	0	0	0	1.18277	-0.0492619	-1.23203	Genes
379	GHHDKK_112185	GENE-CATALOG	METAGENOMICS	Skin (all sites)	0.0382725	4.01374	1	-0.199226	Persistent decrease	Persistent decrease	NA	NA	NA	GHHDKK_112185 GENE-CATALOG METAGENOMICS Gluteal Crease	C23	4.13572708555329e-08	Batch7	Gluteal Crease	C004	2024-08-21	C23	DNA	Gluteal Crease	PRE-LAUNCH	PRE-LAUNCH	2	0	0	0	1	0	0	0	0	0	0	1	0	0	0	1.18277	-0.0492619	-1.23203	Genes
380	GHHDKK_112185	GENE-CATALOG	METAGENOMICS	Skin (all sites)	0.0382725	4.01374	1	-0.199226	Persistent decrease	Persistent decrease	NA	NA	NA	GHHDKK_112185 GENE-CATALOG METAGENOMICS Gluteal Crease	C7	0	Batch6	Gluteal Crease	C001	November	C7	DNA	Gluteal Crease	POST-LAUNCH	POST-LAUNCH	7	0	0	0	1	0	0	0	0	0	0	1	0	0	0	1.18277	-0.0492619	-1.23203	Genes
381	GHHDKK_112185	GENE-CATALOG	METAGENOMICS	Skin (all sites)	0.0382725	4.01374	1	-0.199226	Persistent decrease	Persistent decrease	NA	NA	NA	GHHDKK_112185 GENE-CATALOG METAGENOMICS Gluteal Crease	C30	0	Batch29	Gluteal Crease	C002	2024-12-21	C30	DNA	Gluteal Crease	POST-LAUNCH	POST-LAUNCH	8	0	0	0	1	0	0	0	0	0	0	1	0	0	0	1.18277	-0.0492619	-1.23203	Genes
382	GHHDKK_112185	GENE-CATALOG	METAGENOMICS	Skin (all sites)	0.0382725	4.01374	1	-0.199226	Persistent decrease	Persistent decrease	NA	NA	NA	GHHDKK_112185 GENE-CATALOG METAGENOMICS Gluteal Crease	C5	0	Batch6	Gluteal Crease	C001	Flight 2	C5	DNA	Gluteal Crease	MID-FLIGHT	Flight 2	5	0	0	0	1	0	0	0	0	0	0	1	0	0	0	1.18277	-0.0492619	-1.23203	Genes
383	GHHDKK_112185	GENE-CATALOG	METAGENOMICS	Skin (all sites)	0.0382725	4.01374	1	-0.199226	Persistent decrease	Persistent decrease	NA	NA	NA	GHHDKK_112185 GENE-CATALOG METAGENOMICS Gluteal Crease	C8	1.15788194468426e-08	Batch6	Gluteal Crease	C002	2024-06-21	C8	DNA	Gluteal Crease	PRE-LAUNCH	PRE-LAUNCH	1	0	0	0	1	0	0	0	0	0	0	1	0	0	0	1.18277	-0.0492619	-1.23203	Genes
384	GHHDKK_112185	GENE-CATALOG	METAGENOMICS	Skin (all sites)	0.0382725	4.01374	1	-0.199226	Persistent decrease	Persistent decrease	NA	NA	NA	GHHDKK_112185 GENE-CATALOG METAGENOMICS Gluteal Crease	C2	7.74476642684399e-09	Batch5	Gluteal Crease	C001	2024-08-21	C2	DNA	Gluteal Crease	PRE-LAUNCH	PRE-LAUNCH	2	0	0	0	1	0	0	0	0	0	0	1	0	0	0	1.18277	-0.0492619	-1.23203	Genes
385	GHHDKK_112185	GENE-CATALOG	METAGENOMICS	Skin (all sites)	0.0382725	4.01374	1	-0.199226	Persistent decrease	Persistent decrease	NA	NA	NA	GHHDKK_112185 GENE-CATALOG METAGENOMICS Gluteal Crease	C12	0	Batch6	Gluteal Crease	C002	Flight 2	C12	DNA	Gluteal Crease	MID-FLIGHT	Flight 2	5	0	0	0	1	0	0	0	0	0	0	1	0	0	0	1.18277	-0.0492619	-1.23203	Genes
386	GHHDKK_112185	GENE-CATALOG	METAGENOMICS	Skin (all sites)	0.0382725	4.01374	1	-0.199226	Persistent decrease	Persistent decrease	NA	NA	NA	GHHDKK_112185 GENE-CATALOG METAGENOMICS Gluteal Crease	C10	0	Batch6	Gluteal Crease	C002	Sept Pre-Launch	C10	DNA	Gluteal Crease	PRE-LAUNCH	PRE-LAUNCH	3	0	0	0	1	0	0	0	0	0	0	1	0	0	0	1.18277	-0.0492619	-1.23203	Genes
387	GHHDKK_112185	GENE-CATALOG	METAGENOMICS	Skin (all sites)	0.0382725	4.01374	1	-0.199226	Persistent decrease	Persistent decrease	NA	NA	NA	GHHDKK_112185 GENE-CATALOG METAGENOMICS Gluteal Crease	C31	0	Batch30	Gluteal Crease	C003	2024-12-21	C31	DNA	Gluteal Crease	POST-LAUNCH	POST-LAUNCH	8	0	0	0	1	0	0	0	0	0	0	1	0	0	0	1.18277	-0.0492619	-1.23203	Genes
388	GHHDKK_112185	GENE-CATALOG	METAGENOMICS	Skin (all sites)	0.0382725	4.01374	1	-0.199226	Persistent decrease	Persistent decrease	NA	NA	NA	GHHDKK_112185 GENE-CATALOG METAGENOMICS Gluteal Crease	C14	0	Batch6	Gluteal Crease	C002	November	C14	DNA	Gluteal Crease	POST-LAUNCH	POST-LAUNCH	7	0	0	0	1	0	0	0	0	0	0	1	0	0	0	1.18277	-0.0492619	-1.23203	Genes
389	GHHDKK_112185	GENE-CATALOG	METAGENOMICS	Skin (all sites)	0.0382725	4.01374	1	-0.199226	Persistent decrease	Persistent decrease	NA	NA	NA	GHHDKK_112185 GENE-CATALOG METAGENOMICS Gluteal Crease	C21	0	Batch7	Gluteal Crease	C003	November	C21	DNA	Gluteal Crease	POST-LAUNCH	POST-LAUNCH	7	0	0	0	1	0	0	0	0	0	0	1	0	0	0	1.18277	-0.0492619	-1.23203	Genes
390	GHHDKK_112185	GENE-CATALOG	METAGENOMICS	Skin (all sites)	0.0382725	4.01374	1	-0.199226	Persistent decrease	Persistent decrease	NA	NA	NA	GHHDKK_112185 GENE-CATALOG METAGENOMICS Gluteal Crease	C32	0	Batch31	Gluteal Crease	C004	2024-12-21	C32	DNA	Gluteal Crease	POST-LAUNCH	POST-LAUNCH	8	0	0	0	1	0	0	0	0	0	0	1	0	0	0	1.18277	-0.0492619	-1.23203	Genes
391	GHHDKK_112185	GENE-CATALOG	METAGENOMICS	Skin (all sites)	0.0382725	4.01374	1	-0.199226	Persistent decrease	Persistent decrease	NA	NA	NA	GHHDKK_112185 GENE-CATALOG METAGENOMICS Gluteal Crease	C19	0	Batch7	Gluteal Crease	C003	Flight 2	C19	DNA	Gluteal Crease	MID-FLIGHT	Flight 2	5	0	0	0	1	0	0	0	0	0	0	1	0	0	0	1.18277	-0.0492619	-1.23203	Genes
392	GHHDKK_112185	GENE-CATALOG	METAGENOMICS	Skin (all sites)	0.0382725	4.01374	1	-0.199226	Persistent decrease	Persistent decrease	NA	NA	NA	GHHDKK_112185 GENE-CATALOG METAGENOMICS Gluteal Crease	C15	1.66298921239223e-07	Batch6	Gluteal Crease	C003	2024-06-21	C15	DNA	Gluteal Crease	PRE-LAUNCH	PRE-LAUNCH	1	0	0	0	1	0	0	0	0	0	0	1	0	0	0	1.18277	-0.0492619	-1.23203	Genes
393	GHHDKK_112185	GENE-CATALOG	METAGENOMICS	Skin (all sites)	0.0382725	4.01374	1	-0.199226	Persistent decrease	Persistent decrease	NA	NA	NA	GHHDKK_112185 GENE-CATALOG METAGENOMICS Gluteal Crease	C6	0	Batch6	Gluteal Crease	C001	Sept Post-Return	C6	DNA	Gluteal Crease	POST-LAUNCH	POST-LAUNCH	6	0	0	0	1	0	0	0	0	0	0	1	0	0	0	1.18277	-0.0492619	-1.23203	Genes
394	GHHDKK_112185	GENE-CATALOG	METAGENOMICS	Skin (all sites)	0.0382725	4.01374	1	-0.199226	Persistent decrease	Persistent decrease	NA	NA	NA	GHHDKK_112185 GENE-CATALOG METAGENOMICS Gluteal Crease	C26	0	Batch7	Gluteal Crease	C004	Flight 2	C26	DNA	Gluteal Crease	MID-FLIGHT	Flight 2	5	0	0	0	1	0	0	0	0	0	0	1	0	0	0	1.18277	-0.0492619	-1.23203	Genes
395	GHHDKK_112185	GENE-CATALOG	METAGENOMICS	Skin (all sites)	0.0382725	4.01374	1	-0.199226	Persistent decrease	Persistent decrease	NA	NA	NA	GHHDKK_112185 GENE-CATALOG METAGENOMICS Gluteal Crease	C13	0	Batch6	Gluteal Crease	C002	Sept Post-Return	C13	DNA	Gluteal Crease	POST-LAUNCH	POST-LAUNCH	6	0	0	0	1	0	0	0	0	0	0	1	0	0	0	1.18277	-0.0492619	-1.23203	Genes
396	GHHDKK_112185	GENE-CATALOG	METAGENOMICS	Skin (all sites)	0.0382725	4.01374	1	-0.199226	Persistent decrease	Persistent decrease	NA	NA	NA	GHHDKK_112185 GENE-CATALOG METAGENOMICS Gluteal Crease	C28	0	Batch7	Gluteal Crease	C004	November	C28	DNA	Gluteal Crease	POST-LAUNCH	POST-LAUNCH	7	0	0	0	1	0	0	0	0	0	0	1	0	0	0	1.18277	-0.0492619	-1.23203	Genes
397	GHHDKK_112185	GENE-CATALOG	METAGENOMICS	Skin (all sites)	0.0382725	4.01374	1	-0.199226	Persistent decrease	Persistent decrease	NA	NA	NA	GHHDKK_112185 GENE-CATALOG METAGENOMICS Gluteal Crease	C25	2.43147641533527e-08	Batch7	Gluteal Crease	C004	Flight 1	C25	DNA	Gluteal Crease	MID-FLIGHT	Flight 1	4	0	0	0	1	0	0	0	0	0	0	1	0	0	0	1.18277	-0.0492619	-1.23203	Genes
398	GHHDKK_112185	GENE-CATALOG	METAGENOMICS	Skin (all sites)	0.0382725	4.01374	1	-0.199226	Persistent decrease	Persistent decrease	NA	NA	NA	GHHDKK_112185 GENE-CATALOG METAGENOMICS Gluteal Crease	C11	0	Batch6	Gluteal Crease	C002	Flight 1	C11	DNA	Gluteal Crease	MID-FLIGHT	Flight 1	4	0	0	0	1	0	0	0	0	0	0	1	0	0	0	1.18277	-0.0492619	-1.23203	Genes
399	HDBKPH_323805	GENE-CATALOG	METAGENOMICS	Skin (all sites)	0.00622524	3.17086	1	-1.51e-13	Persistent decrease	Persistent decrease	NA	NA	NA	HDBKPH_323805 GENE-CATALOG METAGENOMICS Gluteal Crease	C3	2.61111987830876e-09	Batch5	Gluteal Crease	C001	Sept Pre-Launch	C3	DNA	Gluteal Crease	PRE-LAUNCH	PRE-LAUNCH	3	0	0	0	1	0	0	0	0	0	0	1	0	0	0	0.561865	0	-0.561865	Genes
400	HDBKPH_323805	GENE-CATALOG	METAGENOMICS	Skin (all sites)	0.00622524	3.17086	1	-1.51e-13	Persistent decrease	Persistent decrease	NA	NA	NA	HDBKPH_323805 GENE-CATALOG METAGENOMICS Gluteal Crease	C16	3.27269254053389e-08	Batch6	Gluteal Crease	C003	2024-08-21	C16	DNA	Gluteal Crease	PRE-LAUNCH	PRE-LAUNCH	2	0	0	0	1	0	0	0	0	0	0	1	0	0	0	0.561865	0	-0.561865	Genes
401	HDBKPH_323805	GENE-CATALOG	METAGENOMICS	Skin (all sites)	0.00622524	3.17086	1	-1.51e-13	Persistent decrease	Persistent decrease	NA	NA	NA	HDBKPH_323805 GENE-CATALOG METAGENOMICS Gluteal Crease	C17	0	Batch7	Gluteal Crease	C003	Sept Pre-Launch	C17	DNA	Gluteal Crease	PRE-LAUNCH	PRE-LAUNCH	3	0	0	0	1	0	0	0	0	0	0	1	0	0	0	0.561865	0	-0.561865	Genes
402	HDBKPH_323805	GENE-CATALOG	METAGENOMICS	Skin (all sites)	0.00622524	3.17086	1	-1.51e-13	Persistent decrease	Persistent decrease	NA	NA	NA	HDBKPH_323805 GENE-CATALOG METAGENOMICS Gluteal Crease	C9	2.34369623865058e-07	Batch6	Gluteal Crease	C002	2024-08-21	C9	DNA	Gluteal Crease	PRE-LAUNCH	PRE-LAUNCH	2	0	0	0	1	0	0	0	0	0	0	1	0	0	0	0.561865	0	-0.561865	Genes
403	HDBKPH_323805	GENE-CATALOG	METAGENOMICS	Skin (all sites)	0.00622524	3.17086	1	-1.51e-13	Persistent decrease	Persistent decrease	NA	NA	NA	HDBKPH_323805 GENE-CATALOG METAGENOMICS Gluteal Crease	C24	1.26854501818903e-07	Batch7	Gluteal Crease	C004	Sept Pre-Launch	C24	DNA	Gluteal Crease	PRE-LAUNCH	PRE-LAUNCH	3	0	0	0	1	0	0	0	0	0	0	1	0	0	0	0.561865	0	-0.561865	Genes
404	HDBKPH_323805	GENE-CATALOG	METAGENOMICS	Skin (all sites)	0.00622524	3.17086	1	-1.51e-13	Persistent decrease	Persistent decrease	NA	NA	NA	HDBKPH_323805 GENE-CATALOG METAGENOMICS Gluteal Crease	C29	0	Batch28	Gluteal Crease	C001	2024-12-21	C29	DNA	Gluteal Crease	POST-LAUNCH	POST-LAUNCH	8	0	0	0	1	0	0	0	0	0	0	1	0	0	0	0.561865	0	-0.561865	Genes
405	HDBKPH_323805	GENE-CATALOG	METAGENOMICS	Skin (all sites)	0.00622524	3.17086	1	-1.51e-13	Persistent decrease	Persistent decrease	NA	NA	NA	HDBKPH_323805 GENE-CATALOG METAGENOMICS Gluteal Crease	C22	6.34267918061708e-10	Batch7	Gluteal Crease	C004	2024-06-21	C22	DNA	Gluteal Crease	PRE-LAUNCH	PRE-LAUNCH	1	0	0	0	1	0	0	0	0	0	0	1	0	0	0	0.561865	0	-0.561865	Genes
406	HDBKPH_323805	GENE-CATALOG	METAGENOMICS	Skin (all sites)	0.00622524	3.17086	1	-1.51e-13	Persistent decrease	Persistent decrease	NA	NA	NA	HDBKPH_323805 GENE-CATALOG METAGENOMICS Gluteal Crease	C4	0	Batch5	Gluteal Crease	C001	Flight 1	C4	DNA	Gluteal Crease	MID-FLIGHT	Flight 1	4	0	0	0	1	0	0	0	0	0	0	1	0	0	0	0.561865	0	-0.561865	Genes
407	HDBKPH_323805	GENE-CATALOG	METAGENOMICS	Skin (all sites)	0.00622524	3.17086	1	-1.51e-13	Persistent decrease	Persistent decrease	NA	NA	NA	HDBKPH_323805 GENE-CATALOG METAGENOMICS Gluteal Crease	C20	0	Batch7	Gluteal Crease	C003	Sept Post-Return	C20	DNA	Gluteal Crease	POST-LAUNCH	POST-LAUNCH	6	0	0	0	1	0	0	0	0	0	0	1	0	0	0	0.561865	0	-0.561865	Genes
408	HDBKPH_323805	GENE-CATALOG	METAGENOMICS	Skin (all sites)	0.00622524	3.17086	1	-1.51e-13	Persistent decrease	Persistent decrease	NA	NA	NA	HDBKPH_323805 GENE-CATALOG METAGENOMICS Gluteal Crease	C27	0	Batch7	Gluteal Crease	C004	Sept Post-Return	C27	DNA	Gluteal Crease	POST-LAUNCH	POST-LAUNCH	6	0	0	0	1	0	0	0	0	0	0	1	0	0	0	0.561865	0	-0.561865	Genes
409	HDBKPH_323805	GENE-CATALOG	METAGENOMICS	Skin (all sites)	0.00622524	3.17086	1	-1.51e-13	Persistent decrease	Persistent decrease	NA	NA	NA	HDBKPH_323805 GENE-CATALOG METAGENOMICS Gluteal Crease	C23	0	Batch7	Gluteal Crease	C004	2024-08-21	C23	DNA	Gluteal Crease	PRE-LAUNCH	PRE-LAUNCH	2	0	0	0	1	0	0	0	0	0	0	1	0	0	0	0.561865	0	-0.561865	Genes
410	HDBKPH_323805	GENE-CATALOG	METAGENOMICS	Skin (all sites)	0.00622524	3.17086	1	-1.51e-13	Persistent decrease	Persistent decrease	NA	NA	NA	HDBKPH_323805 GENE-CATALOG METAGENOMICS Gluteal Crease	C7	0	Batch6	Gluteal Crease	C001	November	C7	DNA	Gluteal Crease	POST-LAUNCH	POST-LAUNCH	7	0	0	0	1	0	0	0	0	0	0	1	0	0	0	0.561865	0	-0.561865	Genes
411	HDBKPH_323805	GENE-CATALOG	METAGENOMICS	Skin (all sites)	0.00622524	3.17086	1	-1.51e-13	Persistent decrease	Persistent decrease	NA	NA	NA	HDBKPH_323805 GENE-CATALOG METAGENOMICS Gluteal Crease	C30	0	Batch29	Gluteal Crease	C002	2024-12-21	C30	DNA	Gluteal Crease	POST-LAUNCH	POST-LAUNCH	8	0	0	0	1	0	0	0	0	0	0	1	0	0	0	0.561865	0	-0.561865	Genes
412	HDBKPH_323805	GENE-CATALOG	METAGENOMICS	Skin (all sites)	0.00622524	3.17086	1	-1.51e-13	Persistent decrease	Persistent decrease	NA	NA	NA	HDBKPH_323805 GENE-CATALOG METAGENOMICS Gluteal Crease	C5	0	Batch6	Gluteal Crease	C001	Flight 2	C5	DNA	Gluteal Crease	MID-FLIGHT	Flight 2	5	0	0	0	1	0	0	0	0	0	0	1	0	0	0	0.561865	0	-0.561865	Genes
413	HDBKPH_323805	GENE-CATALOG	METAGENOMICS	Skin (all sites)	0.00622524	3.17086	1	-1.51e-13	Persistent decrease	Persistent decrease	NA	NA	NA	HDBKPH_323805 GENE-CATALOG METAGENOMICS Gluteal Crease	C8	5.78940972342131e-09	Batch6	Gluteal Crease	C002	2024-06-21	C8	DNA	Gluteal Crease	PRE-LAUNCH	PRE-LAUNCH	1	0	0	0	1	0	0	0	0	0	0	1	0	0	0	0.561865	0	-0.561865	Genes
414	HDBKPH_323805	GENE-CATALOG	METAGENOMICS	Skin (all sites)	0.00622524	3.17086	1	-1.51e-13	Persistent decrease	Persistent decrease	NA	NA	NA	HDBKPH_323805 GENE-CATALOG METAGENOMICS Gluteal Crease	C2	3.09790657073759e-09	Batch5	Gluteal Crease	C001	2024-08-21	C2	DNA	Gluteal Crease	PRE-LAUNCH	PRE-LAUNCH	2	0	0	0	1	0	0	0	0	0	0	1	0	0	0	0.561865	0	-0.561865	Genes
415	HDBKPH_323805	GENE-CATALOG	METAGENOMICS	Skin (all sites)	0.00622524	3.17086	1	-1.51e-13	Persistent decrease	Persistent decrease	NA	NA	NA	HDBKPH_323805 GENE-CATALOG METAGENOMICS Gluteal Crease	C12	0	Batch6	Gluteal Crease	C002	Flight 2	C12	DNA	Gluteal Crease	MID-FLIGHT	Flight 2	5	0	0	0	1	0	0	0	0	0	0	1	0	0	0	0.561865	0	-0.561865	Genes
416	HDBKPH_323805	GENE-CATALOG	METAGENOMICS	Skin (all sites)	0.00622524	3.17086	1	-1.51e-13	Persistent decrease	Persistent decrease	NA	NA	NA	HDBKPH_323805 GENE-CATALOG METAGENOMICS Gluteal Crease	C10	6.84406055272308e-09	Batch6	Gluteal Crease	C002	Sept Pre-Launch	C10	DNA	Gluteal Crease	PRE-LAUNCH	PRE-LAUNCH	3	0	0	0	1	0	0	0	0	0	0	1	0	0	0	0.561865	0	-0.561865	Genes
417	HDBKPH_323805	GENE-CATALOG	METAGENOMICS	Skin (all sites)	0.00622524	3.17086	1	-1.51e-13	Persistent decrease	Persistent decrease	NA	NA	NA	HDBKPH_323805 GENE-CATALOG METAGENOMICS Gluteal Crease	C31	0	Batch30	Gluteal Crease	C003	2024-12-21	C31	DNA	Gluteal Crease	POST-LAUNCH	POST-LAUNCH	8	0	0	0	1	0	0	0	0	0	0	1	0	0	0	0.561865	0	-0.561865	Genes
418	HDBKPH_323805	GENE-CATALOG	METAGENOMICS	Skin (all sites)	0.00622524	3.17086	1	-1.51e-13	Persistent decrease	Persistent decrease	NA	NA	NA	HDBKPH_323805 GENE-CATALOG METAGENOMICS Gluteal Crease	C14	0	Batch6	Gluteal Crease	C002	November	C14	DNA	Gluteal Crease	POST-LAUNCH	POST-LAUNCH	7	0	0	0	1	0	0	0	0	0	0	1	0	0	0	0.561865	0	-0.561865	Genes
419	HDBKPH_323805	GENE-CATALOG	METAGENOMICS	Skin (all sites)	0.00622524	3.17086	1	-1.51e-13	Persistent decrease	Persistent decrease	NA	NA	NA	HDBKPH_323805 GENE-CATALOG METAGENOMICS Gluteal Crease	C21	0	Batch7	Gluteal Crease	C003	November	C21	DNA	Gluteal Crease	POST-LAUNCH	POST-LAUNCH	7	0	0	0	1	0	0	0	0	0	0	1	0	0	0	0.561865	0	-0.561865	Genes
420	HDBKPH_323805	GENE-CATALOG	METAGENOMICS	Skin (all sites)	0.00622524	3.17086	1	-1.51e-13	Persistent decrease	Persistent decrease	NA	NA	NA	HDBKPH_323805 GENE-CATALOG METAGENOMICS Gluteal Crease	C32	0	Batch31	Gluteal Crease	C004	2024-12-21	C32	DNA	Gluteal Crease	POST-LAUNCH	POST-LAUNCH	8	0	0	0	1	0	0	0	0	0	0	1	0	0	0	0.561865	0	-0.561865	Genes
421	HDBKPH_323805	GENE-CATALOG	METAGENOMICS	Skin (all sites)	0.00622524	3.17086	1	-1.51e-13	Persistent decrease	Persistent decrease	NA	NA	NA	HDBKPH_323805 GENE-CATALOG METAGENOMICS Gluteal Crease	C19	0	Batch7	Gluteal Crease	C003	Flight 2	C19	DNA	Gluteal Crease	MID-FLIGHT	Flight 2	5	0	0	0	1	0	0	0	0	0	0	1	0	0	0	0.561865	0	-0.561865	Genes
422	HDBKPH_323805	GENE-CATALOG	METAGENOMICS	Skin (all sites)	0.00622524	3.17086	1	-1.51e-13	Persistent decrease	Persistent decrease	NA	NA	NA	HDBKPH_323805 GENE-CATALOG METAGENOMICS Gluteal Crease	C15	1.10865947492816e-07	Batch6	Gluteal Crease	C003	2024-06-21	C15	DNA	Gluteal Crease	PRE-LAUNCH	PRE-LAUNCH	1	0	0	0	1	0	0	0	0	0	0	1	0	0	0	0.561865	0	-0.561865	Genes
423	HDBKPH_323805	GENE-CATALOG	METAGENOMICS	Skin (all sites)	0.00622524	3.17086	1	-1.51e-13	Persistent decrease	Persistent decrease	NA	NA	NA	HDBKPH_323805 GENE-CATALOG METAGENOMICS Gluteal Crease	C6	0	Batch6	Gluteal Crease	C001	Sept Post-Return	C6	DNA	Gluteal Crease	POST-LAUNCH	POST-LAUNCH	6	0	0	0	1	0	0	0	0	0	0	1	0	0	0	0.561865	0	-0.561865	Genes
424	HDBKPH_323805	GENE-CATALOG	METAGENOMICS	Skin (all sites)	0.00622524	3.17086	1	-1.51e-13	Persistent decrease	Persistent decrease	NA	NA	NA	HDBKPH_323805 GENE-CATALOG METAGENOMICS Gluteal Crease	C26	0	Batch7	Gluteal Crease	C004	Flight 2	C26	DNA	Gluteal Crease	MID-FLIGHT	Flight 2	5	0	0	0	1	0	0	0	0	0	0	1	0	0	0	0.561865	0	-0.561865	Genes
425	HDBKPH_323805	GENE-CATALOG	METAGENOMICS	Skin (all sites)	0.00622524	3.17086	1	-1.51e-13	Persistent decrease	Persistent decrease	NA	NA	NA	HDBKPH_323805 GENE-CATALOG METAGENOMICS Gluteal Crease	C13	0	Batch6	Gluteal Crease	C002	Sept Post-Return	C13	DNA	Gluteal Crease	POST-LAUNCH	POST-LAUNCH	6	0	0	0	1	0	0	0	0	0	0	1	0	0	0	0.561865	0	-0.561865	Genes
426	HDBKPH_323805	GENE-CATALOG	METAGENOMICS	Skin (all sites)	0.00622524	3.17086	1	-1.51e-13	Persistent decrease	Persistent decrease	NA	NA	NA	HDBKPH_323805 GENE-CATALOG METAGENOMICS Gluteal Crease	C28	0	Batch7	Gluteal Crease	C004	November	C28	DNA	Gluteal Crease	POST-LAUNCH	POST-LAUNCH	7	0	0	0	1	0	0	0	0	0	0	1	0	0	0	0.561865	0	-0.561865	Genes
427	HDBKPH_323805	GENE-CATALOG	METAGENOMICS	Skin (all sites)	0.00622524	3.17086	1	-1.51e-13	Persistent decrease	Persistent decrease	NA	NA	NA	HDBKPH_323805 GENE-CATALOG METAGENOMICS Gluteal Crease	C25	0	Batch7	Gluteal Crease	C004	Flight 1	C25	DNA	Gluteal Crease	MID-FLIGHT	Flight 1	4	0	0	0	1	0	0	0	0	0	0	1	0	0	0	0.561865	0	-0.561865	Genes
428	HDBKPH_323805	GENE-CATALOG	METAGENOMICS	Skin (all sites)	0.00622524	3.17086	1	-1.51e-13	Persistent decrease	Persistent decrease	NA	NA	NA	HDBKPH_323805 GENE-CATALOG METAGENOMICS Gluteal Crease	C11	0	Batch6	Gluteal Crease	C002	Flight 1	C11	DNA	Gluteal Crease	MID-FLIGHT	Flight 1	4	0	0	0	1	0	0	0	0	0	0	1	0	0	0	0.561865	0	-0.561865	Genes
429	BDAALI_133305	GENE-CATALOG	METATRANSCRIPTOMICS	Skin (all sites)	0.00398641	3.11044	1	-0.382062	Persistent decrease	Persistent decrease	NA	NA	NA	BDAALI_133305 GENE-CATALOG METATRANSCRIPTOMICS Gluteal Crease	6809-CEM-0098	1.58947664732962e-07		Gluteal Crease	C001	2024-08-21	C2	RNA	Gluteal Crease	PRE-LAUNCH	PRE-LAUNCH	2	0	0	0	1	0	0	0	0	0	0	1	0	0	0	2.52316	0.222118	-2.30105	Genes
430	BDAALI_133305	GENE-CATALOG	METATRANSCRIPTOMICS	Skin (all sites)	0.00398641	3.11044	1	-0.382062	Persistent decrease	Persistent decrease	NA	NA	NA	BDAALI_133305 GENE-CATALOG METATRANSCRIPTOMICS Gluteal Crease	6809-CEM-0106	7.54932396105902e-08		Gluteal Crease	C001	Sept Pre-Launch	C3	RNA	Gluteal Crease	PRE-LAUNCH	PRE-LAUNCH	3	0	0	0	1	0	0	0	0	0	0	1	0	0	0	2.52316	0.222118	-2.30105	Genes
431	BDAALI_133305	GENE-CATALOG	METATRANSCRIPTOMICS	Skin (all sites)	0.00398641	3.11044	1	-0.382062	Persistent decrease	Persistent decrease	NA	NA	NA	BDAALI_133305 GENE-CATALOG METATRANSCRIPTOMICS Gluteal Crease	6809-CEM-0116	0		Gluteal Crease	C001	2024-12-21	C29	RNA	Gluteal Crease	POST-LAUNCH	POST-LAUNCH	8	0	0	0	1	0	0	0	0	0	0	1	0	0	0	2.52316	0.222118	-2.30105	Genes
432	BDAALI_133305	GENE-CATALOG	METATRANSCRIPTOMICS	Skin (all sites)	0.00398641	3.11044	1	-0.382062	Persistent decrease	Persistent decrease	NA	NA	NA	BDAALI_133305 GENE-CATALOG METATRANSCRIPTOMICS Gluteal Crease	6809-CEM-0130	0		Gluteal Crease	C001	Sept Post-Return	C6	RNA	Gluteal Crease	POST-LAUNCH	POST-LAUNCH	6	0	0	0	1	0	0	0	0	0	0	1	0	0	0	2.52316	0.222118	-2.30105	Genes
433	BDAALI_133305	GENE-CATALOG	METATRANSCRIPTOMICS	Skin (all sites)	0.00398641	3.11044	1	-0.382062	Persistent decrease	Persistent decrease	NA	NA	NA	BDAALI_133305 GENE-CATALOG METATRANSCRIPTOMICS Gluteal Crease	6809-CEM-0146	0		Gluteal Crease	C002	2024-06-21	C8	RNA	Gluteal Crease	PRE-LAUNCH	PRE-LAUNCH	1	0	0	0	1	0	0	0	0	0	0	1	0	0	0	2.52316	0.222118	-2.30105	Genes
434	BDAALI_133305	GENE-CATALOG	METATRANSCRIPTOMICS	Skin (all sites)	0.00398641	3.11044	1	-0.382062	Persistent decrease	Persistent decrease	NA	NA	NA	BDAALI_133305 GENE-CATALOG METATRANSCRIPTOMICS Gluteal Crease	6809-CEM-0108	0		Gluteal Crease	C004	November	C28	RNA	Gluteal Crease	POST-LAUNCH	POST-LAUNCH	7	0	0	0	1	0	0	0	0	0	0	1	0	0	0	2.52316	0.222118	-2.30105	Genes
435	BDAALI_133305	GENE-CATALOG	METATRANSCRIPTOMICS	Skin (all sites)	0.00398641	3.11044	1	-0.382062	Persistent decrease	Persistent decrease	NA	NA	NA	BDAALI_133305 GENE-CATALOG METATRANSCRIPTOMICS Gluteal Crease	6809-CEM-0100	0		Gluteal Crease	C004	Sept Post-Return	C27	RNA	Gluteal Crease	POST-LAUNCH	POST-LAUNCH	6	0	0	0	1	0	0	0	0	0	0	1	0	0	0	2.52316	0.222118	-2.30105	Genes
436	BDAALI_133305	GENE-CATALOG	METATRANSCRIPTOMICS	Skin (all sites)	0.00398641	3.11044	1	-0.382062	Persistent decrease	Persistent decrease	NA	NA	NA	BDAALI_133305 GENE-CATALOG METATRANSCRIPTOMICS Gluteal Crease	6809-CEM-0099	0		Gluteal Crease	C002	November	C14	RNA	Gluteal Crease	POST-LAUNCH	POST-LAUNCH	7	0	0	0	1	0	0	0	0	0	0	1	0	0	0	2.52316	0.222118	-2.30105	Genes
437	BDAALI_133305	GENE-CATALOG	METATRANSCRIPTOMICS	Skin (all sites)	0.00398641	3.11044	1	-0.382062	Persistent decrease	Persistent decrease	NA	NA	NA	BDAALI_133305 GENE-CATALOG METATRANSCRIPTOMICS Gluteal Crease	6809-CEM-0155	0		Gluteal Crease	C004	2024-06-21	C22	RNA	Gluteal Crease	PRE-LAUNCH	PRE-LAUNCH	1	0	0	0	1	0	0	0	0	0	0	1	0	0	0	2.52316	0.222118	-2.30105	Genes
438	BDAALI_133305	GENE-CATALOG	METATRANSCRIPTOMICS	Skin (all sites)	0.00398641	3.11044	1	-0.382062	Persistent decrease	Persistent decrease	NA	NA	NA	BDAALI_133305 GENE-CATALOG METATRANSCRIPTOMICS Gluteal Crease	6809-CEM-0091	0		Gluteal Crease	C002	Sept Post-Return	C13	RNA	Gluteal Crease	POST-LAUNCH	POST-LAUNCH	6	0	0	0	1	0	0	0	0	0	0	1	0	0	0	2.52316	0.222118	-2.30105	Genes
439	BDAALI_133305	GENE-CATALOG	METATRANSCRIPTOMICS	Skin (all sites)	0.00398641	3.11044	1	-0.382062	Persistent decrease	Persistent decrease	NA	NA	NA	BDAALI_133305 GENE-CATALOG METATRANSCRIPTOMICS Gluteal Crease	6809-CEM-0178	2.8168843484469e-08		Gluteal Crease	C002	Flight 2	C12	RNA	Gluteal Crease	MID-FLIGHT	Flight 2	5	0	0	0	1	0	0	0	0	0	0	1	0	0	0	2.52316	0.222118	-2.30105	Genes
440	BDAALI_133305	GENE-CATALOG	METATRANSCRIPTOMICS	Skin (all sites)	0.00398641	3.11044	1	-0.382062	Persistent decrease	Persistent decrease	NA	NA	NA	BDAALI_133305 GENE-CATALOG METATRANSCRIPTOMICS Gluteal Crease	6809-CEM-0139	0		Gluteal Crease	C003	Sept Post-Return	C20	RNA	Gluteal Crease	POST-LAUNCH	POST-LAUNCH	6	0	0	0	1	0	0	0	0	0	0	1	0	0	0	2.52316	0.222118	-2.30105	Genes
441	BDAALI_133305	GENE-CATALOG	METATRANSCRIPTOMICS	Skin (all sites)	0.00398641	3.11044	1	-0.382062	Persistent decrease	Persistent decrease	NA	NA	NA	BDAALI_133305 GENE-CATALOG METATRANSCRIPTOMICS Gluteal Crease	6809-CEM-0123	0		Gluteal Crease	C003	Sept Pre-Launch	C17	RNA	Gluteal Crease	PRE-LAUNCH	PRE-LAUNCH	3	0	0	0	1	0	0	0	0	0	0	1	0	0	0	2.52316	0.222118	-2.30105	Genes
442	BDAALI_133305	GENE-CATALOG	METATRANSCRIPTOMICS	Skin (all sites)	0.00398641	3.11044	1	-0.382062	Persistent decrease	Persistent decrease	NA	NA	NA	BDAALI_133305 GENE-CATALOG METATRANSCRIPTOMICS Gluteal Crease	6809-CEM-0147	0		Gluteal Crease	C003	November	C21	RNA	Gluteal Crease	POST-LAUNCH	POST-LAUNCH	7	0	0	0	1	0	0	0	0	0	0	1	0	0	0	2.52316	0.222118	-2.30105	Genes
443	BDAALI_133305	GENE-CATALOG	METATRANSCRIPTOMICS	Skin (all sites)	0.00398641	3.11044	1	-0.382062	Persistent decrease	Persistent decrease	NA	NA	NA	BDAALI_133305 GENE-CATALOG METATRANSCRIPTOMICS Gluteal Crease	6809-CEM-0171	1.10528171958566e-06		Gluteal Crease	C004	Sept Pre-Launch	C24	RNA	Gluteal Crease	PRE-LAUNCH	PRE-LAUNCH	3	0	0	0	1	0	0	0	0	0	0	1	0	0	0	2.52316	0.222118	-2.30105	Genes
444	BDAALI_133305	GENE-CATALOG	METATRANSCRIPTOMICS	Skin (all sites)	0.00398641	3.11044	1	-0.382062	Persistent decrease	Persistent decrease	NA	NA	NA	BDAALI_133305 GENE-CATALOG METATRANSCRIPTOMICS Gluteal Crease	6809-CEM-0115	1.4238963294117e-07		Gluteal Crease	C003	2024-08-21	C16	RNA	Gluteal Crease	PRE-LAUNCH	PRE-LAUNCH	2	0	0	0	1	0	0	0	0	0	0	1	0	0	0	2.52316	0.222118	-2.30105	Genes
445	BDAALI_133305	GENE-CATALOG	METATRANSCRIPTOMICS	Skin (all sites)	0.00398641	3.11044	1	-0.382062	Persistent decrease	Persistent decrease	NA	NA	NA	BDAALI_133305 GENE-CATALOG METATRANSCRIPTOMICS Gluteal Crease	6809-CEM-0140	0		Gluteal Crease	C004	2024-12-21	C32	RNA	Gluteal Crease	POST-LAUNCH	POST-LAUNCH	8	0	0	0	1	0	0	0	0	0	0	1	0	0	0	2.52316	0.222118	-2.30105	Genes
446	BDAALI_133305	GENE-CATALOG	METATRANSCRIPTOMICS	Skin (all sites)	0.00398641	3.11044	1	-0.382062	Persistent decrease	Persistent decrease	NA	NA	NA	BDAALI_133305 GENE-CATALOG METATRANSCRIPTOMICS Gluteal Crease	6809-CEM-0138	0		Gluteal Crease	C001	November	C7	RNA	Gluteal Crease	POST-LAUNCH	POST-LAUNCH	7	0	0	0	1	0	0	0	0	0	0	1	0	0	0	2.52316	0.222118	-2.30105	Genes
447	BDAALI_133305	GENE-CATALOG	METATRANSCRIPTOMICS	Skin (all sites)	0.00398641	3.11044	1	-0.382062	Persistent decrease	Persistent decrease	NA	NA	NA	BDAALI_133305 GENE-CATALOG METATRANSCRIPTOMICS Gluteal Crease	6809-CEM-0107	3.38638942362855e-06		Gluteal Crease	C003	2024-06-21	C15	RNA	Gluteal Crease	PRE-LAUNCH	PRE-LAUNCH	1	0	0	0	1	0	0	0	0	0	0	1	0	0	0	2.52316	0.222118	-2.30105	Genes
448	BDAALI_133305	GENE-CATALOG	METATRANSCRIPTOMICS	Skin (all sites)	0.00398641	3.11044	1	-0.382062	Persistent decrease	Persistent decrease	NA	NA	NA	BDAALI_133305 GENE-CATALOG METATRANSCRIPTOMICS Gluteal Crease	6809-CEM-0131	0		Gluteal Crease	C003	Flight 2	C19	RNA	Gluteal Crease	MID-FLIGHT	Flight 2	5	0	0	0	1	0	0	0	0	0	0	1	0	0	0	2.52316	0.222118	-2.30105	Genes
449	BDAALI_133305	GENE-CATALOG	METATRANSCRIPTOMICS	Skin (all sites)	0.00398641	3.11044	1	-0.382062	Persistent decrease	Persistent decrease	NA	NA	NA	BDAALI_133305 GENE-CATALOG METATRANSCRIPTOMICS Gluteal Crease	6809-CEM-0163	3.96125223485929e-08		Gluteal Crease	C004	2024-08-21	C23	RNA	Gluteal Crease	PRE-LAUNCH	PRE-LAUNCH	2	0	0	0	1	0	0	0	0	0	0	1	0	0	0	2.52316	0.222118	-2.30105	Genes
450	BDAALI_133305	GENE-CATALOG	METATRANSCRIPTOMICS	Skin (all sites)	0.00398641	3.11044	1	-0.382062	Persistent decrease	Persistent decrease	NA	NA	NA	BDAALI_133305 GENE-CATALOG METATRANSCRIPTOMICS Gluteal Crease	6809-CEM-0124	0		Gluteal Crease	C002	2024-12-21	C30	RNA	Gluteal Crease	POST-LAUNCH	POST-LAUNCH	8	0	0	0	1	0	0	0	0	0	0	1	0	0	0	2.52316	0.222118	-2.30105	Genes
451	BDAALI_133305	GENE-CATALOG	METATRANSCRIPTOMICS	Skin (all sites)	0.00398641	3.11044	1	-0.382062	Persistent decrease	Persistent decrease	NA	NA	NA	BDAALI_133305 GENE-CATALOG METATRANSCRIPTOMICS Gluteal Crease	6809-CEM-0092	1.05242838272215e-08		Gluteal Crease	C004	Flight 2	C26	RNA	Gluteal Crease	MID-FLIGHT	Flight 2	5	0	0	0	1	0	0	0	0	0	0	1	0	0	0	2.52316	0.222118	-2.30105	Genes
452	BDAALI_133305	GENE-CATALOG	METATRANSCRIPTOMICS	Skin (all sites)	0.00398641	3.11044	1	-0.382062	Persistent decrease	Persistent decrease	NA	NA	NA	BDAALI_133305 GENE-CATALOG METATRANSCRIPTOMICS Gluteal Crease	6809-CEM-0114	0		Gluteal Crease	C001	Flight 1	C4	RNA	Gluteal Crease	MID-FLIGHT	Flight 1	4	0	0	0	1	0	0	0	0	0	0	1	0	0	0	2.52316	0.222118	-2.30105	Genes
453	BDAALI_133305	GENE-CATALOG	METATRANSCRIPTOMICS	Skin (all sites)	0.00398641	3.11044	1	-0.382062	Persistent decrease	Persistent decrease	NA	NA	NA	BDAALI_133305 GENE-CATALOG METATRANSCRIPTOMICS Gluteal Crease	6809-CEM-0170	8.0275764590935e-09		Gluteal Crease	C002	Flight 1	C11	RNA	Gluteal Crease	MID-FLIGHT	Flight 1	4	0	0	0	1	0	0	0	0	0	0	1	0	0	0	2.52316	0.222118	-2.30105	Genes
454	BDAALI_133305	GENE-CATALOG	METATRANSCRIPTOMICS	Skin (all sites)	0.00398641	3.11044	1	-0.382062	Persistent decrease	Persistent decrease	NA	NA	NA	BDAALI_133305 GENE-CATALOG METATRANSCRIPTOMICS Gluteal Crease	6809-CEM-0090	2.48858601138073e-07		Gluteal Crease	C001	2024-06-21	C1	RNA	Gluteal Crease	PRE-LAUNCH	PRE-LAUNCH	1	0	0	0	1	0	0	0	0	0	0	1	0	0	0	2.52316	0.222118	-2.30105	Genes
455	BDAALI_133305	GENE-CATALOG	METATRANSCRIPTOMICS	Skin (all sites)	0.00398641	3.11044	1	-0.382062	Persistent decrease	Persistent decrease	NA	NA	NA	BDAALI_133305 GENE-CATALOG METATRANSCRIPTOMICS Gluteal Crease	6809-CEM-0122	0		Gluteal Crease	C001	Flight 2	C5	RNA	Gluteal Crease	MID-FLIGHT	Flight 2	5	0	0	0	1	0	0	0	0	0	0	1	0	0	0	2.52316	0.222118	-2.30105	Genes
456	BDAALI_133305	GENE-CATALOG	METATRANSCRIPTOMICS	Skin (all sites)	0.00398641	3.11044	1	-0.382062	Persistent decrease	Persistent decrease	NA	NA	NA	BDAALI_133305 GENE-CATALOG METATRANSCRIPTOMICS Gluteal Crease	6809-CEM-0162	7.07635582535342e-09		Gluteal Crease	C002	Sept Pre-Launch	C10	RNA	Gluteal Crease	PRE-LAUNCH	PRE-LAUNCH	3	0	0	0	1	0	0	0	0	0	0	1	0	0	0	2.52316	0.222118	-2.30105	Genes
457	BDAALI_133305	GENE-CATALOG	METATRANSCRIPTOMICS	Skin (all sites)	0.00398641	3.11044	1	-0.382062	Persistent decrease	Persistent decrease	NA	NA	NA	BDAALI_133305 GENE-CATALOG METATRANSCRIPTOMICS Gluteal Crease	6809-CEM-0154	1.0711853043458e-06		Gluteal Crease	C002	2024-08-21	C9	RNA	Gluteal Crease	PRE-LAUNCH	PRE-LAUNCH	2	0	0	0	1	0	0	0	0	0	0	1	0	0	0	2.52316	0.222118	-2.30105	Genes
458	BDAALI_133305	GENE-CATALOG	METATRANSCRIPTOMICS	Skin (all sites)	0.00398641	3.11044	1	-0.382062	Persistent decrease	Persistent decrease	NA	NA	NA	BDAALI_133305 GENE-CATALOG METATRANSCRIPTOMICS Gluteal Crease	6809-CEM-0132	3.08728372971043e-07		Gluteal Crease	C003	2024-12-21	C31	RNA	Gluteal Crease	POST-LAUNCH	POST-LAUNCH	8	0	0	0	1	0	0	0	0	0	0	1	0	0	0	2.52316	0.222118	-2.30105	Genes
459	GDDNED_481515	GENE-CATALOG	METATRANSCRIPTOMICS	Skin (all sites)	0.029973	2.86785	1	-0.96529	Persistent decrease	Persistent decrease	NA	NA	NA	GDDNED_481515 GENE-CATALOG METATRANSCRIPTOMICS Gluteal Crease	6809-CEM-0098	2.72481710970793e-07		Gluteal Crease	C001	2024-08-21	C2	RNA	Gluteal Crease	PRE-LAUNCH	PRE-LAUNCH	2	0	0	0	1	0	0	0	0	0	0	1	0	0	0	2.78696	-0.402856	-3.18982	Genes
460	GDDNED_481515	GENE-CATALOG	METATRANSCRIPTOMICS	Skin (all sites)	0.029973	2.86785	1	-0.96529	Persistent decrease	Persistent decrease	NA	NA	NA	GDDNED_481515 GENE-CATALOG METATRANSCRIPTOMICS Gluteal Crease	6809-CEM-0106	7.54932396105902e-08		Gluteal Crease	C001	Sept Pre-Launch	C3	RNA	Gluteal Crease	PRE-LAUNCH	PRE-LAUNCH	3	0	0	0	1	0	0	0	0	0	0	1	0	0	0	2.78696	-0.402856	-3.18982	Genes
461	GDDNED_481515	GENE-CATALOG	METATRANSCRIPTOMICS	Skin (all sites)	0.029973	2.86785	1	-0.96529	Persistent decrease	Persistent decrease	NA	NA	NA	GDDNED_481515 GENE-CATALOG METATRANSCRIPTOMICS Gluteal Crease	6809-CEM-0116	1.86136246613774e-08		Gluteal Crease	C001	2024-12-21	C29	RNA	Gluteal Crease	POST-LAUNCH	POST-LAUNCH	8	0	0	0	1	0	0	0	0	0	0	1	0	0	0	2.78696	-0.402856	-3.18982	Genes
462	GDDNED_481515	GENE-CATALOG	METATRANSCRIPTOMICS	Skin (all sites)	0.029973	2.86785	1	-0.96529	Persistent decrease	Persistent decrease	NA	NA	NA	GDDNED_481515 GENE-CATALOG METATRANSCRIPTOMICS Gluteal Crease	6809-CEM-0130	0		Gluteal Crease	C001	Sept Post-Return	C6	RNA	Gluteal Crease	POST-LAUNCH	POST-LAUNCH	6	0	0	0	1	0	0	0	0	0	0	1	0	0	0	2.78696	-0.402856	-3.18982	Genes
463	GDDNED_481515	GENE-CATALOG	METATRANSCRIPTOMICS	Skin (all sites)	0.029973	2.86785	1	-0.96529	Persistent decrease	Persistent decrease	NA	NA	NA	GDDNED_481515 GENE-CATALOG METATRANSCRIPTOMICS Gluteal Crease	6809-CEM-0146	0		Gluteal Crease	C002	2024-06-21	C8	RNA	Gluteal Crease	PRE-LAUNCH	PRE-LAUNCH	1	0	0	0	1	0	0	0	0	0	0	1	0	0	0	2.78696	-0.402856	-3.18982	Genes
464	GDDNED_481515	GENE-CATALOG	METATRANSCRIPTOMICS	Skin (all sites)	0.029973	2.86785	1	-0.96529	Persistent decrease	Persistent decrease	NA	NA	NA	GDDNED_481515 GENE-CATALOG METATRANSCRIPTOMICS Gluteal Crease	6809-CEM-0108	0		Gluteal Crease	C004	November	C28	RNA	Gluteal Crease	POST-LAUNCH	POST-LAUNCH	7	0	0	0	1	0	0	0	0	0	0	1	0	0	0	2.78696	-0.402856	-3.18982	Genes
465	GDDNED_481515	GENE-CATALOG	METATRANSCRIPTOMICS	Skin (all sites)	0.029973	2.86785	1	-0.96529	Persistent decrease	Persistent decrease	NA	NA	NA	GDDNED_481515 GENE-CATALOG METATRANSCRIPTOMICS Gluteal Crease	6809-CEM-0100	0		Gluteal Crease	C004	Sept Post-Return	C27	RNA	Gluteal Crease	POST-LAUNCH	POST-LAUNCH	6	0	0	0	1	0	0	0	0	0	0	1	0	0	0	2.78696	-0.402856	-3.18982	Genes
466	GDDNED_481515	GENE-CATALOG	METATRANSCRIPTOMICS	Skin (all sites)	0.029973	2.86785	1	-0.96529	Persistent decrease	Persistent decrease	NA	NA	NA	GDDNED_481515 GENE-CATALOG METATRANSCRIPTOMICS Gluteal Crease	6809-CEM-0099	0		Gluteal Crease	C002	November	C14	RNA	Gluteal Crease	POST-LAUNCH	POST-LAUNCH	7	0	0	0	1	0	0	0	0	0	0	1	0	0	0	2.78696	-0.402856	-3.18982	Genes
467	GDDNED_481515	GENE-CATALOG	METATRANSCRIPTOMICS	Skin (all sites)	0.029973	2.86785	1	-0.96529	Persistent decrease	Persistent decrease	NA	NA	NA	GDDNED_481515 GENE-CATALOG METATRANSCRIPTOMICS Gluteal Crease	6809-CEM-0155	2.46702652524717e-08		Gluteal Crease	C004	2024-06-21	C22	RNA	Gluteal Crease	PRE-LAUNCH	PRE-LAUNCH	1	0	0	0	1	0	0	0	0	0	0	1	0	0	0	2.78696	-0.402856	-3.18982	Genes
468	GDDNED_481515	GENE-CATALOG	METATRANSCRIPTOMICS	Skin (all sites)	0.029973	2.86785	1	-0.96529	Persistent decrease	Persistent decrease	NA	NA	NA	GDDNED_481515 GENE-CATALOG METATRANSCRIPTOMICS Gluteal Crease	6809-CEM-0091	0		Gluteal Crease	C002	Sept Post-Return	C13	RNA	Gluteal Crease	POST-LAUNCH	POST-LAUNCH	6	0	0	0	1	0	0	0	0	0	0	1	0	0	0	2.78696	-0.402856	-3.18982	Genes
469	GDDNED_481515	GENE-CATALOG	METATRANSCRIPTOMICS	Skin (all sites)	0.029973	2.86785	1	-0.96529	Persistent decrease	Persistent decrease	NA	NA	NA	GDDNED_481515 GENE-CATALOG METATRANSCRIPTOMICS Gluteal Crease	6809-CEM-0178	6.03618074667194e-08		Gluteal Crease	C002	Flight 2	C12	RNA	Gluteal Crease	MID-FLIGHT	Flight 2	5	0	0	0	1	0	0	0	0	0	0	1	0	0	0	2.78696	-0.402856	-3.18982	Genes
470	GDDNED_481515	GENE-CATALOG	METATRANSCRIPTOMICS	Skin (all sites)	0.029973	2.86785	1	-0.96529	Persistent decrease	Persistent decrease	NA	NA	NA	GDDNED_481515 GENE-CATALOG METATRANSCRIPTOMICS Gluteal Crease	6809-CEM-0139	0		Gluteal Crease	C003	Sept Post-Return	C20	RNA	Gluteal Crease	POST-LAUNCH	POST-LAUNCH	6	0	0	0	1	0	0	0	0	0	0	1	0	0	0	2.78696	-0.402856	-3.18982	Genes
471	GDDNED_481515	GENE-CATALOG	METATRANSCRIPTOMICS	Skin (all sites)	0.029973	2.86785	1	-0.96529	Persistent decrease	Persistent decrease	NA	NA	NA	GDDNED_481515 GENE-CATALOG METATRANSCRIPTOMICS Gluteal Crease	6809-CEM-0123	0		Gluteal Crease	C003	Sept Pre-Launch	C17	RNA	Gluteal Crease	PRE-LAUNCH	PRE-LAUNCH	3	0	0	0	1	0	0	0	0	0	0	1	0	0	0	2.78696	-0.402856	-3.18982	Genes
472	GDDNED_481515	GENE-CATALOG	METATRANSCRIPTOMICS	Skin (all sites)	0.029973	2.86785	1	-0.96529	Persistent decrease	Persistent decrease	NA	NA	NA	GDDNED_481515 GENE-CATALOG METATRANSCRIPTOMICS Gluteal Crease	6809-CEM-0147	9.61306838969168e-08		Gluteal Crease	C003	November	C21	RNA	Gluteal Crease	POST-LAUNCH	POST-LAUNCH	7	0	0	0	1	0	0	0	0	0	0	1	0	0	0	2.78696	-0.402856	-3.18982	Genes
473	GDDNED_481515	GENE-CATALOG	METATRANSCRIPTOMICS	Skin (all sites)	0.029973	2.86785	1	-0.96529	Persistent decrease	Persistent decrease	NA	NA	NA	GDDNED_481515 GENE-CATALOG METATRANSCRIPTOMICS Gluteal Crease	6809-CEM-0171	2.61777249375552e-07		Gluteal Crease	C004	Sept Pre-Launch	C24	RNA	Gluteal Crease	PRE-LAUNCH	PRE-LAUNCH	3	0	0	0	1	0	0	0	0	0	0	1	0	0	0	2.78696	-0.402856	-3.18982	Genes
474	GDDNED_481515	GENE-CATALOG	METATRANSCRIPTOMICS	Skin (all sites)	0.029973	2.86785	1	-0.96529	Persistent decrease	Persistent decrease	NA	NA	NA	GDDNED_481515 GENE-CATALOG METATRANSCRIPTOMICS Gluteal Crease	6809-CEM-0115	2.07888864094107e-06		Gluteal Crease	C003	2024-08-21	C16	RNA	Gluteal Crease	PRE-LAUNCH	PRE-LAUNCH	2	0	0	0	1	0	0	0	0	0	0	1	0	0	0	2.78696	-0.402856	-3.18982	Genes
475	GDDNED_481515	GENE-CATALOG	METATRANSCRIPTOMICS	Skin (all sites)	0.029973	2.86785	1	-0.96529	Persistent decrease	Persistent decrease	NA	NA	NA	GDDNED_481515 GENE-CATALOG METATRANSCRIPTOMICS Gluteal Crease	6809-CEM-0140	0		Gluteal Crease	C004	2024-12-21	C32	RNA	Gluteal Crease	POST-LAUNCH	POST-LAUNCH	8	0	0	0	1	0	0	0	0	0	0	1	0	0	0	2.78696	-0.402856	-3.18982	Genes
476	GDDNED_481515	GENE-CATALOG	METATRANSCRIPTOMICS	Skin (all sites)	0.029973	2.86785	1	-0.96529	Persistent decrease	Persistent decrease	NA	NA	NA	GDDNED_481515 GENE-CATALOG METATRANSCRIPTOMICS Gluteal Crease	6809-CEM-0138	0		Gluteal Crease	C001	November	C7	RNA	Gluteal Crease	POST-LAUNCH	POST-LAUNCH	7	0	0	0	1	0	0	0	0	0	0	1	0	0	0	2.78696	-0.402856	-3.18982	Genes
477	GDDNED_481515	GENE-CATALOG	METATRANSCRIPTOMICS	Skin (all sites)	0.029973	2.86785	1	-0.96529	Persistent decrease	Persistent decrease	NA	NA	NA	GDDNED_481515 GENE-CATALOG METATRANSCRIPTOMICS Gluteal Crease	6809-CEM-0107	4.91358465389241e-06		Gluteal Crease	C003	2024-06-21	C15	RNA	Gluteal Crease	PRE-LAUNCH	PRE-LAUNCH	1	0	0	0	1	0	0	0	0	0	0	1	0	0	0	2.78696	-0.402856	-3.18982	Genes
478	GDDNED_481515	GENE-CATALOG	METATRANSCRIPTOMICS	Skin (all sites)	0.029973	2.86785	1	-0.96529	Persistent decrease	Persistent decrease	NA	NA	NA	GDDNED_481515 GENE-CATALOG METATRANSCRIPTOMICS Gluteal Crease	6809-CEM-0131	1.98240347310745e-07		Gluteal Crease	C003	Flight 2	C19	RNA	Gluteal Crease	MID-FLIGHT	Flight 2	5	0	0	0	1	0	0	0	0	0	0	1	0	0	0	2.78696	-0.402856	-3.18982	Genes
479	GDDNED_481515	GENE-CATALOG	METATRANSCRIPTOMICS	Skin (all sites)	0.029973	2.86785	1	-0.96529	Persistent decrease	Persistent decrease	NA	NA	NA	GDDNED_481515 GENE-CATALOG METATRANSCRIPTOMICS Gluteal Crease	6809-CEM-0163	1.34682575985216e-07		Gluteal Crease	C004	2024-08-21	C23	RNA	Gluteal Crease	PRE-LAUNCH	PRE-LAUNCH	2	0	0	0	1	0	0	0	0	0	0	1	0	0	0	2.78696	-0.402856	-3.18982	Genes
480	GDDNED_481515	GENE-CATALOG	METATRANSCRIPTOMICS	Skin (all sites)	0.029973	2.86785	1	-0.96529	Persistent decrease	Persistent decrease	NA	NA	NA	GDDNED_481515 GENE-CATALOG METATRANSCRIPTOMICS Gluteal Crease	6809-CEM-0124	0		Gluteal Crease	C002	2024-12-21	C30	RNA	Gluteal Crease	POST-LAUNCH	POST-LAUNCH	8	0	0	0	1	0	0	0	0	0	0	1	0	0	0	2.78696	-0.402856	-3.18982	Genes
481	GDDNED_481515	GENE-CATALOG	METATRANSCRIPTOMICS	Skin (all sites)	0.029973	2.86785	1	-0.96529	Persistent decrease	Persistent decrease	NA	NA	NA	GDDNED_481515 GENE-CATALOG METATRANSCRIPTOMICS Gluteal Crease	6809-CEM-0092	1.05242838272215e-08		Gluteal Crease	C004	Flight 2	C26	RNA	Gluteal Crease	MID-FLIGHT	Flight 2	5	0	0	0	1	0	0	0	0	0	0	1	0	0	0	2.78696	-0.402856	-3.18982	Genes
482	GDDNED_481515	GENE-CATALOG	METATRANSCRIPTOMICS	Skin (all sites)	0.029973	2.86785	1	-0.96529	Persistent decrease	Persistent decrease	NA	NA	NA	GDDNED_481515 GENE-CATALOG METATRANSCRIPTOMICS Gluteal Crease	6809-CEM-0114	0		Gluteal Crease	C001	Flight 1	C4	RNA	Gluteal Crease	MID-FLIGHT	Flight 1	4	0	0	0	1	0	0	0	0	0	0	1	0	0	0	2.78696	-0.402856	-3.18982	Genes
483	GDDNED_481515	GENE-CATALOG	METATRANSCRIPTOMICS	Skin (all sites)	0.029973	2.86785	1	-0.96529	Persistent decrease	Persistent decrease	NA	NA	NA	GDDNED_481515 GENE-CATALOG METATRANSCRIPTOMICS Gluteal Crease	6809-CEM-0170	0		Gluteal Crease	C002	Flight 1	C11	RNA	Gluteal Crease	MID-FLIGHT	Flight 1	4	0	0	0	1	0	0	0	0	0	0	1	0	0	0	2.78696	-0.402856	-3.18982	Genes
484	GDDNED_481515	GENE-CATALOG	METATRANSCRIPTOMICS	Skin (all sites)	0.029973	2.86785	1	-0.96529	Persistent decrease	Persistent decrease	NA	NA	NA	GDDNED_481515 GENE-CATALOG METATRANSCRIPTOMICS Gluteal Crease	6809-CEM-0090	1.38649792062641e-06		Gluteal Crease	C001	2024-06-21	C1	RNA	Gluteal Crease	PRE-LAUNCH	PRE-LAUNCH	1	0	0	0	1	0	0	0	0	0	0	1	0	0	0	2.78696	-0.402856	-3.18982	Genes
485	GDDNED_481515	GENE-CATALOG	METATRANSCRIPTOMICS	Skin (all sites)	0.029973	2.86785	1	-0.96529	Persistent decrease	Persistent decrease	NA	NA	NA	GDDNED_481515 GENE-CATALOG METATRANSCRIPTOMICS Gluteal Crease	6809-CEM-0122	0		Gluteal Crease	C001	Flight 2	C5	RNA	Gluteal Crease	MID-FLIGHT	Flight 2	5	0	0	0	1	0	0	0	0	0	0	1	0	0	0	2.78696	-0.402856	-3.18982	Genes
486	GDDNED_481515	GENE-CATALOG	METATRANSCRIPTOMICS	Skin (all sites)	0.029973	2.86785	1	-0.96529	Persistent decrease	Persistent decrease	NA	NA	NA	GDDNED_481515 GENE-CATALOG METATRANSCRIPTOMICS Gluteal Crease	6809-CEM-0162	1.06145337380301e-08		Gluteal Crease	C002	Sept Pre-Launch	C10	RNA	Gluteal Crease	PRE-LAUNCH	PRE-LAUNCH	3	0	0	0	1	0	0	0	0	0	0	1	0	0	0	2.78696	-0.402856	-3.18982	Genes
487	GDDNED_481515	GENE-CATALOG	METATRANSCRIPTOMICS	Skin (all sites)	0.029973	2.86785	1	-0.96529	Persistent decrease	Persistent decrease	NA	NA	NA	GDDNED_481515 GENE-CATALOG METATRANSCRIPTOMICS Gluteal Crease	6809-CEM-0154	1.63828340664652e-06		Gluteal Crease	C002	2024-08-21	C9	RNA	Gluteal Crease	PRE-LAUNCH	PRE-LAUNCH	2	0	0	0	1	0	0	0	0	0	0	1	0	0	0	2.78696	-0.402856	-3.18982	Genes
488	GDDNED_481515	GENE-CATALOG	METATRANSCRIPTOMICS	Skin (all sites)	0.029973	2.86785	1	-0.96529	Persistent decrease	Persistent decrease	NA	NA	NA	GDDNED_481515 GENE-CATALOG METATRANSCRIPTOMICS Gluteal Crease	6809-CEM-0132	0		Gluteal Crease	C003	2024-12-21	C31	RNA	Gluteal Crease	POST-LAUNCH	POST-LAUNCH	8	0	0	0	1	0	0	0	0	0	0	1	0	0	0	2.78696	-0.402856	-3.18982	Genes
489	DKDGBE_166515	GENE-CATALOG	METAGENOMICS	Skin (all sites)	0.0138379	0.954482	0.841825	-0.271707	Persistent decrease	Persistent decrease	NA	NA	NA	DKDGBE_166515 GENE-CATALOG METAGENOMICS Nape of Neck	P21	0	Batch21	Nape of Neck	C003	November	P21	DNA	Nape of Neck	POST-LAUNCH	POST-LAUNCH	7	0	0	0	1	0	0	1	0	0	0	0	0	0	0	0.280082	-0.00444851	-0.284531	Genes
490	DKDGBE_166515	GENE-CATALOG	METAGENOMICS	Skin (all sites)	0.0138379	0.954482	0.841825	-0.271707	Persistent decrease	Persistent decrease	NA	NA	NA	DKDGBE_166515 GENE-CATALOG METAGENOMICS Nape of Neck	P26	0	Batch21	Nape of Neck	C004	Flight 2	P26	DNA	Nape of Neck	MID-FLIGHT	Flight 2	5	0	0	0	1	0	0	1	0	0	0	0	0	0	0	0.280082	-0.00444851	-0.284531	Genes
491	DKDGBE_166515	GENE-CATALOG	METAGENOMICS	Skin (all sites)	0.0138379	0.954482	0.841825	-0.271707	Persistent decrease	Persistent decrease	NA	NA	NA	DKDGBE_166515 GENE-CATALOG METAGENOMICS Nape of Neck	P6	0	Batch20	Nape of Neck	C001	Sept Post-Return	P6	DNA	Nape of Neck	POST-LAUNCH	POST-LAUNCH	6	0	0	0	1	0	0	1	0	0	0	0	0	0	0	0.280082	-0.00444851	-0.284531	Genes
492	DKDGBE_166515	GENE-CATALOG	METAGENOMICS	Skin (all sites)	0.0138379	0.954482	0.841825	-0.271707	Persistent decrease	Persistent decrease	NA	NA	NA	DKDGBE_166515 GENE-CATALOG METAGENOMICS Nape of Neck	P11	0	Batch20	Nape of Neck	C002	Flight 1	P11	DNA	Nape of Neck	MID-FLIGHT	Flight 1	4	0	0	0	1	0	0	1	0	0	0	0	0	0	0	0.280082	-0.00444851	-0.284531	Genes
493	DKDGBE_166515	GENE-CATALOG	METAGENOMICS	Skin (all sites)	0.0138379	0.954482	0.841825	-0.271707	Persistent decrease	Persistent decrease	NA	NA	NA	DKDGBE_166515 GENE-CATALOG METAGENOMICS Nape of Neck	P15	3.04137200849306e-09	Batch20	Nape of Neck	C003	2024-06-21	P15	DNA	Nape of Neck	PRE-LAUNCH	PRE-LAUNCH	1	0	0	0	1	0	0	1	0	0	0	0	0	0	0	0.280082	-0.00444851	-0.284531	Genes
494	DKDGBE_166515	GENE-CATALOG	METAGENOMICS	Skin (all sites)	0.0138379	0.954482	0.841825	-0.271707	Persistent decrease	Persistent decrease	NA	NA	NA	DKDGBE_166515 GENE-CATALOG METAGENOMICS Nape of Neck	P31	0	Batch30	Nape of Neck	C003	2024-12-21	P31	DNA	Nape of Neck	POST-LAUNCH	POST-LAUNCH	8	0	0	0	1	0	0	1	0	0	0	0	0	0	0	0.280082	-0.00444851	-0.284531	Genes
495	DKDGBE_166515	GENE-CATALOG	METAGENOMICS	Skin (all sites)	0.0138379	0.954482	0.841825	-0.271707	Persistent decrease	Persistent decrease	NA	NA	NA	DKDGBE_166515 GENE-CATALOG METAGENOMICS Nape of Neck	P4	0	Batch19	Nape of Neck	C001	Flight 1	P4	DNA	Nape of Neck	MID-FLIGHT	Flight 1	4	0	0	0	1	0	0	1	0	0	0	0	0	0	0	0.280082	-0.00444851	-0.284531	Genes
496	DKDGBE_166515	GENE-CATALOG	METAGENOMICS	Skin (all sites)	0.0138379	0.954482	0.841825	-0.271707	Persistent decrease	Persistent decrease	NA	NA	NA	DKDGBE_166515 GENE-CATALOG METAGENOMICS Nape of Neck	P13	0	Batch20	Nape of Neck	C002	Sept Post-Return	P13	DNA	Nape of Neck	POST-LAUNCH	POST-LAUNCH	6	0	0	0	1	0	0	1	0	0	0	0	0	0	0	0.280082	-0.00444851	-0.284531	Genes
497	DKDGBE_166515	GENE-CATALOG	METAGENOMICS	Skin (all sites)	0.0138379	0.954482	0.841825	-0.271707	Persistent decrease	Persistent decrease	NA	NA	NA	DKDGBE_166515 GENE-CATALOG METAGENOMICS Nape of Neck	P19	2.47058483097355e-09	Batch21	Nape of Neck	C003	Flight 2	P19	DNA	Nape of Neck	MID-FLIGHT	Flight 2	5	0	0	0	1	0	0	1	0	0	0	0	0	0	0	0.280082	-0.00444851	-0.284531	Genes
498	DKDGBE_166515	GENE-CATALOG	METAGENOMICS	Skin (all sites)	0.0138379	0.954482	0.841825	-0.271707	Persistent decrease	Persistent decrease	NA	NA	NA	DKDGBE_166515 GENE-CATALOG METAGENOMICS Nape of Neck	P10	0	Batch20	Nape of Neck	C002	Sept Pre-Launch	P10	DNA	Nape of Neck	PRE-LAUNCH	PRE-LAUNCH	3	0	0	0	1	0	0	1	0	0	0	0	0	0	0	0.280082	-0.00444851	-0.284531	Genes
499	DKDGBE_166515	GENE-CATALOG	METAGENOMICS	Skin (all sites)	0.0138379	0.954482	0.841825	-0.271707	Persistent decrease	Persistent decrease	NA	NA	NA	DKDGBE_166515 GENE-CATALOG METAGENOMICS Nape of Neck	P20	0	Batch21	Nape of Neck	C003	Sept Post-Return	P20	DNA	Nape of Neck	POST-LAUNCH	POST-LAUNCH	6	0	0	0	1	0	0	1	0	0	0	0	0	0	0	0.280082	-0.00444851	-0.284531	Genes
500	DKDGBE_166515	GENE-CATALOG	METAGENOMICS	Skin (all sites)	0.0138379	0.954482	0.841825	-0.271707	Persistent decrease	Persistent decrease	NA	NA	NA	DKDGBE_166515 GENE-CATALOG METAGENOMICS Nape of Neck	P7	0	Batch20	Nape of Neck	C001	November	P7	DNA	Nape of Neck	POST-LAUNCH	POST-LAUNCH	7	0	0	0	1	0	0	1	0	0	0	0	0	0	0	0.280082	-0.00444851	-0.284531	Genes
501	DKDGBE_166515	GENE-CATALOG	METAGENOMICS	Skin (all sites)	0.0138379	0.954482	0.841825	-0.271707	Persistent decrease	Persistent decrease	NA	NA	NA	DKDGBE_166515 GENE-CATALOG METAGENOMICS Nape of Neck	P2	0	Batch19	Nape of Neck	C001	2024-08-21	P2	DNA	Nape of Neck	PRE-LAUNCH	PRE-LAUNCH	2	0	0	0	1	0	0	1	0	0	0	0	0	0	0	0.280082	-0.00444851	-0.284531	Genes
502	DKDGBE_166515	GENE-CATALOG	METAGENOMICS	Skin (all sites)	0.0138379	0.954482	0.841825	-0.271707	Persistent decrease	Persistent decrease	NA	NA	NA	DKDGBE_166515 GENE-CATALOG METAGENOMICS Nape of Neck	P14	0	Batch20	Nape of Neck	C002	November	P14	DNA	Nape of Neck	POST-LAUNCH	POST-LAUNCH	7	0	0	0	1	0	0	1	0	0	0	0	0	0	0	0.280082	-0.00444851	-0.284531	Genes
503	DKDGBE_166515	GENE-CATALOG	METAGENOMICS	Skin (all sites)	0.0138379	0.954482	0.841825	-0.271707	Persistent decrease	Persistent decrease	NA	NA	NA	DKDGBE_166515 GENE-CATALOG METAGENOMICS Nape of Neck	P1	4.41012437633427e-09	Batch19	Nape of Neck	C001	2024-06-21	P1	DNA	Nape of Neck	PRE-LAUNCH	PRE-LAUNCH	1	0	0	0	1	0	0	1	0	0	0	0	0	0	0	0.280082	-0.00444851	-0.284531	Genes
504	DKDGBE_166515	GENE-CATALOG	METAGENOMICS	Skin (all sites)	0.0138379	0.954482	0.841825	-0.271707	Persistent decrease	Persistent decrease	NA	NA	NA	DKDGBE_166515 GENE-CATALOG METAGENOMICS Nape of Neck	P32	0	Batch31	Nape of Neck	C004	2024-12-21	P32	DNA	Nape of Neck	POST-LAUNCH	POST-LAUNCH	8	0	0	0	1	0	0	1	0	0	0	0	0	0	0	0.280082	-0.00444851	-0.284531	Genes
505	DKDGBE_166515	GENE-CATALOG	METAGENOMICS	Skin (all sites)	0.0138379	0.954482	0.841825	-0.271707	Persistent decrease	Persistent decrease	NA	NA	NA	DKDGBE_166515 GENE-CATALOG METAGENOMICS Nape of Neck	P5	0	Batch20	Nape of Neck	C001	Flight 2	P5	DNA	Nape of Neck	MID-FLIGHT	Flight 2	5	0	0	0	1	0	0	1	0	0	0	0	0	0	0	0.280082	-0.00444851	-0.284531	Genes
506	DKDGBE_166515	GENE-CATALOG	METAGENOMICS	Skin (all sites)	0.0138379	0.954482	0.841825	-0.271707	Persistent decrease	Persistent decrease	NA	NA	NA	DKDGBE_166515 GENE-CATALOG METAGENOMICS Nape of Neck	P25	0	Batch21	Nape of Neck	C004	Flight 1	P25	DNA	Nape of Neck	MID-FLIGHT	Flight 1	4	0	0	0	1	0	0	1	0	0	0	0	0	0	0	0.280082	-0.00444851	-0.284531	Genes
507	DKDGBE_166515	GENE-CATALOG	METAGENOMICS	Skin (all sites)	0.0138379	0.954482	0.841825	-0.271707	Persistent decrease	Persistent decrease	NA	NA	NA	DKDGBE_166515 GENE-CATALOG METAGENOMICS Nape of Neck	P8	0	Batch20	Nape of Neck	C002	2024-06-21	P8	DNA	Nape of Neck	PRE-LAUNCH	PRE-LAUNCH	1	0	0	0	1	0	0	1	0	0	0	0	0	0	0	0.280082	-0.00444851	-0.284531	Genes
508	DKDGBE_166515	GENE-CATALOG	METAGENOMICS	Skin (all sites)	0.0138379	0.954482	0.841825	-0.271707	Persistent decrease	Persistent decrease	NA	NA	NA	DKDGBE_166515 GENE-CATALOG METAGENOMICS Nape of Neck	P27	0	Batch21	Nape of Neck	C004	Sept Post-Return	P27	DNA	Nape of Neck	POST-LAUNCH	POST-LAUNCH	6	0	0	0	1	0	0	1	0	0	0	0	0	0	0	0.280082	-0.00444851	-0.284531	Genes
509	DKDGBE_166515	GENE-CATALOG	METAGENOMICS	Skin (all sites)	0.0138379	0.954482	0.841825	-0.271707	Persistent decrease	Persistent decrease	NA	NA	NA	DKDGBE_166515 GENE-CATALOG METAGENOMICS Nape of Neck	P23	0	Batch21	Nape of Neck	C004	2024-08-21	P23	DNA	Nape of Neck	PRE-LAUNCH	PRE-LAUNCH	2	0	0	0	1	0	0	1	0	0	0	0	0	0	0	0.280082	-0.00444851	-0.284531	Genes
510	DKDGBE_166515	GENE-CATALOG	METAGENOMICS	Skin (all sites)	0.0138379	0.954482	0.841825	-0.271707	Persistent decrease	Persistent decrease	NA	NA	NA	DKDGBE_166515 GENE-CATALOG METAGENOMICS Nape of Neck	P18	0	Batch21	Nape of Neck	C003	Flight 1	P18	DNA	Nape of Neck	MID-FLIGHT	Flight 1	4	0	0	0	1	0	0	1	0	0	0	0	0	0	0	0.280082	-0.00444851	-0.284531	Genes
511	DKDGBE_166515	GENE-CATALOG	METAGENOMICS	Skin (all sites)	0.0138379	0.954482	0.841825	-0.271707	Persistent decrease	Persistent decrease	NA	NA	NA	DKDGBE_166515 GENE-CATALOG METAGENOMICS Nape of Neck	P24	0	Batch21	Nape of Neck	C004	Sept Pre-Launch	P24	DNA	Nape of Neck	PRE-LAUNCH	PRE-LAUNCH	3	0	0	0	1	0	0	1	0	0	0	0	0	0	0	0.280082	-0.00444851	-0.284531	Genes
512	DKDGBE_166515	GENE-CATALOG	METAGENOMICS	Skin (all sites)	0.0138379	0.954482	0.841825	-0.271707	Persistent decrease	Persistent decrease	NA	NA	NA	DKDGBE_166515 GENE-CATALOG METAGENOMICS Nape of Neck	P9	0	Batch20	Nape of Neck	C002	2024-08-21	P9	DNA	Nape of Neck	PRE-LAUNCH	PRE-LAUNCH	2	0	0	0	1	0	0	1	0	0	0	0	0	0	0	0.280082	-0.00444851	-0.284531	Genes
513	DKDGBE_166515	GENE-CATALOG	METAGENOMICS	Skin (all sites)	0.0138379	0.954482	0.841825	-0.271707	Persistent decrease	Persistent decrease	NA	NA	NA	DKDGBE_166515 GENE-CATALOG METAGENOMICS Nape of Neck	P17	2.30644115207658e-07	Batch21	Nape of Neck	C003	Sept Pre-Launch	P17	DNA	Nape of Neck	PRE-LAUNCH	PRE-LAUNCH	3	0	0	0	1	0	0	1	0	0	0	0	0	0	0	0.280082	-0.00444851	-0.284531	Genes
514	DKDGBE_166515	GENE-CATALOG	METAGENOMICS	Skin (all sites)	0.0138379	0.954482	0.841825	-0.271707	Persistent decrease	Persistent decrease	NA	NA	NA	DKDGBE_166515 GENE-CATALOG METAGENOMICS Nape of Neck	P12	0	Batch20	Nape of Neck	C002	Flight 2	P12	DNA	Nape of Neck	MID-FLIGHT	Flight 2	5	0	0	0	1	0	0	1	0	0	0	0	0	0	0	0.280082	-0.00444851	-0.284531	Genes
515	DKDGBE_166515	GENE-CATALOG	METAGENOMICS	Skin (all sites)	0.0138379	0.954482	0.841825	-0.271707	Persistent decrease	Persistent decrease	NA	NA	NA	DKDGBE_166515 GENE-CATALOG METAGENOMICS Nape of Neck	P16	1.71963316369201e-09	Batch20	Nape of Neck	C003	2024-08-21	P16	DNA	Nape of Neck	PRE-LAUNCH	PRE-LAUNCH	2	0	0	0	1	0	0	1	0	0	0	0	0	0	0	0.280082	-0.00444851	-0.284531	Genes
516	DKDGBE_166515	GENE-CATALOG	METAGENOMICS	Skin (all sites)	0.0138379	0.954482	0.841825	-0.271707	Persistent decrease	Persistent decrease	NA	NA	NA	DKDGBE_166515 GENE-CATALOG METAGENOMICS Nape of Neck	P30	0	Batch30	Nape of Neck	C002	2024-12-21	P30	DNA	Nape of Neck	POST-LAUNCH	POST-LAUNCH	8	0	0	0	1	0	0	1	0	0	0	0	0	0	0	0.280082	-0.00444851	-0.284531	Genes
517	DKDGBE_166515	GENE-CATALOG	METAGENOMICS	Skin (all sites)	0.0138379	0.954482	0.841825	-0.271707	Persistent decrease	Persistent decrease	NA	NA	NA	DKDGBE_166515 GENE-CATALOG METAGENOMICS Nape of Neck	P28	0	Batch21	Nape of Neck	C004	November	P28	DNA	Nape of Neck	POST-LAUNCH	POST-LAUNCH	7	0	0	0	1	0	0	1	0	0	0	0	0	0	0	0.280082	-0.00444851	-0.284531	Genes
518	DKDGBE_166515	GENE-CATALOG	METAGENOMICS	Skin (all sites)	0.0138379	0.954482	0.841825	-0.271707	Persistent decrease	Persistent decrease	NA	NA	NA	DKDGBE_166515 GENE-CATALOG METAGENOMICS Nape of Neck	P29	0	Batch29	Nape of Neck	C001	2024-12-21	P29	DNA	Nape of Neck	POST-LAUNCH	POST-LAUNCH	8	0	0	0	1	0	0	1	0	0	0	0	0	0	0	0.280082	-0.00444851	-0.284531	Genes
519	DKDGBE_166515	GENE-CATALOG	METAGENOMICS	Skin (all sites)	0.0138379	0.954482	0.841825	-0.271707	Persistent decrease	Persistent decrease	NA	NA	NA	DKDGBE_166515 GENE-CATALOG METAGENOMICS Nape of Neck	P22	0	Batch21	Nape of Neck	C004	2024-06-21	P22	DNA	Nape of Neck	PRE-LAUNCH	PRE-LAUNCH	1	0	0	0	1	0	0	1	0	0	0	0	0	0	0	0.280082	-0.00444851	-0.284531	Genes
520	ODBMPB_154745	GENE-CATALOG	METAGENOMICS	Skin (all sites)	0.0484213	0.847897	1	-4.78e-15	Persistent decrease	Persistent decrease	NA	NA	NA	ODBMPB_154745 GENE-CATALOG METAGENOMICS Nape of Neck	P21	0	Batch21	Nape of Neck	C003	November	P21	DNA	Nape of Neck	POST-LAUNCH	POST-LAUNCH	7	0	0	0	1	0	0	1	0	0	0	0	0	0	0	0.198006	0	-0.198006	Genes
521	ODBMPB_154745	GENE-CATALOG	METAGENOMICS	Skin (all sites)	0.0484213	0.847897	1	-4.78e-15	Persistent decrease	Persistent decrease	NA	NA	NA	ODBMPB_154745 GENE-CATALOG METAGENOMICS Nape of Neck	P26	0	Batch21	Nape of Neck	C004	Flight 2	P26	DNA	Nape of Neck	MID-FLIGHT	Flight 2	5	0	0	0	1	0	0	1	0	0	0	0	0	0	0	0.198006	0	-0.198006	Genes
522	ODBMPB_154745	GENE-CATALOG	METAGENOMICS	Skin (all sites)	0.0484213	0.847897	1	-4.78e-15	Persistent decrease	Persistent decrease	NA	NA	NA	ODBMPB_154745 GENE-CATALOG METAGENOMICS Nape of Neck	P6	0	Batch20	Nape of Neck	C001	Sept Post-Return	P6	DNA	Nape of Neck	POST-LAUNCH	POST-LAUNCH	6	0	0	0	1	0	0	1	0	0	0	0	0	0	0	0.198006	0	-0.198006	Genes
523	ODBMPB_154745	GENE-CATALOG	METAGENOMICS	Skin (all sites)	0.0484213	0.847897	1	-4.78e-15	Persistent decrease	Persistent decrease	NA	NA	NA	ODBMPB_154745 GENE-CATALOG METAGENOMICS Nape of Neck	P11	0	Batch20	Nape of Neck	C002	Flight 1	P11	DNA	Nape of Neck	MID-FLIGHT	Flight 1	4	0	0	0	1	0	0	1	0	0	0	0	0	0	0	0.198006	0	-0.198006	Genes
524	ODBMPB_154745	GENE-CATALOG	METAGENOMICS	Skin (all sites)	0.0484213	0.847897	1	-4.78e-15	Persistent decrease	Persistent decrease	NA	NA	NA	ODBMPB_154745 GENE-CATALOG METAGENOMICS Nape of Neck	P15	0	Batch20	Nape of Neck	C003	2024-06-21	P15	DNA	Nape of Neck	PRE-LAUNCH	PRE-LAUNCH	1	0	0	0	1	0	0	1	0	0	0	0	0	0	0	0.198006	0	-0.198006	Genes
525	ODBMPB_154745	GENE-CATALOG	METAGENOMICS	Skin (all sites)	0.0484213	0.847897	1	-4.78e-15	Persistent decrease	Persistent decrease	NA	NA	NA	ODBMPB_154745 GENE-CATALOG METAGENOMICS Nape of Neck	P31	0	Batch30	Nape of Neck	C003	2024-12-21	P31	DNA	Nape of Neck	POST-LAUNCH	POST-LAUNCH	8	0	0	0	1	0	0	1	0	0	0	0	0	0	0	0.198006	0	-0.198006	Genes
526	ODBMPB_154745	GENE-CATALOG	METAGENOMICS	Skin (all sites)	0.0484213	0.847897	1	-4.78e-15	Persistent decrease	Persistent decrease	NA	NA	NA	ODBMPB_154745 GENE-CATALOG METAGENOMICS Nape of Neck	P4	0	Batch19	Nape of Neck	C001	Flight 1	P4	DNA	Nape of Neck	MID-FLIGHT	Flight 1	4	0	0	0	1	0	0	1	0	0	0	0	0	0	0	0.198006	0	-0.198006	Genes
527	ODBMPB_154745	GENE-CATALOG	METAGENOMICS	Skin (all sites)	0.0484213	0.847897	1	-4.78e-15	Persistent decrease	Persistent decrease	NA	NA	NA	ODBMPB_154745 GENE-CATALOG METAGENOMICS Nape of Neck	P13	0	Batch20	Nape of Neck	C002	Sept Post-Return	P13	DNA	Nape of Neck	POST-LAUNCH	POST-LAUNCH	6	0	0	0	1	0	0	1	0	0	0	0	0	0	0	0.198006	0	-0.198006	Genes
528	ODBMPB_154745	GENE-CATALOG	METAGENOMICS	Skin (all sites)	0.0484213	0.847897	1	-4.78e-15	Persistent decrease	Persistent decrease	NA	NA	NA	ODBMPB_154745 GENE-CATALOG METAGENOMICS Nape of Neck	P19	0	Batch21	Nape of Neck	C003	Flight 2	P19	DNA	Nape of Neck	MID-FLIGHT	Flight 2	5	0	0	0	1	0	0	1	0	0	0	0	0	0	0	0.198006	0	-0.198006	Genes
529	ODBMPB_154745	GENE-CATALOG	METAGENOMICS	Skin (all sites)	0.0484213	0.847897	1	-4.78e-15	Persistent decrease	Persistent decrease	NA	NA	NA	ODBMPB_154745 GENE-CATALOG METAGENOMICS Nape of Neck	P10	0	Batch20	Nape of Neck	C002	Sept Pre-Launch	P10	DNA	Nape of Neck	PRE-LAUNCH	PRE-LAUNCH	3	0	0	0	1	0	0	1	0	0	0	0	0	0	0	0.198006	0	-0.198006	Genes
530	ODBMPB_154745	GENE-CATALOG	METAGENOMICS	Skin (all sites)	0.0484213	0.847897	1	-4.78e-15	Persistent decrease	Persistent decrease	NA	NA	NA	ODBMPB_154745 GENE-CATALOG METAGENOMICS Nape of Neck	P20	0	Batch21	Nape of Neck	C003	Sept Post-Return	P20	DNA	Nape of Neck	POST-LAUNCH	POST-LAUNCH	6	0	0	0	1	0	0	1	0	0	0	0	0	0	0	0.198006	0	-0.198006	Genes
531	ODBMPB_154745	GENE-CATALOG	METAGENOMICS	Skin (all sites)	0.0484213	0.847897	1	-4.78e-15	Persistent decrease	Persistent decrease	NA	NA	NA	ODBMPB_154745 GENE-CATALOG METAGENOMICS Nape of Neck	P7	0	Batch20	Nape of Neck	C001	November	P7	DNA	Nape of Neck	POST-LAUNCH	POST-LAUNCH	7	0	0	0	1	0	0	1	0	0	0	0	0	0	0	0.198006	0	-0.198006	Genes
532	ODBMPB_154745	GENE-CATALOG	METAGENOMICS	Skin (all sites)	0.0484213	0.847897	1	-4.78e-15	Persistent decrease	Persistent decrease	NA	NA	NA	ODBMPB_154745 GENE-CATALOG METAGENOMICS Nape of Neck	P2	0	Batch19	Nape of Neck	C001	2024-08-21	P2	DNA	Nape of Neck	PRE-LAUNCH	PRE-LAUNCH	2	0	0	0	1	0	0	1	0	0	0	0	0	0	0	0.198006	0	-0.198006	Genes
533	ODBMPB_154745	GENE-CATALOG	METAGENOMICS	Skin (all sites)	0.0484213	0.847897	1	-4.78e-15	Persistent decrease	Persistent decrease	NA	NA	NA	ODBMPB_154745 GENE-CATALOG METAGENOMICS Nape of Neck	P14	0	Batch20	Nape of Neck	C002	November	P14	DNA	Nape of Neck	POST-LAUNCH	POST-LAUNCH	7	0	0	0	1	0	0	1	0	0	0	0	0	0	0	0.198006	0	-0.198006	Genes
534	ODBMPB_154745	GENE-CATALOG	METAGENOMICS	Skin (all sites)	0.0484213	0.847897	1	-4.78e-15	Persistent decrease	Persistent decrease	NA	NA	NA	ODBMPB_154745 GENE-CATALOG METAGENOMICS Nape of Neck	P1	0	Batch19	Nape of Neck	C001	2024-06-21	P1	DNA	Nape of Neck	PRE-LAUNCH	PRE-LAUNCH	1	0	0	0	1	0	0	1	0	0	0	0	0	0	0	0.198006	0	-0.198006	Genes
535	ODBMPB_154745	GENE-CATALOG	METAGENOMICS	Skin (all sites)	0.0484213	0.847897	1	-4.78e-15	Persistent decrease	Persistent decrease	NA	NA	NA	ODBMPB_154745 GENE-CATALOG METAGENOMICS Nape of Neck	P32	0	Batch31	Nape of Neck	C004	2024-12-21	P32	DNA	Nape of Neck	POST-LAUNCH	POST-LAUNCH	8	0	0	0	1	0	0	1	0	0	0	0	0	0	0	0.198006	0	-0.198006	Genes
536	ODBMPB_154745	GENE-CATALOG	METAGENOMICS	Skin (all sites)	0.0484213	0.847897	1	-4.78e-15	Persistent decrease	Persistent decrease	NA	NA	NA	ODBMPB_154745 GENE-CATALOG METAGENOMICS Nape of Neck	P5	0	Batch20	Nape of Neck	C001	Flight 2	P5	DNA	Nape of Neck	MID-FLIGHT	Flight 2	5	0	0	0	1	0	0	1	0	0	0	0	0	0	0	0.198006	0	-0.198006	Genes
537	ODBMPB_154745	GENE-CATALOG	METAGENOMICS	Skin (all sites)	0.0484213	0.847897	1	-4.78e-15	Persistent decrease	Persistent decrease	NA	NA	NA	ODBMPB_154745 GENE-CATALOG METAGENOMICS Nape of Neck	P25	0	Batch21	Nape of Neck	C004	Flight 1	P25	DNA	Nape of Neck	MID-FLIGHT	Flight 1	4	0	0	0	1	0	0	1	0	0	0	0	0	0	0	0.198006	0	-0.198006	Genes
538	ODBMPB_154745	GENE-CATALOG	METAGENOMICS	Skin (all sites)	0.0484213	0.847897	1	-4.78e-15	Persistent decrease	Persistent decrease	NA	NA	NA	ODBMPB_154745 GENE-CATALOG METAGENOMICS Nape of Neck	P8	1.54857516373472e-07	Batch20	Nape of Neck	C002	2024-06-21	P8	DNA	Nape of Neck	PRE-LAUNCH	PRE-LAUNCH	1	0	0	0	1	0	0	1	0	0	0	0	0	0	0	0.198006	0	-0.198006	Genes
539	ODBMPB_154745	GENE-CATALOG	METAGENOMICS	Skin (all sites)	0.0484213	0.847897	1	-4.78e-15	Persistent decrease	Persistent decrease	NA	NA	NA	ODBMPB_154745 GENE-CATALOG METAGENOMICS Nape of Neck	P27	0	Batch21	Nape of Neck	C004	Sept Post-Return	P27	DNA	Nape of Neck	POST-LAUNCH	POST-LAUNCH	6	0	0	0	1	0	0	1	0	0	0	0	0	0	0	0.198006	0	-0.198006	Genes
540	ODBMPB_154745	GENE-CATALOG	METAGENOMICS	Skin (all sites)	0.0484213	0.847897	1	-4.78e-15	Persistent decrease	Persistent decrease	NA	NA	NA	ODBMPB_154745 GENE-CATALOG METAGENOMICS Nape of Neck	P23	0	Batch21	Nape of Neck	C004	2024-08-21	P23	DNA	Nape of Neck	PRE-LAUNCH	PRE-LAUNCH	2	0	0	0	1	0	0	1	0	0	0	0	0	0	0	0.198006	0	-0.198006	Genes
541	ODBMPB_154745	GENE-CATALOG	METAGENOMICS	Skin (all sites)	0.0484213	0.847897	1	-4.78e-15	Persistent decrease	Persistent decrease	NA	NA	NA	ODBMPB_154745 GENE-CATALOG METAGENOMICS Nape of Neck	P18	0	Batch21	Nape of Neck	C003	Flight 1	P18	DNA	Nape of Neck	MID-FLIGHT	Flight 1	4	0	0	0	1	0	0	1	0	0	0	0	0	0	0	0.198006	0	-0.198006	Genes
542	ODBMPB_154745	GENE-CATALOG	METAGENOMICS	Skin (all sites)	0.0484213	0.847897	1	-4.78e-15	Persistent decrease	Persistent decrease	NA	NA	NA	ODBMPB_154745 GENE-CATALOG METAGENOMICS Nape of Neck	P24	0	Batch21	Nape of Neck	C004	Sept Pre-Launch	P24	DNA	Nape of Neck	PRE-LAUNCH	PRE-LAUNCH	3	0	0	0	1	0	0	1	0	0	0	0	0	0	0	0.198006	0	-0.198006	Genes
543	ODBMPB_154745	GENE-CATALOG	METAGENOMICS	Skin (all sites)	0.0484213	0.847897	1	-4.78e-15	Persistent decrease	Persistent decrease	NA	NA	NA	ODBMPB_154745 GENE-CATALOG METAGENOMICS Nape of Neck	P9	0	Batch20	Nape of Neck	C002	2024-08-21	P9	DNA	Nape of Neck	PRE-LAUNCH	PRE-LAUNCH	2	0	0	0	1	0	0	1	0	0	0	0	0	0	0	0.198006	0	-0.198006	Genes
544	ODBMPB_154745	GENE-CATALOG	METAGENOMICS	Skin (all sites)	0.0484213	0.847897	1	-4.78e-15	Persistent decrease	Persistent decrease	NA	NA	NA	ODBMPB_154745 GENE-CATALOG METAGENOMICS Nape of Neck	P17	0	Batch21	Nape of Neck	C003	Sept Pre-Launch	P17	DNA	Nape of Neck	PRE-LAUNCH	PRE-LAUNCH	3	0	0	0	1	0	0	1	0	0	0	0	0	0	0	0.198006	0	-0.198006	Genes
545	ODBMPB_154745	GENE-CATALOG	METAGENOMICS	Skin (all sites)	0.0484213	0.847897	1	-4.78e-15	Persistent decrease	Persistent decrease	NA	NA	NA	ODBMPB_154745 GENE-CATALOG METAGENOMICS Nape of Neck	P12	0	Batch20	Nape of Neck	C002	Flight 2	P12	DNA	Nape of Neck	MID-FLIGHT	Flight 2	5	0	0	0	1	0	0	1	0	0	0	0	0	0	0	0.198006	0	-0.198006	Genes
546	ODBMPB_154745	GENE-CATALOG	METAGENOMICS	Skin (all sites)	0.0484213	0.847897	1	-4.78e-15	Persistent decrease	Persistent decrease	NA	NA	NA	ODBMPB_154745 GENE-CATALOG METAGENOMICS Nape of Neck	P16	0	Batch20	Nape of Neck	C003	2024-08-21	P16	DNA	Nape of Neck	PRE-LAUNCH	PRE-LAUNCH	2	0	0	0	1	0	0	1	0	0	0	0	0	0	0	0.198006	0	-0.198006	Genes
547	ODBMPB_154745	GENE-CATALOG	METAGENOMICS	Skin (all sites)	0.0484213	0.847897	1	-4.78e-15	Persistent decrease	Persistent decrease	NA	NA	NA	ODBMPB_154745 GENE-CATALOG METAGENOMICS Nape of Neck	P30	0	Batch30	Nape of Neck	C002	2024-12-21	P30	DNA	Nape of Neck	POST-LAUNCH	POST-LAUNCH	8	0	0	0	1	0	0	1	0	0	0	0	0	0	0	0.198006	0	-0.198006	Genes
548	ODBMPB_154745	GENE-CATALOG	METAGENOMICS	Skin (all sites)	0.0484213	0.847897	1	-4.78e-15	Persistent decrease	Persistent decrease	NA	NA	NA	ODBMPB_154745 GENE-CATALOG METAGENOMICS Nape of Neck	P28	0	Batch21	Nape of Neck	C004	November	P28	DNA	Nape of Neck	POST-LAUNCH	POST-LAUNCH	7	0	0	0	1	0	0	1	0	0	0	0	0	0	0	0.198006	0	-0.198006	Genes
549	ODBMPB_154745	GENE-CATALOG	METAGENOMICS	Skin (all sites)	0.0484213	0.847897	1	-4.78e-15	Persistent decrease	Persistent decrease	NA	NA	NA	ODBMPB_154745 GENE-CATALOG METAGENOMICS Nape of Neck	P29	0	Batch29	Nape of Neck	C001	2024-12-21	P29	DNA	Nape of Neck	POST-LAUNCH	POST-LAUNCH	8	0	0	0	1	0	0	1	0	0	0	0	0	0	0	0.198006	0	-0.198006	Genes
550	ODBMPB_154745	GENE-CATALOG	METAGENOMICS	Skin (all sites)	0.0484213	0.847897	1	-4.78e-15	Persistent decrease	Persistent decrease	NA	NA	NA	ODBMPB_154745 GENE-CATALOG METAGENOMICS Nape of Neck	P22	6.96520877173736e-09	Batch21	Nape of Neck	C004	2024-06-21	P22	DNA	Nape of Neck	PRE-LAUNCH	PRE-LAUNCH	1	0	0	0	1	0	0	1	0	0	0	0	0	0	0	0.198006	0	-0.198006	Genes
551	MEPFAP_38415	GENE-CATALOG	METATRANSCRIPTOMICS	Skin (all sites)	0.043346	2.16091	1	-0.129795	Persistent decrease	Persistent decrease	NA	NA	NA	MEPFAP_38415 GENE-CATALOG METATRANSCRIPTOMICS Nape of Neck	6809-CEM-0360	0		Nape of Neck	C003	Sept Post-Return	P20	RNA	Nape of Neck	POST-LAUNCH	POST-LAUNCH	6	0	0	0	1	0	0	1	0	0	0	0	0	0	0	2.30736	-0.0283117	-2.33567	Genes
552	MEPFAP_38415	GENE-CATALOG	METATRANSCRIPTOMICS	Skin (all sites)	0.043346	2.16091	1	-0.129795	Persistent decrease	Persistent decrease	NA	NA	NA	MEPFAP_38415 GENE-CATALOG METATRANSCRIPTOMICS Nape of Neck	6809-CEM-0329	0		Nape of Neck	C004	November	P28	RNA	Nape of Neck	POST-LAUNCH	POST-LAUNCH	7	0	0	0	1	0	0	1	0	0	0	0	0	0	0	2.30736	-0.0283117	-2.33567	Genes
553	MEPFAP_38415	GENE-CATALOG	METATRANSCRIPTOMICS	Skin (all sites)	0.043346	2.16091	1	-0.129795	Persistent decrease	Persistent decrease	NA	NA	NA	MEPFAP_38415 GENE-CATALOG METATRANSCRIPTOMICS Nape of Neck	6809-CEM-0321	0		Nape of Neck	C004	Sept Post-Return	P27	RNA	Nape of Neck	POST-LAUNCH	POST-LAUNCH	6	0	0	0	1	0	0	1	0	0	0	0	0	0	0	2.30736	-0.0283117	-2.33567	Genes
554	MEPFAP_38415	GENE-CATALOG	METATRANSCRIPTOMICS	Skin (all sites)	0.043346	2.16091	1	-0.129795	Persistent decrease	Persistent decrease	NA	NA	NA	MEPFAP_38415 GENE-CATALOG METATRANSCRIPTOMICS Nape of Neck	6809-CEM-0344	0		Nape of Neck	C003	Flight 1	P18	RNA	Nape of Neck	MID-FLIGHT	Flight 1	4	0	0	0	1	0	0	1	0	0	0	0	0	0	0	2.30736	-0.0283117	-2.33567	Genes
555	MEPFAP_38415	GENE-CATALOG	METATRANSCRIPTOMICS	Skin (all sites)	0.043346	2.16091	1	-0.129795	Persistent decrease	Persistent decrease	NA	NA	NA	MEPFAP_38415 GENE-CATALOG METATRANSCRIPTOMICS Nape of Neck	6809-CEM-0345	0		Nape of Neck	C002	2024-12-21	P30	RNA	Nape of Neck	POST-LAUNCH	POST-LAUNCH	8	0	0	0	1	0	0	1	0	0	0	0	0	0	0	2.30736	-0.0283117	-2.33567	Genes
556	MEPFAP_38415	GENE-CATALOG	METATRANSCRIPTOMICS	Skin (all sites)	0.043346	2.16091	1	-0.129795	Persistent decrease	Persistent decrease	NA	NA	NA	MEPFAP_38415 GENE-CATALOG METATRANSCRIPTOMICS Nape of Neck	6809-CEM-0368	0		Nape of Neck	C003	November	P21	RNA	Nape of Neck	POST-LAUNCH	POST-LAUNCH	7	0	0	0	1	0	0	1	0	0	0	0	0	0	0	2.30736	-0.0283117	-2.33567	Genes
557	MEPFAP_38415	GENE-CATALOG	METATRANSCRIPTOMICS	Skin (all sites)	0.043346	2.16091	1	-0.129795	Persistent decrease	Persistent decrease	NA	NA	NA	MEPFAP_38415 GENE-CATALOG METATRANSCRIPTOMICS Nape of Neck	6809-CEM-0336	5.67757140142182e-08		Nape of Neck	C003	Sept Pre-Launch	P17	RNA	Nape of Neck	PRE-LAUNCH	PRE-LAUNCH	3	0	0	0	1	0	0	1	0	0	0	0	0	0	0	2.30736	-0.0283117	-2.33567	Genes
558	MEPFAP_38415	GENE-CATALOG	METATRANSCRIPTOMICS	Skin (all sites)	0.043346	2.16091	1	-0.129795	Persistent decrease	Persistent decrease	NA	NA	NA	MEPFAP_38415 GENE-CATALOG METATRANSCRIPTOMICS Nape of Neck	6809-CEM-0319	0		Nape of Neck	C001	Sept Pre-Launch	P3	RNA	Nape of Neck	PRE-LAUNCH	PRE-LAUNCH	3	0	0	0	1	0	0	1	0	0	0	0	0	0	0	2.30736	-0.0283117	-2.33567	Genes
559	MEPFAP_38415	GENE-CATALOG	METATRANSCRIPTOMICS	Skin (all sites)	0.043346	2.16091	1	-0.129795	Persistent decrease	Persistent decrease	NA	NA	NA	MEPFAP_38415 GENE-CATALOG METATRANSCRIPTOMICS Nape of Neck	6809-CEM-0312	0		Nape of Neck	C002	November	P14	RNA	Nape of Neck	POST-LAUNCH	POST-LAUNCH	7	0	0	0	1	0	0	1	0	0	0	0	0	0	0	2.30736	-0.0283117	-2.33567	Genes
560	MEPFAP_38415	GENE-CATALOG	METATRANSCRIPTOMICS	Skin (all sites)	0.043346	2.16091	1	-0.129795	Persistent decrease	Persistent decrease	NA	NA	NA	MEPFAP_38415 GENE-CATALOG METATRANSCRIPTOMICS Nape of Neck	6809-CEM-0304	0		Nape of Neck	C002	Sept Post-Return	P13	RNA	Nape of Neck	POST-LAUNCH	POST-LAUNCH	6	0	0	0	1	0	0	1	0	0	0	0	0	0	0	2.30736	-0.0283117	-2.33567	Genes
561	MEPFAP_38415	GENE-CATALOG	METATRANSCRIPTOMICS	Skin (all sites)	0.043346	2.16091	1	-0.129795	Persistent decrease	Persistent decrease	NA	NA	NA	MEPFAP_38415 GENE-CATALOG METATRANSCRIPTOMICS Nape of Neck	6809-CEM-0352	1.58544132356574e-08		Nape of Neck	C003	Flight 2	P19	RNA	Nape of Neck	MID-FLIGHT	Flight 2	5	0	0	0	1	0	0	1	0	0	0	0	0	0	0	2.30736	-0.0283117	-2.33567	Genes
562	MEPFAP_38415	GENE-CATALOG	METATRANSCRIPTOMICS	Skin (all sites)	0.043346	2.16091	1	-0.129795	Persistent decrease	Persistent decrease	NA	NA	NA	MEPFAP_38415 GENE-CATALOG METATRANSCRIPTOMICS Nape of Neck	6809-CEM-0351	0		Nape of Neck	C001	November	P7	RNA	Nape of Neck	POST-LAUNCH	POST-LAUNCH	7	0	0	0	1	0	0	1	0	0	0	0	0	0	0	2.30736	-0.0283117	-2.33567	Genes
563	MEPFAP_38415	GENE-CATALOG	METATRANSCRIPTOMICS	Skin (all sites)	0.043346	2.16091	1	-0.129795	Persistent decrease	Persistent decrease	NA	NA	NA	MEPFAP_38415 GENE-CATALOG METATRANSCRIPTOMICS Nape of Neck	6809-CEM-0289	0		Nape of Neck	C004	2024-08-21	P23	RNA	Nape of Neck	PRE-LAUNCH	PRE-LAUNCH	2	0	0	0	1	0	0	1	0	0	0	0	0	0	0	2.30736	-0.0283117	-2.33567	Genes
564	MEPFAP_38415	GENE-CATALOG	METATRANSCRIPTOMICS	Skin (all sites)	0.043346	2.16091	1	-0.129795	Persistent decrease	Persistent decrease	NA	NA	NA	MEPFAP_38415 GENE-CATALOG METATRANSCRIPTOMICS Nape of Neck	6809-CEM-0296	0		Nape of Neck	C002	Flight 2	P12	RNA	Nape of Neck	MID-FLIGHT	Flight 2	5	0	0	0	1	0	0	1	0	0	0	0	0	0	0	2.30736	-0.0283117	-2.33567	Genes
565	MEPFAP_38415	GENE-CATALOG	METATRANSCRIPTOMICS	Skin (all sites)	0.043346	2.16091	1	-0.129795	Persistent decrease	Persistent decrease	NA	NA	NA	MEPFAP_38415 GENE-CATALOG METATRANSCRIPTOMICS Nape of Neck	6809-CEM-0320	0		Nape of Neck	C003	2024-06-21	P15	RNA	Nape of Neck	PRE-LAUNCH	PRE-LAUNCH	1	0	0	0	1	0	0	1	0	0	0	0	0	0	0	2.30736	-0.0283117	-2.33567	Genes
566	MEPFAP_38415	GENE-CATALOG	METATRANSCRIPTOMICS	Skin (all sites)	0.043346	2.16091	1	-0.129795	Persistent decrease	Persistent decrease	NA	NA	NA	MEPFAP_38415 GENE-CATALOG METATRANSCRIPTOMICS Nape of Neck	6809-CEM-0359	9.65413517683872e-07		Nape of Neck	C002	2024-06-21	P8	RNA	Nape of Neck	PRE-LAUNCH	PRE-LAUNCH	1	0	0	0	1	0	0	1	0	0	0	0	0	0	0	2.30736	-0.0283117	-2.33567	Genes
567	MEPFAP_38415	GENE-CATALOG	METATRANSCRIPTOMICS	Skin (all sites)	0.043346	2.16091	1	-0.129795	Persistent decrease	Persistent decrease	NA	NA	NA	MEPFAP_38415 GENE-CATALOG METATRANSCRIPTOMICS Nape of Neck	6809-CEM-0288	0		Nape of Neck	C002	Flight 1	P11	RNA	Nape of Neck	MID-FLIGHT	Flight 1	4	0	0	0	1	0	0	1	0	0	0	0	0	0	0	2.30736	-0.0283117	-2.33567	Genes
568	MEPFAP_38415	GENE-CATALOG	METATRANSCRIPTOMICS	Skin (all sites)	0.043346	2.16091	1	-0.129795	Persistent decrease	Persistent decrease	NA	NA	NA	MEPFAP_38415 GENE-CATALOG METATRANSCRIPTOMICS Nape of Neck	6809-CEM-0361	0		Nape of Neck	C004	2024-12-21	P32	RNA	Nape of Neck	POST-LAUNCH	POST-LAUNCH	8	0	0	0	1	0	0	1	0	0	0	0	0	0	0	2.30736	-0.0283117	-2.33567	Genes
569	MEPFAP_38415	GENE-CATALOG	METATRANSCRIPTOMICS	Skin (all sites)	0.043346	2.16091	1	-0.129795	Persistent decrease	Persistent decrease	NA	NA	NA	MEPFAP_38415 GENE-CATALOG METATRANSCRIPTOMICS Nape of Neck	6809-CEM-0297	0		Nape of Neck	C004	Sept Pre-Launch	P24	RNA	Nape of Neck	PRE-LAUNCH	PRE-LAUNCH	3	0	0	0	1	0	0	1	0	0	0	0	0	0	0	2.30736	-0.0283117	-2.33567	Genes
570	MEPFAP_38415	GENE-CATALOG	METATRANSCRIPTOMICS	Skin (all sites)	0.043346	2.16091	1	-0.129795	Persistent decrease	Persistent decrease	NA	NA	NA	MEPFAP_38415 GENE-CATALOG METATRANSCRIPTOMICS Nape of Neck	6809-CEM-0343	0		Nape of Neck	C001	Sept Post-Return	P6	RNA	Nape of Neck	POST-LAUNCH	POST-LAUNCH	6	0	0	0	1	0	0	1	0	0	0	0	0	0	0	2.30736	-0.0283117	-2.33567	Genes
571	MEPFAP_38415	GENE-CATALOG	METATRANSCRIPTOMICS	Skin (all sites)	0.043346	2.16091	1	-0.129795	Persistent decrease	Persistent decrease	NA	NA	NA	MEPFAP_38415 GENE-CATALOG METATRANSCRIPTOMICS Nape of Neck	6809-CEM-0280	0		Nape of Neck	C002	Sept Pre-Launch	P10	RNA	Nape of Neck	PRE-LAUNCH	PRE-LAUNCH	3	0	0	0	1	0	0	1	0	0	0	0	0	0	0	2.30736	-0.0283117	-2.33567	Genes
572	MEPFAP_38415	GENE-CATALOG	METATRANSCRIPTOMICS	Skin (all sites)	0.043346	2.16091	1	-0.129795	Persistent decrease	Persistent decrease	NA	NA	NA	MEPFAP_38415 GENE-CATALOG METATRANSCRIPTOMICS Nape of Neck	6809-CEM-0337	0		Nape of Neck	C001	2024-12-21	P29	RNA	Nape of Neck	POST-LAUNCH	POST-LAUNCH	8	0	0	0	1	0	0	1	0	0	0	0	0	0	0	2.30736	-0.0283117	-2.33567	Genes
573	MEPFAP_38415	GENE-CATALOG	METATRANSCRIPTOMICS	Skin (all sites)	0.043346	2.16091	1	-0.129795	Persistent decrease	Persistent decrease	NA	NA	NA	MEPFAP_38415 GENE-CATALOG METATRANSCRIPTOMICS Nape of Neck	6809-CEM-0335	0		Nape of Neck	C001	Flight 2	P5	RNA	Nape of Neck	MID-FLIGHT	Flight 2	5	0	0	0	1	0	0	1	0	0	0	0	0	0	0	2.30736	-0.0283117	-2.33567	Genes
574	MEPFAP_38415	GENE-CATALOG	METATRANSCRIPTOMICS	Skin (all sites)	0.043346	2.16091	1	-0.129795	Persistent decrease	Persistent decrease	NA	NA	NA	MEPFAP_38415 GENE-CATALOG METATRANSCRIPTOMICS Nape of Neck	6809-CEM-0305	0		Nape of Neck	C004	Flight 1	P25	RNA	Nape of Neck	MID-FLIGHT	Flight 1	4	0	0	0	1	0	0	1	0	0	0	0	0	0	0	2.30736	-0.0283117	-2.33567	Genes
575	MEPFAP_38415	GENE-CATALOG	METATRANSCRIPTOMICS	Skin (all sites)	0.043346	2.16091	1	-0.129795	Persistent decrease	Persistent decrease	NA	NA	NA	MEPFAP_38415 GENE-CATALOG METATRANSCRIPTOMICS Nape of Neck	6809-CEM-0327	0		Nape of Neck	C001	Flight 1	P4	RNA	Nape of Neck	MID-FLIGHT	Flight 1	4	0	0	0	1	0	0	1	0	0	0	0	0	0	0	2.30736	-0.0283117	-2.33567	Genes
576	MEPFAP_38415	GENE-CATALOG	METATRANSCRIPTOMICS	Skin (all sites)	0.043346	2.16091	1	-0.129795	Persistent decrease	Persistent decrease	NA	NA	NA	MEPFAP_38415 GENE-CATALOG METATRANSCRIPTOMICS Nape of Neck	6809-CEM-0313	0		Nape of Neck	C004	Flight 2	P26	RNA	Nape of Neck	MID-FLIGHT	Flight 2	5	0	0	0	1	0	0	1	0	0	0	0	0	0	0	2.30736	-0.0283117	-2.33567	Genes
577	MEPFAP_38415	GENE-CATALOG	METATRANSCRIPTOMICS	Skin (all sites)	0.043346	2.16091	1	-0.129795	Persistent decrease	Persistent decrease	NA	NA	NA	MEPFAP_38415 GENE-CATALOG METATRANSCRIPTOMICS Nape of Neck	6809-CEM-0281	2.67513722116376e-07		Nape of Neck	C004	2024-06-21	P22	RNA	Nape of Neck	PRE-LAUNCH	PRE-LAUNCH	1	0	0	0	1	0	0	1	0	0	0	0	0	0	0	2.30736	-0.0283117	-2.33567	Genes
578	MEPFAP_38415	GENE-CATALOG	METATRANSCRIPTOMICS	Skin (all sites)	0.043346	2.16091	1	-0.129795	Persistent decrease	Persistent decrease	NA	NA	NA	MEPFAP_38415 GENE-CATALOG METATRANSCRIPTOMICS Nape of Neck	6809-CEM-0353	0		Nape of Neck	C003	2024-12-21	P31	RNA	Nape of Neck	POST-LAUNCH	POST-LAUNCH	8	0	0	0	1	0	0	1	0	0	0	0	0	0	0	2.30736	-0.0283117	-2.33567	Genes
579	MEPFAP_38415	GENE-CATALOG	METATRANSCRIPTOMICS	Skin (all sites)	0.043346	2.16091	1	-0.129795	Persistent decrease	Persistent decrease	NA	NA	NA	MEPFAP_38415 GENE-CATALOG METATRANSCRIPTOMICS Nape of Neck	6809-CEM-0311	0		Nape of Neck	C001	2024-08-21	P2	RNA	Nape of Neck	PRE-LAUNCH	PRE-LAUNCH	2	0	0	0	1	0	0	1	0	0	0	0	0	0	0	2.30736	-0.0283117	-2.33567	Genes
580	MEPFAP_38415	GENE-CATALOG	METATRANSCRIPTOMICS	Skin (all sites)	0.043346	2.16091	1	-0.129795	Persistent decrease	Persistent decrease	NA	NA	NA	MEPFAP_38415 GENE-CATALOG METATRANSCRIPTOMICS Nape of Neck	6809-CEM-0367	3.46597002319662e-06		Nape of Neck	C002	2024-08-21	P9	RNA	Nape of Neck	PRE-LAUNCH	PRE-LAUNCH	2	0	0	0	1	0	0	1	0	0	0	0	0	0	0	2.30736	-0.0283117	-2.33567	Genes
581	MEPFAP_38415	GENE-CATALOG	METATRANSCRIPTOMICS	Skin (all sites)	0.043346	2.16091	1	-0.129795	Persistent decrease	Persistent decrease	NA	NA	NA	MEPFAP_38415 GENE-CATALOG METATRANSCRIPTOMICS Nape of Neck	6809-CEM-0328	0		Nape of Neck	C003	2024-08-21	P16	RNA	Nape of Neck	PRE-LAUNCH	PRE-LAUNCH	2	0	0	0	1	0	0	1	0	0	0	0	0	0	0	2.30736	-0.0283117	-2.33567	Genes
582	MEPFAP_38415	GENE-CATALOG	METATRANSCRIPTOMICS	Skin (all sites)	0.043346	2.16091	1	-0.129795	Persistent decrease	Persistent decrease	NA	NA	NA	MEPFAP_38415 GENE-CATALOG METATRANSCRIPTOMICS Nape of Neck	6809-CEM-0303	1.01752444786423e-07		Nape of Neck	C001	2024-06-21	P1	RNA	Nape of Neck	PRE-LAUNCH	PRE-LAUNCH	1	0	0	0	1	0	0	1	0	0	0	0	0	0	0	2.30736	-0.0283117	-2.33567	Genes
583	CMMBMA_41985	GENE-CATALOG	METATRANSCRIPTOMICS	Skin (all sites)	0.0366114	1.69436	1	-0.106995	Persistent decrease	Persistent decrease	NA	NA	NA	CMMBMA_41985 GENE-CATALOG METATRANSCRIPTOMICS Nape of Neck	6809-CEM-0360	0		Nape of Neck	C003	Sept Post-Return	P20	RNA	Nape of Neck	POST-LAUNCH	POST-LAUNCH	6	0	0	0	1	0	0	1	0	0	0	0	0	0	0	0.99972	0.0292251	-0.970495	Genes
584	CMMBMA_41985	GENE-CATALOG	METATRANSCRIPTOMICS	Skin (all sites)	0.0366114	1.69436	1	-0.106995	Persistent decrease	Persistent decrease	NA	NA	NA	CMMBMA_41985 GENE-CATALOG METATRANSCRIPTOMICS Nape of Neck	6809-CEM-0329	0		Nape of Neck	C004	November	P28	RNA	Nape of Neck	POST-LAUNCH	POST-LAUNCH	7	0	0	0	1	0	0	1	0	0	0	0	0	0	0	0.99972	0.0292251	-0.970495	Genes
585	CMMBMA_41985	GENE-CATALOG	METATRANSCRIPTOMICS	Skin (all sites)	0.0366114	1.69436	1	-0.106995	Persistent decrease	Persistent decrease	NA	NA	NA	CMMBMA_41985 GENE-CATALOG METATRANSCRIPTOMICS Nape of Neck	6809-CEM-0321	0		Nape of Neck	C004	Sept Post-Return	P27	RNA	Nape of Neck	POST-LAUNCH	POST-LAUNCH	6	0	0	0	1	0	0	1	0	0	0	0	0	0	0	0.99972	0.0292251	-0.970495	Genes
586	CMMBMA_41985	GENE-CATALOG	METATRANSCRIPTOMICS	Skin (all sites)	0.0366114	1.69436	1	-0.106995	Persistent decrease	Persistent decrease	NA	NA	NA	CMMBMA_41985 GENE-CATALOG METATRANSCRIPTOMICS Nape of Neck	6809-CEM-0344	0		Nape of Neck	C003	Flight 1	P18	RNA	Nape of Neck	MID-FLIGHT	Flight 1	4	0	0	0	1	0	0	1	0	0	0	0	0	0	0	0.99972	0.0292251	-0.970495	Genes
587	CMMBMA_41985	GENE-CATALOG	METATRANSCRIPTOMICS	Skin (all sites)	0.0366114	1.69436	1	-0.106995	Persistent decrease	Persistent decrease	NA	NA	NA	CMMBMA_41985 GENE-CATALOG METATRANSCRIPTOMICS Nape of Neck	6809-CEM-0345	0		Nape of Neck	C002	2024-12-21	P30	RNA	Nape of Neck	POST-LAUNCH	POST-LAUNCH	8	0	0	0	1	0	0	1	0	0	0	0	0	0	0	0.99972	0.0292251	-0.970495	Genes
588	CMMBMA_41985	GENE-CATALOG	METATRANSCRIPTOMICS	Skin (all sites)	0.0366114	1.69436	1	-0.106995	Persistent decrease	Persistent decrease	NA	NA	NA	CMMBMA_41985 GENE-CATALOG METATRANSCRIPTOMICS Nape of Neck	6809-CEM-0368	0		Nape of Neck	C003	November	P21	RNA	Nape of Neck	POST-LAUNCH	POST-LAUNCH	7	0	0	0	1	0	0	1	0	0	0	0	0	0	0	0.99972	0.0292251	-0.970495	Genes
589	CMMBMA_41985	GENE-CATALOG	METATRANSCRIPTOMICS	Skin (all sites)	0.0366114	1.69436	1	-0.106995	Persistent decrease	Persistent decrease	NA	NA	NA	CMMBMA_41985 GENE-CATALOG METATRANSCRIPTOMICS Nape of Neck	6809-CEM-0336	0		Nape of Neck	C003	Sept Pre-Launch	P17	RNA	Nape of Neck	PRE-LAUNCH	PRE-LAUNCH	3	0	0	0	1	0	0	1	0	0	0	0	0	0	0	0.99972	0.0292251	-0.970495	Genes
590	CMMBMA_41985	GENE-CATALOG	METATRANSCRIPTOMICS	Skin (all sites)	0.0366114	1.69436	1	-0.106995	Persistent decrease	Persistent decrease	NA	NA	NA	CMMBMA_41985 GENE-CATALOG METATRANSCRIPTOMICS Nape of Neck	6809-CEM-0319	6.58215082616853e-08		Nape of Neck	C001	Sept Pre-Launch	P3	RNA	Nape of Neck	PRE-LAUNCH	PRE-LAUNCH	3	0	0	0	1	0	0	1	0	0	0	0	0	0	0	0.99972	0.0292251	-0.970495	Genes
591	CMMBMA_41985	GENE-CATALOG	METATRANSCRIPTOMICS	Skin (all sites)	0.0366114	1.69436	1	-0.106995	Persistent decrease	Persistent decrease	NA	NA	NA	CMMBMA_41985 GENE-CATALOG METATRANSCRIPTOMICS Nape of Neck	6809-CEM-0312	0		Nape of Neck	C002	November	P14	RNA	Nape of Neck	POST-LAUNCH	POST-LAUNCH	7	0	0	0	1	0	0	1	0	0	0	0	0	0	0	0.99972	0.0292251	-0.970495	Genes
592	CMMBMA_41985	GENE-CATALOG	METATRANSCRIPTOMICS	Skin (all sites)	0.0366114	1.69436	1	-0.106995	Persistent decrease	Persistent decrease	NA	NA	NA	CMMBMA_41985 GENE-CATALOG METATRANSCRIPTOMICS Nape of Neck	6809-CEM-0304	0		Nape of Neck	C002	Sept Post-Return	P13	RNA	Nape of Neck	POST-LAUNCH	POST-LAUNCH	6	0	0	0	1	0	0	1	0	0	0	0	0	0	0	0.99972	0.0292251	-0.970495	Genes
593	CMMBMA_41985	GENE-CATALOG	METATRANSCRIPTOMICS	Skin (all sites)	0.0366114	1.69436	1	-0.106995	Persistent decrease	Persistent decrease	NA	NA	NA	CMMBMA_41985 GENE-CATALOG METATRANSCRIPTOMICS Nape of Neck	6809-CEM-0352	1.58544132356574e-08		Nape of Neck	C003	Flight 2	P19	RNA	Nape of Neck	MID-FLIGHT	Flight 2	5	0	0	0	1	0	0	1	0	0	0	0	0	0	0	0.99972	0.0292251	-0.970495	Genes
594	CMMBMA_41985	GENE-CATALOG	METATRANSCRIPTOMICS	Skin (all sites)	0.0366114	1.69436	1	-0.106995	Persistent decrease	Persistent decrease	NA	NA	NA	CMMBMA_41985 GENE-CATALOG METATRANSCRIPTOMICS Nape of Neck	6809-CEM-0351	0		Nape of Neck	C001	November	P7	RNA	Nape of Neck	POST-LAUNCH	POST-LAUNCH	7	0	0	0	1	0	0	1	0	0	0	0	0	0	0	0.99972	0.0292251	-0.970495	Genes
595	CMMBMA_41985	GENE-CATALOG	METATRANSCRIPTOMICS	Skin (all sites)	0.0366114	1.69436	1	-0.106995	Persistent decrease	Persistent decrease	NA	NA	NA	CMMBMA_41985 GENE-CATALOG METATRANSCRIPTOMICS Nape of Neck	6809-CEM-0289	7.39812923999117e-08		Nape of Neck	C004	2024-08-21	P23	RNA	Nape of Neck	PRE-LAUNCH	PRE-LAUNCH	2	0	0	0	1	0	0	1	0	0	0	0	0	0	0	0.99972	0.0292251	-0.970495	Genes
596	CMMBMA_41985	GENE-CATALOG	METATRANSCRIPTOMICS	Skin (all sites)	0.0366114	1.69436	1	-0.106995	Persistent decrease	Persistent decrease	NA	NA	NA	CMMBMA_41985 GENE-CATALOG METATRANSCRIPTOMICS Nape of Neck	6809-CEM-0296	0		Nape of Neck	C002	Flight 2	P12	RNA	Nape of Neck	MID-FLIGHT	Flight 2	5	0	0	0	1	0	0	1	0	0	0	0	0	0	0	0.99972	0.0292251	-0.970495	Genes
597	CMMBMA_41985	GENE-CATALOG	METATRANSCRIPTOMICS	Skin (all sites)	0.0366114	1.69436	1	-0.106995	Persistent decrease	Persistent decrease	NA	NA	NA	CMMBMA_41985 GENE-CATALOG METATRANSCRIPTOMICS Nape of Neck	6809-CEM-0320	0		Nape of Neck	C003	2024-06-21	P15	RNA	Nape of Neck	PRE-LAUNCH	PRE-LAUNCH	1	0	0	0	1	0	0	1	0	0	0	0	0	0	0	0.99972	0.0292251	-0.970495	Genes
598	CMMBMA_41985	GENE-CATALOG	METATRANSCRIPTOMICS	Skin (all sites)	0.0366114	1.69436	1	-0.106995	Persistent decrease	Persistent decrease	NA	NA	NA	CMMBMA_41985 GENE-CATALOG METATRANSCRIPTOMICS Nape of Neck	6809-CEM-0359	0		Nape of Neck	C002	2024-06-21	P8	RNA	Nape of Neck	PRE-LAUNCH	PRE-LAUNCH	1	0	0	0	1	0	0	1	0	0	0	0	0	0	0	0.99972	0.0292251	-0.970495	Genes
599	CMMBMA_41985	GENE-CATALOG	METATRANSCRIPTOMICS	Skin (all sites)	0.0366114	1.69436	1	-0.106995	Persistent decrease	Persistent decrease	NA	NA	NA	CMMBMA_41985 GENE-CATALOG METATRANSCRIPTOMICS Nape of Neck	6809-CEM-0288	0		Nape of Neck	C002	Flight 1	P11	RNA	Nape of Neck	MID-FLIGHT	Flight 1	4	0	0	0	1	0	0	1	0	0	0	0	0	0	0	0.99972	0.0292251	-0.970495	Genes
600	CMMBMA_41985	GENE-CATALOG	METATRANSCRIPTOMICS	Skin (all sites)	0.0366114	1.69436	1	-0.106995	Persistent decrease	Persistent decrease	NA	NA	NA	CMMBMA_41985 GENE-CATALOG METATRANSCRIPTOMICS Nape of Neck	6809-CEM-0361	0		Nape of Neck	C004	2024-12-21	P32	RNA	Nape of Neck	POST-LAUNCH	POST-LAUNCH	8	0	0	0	1	0	0	1	0	0	0	0	0	0	0	0.99972	0.0292251	-0.970495	Genes
601	CMMBMA_41985	GENE-CATALOG	METATRANSCRIPTOMICS	Skin (all sites)	0.0366114	1.69436	1	-0.106995	Persistent decrease	Persistent decrease	NA	NA	NA	CMMBMA_41985 GENE-CATALOG METATRANSCRIPTOMICS Nape of Neck	6809-CEM-0297	0		Nape of Neck	C004	Sept Pre-Launch	P24	RNA	Nape of Neck	PRE-LAUNCH	PRE-LAUNCH	3	0	0	0	1	0	0	1	0	0	0	0	0	0	0	0.99972	0.0292251	-0.970495	Genes
602	CMMBMA_41985	GENE-CATALOG	METATRANSCRIPTOMICS	Skin (all sites)	0.0366114	1.69436	1	-0.106995	Persistent decrease	Persistent decrease	NA	NA	NA	CMMBMA_41985 GENE-CATALOG METATRANSCRIPTOMICS Nape of Neck	6809-CEM-0343	0		Nape of Neck	C001	Sept Post-Return	P6	RNA	Nape of Neck	POST-LAUNCH	POST-LAUNCH	6	0	0	0	1	0	0	1	0	0	0	0	0	0	0	0.99972	0.0292251	-0.970495	Genes
603	CMMBMA_41985	GENE-CATALOG	METATRANSCRIPTOMICS	Skin (all sites)	0.0366114	1.69436	1	-0.106995	Persistent decrease	Persistent decrease	NA	NA	NA	CMMBMA_41985 GENE-CATALOG METATRANSCRIPTOMICS Nape of Neck	6809-CEM-0280	6.80434168410027e-07		Nape of Neck	C002	Sept Pre-Launch	P10	RNA	Nape of Neck	PRE-LAUNCH	PRE-LAUNCH	3	0	0	0	1	0	0	1	0	0	0	0	0	0	0	0.99972	0.0292251	-0.970495	Genes
604	CMMBMA_41985	GENE-CATALOG	METATRANSCRIPTOMICS	Skin (all sites)	0.0366114	1.69436	1	-0.106995	Persistent decrease	Persistent decrease	NA	NA	NA	CMMBMA_41985 GENE-CATALOG METATRANSCRIPTOMICS Nape of Neck	6809-CEM-0337	0		Nape of Neck	C001	2024-12-21	P29	RNA	Nape of Neck	POST-LAUNCH	POST-LAUNCH	8	0	0	0	1	0	0	1	0	0	0	0	0	0	0	0.99972	0.0292251	-0.970495	Genes
605	CMMBMA_41985	GENE-CATALOG	METATRANSCRIPTOMICS	Skin (all sites)	0.0366114	1.69436	1	-0.106995	Persistent decrease	Persistent decrease	NA	NA	NA	CMMBMA_41985 GENE-CATALOG METATRANSCRIPTOMICS Nape of Neck	6809-CEM-0335	0		Nape of Neck	C001	Flight 2	P5	RNA	Nape of Neck	MID-FLIGHT	Flight 2	5	0	0	0	1	0	0	1	0	0	0	0	0	0	0	0.99972	0.0292251	-0.970495	Genes
606	CMMBMA_41985	GENE-CATALOG	METATRANSCRIPTOMICS	Skin (all sites)	0.0366114	1.69436	1	-0.106995	Persistent decrease	Persistent decrease	NA	NA	NA	CMMBMA_41985 GENE-CATALOG METATRANSCRIPTOMICS Nape of Neck	6809-CEM-0305	0		Nape of Neck	C004	Flight 1	P25	RNA	Nape of Neck	MID-FLIGHT	Flight 1	4	0	0	0	1	0	0	1	0	0	0	0	0	0	0	0.99972	0.0292251	-0.970495	Genes
607	CMMBMA_41985	GENE-CATALOG	METATRANSCRIPTOMICS	Skin (all sites)	0.0366114	1.69436	1	-0.106995	Persistent decrease	Persistent decrease	NA	NA	NA	CMMBMA_41985 GENE-CATALOG METATRANSCRIPTOMICS Nape of Neck	6809-CEM-0327	0		Nape of Neck	C001	Flight 1	P4	RNA	Nape of Neck	MID-FLIGHT	Flight 1	4	0	0	0	1	0	0	1	0	0	0	0	0	0	0	0.99972	0.0292251	-0.970495	Genes
608	CMMBMA_41985	GENE-CATALOG	METATRANSCRIPTOMICS	Skin (all sites)	0.0366114	1.69436	1	-0.106995	Persistent decrease	Persistent decrease	NA	NA	NA	CMMBMA_41985 GENE-CATALOG METATRANSCRIPTOMICS Nape of Neck	6809-CEM-0313	0		Nape of Neck	C004	Flight 2	P26	RNA	Nape of Neck	MID-FLIGHT	Flight 2	5	0	0	0	1	0	0	1	0	0	0	0	0	0	0	0.99972	0.0292251	-0.970495	Genes
609	CMMBMA_41985	GENE-CATALOG	METATRANSCRIPTOMICS	Skin (all sites)	0.0366114	1.69436	1	-0.106995	Persistent decrease	Persistent decrease	NA	NA	NA	CMMBMA_41985 GENE-CATALOG METATRANSCRIPTOMICS Nape of Neck	6809-CEM-0281	0		Nape of Neck	C004	2024-06-21	P22	RNA	Nape of Neck	PRE-LAUNCH	PRE-LAUNCH	1	0	0	0	1	0	0	1	0	0	0	0	0	0	0	0.99972	0.0292251	-0.970495	Genes
610	CMMBMA_41985	GENE-CATALOG	METATRANSCRIPTOMICS	Skin (all sites)	0.0366114	1.69436	1	-0.106995	Persistent decrease	Persistent decrease	NA	NA	NA	CMMBMA_41985 GENE-CATALOG METATRANSCRIPTOMICS Nape of Neck	6809-CEM-0353	4.88249178847273e-08		Nape of Neck	C003	2024-12-21	P31	RNA	Nape of Neck	POST-LAUNCH	POST-LAUNCH	8	0	0	0	1	0	0	1	0	0	0	0	0	0	0	0.99972	0.0292251	-0.970495	Genes
611	CMMBMA_41985	GENE-CATALOG	METATRANSCRIPTOMICS	Skin (all sites)	0.0366114	1.69436	1	-0.106995	Persistent decrease	Persistent decrease	NA	NA	NA	CMMBMA_41985 GENE-CATALOG METATRANSCRIPTOMICS Nape of Neck	6809-CEM-0311	3.42981485672323e-07		Nape of Neck	C001	2024-08-21	P2	RNA	Nape of Neck	PRE-LAUNCH	PRE-LAUNCH	2	0	0	0	1	0	0	1	0	0	0	0	0	0	0	0.99972	0.0292251	-0.970495	Genes
612	CMMBMA_41985	GENE-CATALOG	METATRANSCRIPTOMICS	Skin (all sites)	0.0366114	1.69436	1	-0.106995	Persistent decrease	Persistent decrease	NA	NA	NA	CMMBMA_41985 GENE-CATALOG METATRANSCRIPTOMICS Nape of Neck	6809-CEM-0367	0		Nape of Neck	C002	2024-08-21	P9	RNA	Nape of Neck	PRE-LAUNCH	PRE-LAUNCH	2	0	0	0	1	0	0	1	0	0	0	0	0	0	0	0.99972	0.0292251	-0.970495	Genes
613	CMMBMA_41985	GENE-CATALOG	METATRANSCRIPTOMICS	Skin (all sites)	0.0366114	1.69436	1	-0.106995	Persistent decrease	Persistent decrease	NA	NA	NA	CMMBMA_41985 GENE-CATALOG METATRANSCRIPTOMICS Nape of Neck	6809-CEM-0328	3.69064491709583e-08		Nape of Neck	C003	2024-08-21	P16	RNA	Nape of Neck	PRE-LAUNCH	PRE-LAUNCH	2	0	0	0	1	0	0	1	0	0	0	0	0	0	0	0.99972	0.0292251	-0.970495	Genes
614	CMMBMA_41985	GENE-CATALOG	METATRANSCRIPTOMICS	Skin (all sites)	0.0366114	1.69436	1	-0.106995	Persistent decrease	Persistent decrease	NA	NA	NA	CMMBMA_41985 GENE-CATALOG METATRANSCRIPTOMICS Nape of Neck	6809-CEM-0303	4.6962666824503e-08		Nape of Neck	C001	2024-06-21	P1	RNA	Nape of Neck	PRE-LAUNCH	PRE-LAUNCH	1	0	0	0	1	0	0	1	0	0	0	0	0	0	0	0.99972	0.0292251	-0.970495	Genes
615	PFJFCF_87495	GENE-CATALOG	METAGENOMICS	Nasal	0.013772	4.98325	1	-0.186632	Persistent decrease	Persistent decrease	NA	NA	NA	PFJFCF_87495 GENE-CATALOG METAGENOMICS Nasal	N6	2.9053923481534e-07	Batch1	Nasal	C001	Sept Post-Return	N6	DNA	Nasal	POST-LAUNCH	POST-LAUNCH	6	0	1	0	0	0	0	0	0	0	0	0	1	0	0	1.34251	-0.493365	-1.83588	Genes
616	PFJFCF_87495	GENE-CATALOG	METAGENOMICS	Nasal	0.013772	4.98325	1	-0.186632	Persistent decrease	Persistent decrease	NA	NA	NA	PFJFCF_87495 GENE-CATALOG METAGENOMICS Nasal	N8	1.45640435610543e-06	Batch1	Nasal	C002	2024-06-21	N8	DNA	Nasal	PRE-LAUNCH	PRE-LAUNCH	1	0	1	0	0	0	0	0	0	0	0	0	1	0	0	1.34251	-0.493365	-1.83588	Genes
617	PFJFCF_87495	GENE-CATALOG	METAGENOMICS	Nasal	0.013772	4.98325	1	-0.186632	Persistent decrease	Persistent decrease	NA	NA	NA	PFJFCF_87495 GENE-CATALOG METAGENOMICS Nasal	N17	1.45955469934833e-07	Batch2	Nasal	C003	Sept Pre-Launch	N17	DNA	Nasal	PRE-LAUNCH	PRE-LAUNCH	3	0	1	0	0	0	0	0	0	0	0	0	1	0	0	1.34251	-0.493365	-1.83588	Genes
618	PFJFCF_87495	GENE-CATALOG	METAGENOMICS	Nasal	0.013772	4.98325	1	-0.186632	Persistent decrease	Persistent decrease	NA	NA	NA	PFJFCF_87495 GENE-CATALOG METAGENOMICS Nasal	N29	0	Batch28	Nasal	C001	2024-12-21	N29	DNA	Nasal	POST-LAUNCH	POST-LAUNCH	8	0	1	0	0	0	0	0	0	0	0	0	1	0	0	1.34251	-0.493365	-1.83588	Genes
619	PFJFCF_87495	GENE-CATALOG	METAGENOMICS	Nasal	0.013772	4.98325	1	-0.186632	Persistent decrease	Persistent decrease	NA	NA	NA	PFJFCF_87495 GENE-CATALOG METAGENOMICS Nasal	N5	0	Batch1	Nasal	C001	Flight 2	N5	DNA	Nasal	MID-FLIGHT	Flight 2	5	0	1	0	0	0	0	0	0	0	0	0	1	0	0	1.34251	-0.493365	-1.83588	Genes
620	PFJFCF_87495	GENE-CATALOG	METAGENOMICS	Nasal	0.013772	4.98325	1	-0.186632	Persistent decrease	Persistent decrease	NA	NA	NA	PFJFCF_87495 GENE-CATALOG METAGENOMICS Nasal	N16	6.94267134063637e-07	Batch2	Nasal	C003	2024-08-21	N16	DNA	Nasal	PRE-LAUNCH	PRE-LAUNCH	2	0	1	0	0	0	0	0	0	0	0	0	1	0	0	1.34251	-0.493365	-1.83588	Genes
621	PFJFCF_87495	GENE-CATALOG	METAGENOMICS	Nasal	0.013772	4.98325	1	-0.186632	Persistent decrease	Persistent decrease	NA	NA	NA	PFJFCF_87495 GENE-CATALOG METAGENOMICS Nasal	N14	0	Batch2	Nasal	C002	November	N14	DNA	Nasal	POST-LAUNCH	POST-LAUNCH	7	0	1	0	0	0	0	0	0	0	0	0	1	0	0	1.34251	-0.493365	-1.83588	Genes
622	PFJFCF_87495	GENE-CATALOG	METAGENOMICS	Nasal	0.013772	4.98325	1	-0.186632	Persistent decrease	Persistent decrease	NA	NA	NA	PFJFCF_87495 GENE-CATALOG METAGENOMICS Nasal	N26	0	Batch3	Nasal	C004	Sept Post-Return	N26	DNA	Nasal	POST-LAUNCH	POST-LAUNCH	6	0	1	0	0	0	0	0	0	0	0	0	1	0	0	1.34251	-0.493365	-1.83588	Genes
623	PFJFCF_87495	GENE-CATALOG	METAGENOMICS	Nasal	0.013772	4.98325	1	-0.186632	Persistent decrease	Persistent decrease	NA	NA	NA	PFJFCF_87495 GENE-CATALOG METAGENOMICS Nasal	N10	1.01351070581494e-07	Batch1	Nasal	C002	Sept Pre-Launch	N10	DNA	Nasal	PRE-LAUNCH	PRE-LAUNCH	3	0	1	0	0	0	0	0	0	0	0	0	1	0	0	1.34251	-0.493365	-1.83588	Genes
624	PFJFCF_87495	GENE-CATALOG	METAGENOMICS	Nasal	0.013772	4.98325	1	-0.186632	Persistent decrease	Persistent decrease	NA	NA	NA	PFJFCF_87495 GENE-CATALOG METAGENOMICS Nasal	N24	7.97218027969597e-07	Batch2	Nasal	C004	Sept Pre-Launch	N24	DNA	Nasal	PRE-LAUNCH	PRE-LAUNCH	3	0	1	0	0	0	0	0	0	0	0	0	1	0	0	1.34251	-0.493365	-1.83588	Genes
625	PFJFCF_87495	GENE-CATALOG	METAGENOMICS	Nasal	0.013772	4.98325	1	-0.186632	Persistent decrease	Persistent decrease	NA	NA	NA	PFJFCF_87495 GENE-CATALOG METAGENOMICS Nasal	N22	1.61665046513459e-06	Batch2	Nasal	C004	2024-06-21	N22	DNA	Nasal	PRE-LAUNCH	PRE-LAUNCH	1	0	1	0	0	0	0	0	0	0	0	0	1	0	0	1.34251	-0.493365	-1.83588	Genes
626	PFJFCF_87495	GENE-CATALOG	METAGENOMICS	Nasal	0.013772	4.98325	1	-0.186632	Persistent decrease	Persistent decrease	NA	NA	NA	PFJFCF_87495 GENE-CATALOG METAGENOMICS Nasal	N13	0	Batch2	Nasal	C002	Sept Post-Return	N13	DNA	Nasal	POST-LAUNCH	POST-LAUNCH	6	0	1	0	0	0	0	0	0	0	0	0	1	0	0	1.34251	-0.493365	-1.83588	Genes
627	PFJFCF_87495	GENE-CATALOG	METAGENOMICS	Nasal	0.013772	4.98325	1	-0.186632	Persistent decrease	Persistent decrease	NA	NA	NA	PFJFCF_87495 GENE-CATALOG METAGENOMICS Nasal	N19	1.2458775469319e-07	Batch2	Nasal	C003	Flight 2	N19	DNA	Nasal	MID-FLIGHT	Flight 2	5	0	1	0	0	0	0	0	0	0	0	0	1	0	0	1.34251	-0.493365	-1.83588	Genes
628	PFJFCF_87495	GENE-CATALOG	METAGENOMICS	Nasal	0.013772	4.98325	1	-0.186632	Persistent decrease	Persistent decrease	NA	NA	NA	PFJFCF_87495 GENE-CATALOG METAGENOMICS Nasal	N23	6.82672375628187e-07	Batch2	Nasal	C004	2024-08-21	N23	DNA	Nasal	PRE-LAUNCH	PRE-LAUNCH	2	0	1	0	0	0	0	0	0	0	0	0	1	0	0	1.34251	-0.493365	-1.83588	Genes
629	PFJFCF_87495	GENE-CATALOG	METAGENOMICS	Nasal	0.013772	4.98325	1	-0.186632	Persistent decrease	Persistent decrease	NA	NA	NA	PFJFCF_87495 GENE-CATALOG METAGENOMICS Nasal	N32	0	Batch31	Nasal	C004	2024-12-21	N32	DNA	Nasal	POST-LAUNCH	POST-LAUNCH	8	0	1	0	0	0	0	0	0	0	0	0	1	0	0	1.34251	-0.493365	-1.83588	Genes
630	PFJFCF_87495	GENE-CATALOG	METAGENOMICS	Nasal	0.013772	4.98325	1	-0.186632	Persistent decrease	Persistent decrease	NA	NA	NA	PFJFCF_87495 GENE-CATALOG METAGENOMICS Nasal	N25	0	Batch3	Nasal	C004	Flight 2	N25	DNA	Nasal	MID-FLIGHT	Flight 2	5	0	1	0	0	0	0	0	0	0	0	0	1	0	0	1.34251	-0.493365	-1.83588	Genes
631	PFJFCF_87495	GENE-CATALOG	METAGENOMICS	Nasal	0.013772	4.98325	1	-0.186632	Persistent decrease	Persistent decrease	NA	NA	NA	PFJFCF_87495 GENE-CATALOG METAGENOMICS Nasal	N3	8.48367321331933e-08	Batch1	Nasal	C001	Sept Pre-Launch	N3	DNA	Nasal	PRE-LAUNCH	PRE-LAUNCH	3	0	1	0	0	0	0	0	0	0	0	0	1	0	0	1.34251	-0.493365	-1.83588	Genes
632	PFJFCF_87495	GENE-CATALOG	METAGENOMICS	Nasal	0.013772	4.98325	1	-0.186632	Persistent decrease	Persistent decrease	NA	NA	NA	PFJFCF_87495 GENE-CATALOG METAGENOMICS Nasal	N18	1.08531333375805e-06	Batch2	Nasal	C003	Flight 1	N18	DNA	Nasal	MID-FLIGHT	Flight 1	4	0	1	0	0	0	0	0	0	0	0	0	1	0	0	1.34251	-0.493365	-1.83588	Genes
633	PFJFCF_87495	GENE-CATALOG	METAGENOMICS	Nasal	0.013772	4.98325	1	-0.186632	Persistent decrease	Persistent decrease	NA	NA	NA	PFJFCF_87495 GENE-CATALOG METAGENOMICS Nasal	N1	9.21534430392427e-08	Batch1	Nasal	C001	2024-06-21	N1	DNA	Nasal	PRE-LAUNCH	PRE-LAUNCH	1	0	1	0	0	0	0	0	0	0	0	0	1	0	0	1.34251	-0.493365	-1.83588	Genes
634	PFJFCF_87495	GENE-CATALOG	METAGENOMICS	Nasal	0.013772	4.98325	1	-0.186632	Persistent decrease	Persistent decrease	NA	NA	NA	PFJFCF_87495 GENE-CATALOG METAGENOMICS Nasal	N28	0	Batch3	Nasal	C004	Flight 1	N28	DNA	Nasal	MID-FLIGHT	Flight 1	4	0	1	0	0	0	0	0	0	0	0	0	1	0	0	1.34251	-0.493365	-1.83588	Genes
635	PFJFCF_87495	GENE-CATALOG	METAGENOMICS	Nasal	0.013772	4.98325	1	-0.186632	Persistent decrease	Persistent decrease	NA	NA	NA	PFJFCF_87495 GENE-CATALOG METAGENOMICS Nasal	N30	0	Batch29	Nasal	C002	2024-12-21	N30	DNA	Nasal	POST-LAUNCH	POST-LAUNCH	8	0	1	0	0	0	0	0	0	0	0	0	1	0	0	1.34251	-0.493365	-1.83588	Genes
636	PFJFCF_87495	GENE-CATALOG	METAGENOMICS	Nasal	0.013772	4.98325	1	-0.186632	Persistent decrease	Persistent decrease	NA	NA	NA	PFJFCF_87495 GENE-CATALOG METAGENOMICS Nasal	N12	0	Batch1	Nasal	C002	Flight 2	N12	DNA	Nasal	MID-FLIGHT	Flight 2	5	0	1	0	0	0	0	0	0	0	0	0	1	0	0	1.34251	-0.493365	-1.83588	Genes
637	PFJFCF_87495	GENE-CATALOG	METAGENOMICS	Nasal	0.013772	4.98325	1	-0.186632	Persistent decrease	Persistent decrease	NA	NA	NA	PFJFCF_87495 GENE-CATALOG METAGENOMICS Nasal	N31	4.61962418664298e-07	Batch30	Nasal	C003	2024-12-21	N31	DNA	Nasal	POST-LAUNCH	POST-LAUNCH	8	0	1	0	0	0	0	0	0	0	0	0	1	0	0	1.34251	-0.493365	-1.83588	Genes
638	PFJFCF_87495	GENE-CATALOG	METAGENOMICS	Nasal	0.013772	4.98325	1	-0.186632	Persistent decrease	Persistent decrease	NA	NA	NA	PFJFCF_87495 GENE-CATALOG METAGENOMICS Nasal	N4	3.91830738564061e-08	Batch1	Nasal	C001	Flight 1	N4	DNA	Nasal	MID-FLIGHT	Flight 1	4	0	1	0	0	0	0	0	0	0	0	0	1	0	0	1.34251	-0.493365	-1.83588	Genes
639	PFJFCF_87495	GENE-CATALOG	METAGENOMICS	Nasal	0.013772	4.98325	1	-0.186632	Persistent decrease	Persistent decrease	NA	NA	NA	PFJFCF_87495 GENE-CATALOG METAGENOMICS Nasal	N11	0	Batch1	Nasal	C002	Flight 1	N11	DNA	Nasal	MID-FLIGHT	Flight 1	4	0	1	0	0	0	0	0	0	0	0	0	1	0	0	1.34251	-0.493365	-1.83588	Genes
640	PFJFCF_87495	GENE-CATALOG	METAGENOMICS	Nasal	0.013772	4.98325	1	-0.186632	Persistent decrease	Persistent decrease	NA	NA	NA	PFJFCF_87495 GENE-CATALOG METAGENOMICS Nasal	N20	0	Batch2	Nasal	C003	Sept Post-Return	N20	DNA	Nasal	POST-LAUNCH	POST-LAUNCH	6	0	1	0	0	0	0	0	0	0	0	0	1	0	0	1.34251	-0.493365	-1.83588	Genes
641	PFJFCF_87495	GENE-CATALOG	METAGENOMICS	Nasal	0.013772	4.98325	1	-0.186632	Persistent decrease	Persistent decrease	NA	NA	NA	PFJFCF_87495 GENE-CATALOG METAGENOMICS Nasal	N2	3.87333834995205e-07	Batch1	Nasal	C001	2024-08-21	N2	DNA	Nasal	PRE-LAUNCH	PRE-LAUNCH	2	0	1	0	0	0	0	0	0	0	0	0	1	0	0	1.34251	-0.493365	-1.83588	Genes
642	PFJFCF_87495	GENE-CATALOG	METAGENOMICS	Nasal	0.013772	4.98325	1	-0.186632	Persistent decrease	Persistent decrease	NA	NA	NA	PFJFCF_87495 GENE-CATALOG METAGENOMICS Nasal	N21	0	Batch2	Nasal	C003	November	N21	DNA	Nasal	POST-LAUNCH	POST-LAUNCH	7	0	1	0	0	0	0	0	0	0	0	0	1	0	0	1.34251	-0.493365	-1.83588	Genes
643	PFJFCF_87495	GENE-CATALOG	METAGENOMICS	Nasal	0.013772	4.98325	1	-0.186632	Persistent decrease	Persistent decrease	NA	NA	NA	PFJFCF_87495 GENE-CATALOG METAGENOMICS Nasal	N27	2.30898276263553e-07	Batch3	Nasal	C004	November	N27	DNA	Nasal	POST-LAUNCH	POST-LAUNCH	7	0	1	0	0	0	0	0	0	0	0	0	1	0	0	1.34251	-0.493365	-1.83588	Genes
644	PFJFCF_87495	GENE-CATALOG	METAGENOMICS	Nasal	0.013772	4.98325	1	-0.186632	Persistent decrease	Persistent decrease	NA	NA	NA	PFJFCF_87495 GENE-CATALOG METAGENOMICS Nasal	N7	0	Batch1	Nasal	C001	November	N7	DNA	Nasal	POST-LAUNCH	POST-LAUNCH	7	0	1	0	0	0	0	0	0	0	0	0	1	0	0	1.34251	-0.493365	-1.83588	Genes
645	PFJFCF_87495	GENE-CATALOG	METAGENOMICS	Nasal	0.013772	4.98325	1	-0.186632	Persistent decrease	Persistent decrease	NA	NA	NA	PFJFCF_87495 GENE-CATALOG METAGENOMICS Nasal	N9	1.94325198945281e-07	Batch1	Nasal	C002	2024-08-21	N9	DNA	Nasal	PRE-LAUNCH	PRE-LAUNCH	2	0	1	0	0	0	0	0	0	0	0	0	1	0	0	1.34251	-0.493365	-1.83588	Genes
646	PFJFCF_87495	GENE-CATALOG	METAGENOMICS	Nasal	0.013772	4.98325	1	-0.186632	Persistent decrease	Persistent decrease	NA	NA	NA	PFJFCF_87495 GENE-CATALOG METAGENOMICS Nasal	N15	3.41327195567016e-07	Batch2	Nasal	C003	2024-06-21	N15	DNA	Nasal	PRE-LAUNCH	PRE-LAUNCH	1	0	1	0	0	0	0	0	0	0	0	0	1	0	0	1.34251	-0.493365	-1.83588	Genes
647	PFHPBH_180355	GENE-CATALOG	METAGENOMICS	Nasal	0.00259658	4.69586	1	-0.367602	Persistent decrease	Persistent decrease	NA	NA	NA	PFHPBH_180355 GENE-CATALOG METAGENOMICS Nasal	N6	0	Batch1	Nasal	C001	Sept Post-Return	N6	DNA	Nasal	POST-LAUNCH	POST-LAUNCH	6	0	1	0	0	0	0	0	0	0	0	0	1	0	0	1.94336	-0.224015	-2.16737	Genes
648	PFHPBH_180355	GENE-CATALOG	METAGENOMICS	Nasal	0.00259658	4.69586	1	-0.367602	Persistent decrease	Persistent decrease	NA	NA	NA	PFHPBH_180355 GENE-CATALOG METAGENOMICS Nasal	N8	7.28202178052715e-07	Batch1	Nasal	C002	2024-06-21	N8	DNA	Nasal	PRE-LAUNCH	PRE-LAUNCH	1	0	1	0	0	0	0	0	0	0	0	0	1	0	0	1.94336	-0.224015	-2.16737	Genes
649	PFHPBH_180355	GENE-CATALOG	METAGENOMICS	Nasal	0.00259658	4.69586	1	-0.367602	Persistent decrease	Persistent decrease	NA	NA	NA	PFHPBH_180355 GENE-CATALOG METAGENOMICS Nasal	N17	3.64888674837084e-08	Batch2	Nasal	C003	Sept Pre-Launch	N17	DNA	Nasal	PRE-LAUNCH	PRE-LAUNCH	3	0	1	0	0	0	0	0	0	0	0	0	1	0	0	1.94336	-0.224015	-2.16737	Genes
650	PFHPBH_180355	GENE-CATALOG	METAGENOMICS	Nasal	0.00259658	4.69586	1	-0.367602	Persistent decrease	Persistent decrease	NA	NA	NA	PFHPBH_180355 GENE-CATALOG METAGENOMICS Nasal	N29	0	Batch28	Nasal	C001	2024-12-21	N29	DNA	Nasal	POST-LAUNCH	POST-LAUNCH	8	0	1	0	0	0	0	0	0	0	0	0	1	0	0	1.94336	-0.224015	-2.16737	Genes
651	PFHPBH_180355	GENE-CATALOG	METAGENOMICS	Nasal	0.00259658	4.69586	1	-0.367602	Persistent decrease	Persistent decrease	NA	NA	NA	PFHPBH_180355 GENE-CATALOG METAGENOMICS Nasal	N5	0	Batch1	Nasal	C001	Flight 2	N5	DNA	Nasal	MID-FLIGHT	Flight 2	5	0	1	0	0	0	0	0	0	0	0	0	1	0	0	1.94336	-0.224015	-2.16737	Genes
652	PFHPBH_180355	GENE-CATALOG	METAGENOMICS	Nasal	0.00259658	4.69586	1	-0.367602	Persistent decrease	Persistent decrease	NA	NA	NA	PFHPBH_180355 GENE-CATALOG METAGENOMICS Nasal	N16	2.85874702261498e-07	Batch2	Nasal	C003	2024-08-21	N16	DNA	Nasal	PRE-LAUNCH	PRE-LAUNCH	2	0	1	0	0	0	0	0	0	0	0	0	1	0	0	1.94336	-0.224015	-2.16737	Genes
653	PFHPBH_180355	GENE-CATALOG	METAGENOMICS	Nasal	0.00259658	4.69586	1	-0.367602	Persistent decrease	Persistent decrease	NA	NA	NA	PFHPBH_180355 GENE-CATALOG METAGENOMICS Nasal	N14	0	Batch2	Nasal	C002	November	N14	DNA	Nasal	POST-LAUNCH	POST-LAUNCH	7	0	1	0	0	0	0	0	0	0	0	0	1	0	0	1.94336	-0.224015	-2.16737	Genes
654	PFHPBH_180355	GENE-CATALOG	METAGENOMICS	Nasal	0.00259658	4.69586	1	-0.367602	Persistent decrease	Persistent decrease	NA	NA	NA	PFHPBH_180355 GENE-CATALOG METAGENOMICS Nasal	N26	0	Batch3	Nasal	C004	Sept Post-Return	N26	DNA	Nasal	POST-LAUNCH	POST-LAUNCH	6	0	1	0	0	0	0	0	0	0	0	0	1	0	0	1.94336	-0.224015	-2.16737	Genes
655	PFHPBH_180355	GENE-CATALOG	METAGENOMICS	Nasal	0.00259658	4.69586	1	-0.367602	Persistent decrease	Persistent decrease	NA	NA	NA	PFHPBH_180355 GENE-CATALOG METAGENOMICS Nasal	N10	1.01351070581494e-07	Batch1	Nasal	C002	Sept Pre-Launch	N10	DNA	Nasal	PRE-LAUNCH	PRE-LAUNCH	3	0	1	0	0	0	0	0	0	0	0	0	1	0	0	1.94336	-0.224015	-2.16737	Genes
656	PFHPBH_180355	GENE-CATALOG	METAGENOMICS	Nasal	0.00259658	4.69586	1	-0.367602	Persistent decrease	Persistent decrease	NA	NA	NA	PFHPBH_180355 GENE-CATALOG METAGENOMICS Nasal	N24	7.97218027969597e-07	Batch2	Nasal	C004	Sept Pre-Launch	N24	DNA	Nasal	PRE-LAUNCH	PRE-LAUNCH	3	0	1	0	0	0	0	0	0	0	0	0	1	0	0	1.94336	-0.224015	-2.16737	Genes
657	PFHPBH_180355	GENE-CATALOG	METAGENOMICS	Nasal	0.00259658	4.69586	1	-0.367602	Persistent decrease	Persistent decrease	NA	NA	NA	PFHPBH_180355 GENE-CATALOG METAGENOMICS Nasal	N22	6.46660186053835e-07	Batch2	Nasal	C004	2024-06-21	N22	DNA	Nasal	PRE-LAUNCH	PRE-LAUNCH	1	0	1	0	0	0	0	0	0	0	0	0	1	0	0	1.94336	-0.224015	-2.16737	Genes
658	PFHPBH_180355	GENE-CATALOG	METAGENOMICS	Nasal	0.00259658	4.69586	1	-0.367602	Persistent decrease	Persistent decrease	NA	NA	NA	PFHPBH_180355 GENE-CATALOG METAGENOMICS Nasal	N13	0	Batch2	Nasal	C002	Sept Post-Return	N13	DNA	Nasal	POST-LAUNCH	POST-LAUNCH	6	0	1	0	0	0	0	0	0	0	0	0	1	0	0	1.94336	-0.224015	-2.16737	Genes
659	PFHPBH_180355	GENE-CATALOG	METAGENOMICS	Nasal	0.00259658	4.69586	1	-0.367602	Persistent decrease	Persistent decrease	NA	NA	NA	PFHPBH_180355 GENE-CATALOG METAGENOMICS Nasal	N19	1.2458775469319e-07	Batch2	Nasal	C003	Flight 2	N19	DNA	Nasal	MID-FLIGHT	Flight 2	5	0	1	0	0	0	0	0	0	0	0	0	1	0	0	1.94336	-0.224015	-2.16737	Genes
660	PFHPBH_180355	GENE-CATALOG	METAGENOMICS	Nasal	0.00259658	4.69586	1	-0.367602	Persistent decrease	Persistent decrease	NA	NA	NA	PFHPBH_180355 GENE-CATALOG METAGENOMICS Nasal	N23	1.02400856344228e-06	Batch2	Nasal	C004	2024-08-21	N23	DNA	Nasal	PRE-LAUNCH	PRE-LAUNCH	2	0	1	0	0	0	0	0	0	0	0	0	1	0	0	1.94336	-0.224015	-2.16737	Genes
661	PFHPBH_180355	GENE-CATALOG	METAGENOMICS	Nasal	0.00259658	4.69586	1	-0.367602	Persistent decrease	Persistent decrease	NA	NA	NA	PFHPBH_180355 GENE-CATALOG METAGENOMICS Nasal	N32	0	Batch31	Nasal	C004	2024-12-21	N32	DNA	Nasal	POST-LAUNCH	POST-LAUNCH	8	0	1	0	0	0	0	0	0	0	0	0	1	0	0	1.94336	-0.224015	-2.16737	Genes
662	PFHPBH_180355	GENE-CATALOG	METAGENOMICS	Nasal	0.00259658	4.69586	1	-0.367602	Persistent decrease	Persistent decrease	NA	NA	NA	PFHPBH_180355 GENE-CATALOG METAGENOMICS Nasal	N25	0	Batch3	Nasal	C004	Flight 2	N25	DNA	Nasal	MID-FLIGHT	Flight 2	5	0	1	0	0	0	0	0	0	0	0	0	1	0	0	1.94336	-0.224015	-2.16737	Genes
663	PFHPBH_180355	GENE-CATALOG	METAGENOMICS	Nasal	0.00259658	4.69586	1	-0.367602	Persistent decrease	Persistent decrease	NA	NA	NA	PFHPBH_180355 GENE-CATALOG METAGENOMICS Nasal	N3	8.48367321331933e-08	Batch1	Nasal	C001	Sept Pre-Launch	N3	DNA	Nasal	PRE-LAUNCH	PRE-LAUNCH	3	0	1	0	0	0	0	0	0	0	0	0	1	0	0	1.94336	-0.224015	-2.16737	Genes
664	PFHPBH_180355	GENE-CATALOG	METAGENOMICS	Nasal	0.00259658	4.69586	1	-0.367602	Persistent decrease	Persistent decrease	NA	NA	NA	PFHPBH_180355 GENE-CATALOG METAGENOMICS Nasal	N18	0	Batch2	Nasal	C003	Flight 1	N18	DNA	Nasal	MID-FLIGHT	Flight 1	4	0	1	0	0	0	0	0	0	0	0	0	1	0	0	1.94336	-0.224015	-2.16737	Genes
665	PFHPBH_180355	GENE-CATALOG	METAGENOMICS	Nasal	0.00259658	4.69586	1	-0.367602	Persistent decrease	Persistent decrease	NA	NA	NA	PFHPBH_180355 GENE-CATALOG METAGENOMICS Nasal	N1	0	Batch1	Nasal	C001	2024-06-21	N1	DNA	Nasal	PRE-LAUNCH	PRE-LAUNCH	1	0	1	0	0	0	0	0	0	0	0	0	1	0	0	1.94336	-0.224015	-2.16737	Genes
666	PFHPBH_180355	GENE-CATALOG	METAGENOMICS	Nasal	0.00259658	4.69586	1	-0.367602	Persistent decrease	Persistent decrease	NA	NA	NA	PFHPBH_180355 GENE-CATALOG METAGENOMICS Nasal	N28	0	Batch3	Nasal	C004	Flight 1	N28	DNA	Nasal	MID-FLIGHT	Flight 1	4	0	1	0	0	0	0	0	0	0	0	0	1	0	0	1.94336	-0.224015	-2.16737	Genes
667	PFHPBH_180355	GENE-CATALOG	METAGENOMICS	Nasal	0.00259658	4.69586	1	-0.367602	Persistent decrease	Persistent decrease	NA	NA	NA	PFHPBH_180355 GENE-CATALOG METAGENOMICS Nasal	N30	0	Batch29	Nasal	C002	2024-12-21	N30	DNA	Nasal	POST-LAUNCH	POST-LAUNCH	8	0	1	0	0	0	0	0	0	0	0	0	1	0	0	1.94336	-0.224015	-2.16737	Genes
668	PFHPBH_180355	GENE-CATALOG	METAGENOMICS	Nasal	0.00259658	4.69586	1	-0.367602	Persistent decrease	Persistent decrease	NA	NA	NA	PFHPBH_180355 GENE-CATALOG METAGENOMICS Nasal	N12	0	Batch1	Nasal	C002	Flight 2	N12	DNA	Nasal	MID-FLIGHT	Flight 2	5	0	1	0	0	0	0	0	0	0	0	0	1	0	0	1.94336	-0.224015	-2.16737	Genes
669	PFHPBH_180355	GENE-CATALOG	METAGENOMICS	Nasal	0.00259658	4.69586	1	-0.367602	Persistent decrease	Persistent decrease	NA	NA	NA	PFHPBH_180355 GENE-CATALOG METAGENOMICS Nasal	N31	0	Batch30	Nasal	C003	2024-12-21	N31	DNA	Nasal	POST-LAUNCH	POST-LAUNCH	8	0	1	0	0	0	0	0	0	0	0	0	1	0	0	1.94336	-0.224015	-2.16737	Genes
670	PFHPBH_180355	GENE-CATALOG	METAGENOMICS	Nasal	0.00259658	4.69586	1	-0.367602	Persistent decrease	Persistent decrease	NA	NA	NA	PFHPBH_180355 GENE-CATALOG METAGENOMICS Nasal	N4	9.79576846410153e-09	Batch1	Nasal	C001	Flight 1	N4	DNA	Nasal	MID-FLIGHT	Flight 1	4	0	1	0	0	0	0	0	0	0	0	0	1	0	0	1.94336	-0.224015	-2.16737	Genes
671	PFHPBH_180355	GENE-CATALOG	METAGENOMICS	Nasal	0.00259658	4.69586	1	-0.367602	Persistent decrease	Persistent decrease	NA	NA	NA	PFHPBH_180355 GENE-CATALOG METAGENOMICS Nasal	N11	0	Batch1	Nasal	C002	Flight 1	N11	DNA	Nasal	MID-FLIGHT	Flight 1	4	0	1	0	0	0	0	0	0	0	0	0	1	0	0	1.94336	-0.224015	-2.16737	Genes
672	PFHPBH_180355	GENE-CATALOG	METAGENOMICS	Nasal	0.00259658	4.69586	1	-0.367602	Persistent decrease	Persistent decrease	NA	NA	NA	PFHPBH_180355 GENE-CATALOG METAGENOMICS Nasal	N20	0	Batch2	Nasal	C003	Sept Post-Return	N20	DNA	Nasal	POST-LAUNCH	POST-LAUNCH	6	0	1	0	0	0	0	0	0	0	0	0	1	0	0	1.94336	-0.224015	-2.16737	Genes
673	PFHPBH_180355	GENE-CATALOG	METAGENOMICS	Nasal	0.00259658	4.69586	1	-0.367602	Persistent decrease	Persistent decrease	NA	NA	NA	PFHPBH_180355 GENE-CATALOG METAGENOMICS Nasal	N2	0	Batch1	Nasal	C001	2024-08-21	N2	DNA	Nasal	PRE-LAUNCH	PRE-LAUNCH	2	0	1	0	0	0	0	0	0	0	0	0	1	0	0	1.94336	-0.224015	-2.16737	Genes
674	PFHPBH_180355	GENE-CATALOG	METAGENOMICS	Nasal	0.00259658	4.69586	1	-0.367602	Persistent decrease	Persistent decrease	NA	NA	NA	PFHPBH_180355 GENE-CATALOG METAGENOMICS Nasal	N21	0	Batch2	Nasal	C003	November	N21	DNA	Nasal	POST-LAUNCH	POST-LAUNCH	7	0	1	0	0	0	0	0	0	0	0	0	1	0	0	1.94336	-0.224015	-2.16737	Genes
675	PFHPBH_180355	GENE-CATALOG	METAGENOMICS	Nasal	0.00259658	4.69586	1	-0.367602	Persistent decrease	Persistent decrease	NA	NA	NA	PFHPBH_180355 GENE-CATALOG METAGENOMICS Nasal	N27	0	Batch3	Nasal	C004	November	N27	DNA	Nasal	POST-LAUNCH	POST-LAUNCH	7	0	1	0	0	0	0	0	0	0	0	0	1	0	0	1.94336	-0.224015	-2.16737	Genes
676	PFHPBH_180355	GENE-CATALOG	METAGENOMICS	Nasal	0.00259658	4.69586	1	-0.367602	Persistent decrease	Persistent decrease	NA	NA	NA	PFHPBH_180355 GENE-CATALOG METAGENOMICS Nasal	N7	0	Batch1	Nasal	C001	November	N7	DNA	Nasal	POST-LAUNCH	POST-LAUNCH	7	0	1	0	0	0	0	0	0	0	0	0	1	0	0	1.94336	-0.224015	-2.16737	Genes
677	PFHPBH_180355	GENE-CATALOG	METAGENOMICS	Nasal	0.00259658	4.69586	1	-0.367602	Persistent decrease	Persistent decrease	NA	NA	NA	PFHPBH_180355 GENE-CATALOG METAGENOMICS Nasal	N9	4.85812997363201e-07	Batch1	Nasal	C002	2024-08-21	N9	DNA	Nasal	PRE-LAUNCH	PRE-LAUNCH	2	0	1	0	0	0	0	0	0	0	0	0	1	0	0	1.94336	-0.224015	-2.16737	Genes
678	PFHPBH_180355	GENE-CATALOG	METAGENOMICS	Nasal	0.00259658	4.69586	1	-0.367602	Persistent decrease	Persistent decrease	NA	NA	NA	PFHPBH_180355 GENE-CATALOG METAGENOMICS Nasal	N15	0	Batch2	Nasal	C003	2024-06-21	N15	DNA	Nasal	PRE-LAUNCH	PRE-LAUNCH	1	0	1	0	0	0	0	0	0	0	0	0	1	0	0	1.94336	-0.224015	-2.16737	Genes
679	JDKKJH_103505	GENE-CATALOG	METATRANSCRIPTOMICS	Nasal	0.000161381	2.23528	1	-0.0461263	Persistent decrease	Persistent decrease	NA	NA	NA	JDKKJH_103505 GENE-CATALOG METATRANSCRIPTOMICS Nasal	6809-CEM-0038	0		Nasal	C003	Flight 1	N18	RNA	Nasal	MID-FLIGHT	Flight 1	4	0	1	0	0	0	0	0	0	0	0	0	1	0	0	2.29114	0	-2.29114	Genes
680	JDKKJH_103505	GENE-CATALOG	METATRANSCRIPTOMICS	Nasal	0.000161381	2.23528	1	-0.0461263	Persistent decrease	Persistent decrease	NA	NA	NA	JDKKJH_103505 GENE-CATALOG METATRANSCRIPTOMICS Nasal	6809-CEM-0002	0		Nasal	C002	Sept Post-Return	N13	RNA	Nasal	POST-LAUNCH	POST-LAUNCH	6	0	1	0	0	0	0	0	0	0	0	0	1	0	0	2.29114	0	-2.29114	Genes
681	JDKKJH_103505	GENE-CATALOG	METATRANSCRIPTOMICS	Nasal	0.000161381	2.23528	1	-0.0461263	Persistent decrease	Persistent decrease	NA	NA	NA	JDKKJH_103505 GENE-CATALOG METATRANSCRIPTOMICS Nasal	6809-CEM-0025	0		Nasal	C004	Flight 1	N28	RNA	Nasal	MID-FLIGHT	Flight 1	4	0	1	0	0	0	0	0	0	0	0	0	1	0	0	2.29114	0	-2.29114	Genes
682	JDKKJH_103505	GENE-CATALOG	METATRANSCRIPTOMICS	Nasal	0.000161381	2.23528	1	-0.0461263	Persistent decrease	Persistent decrease	NA	NA	NA	JDKKJH_103505 GENE-CATALOG METATRANSCRIPTOMICS Nasal	6809-CEM-0016	0		Nasal	C001	Sept Pre-Launch	N3	RNA	Nasal	PRE-LAUNCH	PRE-LAUNCH	3	0	1	0	0	0	0	0	0	0	0	0	1	0	0	2.29114	0	-2.29114	Genes
683	JDKKJH_103505	GENE-CATALOG	METATRANSCRIPTOMICS	Nasal	0.000161381	2.23528	1	-0.0461263	Persistent decrease	Persistent decrease	NA	NA	NA	JDKKJH_103505 GENE-CATALOG METATRANSCRIPTOMICS Nasal	6809-CEM-0023	0		Nasal	C001	Flight 1	N4	RNA	Nasal	MID-FLIGHT	Flight 1	4	0	1	0	0	0	0	0	0	0	0	0	1	0	0	2.29114	0	-2.29114	Genes
684	JDKKJH_103505	GENE-CATALOG	METATRANSCRIPTOMICS	Nasal	0.000161381	2.23528	1	-0.0461263	Persistent decrease	Persistent decrease	NA	NA	NA	JDKKJH_103505 GENE-CATALOG METATRANSCRIPTOMICS Nasal	6809-CEM-0037	0		Nasal	C001	Sept Post-Return	N6	RNA	Nasal	POST-LAUNCH	POST-LAUNCH	6	0	1	0	0	0	0	0	0	0	0	0	1	0	0	2.29114	0	-2.29114	Genes
685	JDKKJH_103505	GENE-CATALOG	METATRANSCRIPTOMICS	Nasal	0.000161381	2.23528	1	-0.0461263	Persistent decrease	Persistent decrease	NA	NA	NA	JDKKJH_103505 GENE-CATALOG METATRANSCRIPTOMICS Nasal	6809-CEM-0085	0		Nasal	C001	2024-12-21	N29	RNA	Nasal	POST-LAUNCH	POST-LAUNCH	8	0	1	0	0	0	0	0	0	0	0	0	1	0	0	2.29114	0	-2.29114	Genes
686	JDKKJH_103505	GENE-CATALOG	METATRANSCRIPTOMICS	Nasal	0.000161381	2.23528	1	-0.0461263	Persistent decrease	Persistent decrease	NA	NA	NA	JDKKJH_103505 GENE-CATALOG METATRANSCRIPTOMICS Nasal	6809-CEM-0093	0		Nasal	C002	2024-12-21	N30	RNA	Nasal	POST-LAUNCH	POST-LAUNCH	8	0	1	0	0	0	0	0	0	0	0	0	1	0	0	2.29114	0	-2.29114	Genes
687	JDKKJH_103505	GENE-CATALOG	METATRANSCRIPTOMICS	Nasal	0.000161381	2.23528	1	-0.0461263	Persistent decrease	Persistent decrease	NA	NA	NA	JDKKJH_103505 GENE-CATALOG METATRANSCRIPTOMICS Nasal	6809-CEM-0071	0		Nasal	C002	Flight 1	N11	RNA	Nasal	MID-FLIGHT	Flight 1	4	0	1	0	0	0	0	0	0	0	0	0	1	0	0	2.29114	0	-2.29114	Genes
688	JDKKJH_103505	GENE-CATALOG	METATRANSCRIPTOMICS	Nasal	0.000161381	2.23528	1	-0.0461263	Persistent decrease	Persistent decrease	NA	NA	NA	JDKKJH_103505 GENE-CATALOG METATRANSCRIPTOMICS Nasal	6809-CEM-0044	0		Nasal	C001	November	N7	RNA	Nasal	POST-LAUNCH	POST-LAUNCH	7	0	1	0	0	0	0	0	0	0	0	0	1	0	0	2.29114	0	-2.29114	Genes
689	JDKKJH_103505	GENE-CATALOG	METATRANSCRIPTOMICS	Nasal	0.000161381	2.23528	1	-0.0461263	Persistent decrease	Persistent decrease	NA	NA	NA	JDKKJH_103505 GENE-CATALOG METATRANSCRIPTOMICS Nasal	6809-CEM-0064	4.47141967858558e-07		Nasal	C002	Sept Pre-Launch	N10	RNA	Nasal	PRE-LAUNCH	PRE-LAUNCH	3	0	1	0	0	0	0	0	0	0	0	0	1	0	0	2.29114	0	-2.29114	Genes
690	JDKKJH_103505	GENE-CATALOG	METATRANSCRIPTOMICS	Nasal	0.000161381	2.23528	1	-0.0461263	Persistent decrease	Persistent decrease	NA	NA	NA	JDKKJH_103505 GENE-CATALOG METATRANSCRIPTOMICS Nasal	6809-CEM-0101	0		Nasal	C003	2024-12-21	N31	RNA	Nasal	POST-LAUNCH	POST-LAUNCH	8	0	1	0	0	0	0	0	0	0	0	0	1	0	0	2.29114	0	-2.29114	Genes
691	JDKKJH_103505	GENE-CATALOG	METATRANSCRIPTOMICS	Nasal	0.000161381	2.23528	1	-0.0461263	Persistent decrease	Persistent decrease	NA	NA	NA	JDKKJH_103505 GENE-CATALOG METATRANSCRIPTOMICS Nasal	6809-CEM-0001	0		Nasal	C001	2024-06-21	N1	RNA	Nasal	PRE-LAUNCH	PRE-LAUNCH	1	0	1	0	0	0	0	0	0	0	0	0	1	0	0	2.29114	0	-2.29114	Genes
692	JDKKJH_103505	GENE-CATALOG	METATRANSCRIPTOMICS	Nasal	0.000161381	2.23528	1	-0.0461263	Persistent decrease	Persistent decrease	NA	NA	NA	JDKKJH_103505 GENE-CATALOG METATRANSCRIPTOMICS Nasal	6809-CEM-0009	0		Nasal	C001	2024-08-21	N2	RNA	Nasal	PRE-LAUNCH	PRE-LAUNCH	2	0	1	0	0	0	0	0	0	0	0	0	1	0	0	2.29114	0	-2.29114	Genes
693	JDKKJH_103505	GENE-CATALOG	METATRANSCRIPTOMICS	Nasal	0.000161381	2.23528	1	-0.0461263	Persistent decrease	Persistent decrease	NA	NA	NA	JDKKJH_103505 GENE-CATALOG METATRANSCRIPTOMICS Nasal	6809-CEM-0045	0		Nasal	C003	Flight 2	N19	RNA	Nasal	MID-FLIGHT	Flight 2	5	0	1	0	0	0	0	0	0	0	0	0	1	0	0	2.29114	0	-2.29114	Genes
694	JDKKJH_103505	GENE-CATALOG	METATRANSCRIPTOMICS	Nasal	0.000161381	2.23528	1	-0.0461263	Persistent decrease	Persistent decrease	NA	NA	NA	JDKKJH_103505 GENE-CATALOG METATRANSCRIPTOMICS Nasal	6809-CEM-0031	0		Nasal	C003	Sept Pre-Launch	N17	RNA	Nasal	PRE-LAUNCH	PRE-LAUNCH	3	0	1	0	0	0	0	0	0	0	0	0	1	0	0	2.29114	0	-2.29114	Genes
695	JDKKJH_103505	GENE-CATALOG	METATRANSCRIPTOMICS	Nasal	0.000161381	2.23528	1	-0.0461263	Persistent decrease	Persistent decrease	NA	NA	NA	JDKKJH_103505 GENE-CATALOG METATRANSCRIPTOMICS Nasal	6809-CEM-0030	0		Nasal	C001	Flight 2	N5	RNA	Nasal	MID-FLIGHT	Flight 2	5	0	1	0	0	0	0	0	0	0	0	0	1	0	0	2.29114	0	-2.29114	Genes
696	JDKKJH_103505	GENE-CATALOG	METATRANSCRIPTOMICS	Nasal	0.000161381	2.23528	1	-0.0461263	Persistent decrease	Persistent decrease	NA	NA	NA	JDKKJH_103505 GENE-CATALOG METATRANSCRIPTOMICS Nasal	6809-CEM-0079	4.60770495353855e-08		Nasal	C004	Sept Pre-Launch	N24	RNA	Nasal	PRE-LAUNCH	PRE-LAUNCH	3	0	1	0	0	0	0	0	0	0	0	0	1	0	0	2.29114	0	-2.29114	Genes
697	JDKKJH_103505	GENE-CATALOG	METATRANSCRIPTOMICS	Nasal	0.000161381	2.23528	1	-0.0461263	Persistent decrease	Persistent decrease	NA	NA	NA	JDKKJH_103505 GENE-CATALOG METATRANSCRIPTOMICS Nasal	6809-CEM-0072	1.58033745010517e-06		Nasal	C004	2024-08-21	N23	RNA	Nasal	PRE-LAUNCH	PRE-LAUNCH	2	0	1	0	0	0	0	0	0	0	0	0	1	0	0	2.29114	0	-2.29114	Genes
698	JDKKJH_103505	GENE-CATALOG	METATRANSCRIPTOMICS	Nasal	0.000161381	2.23528	1	-0.0461263	Persistent decrease	Persistent decrease	NA	NA	NA	JDKKJH_103505 GENE-CATALOG METATRANSCRIPTOMICS Nasal	6809-CEM-0010	0		Nasal	C002	November	N14	RNA	Nasal	POST-LAUNCH	POST-LAUNCH	7	0	1	0	0	0	0	0	0	0	0	0	1	0	0	2.29114	0	-2.29114	Genes
699	JDKKJH_103505	GENE-CATALOG	METATRANSCRIPTOMICS	Nasal	0.000161381	2.23528	1	-0.0461263	Persistent decrease	Persistent decrease	NA	NA	NA	JDKKJH_103505 GENE-CATALOG METATRANSCRIPTOMICS Nasal	6809-CEM-0011	0		Nasal	C004	Sept Post-Return	N26	RNA	Nasal	POST-LAUNCH	POST-LAUNCH	6	0	1	0	0	0	0	0	0	0	0	0	1	0	0	2.29114	0	-2.29114	Genes
700	JDKKJH_103505	GENE-CATALOG	METATRANSCRIPTOMICS	Nasal	0.000161381	2.23528	1	-0.0461263	Persistent decrease	Persistent decrease	NA	NA	NA	JDKKJH_103505 GENE-CATALOG METATRANSCRIPTOMICS Nasal	6809-CEM-0109	0		Nasal	C004	2024-12-21	N32	RNA	Nasal	POST-LAUNCH	POST-LAUNCH	8	0	1	0	0	0	0	0	0	0	0	0	1	0	0	2.29114	0	-2.29114	Genes
701	JDKKJH_103505	GENE-CATALOG	METATRANSCRIPTOMICS	Nasal	0.000161381	2.23528	1	-0.0461263	Persistent decrease	Persistent decrease	NA	NA	NA	JDKKJH_103505 GENE-CATALOG METATRANSCRIPTOMICS Nasal	6809-CEM-0078	0		Nasal	C002	Flight 2	N12	RNA	Nasal	MID-FLIGHT	Flight 2	5	0	1	0	0	0	0	0	0	0	0	0	1	0	0	2.29114	0	-2.29114	Genes
702	JDKKJH_103505	GENE-CATALOG	METATRANSCRIPTOMICS	Nasal	0.000161381	2.23528	1	-0.0461263	Persistent decrease	Persistent decrease	NA	NA	NA	JDKKJH_103505 GENE-CATALOG METATRANSCRIPTOMICS Nasal	6809-CEM-0017	0		Nasal	C003	2024-06-21	N15	RNA	Nasal	PRE-LAUNCH	PRE-LAUNCH	1	0	1	0	0	0	0	0	0	0	0	0	1	0	0	2.29114	0	-2.29114	Genes
703	JDKKJH_103505	GENE-CATALOG	METATRANSCRIPTOMICS	Nasal	0.000161381	2.23528	1	-0.0461263	Persistent decrease	Persistent decrease	NA	NA	NA	JDKKJH_103505 GENE-CATALOG METATRANSCRIPTOMICS Nasal	6809-CEM-0050	8.02154704212563e-07		Nasal	C002	2024-06-21	N8	RNA	Nasal	PRE-LAUNCH	PRE-LAUNCH	1	0	1	0	0	0	0	0	0	0	0	0	1	0	0	2.29114	0	-2.29114	Genes
704	JDKKJH_103505	GENE-CATALOG	METATRANSCRIPTOMICS	Nasal	0.000161381	2.23528	1	-0.0461263	Persistent decrease	Persistent decrease	NA	NA	NA	JDKKJH_103505 GENE-CATALOG METATRANSCRIPTOMICS Nasal	6809-CEM-0058	0		Nasal	C003	November	N21	RNA	Nasal	POST-LAUNCH	POST-LAUNCH	7	0	1	0	0	0	0	0	0	0	0	0	1	0	0	2.29114	0	-2.29114	Genes
705	JDKKJH_103505	GENE-CATALOG	METATRANSCRIPTOMICS	Nasal	0.000161381	2.23528	1	-0.0461263	Persistent decrease	Persistent decrease	NA	NA	NA	JDKKJH_103505 GENE-CATALOG METATRANSCRIPTOMICS Nasal	6809-CEM-0065	1.1671842480371e-06		Nasal	C004	2024-06-21	N22	RNA	Nasal	PRE-LAUNCH	PRE-LAUNCH	1	0	1	0	0	0	0	0	0	0	0	0	1	0	0	2.29114	0	-2.29114	Genes
706	JDKKJH_103505	GENE-CATALOG	METATRANSCRIPTOMICS	Nasal	0.000161381	2.23528	1	-0.0461263	Persistent decrease	Persistent decrease	NA	NA	NA	JDKKJH_103505 GENE-CATALOG METATRANSCRIPTOMICS Nasal	6809-CEM-0018	0		Nasal	C004	November	N27	RNA	Nasal	POST-LAUNCH	POST-LAUNCH	7	0	1	0	0	0	0	0	0	0	0	0	1	0	0	2.29114	0	-2.29114	Genes
707	JDKKJH_103505	GENE-CATALOG	METATRANSCRIPTOMICS	Nasal	0.000161381	2.23528	1	-0.0461263	Persistent decrease	Persistent decrease	NA	NA	NA	JDKKJH_103505 GENE-CATALOG METATRANSCRIPTOMICS Nasal	6809-CEM-0003	0		Nasal	C004	Flight 2	N25	RNA	Nasal	MID-FLIGHT	Flight 2	5	0	1	0	0	0	0	0	0	0	0	0	1	0	0	2.29114	0	-2.29114	Genes
708	JDKKJH_103505	GENE-CATALOG	METATRANSCRIPTOMICS	Nasal	0.000161381	2.23528	1	-0.0461263	Persistent decrease	Persistent decrease	NA	NA	NA	JDKKJH_103505 GENE-CATALOG METATRANSCRIPTOMICS Nasal	6809-CEM-0057	6.3040843532116e-07		Nasal	C002	2024-08-21	N9	RNA	Nasal	PRE-LAUNCH	PRE-LAUNCH	2	0	1	0	0	0	0	0	0	0	0	0	1	0	0	2.29114	0	-2.29114	Genes
709	JDKKJH_103505	GENE-CATALOG	METATRANSCRIPTOMICS	Nasal	0.000161381	2.23528	1	-0.0461263	Persistent decrease	Persistent decrease	NA	NA	NA	JDKKJH_103505 GENE-CATALOG METATRANSCRIPTOMICS Nasal	6809-CEM-0024	0		Nasal	C003	2024-08-21	N16	RNA	Nasal	PRE-LAUNCH	PRE-LAUNCH	2	0	1	0	0	0	0	0	0	0	0	0	1	0	0	2.29114	0	-2.29114	Genes
710	JDKKJH_103505	GENE-CATALOG	METATRANSCRIPTOMICS	Nasal	0.000161381	2.23528	1	-0.0461263	Persistent decrease	Persistent decrease	NA	NA	NA	JDKKJH_103505 GENE-CATALOG METATRANSCRIPTOMICS Nasal	6809-CEM-0051	0		Nasal	C003	Sept Post-Return	N20	RNA	Nasal	POST-LAUNCH	POST-LAUNCH	6	0	1	0	0	0	0	0	0	0	0	0	1	0	0	2.29114	0	-2.29114	Genes
711	IADKGB_17475	GENE-CATALOG	METATRANSCRIPTOMICS	Nasal	0.0188464	1.88412	1	-0.326884	Persistent decrease	Persistent decrease	NA	NA	NA	IADKGB_17475 GENE-CATALOG METATRANSCRIPTOMICS Nasal	6809-CEM-0038	1.17761261616906e-08		Nasal	C003	Flight 1	N18	RNA	Nasal	MID-FLIGHT	Flight 1	4	0	1	0	0	0	0	0	0	0	0	0	1	0	0	1.8575	-0.385597	-2.2431	Genes
712	IADKGB_17475	GENE-CATALOG	METATRANSCRIPTOMICS	Nasal	0.0188464	1.88412	1	-0.326884	Persistent decrease	Persistent decrease	NA	NA	NA	IADKGB_17475 GENE-CATALOG METATRANSCRIPTOMICS Nasal	6809-CEM-0002	5.20270634147239e-08		Nasal	C002	Sept Post-Return	N13	RNA	Nasal	POST-LAUNCH	POST-LAUNCH	6	0	1	0	0	0	0	0	0	0	0	0	1	0	0	1.8575	-0.385597	-2.2431	Genes
713	IADKGB_17475	GENE-CATALOG	METATRANSCRIPTOMICS	Nasal	0.0188464	1.88412	1	-0.326884	Persistent decrease	Persistent decrease	NA	NA	NA	IADKGB_17475 GENE-CATALOG METATRANSCRIPTOMICS Nasal	6809-CEM-0025	0		Nasal	C004	Flight 1	N28	RNA	Nasal	MID-FLIGHT	Flight 1	4	0	1	0	0	0	0	0	0	0	0	0	1	0	0	1.8575	-0.385597	-2.2431	Genes
714	IADKGB_17475	GENE-CATALOG	METATRANSCRIPTOMICS	Nasal	0.0188464	1.88412	1	-0.326884	Persistent decrease	Persistent decrease	NA	NA	NA	IADKGB_17475 GENE-CATALOG METATRANSCRIPTOMICS Nasal	6809-CEM-0016	7.14898159514603e-08		Nasal	C001	Sept Pre-Launch	N3	RNA	Nasal	PRE-LAUNCH	PRE-LAUNCH	3	0	1	0	0	0	0	0	0	0	0	0	1	0	0	1.8575	-0.385597	-2.2431	Genes
715	IADKGB_17475	GENE-CATALOG	METATRANSCRIPTOMICS	Nasal	0.0188464	1.88412	1	-0.326884	Persistent decrease	Persistent decrease	NA	NA	NA	IADKGB_17475 GENE-CATALOG METATRANSCRIPTOMICS Nasal	6809-CEM-0023	0		Nasal	C001	Flight 1	N4	RNA	Nasal	MID-FLIGHT	Flight 1	4	0	1	0	0	0	0	0	0	0	0	0	1	0	0	1.8575	-0.385597	-2.2431	Genes
716	IADKGB_17475	GENE-CATALOG	METATRANSCRIPTOMICS	Nasal	0.0188464	1.88412	1	-0.326884	Persistent decrease	Persistent decrease	NA	NA	NA	IADKGB_17475 GENE-CATALOG METATRANSCRIPTOMICS Nasal	6809-CEM-0037	1.30498398308334e-08		Nasal	C001	Sept Post-Return	N6	RNA	Nasal	POST-LAUNCH	POST-LAUNCH	6	0	1	0	0	0	0	0	0	0	0	0	1	0	0	1.8575	-0.385597	-2.2431	Genes
717	IADKGB_17475	GENE-CATALOG	METATRANSCRIPTOMICS	Nasal	0.0188464	1.88412	1	-0.326884	Persistent decrease	Persistent decrease	NA	NA	NA	IADKGB_17475 GENE-CATALOG METATRANSCRIPTOMICS Nasal	6809-CEM-0085	0		Nasal	C001	2024-12-21	N29	RNA	Nasal	POST-LAUNCH	POST-LAUNCH	8	0	1	0	0	0	0	0	0	0	0	0	1	0	0	1.8575	-0.385597	-2.2431	Genes
718	IADKGB_17475	GENE-CATALOG	METATRANSCRIPTOMICS	Nasal	0.0188464	1.88412	1	-0.326884	Persistent decrease	Persistent decrease	NA	NA	NA	IADKGB_17475 GENE-CATALOG METATRANSCRIPTOMICS Nasal	6809-CEM-0093	0		Nasal	C002	2024-12-21	N30	RNA	Nasal	POST-LAUNCH	POST-LAUNCH	8	0	1	0	0	0	0	0	0	0	0	0	1	0	0	1.8575	-0.385597	-2.2431	Genes
719	IADKGB_17475	GENE-CATALOG	METATRANSCRIPTOMICS	Nasal	0.0188464	1.88412	1	-0.326884	Persistent decrease	Persistent decrease	NA	NA	NA	IADKGB_17475 GENE-CATALOG METATRANSCRIPTOMICS Nasal	6809-CEM-0071	6.19403131373949e-08		Nasal	C002	Flight 1	N11	RNA	Nasal	MID-FLIGHT	Flight 1	4	0	1	0	0	0	0	0	0	0	0	0	1	0	0	1.8575	-0.385597	-2.2431	Genes
720	IADKGB_17475	GENE-CATALOG	METATRANSCRIPTOMICS	Nasal	0.0188464	1.88412	1	-0.326884	Persistent decrease	Persistent decrease	NA	NA	NA	IADKGB_17475 GENE-CATALOG METATRANSCRIPTOMICS Nasal	6809-CEM-0044	7.38046409384107e-09		Nasal	C001	November	N7	RNA	Nasal	POST-LAUNCH	POST-LAUNCH	7	0	1	0	0	0	0	0	0	0	0	0	1	0	0	1.8575	-0.385597	-2.2431	Genes
721	IADKGB_17475	GENE-CATALOG	METATRANSCRIPTOMICS	Nasal	0.0188464	1.88412	1	-0.326884	Persistent decrease	Persistent decrease	NA	NA	NA	IADKGB_17475 GENE-CATALOG METATRANSCRIPTOMICS Nasal	6809-CEM-0064	3.18158707899359e-07		Nasal	C002	Sept Pre-Launch	N10	RNA	Nasal	PRE-LAUNCH	PRE-LAUNCH	3	0	1	0	0	0	0	0	0	0	0	0	1	0	0	1.8575	-0.385597	-2.2431	Genes
722	IADKGB_17475	GENE-CATALOG	METATRANSCRIPTOMICS	Nasal	0.0188464	1.88412	1	-0.326884	Persistent decrease	Persistent decrease	NA	NA	NA	IADKGB_17475 GENE-CATALOG METATRANSCRIPTOMICS Nasal	6809-CEM-0101	0		Nasal	C003	2024-12-21	N31	RNA	Nasal	POST-LAUNCH	POST-LAUNCH	8	0	1	0	0	0	0	0	0	0	0	0	1	0	0	1.8575	-0.385597	-2.2431	Genes
723	IADKGB_17475	GENE-CATALOG	METATRANSCRIPTOMICS	Nasal	0.0188464	1.88412	1	-0.326884	Persistent decrease	Persistent decrease	NA	NA	NA	IADKGB_17475 GENE-CATALOG METATRANSCRIPTOMICS Nasal	6809-CEM-0001	0		Nasal	C001	2024-06-21	N1	RNA	Nasal	PRE-LAUNCH	PRE-LAUNCH	1	0	1	0	0	0	0	0	0	0	0	0	1	0	0	1.8575	-0.385597	-2.2431	Genes
724	IADKGB_17475	GENE-CATALOG	METATRANSCRIPTOMICS	Nasal	0.0188464	1.88412	1	-0.326884	Persistent decrease	Persistent decrease	NA	NA	NA	IADKGB_17475 GENE-CATALOG METATRANSCRIPTOMICS Nasal	6809-CEM-0009	1.21345829607764e-07		Nasal	C001	2024-08-21	N2	RNA	Nasal	PRE-LAUNCH	PRE-LAUNCH	2	0	1	0	0	0	0	0	0	0	0	0	1	0	0	1.8575	-0.385597	-2.2431	Genes
725	IADKGB_17475	GENE-CATALOG	METATRANSCRIPTOMICS	Nasal	0.0188464	1.88412	1	-0.326884	Persistent decrease	Persistent decrease	NA	NA	NA	IADKGB_17475 GENE-CATALOG METATRANSCRIPTOMICS Nasal	6809-CEM-0045	2.43616268233736e-07		Nasal	C003	Flight 2	N19	RNA	Nasal	MID-FLIGHT	Flight 2	5	0	1	0	0	0	0	0	0	0	0	0	1	0	0	1.8575	-0.385597	-2.2431	Genes
726	IADKGB_17475	GENE-CATALOG	METATRANSCRIPTOMICS	Nasal	0.0188464	1.88412	1	-0.326884	Persistent decrease	Persistent decrease	NA	NA	NA	IADKGB_17475 GENE-CATALOG METATRANSCRIPTOMICS Nasal	6809-CEM-0031	0		Nasal	C003	Sept Pre-Launch	N17	RNA	Nasal	PRE-LAUNCH	PRE-LAUNCH	3	0	1	0	0	0	0	0	0	0	0	0	1	0	0	1.8575	-0.385597	-2.2431	Genes
727	IADKGB_17475	GENE-CATALOG	METATRANSCRIPTOMICS	Nasal	0.0188464	1.88412	1	-0.326884	Persistent decrease	Persistent decrease	NA	NA	NA	IADKGB_17475 GENE-CATALOG METATRANSCRIPTOMICS Nasal	6809-CEM-0030	0		Nasal	C001	Flight 2	N5	RNA	Nasal	MID-FLIGHT	Flight 2	5	0	1	0	0	0	0	0	0	0	0	0	1	0	0	1.8575	-0.385597	-2.2431	Genes
728	IADKGB_17475	GENE-CATALOG	METATRANSCRIPTOMICS	Nasal	0.0188464	1.88412	1	-0.326884	Persistent decrease	Persistent decrease	NA	NA	NA	IADKGB_17475 GENE-CATALOG METATRANSCRIPTOMICS Nasal	6809-CEM-0079	9.98336073266686e-08		Nasal	C004	Sept Pre-Launch	N24	RNA	Nasal	PRE-LAUNCH	PRE-LAUNCH	3	0	1	0	0	0	0	0	0	0	0	0	1	0	0	1.8575	-0.385597	-2.2431	Genes
729	IADKGB_17475	GENE-CATALOG	METATRANSCRIPTOMICS	Nasal	0.0188464	1.88412	1	-0.326884	Persistent decrease	Persistent decrease	NA	NA	NA	IADKGB_17475 GENE-CATALOG METATRANSCRIPTOMICS Nasal	6809-CEM-0072	7.25223350390731e-07		Nasal	C004	2024-08-21	N23	RNA	Nasal	PRE-LAUNCH	PRE-LAUNCH	2	0	1	0	0	0	0	0	0	0	0	0	1	0	0	1.8575	-0.385597	-2.2431	Genes
730	IADKGB_17475	GENE-CATALOG	METATRANSCRIPTOMICS	Nasal	0.0188464	1.88412	1	-0.326884	Persistent decrease	Persistent decrease	NA	NA	NA	IADKGB_17475 GENE-CATALOG METATRANSCRIPTOMICS Nasal	6809-CEM-0010	0		Nasal	C002	November	N14	RNA	Nasal	POST-LAUNCH	POST-LAUNCH	7	0	1	0	0	0	0	0	0	0	0	0	1	0	0	1.8575	-0.385597	-2.2431	Genes
731	IADKGB_17475	GENE-CATALOG	METATRANSCRIPTOMICS	Nasal	0.0188464	1.88412	1	-0.326884	Persistent decrease	Persistent decrease	NA	NA	NA	IADKGB_17475 GENE-CATALOG METATRANSCRIPTOMICS Nasal	6809-CEM-0011	8.92954155947943e-09		Nasal	C004	Sept Post-Return	N26	RNA	Nasal	POST-LAUNCH	POST-LAUNCH	6	0	1	0	0	0	0	0	0	0	0	0	1	0	0	1.8575	-0.385597	-2.2431	Genes
732	IADKGB_17475	GENE-CATALOG	METATRANSCRIPTOMICS	Nasal	0.0188464	1.88412	1	-0.326884	Persistent decrease	Persistent decrease	NA	NA	NA	IADKGB_17475 GENE-CATALOG METATRANSCRIPTOMICS Nasal	6809-CEM-0109	0		Nasal	C004	2024-12-21	N32	RNA	Nasal	POST-LAUNCH	POST-LAUNCH	8	0	1	0	0	0	0	0	0	0	0	0	1	0	0	1.8575	-0.385597	-2.2431	Genes
733	IADKGB_17475	GENE-CATALOG	METATRANSCRIPTOMICS	Nasal	0.0188464	1.88412	1	-0.326884	Persistent decrease	Persistent decrease	NA	NA	NA	IADKGB_17475 GENE-CATALOG METATRANSCRIPTOMICS Nasal	6809-CEM-0078	9.53752143671201e-09		Nasal	C002	Flight 2	N12	RNA	Nasal	MID-FLIGHT	Flight 2	5	0	1	0	0	0	0	0	0	0	0	0	1	0	0	1.8575	-0.385597	-2.2431	Genes
734	IADKGB_17475	GENE-CATALOG	METATRANSCRIPTOMICS	Nasal	0.0188464	1.88412	1	-0.326884	Persistent decrease	Persistent decrease	NA	NA	NA	IADKGB_17475 GENE-CATALOG METATRANSCRIPTOMICS Nasal	6809-CEM-0017	0		Nasal	C003	2024-06-21	N15	RNA	Nasal	PRE-LAUNCH	PRE-LAUNCH	1	0	1	0	0	0	0	0	0	0	0	0	1	0	0	1.8575	-0.385597	-2.2431	Genes
735	IADKGB_17475	GENE-CATALOG	METATRANSCRIPTOMICS	Nasal	0.0188464	1.88412	1	-0.326884	Persistent decrease	Persistent decrease	NA	NA	NA	IADKGB_17475 GENE-CATALOG METATRANSCRIPTOMICS Nasal	6809-CEM-0050	1.78661729574616e-06		Nasal	C002	2024-06-21	N8	RNA	Nasal	PRE-LAUNCH	PRE-LAUNCH	1	0	1	0	0	0	0	0	0	0	0	0	1	0	0	1.8575	-0.385597	-2.2431	Genes
736	IADKGB_17475	GENE-CATALOG	METATRANSCRIPTOMICS	Nasal	0.0188464	1.88412	1	-0.326884	Persistent decrease	Persistent decrease	NA	NA	NA	IADKGB_17475 GENE-CATALOG METATRANSCRIPTOMICS Nasal	6809-CEM-0058	0		Nasal	C003	November	N21	RNA	Nasal	POST-LAUNCH	POST-LAUNCH	7	0	1	0	0	0	0	0	0	0	0	0	1	0	0	1.8575	-0.385597	-2.2431	Genes
737	IADKGB_17475	GENE-CATALOG	METATRANSCRIPTOMICS	Nasal	0.0188464	1.88412	1	-0.326884	Persistent decrease	Persistent decrease	NA	NA	NA	IADKGB_17475 GENE-CATALOG METATRANSCRIPTOMICS Nasal	6809-CEM-0065	9.17073337743437e-07		Nasal	C004	2024-06-21	N22	RNA	Nasal	PRE-LAUNCH	PRE-LAUNCH	1	0	1	0	0	0	0	0	0	0	0	0	1	0	0	1.8575	-0.385597	-2.2431	Genes
738	IADKGB_17475	GENE-CATALOG	METATRANSCRIPTOMICS	Nasal	0.0188464	1.88412	1	-0.326884	Persistent decrease	Persistent decrease	NA	NA	NA	IADKGB_17475 GENE-CATALOG METATRANSCRIPTOMICS Nasal	6809-CEM-0018	0		Nasal	C004	November	N27	RNA	Nasal	POST-LAUNCH	POST-LAUNCH	7	0	1	0	0	0	0	0	0	0	0	0	1	0	0	1.8575	-0.385597	-2.2431	Genes
739	IADKGB_17475	GENE-CATALOG	METATRANSCRIPTOMICS	Nasal	0.0188464	1.88412	1	-0.326884	Persistent decrease	Persistent decrease	NA	NA	NA	IADKGB_17475 GENE-CATALOG METATRANSCRIPTOMICS Nasal	6809-CEM-0003	0		Nasal	C004	Flight 2	N25	RNA	Nasal	MID-FLIGHT	Flight 2	5	0	1	0	0	0	0	0	0	0	0	0	1	0	0	1.8575	-0.385597	-2.2431	Genes
740	IADKGB_17475	GENE-CATALOG	METATRANSCRIPTOMICS	Nasal	0.0188464	1.88412	1	-0.326884	Persistent decrease	Persistent decrease	NA	NA	NA	IADKGB_17475 GENE-CATALOG METATRANSCRIPTOMICS Nasal	6809-CEM-0057	8.85573754379725e-07		Nasal	C002	2024-08-21	N9	RNA	Nasal	PRE-LAUNCH	PRE-LAUNCH	2	0	1	0	0	0	0	0	0	0	0	0	1	0	0	1.8575	-0.385597	-2.2431	Genes
741	IADKGB_17475	GENE-CATALOG	METATRANSCRIPTOMICS	Nasal	0.0188464	1.88412	1	-0.326884	Persistent decrease	Persistent decrease	NA	NA	NA	IADKGB_17475 GENE-CATALOG METATRANSCRIPTOMICS Nasal	6809-CEM-0024	0		Nasal	C003	2024-08-21	N16	RNA	Nasal	PRE-LAUNCH	PRE-LAUNCH	2	0	1	0	0	0	0	0	0	0	0	0	1	0	0	1.8575	-0.385597	-2.2431	Genes
742	IADKGB_17475	GENE-CATALOG	METATRANSCRIPTOMICS	Nasal	0.0188464	1.88412	1	-0.326884	Persistent decrease	Persistent decrease	NA	NA	NA	IADKGB_17475 GENE-CATALOG METATRANSCRIPTOMICS Nasal	6809-CEM-0051	1.24781677817102e-08		Nasal	C003	Sept Post-Return	N20	RNA	Nasal	POST-LAUNCH	POST-LAUNCH	6	0	1	0	0	0	0	0	0	0	0	0	1	0	0	1.8575	-0.385597	-2.2431	Genes
743	GMEHKO_54905	GENE-CATALOG	METAGENOMICS	Oral	0.002353	3.83776	1	-0.0836147	Persistent decrease	Persistent decrease	NA	NA	NA	GMEHKO_54905 GENE-CATALOG METAGENOMICS Oral	O2	4.06514888912693e-07	Batch3	Oral	C001	2024-08-21	O2	DNA	Oral	PRE-LAUNCH	PRE-LAUNCH	2	1	0	0	0	0	0	0	0	0	0	0	0	0	1	0.684371	-1.02136	-1.70573	Genes
744	GMEHKO_54905	GENE-CATALOG	METAGENOMICS	Oral	0.002353	3.83776	1	-0.0836147	Persistent decrease	Persistent decrease	NA	NA	NA	GMEHKO_54905 GENE-CATALOG METAGENOMICS Oral	O5	3.51590341560172e-08	Batch3	Oral	C001	Flight 2	O5	DNA	Oral	MID-FLIGHT	Flight 2	5	1	0	0	0	0	0	0	0	0	0	0	0	0	1	0.684371	-1.02136	-1.70573	Genes
745	GMEHKO_54905	GENE-CATALOG	METAGENOMICS	Oral	0.002353	3.83776	1	-0.0836147	Persistent decrease	Persistent decrease	NA	NA	NA	GMEHKO_54905 GENE-CATALOG METAGENOMICS Oral	O12	0	Batch4	Oral	C002	Flight 2	O12	DNA	Oral	MID-FLIGHT	Flight 2	5	1	0	0	0	0	0	0	0	0	0	0	0	0	1	0.684371	-1.02136	-1.70573	Genes
746	GMEHKO_54905	GENE-CATALOG	METAGENOMICS	Oral	0.002353	3.83776	1	-0.0836147	Persistent decrease	Persistent decrease	NA	NA	NA	GMEHKO_54905 GENE-CATALOG METAGENOMICS Oral	O6	0	Batch3	Oral	C001	Sept Post-Return	O6	DNA	Oral	POST-LAUNCH	POST-LAUNCH	6	1	0	0	0	0	0	0	0	0	0	0	0	0	1	0.684371	-1.02136	-1.70573	Genes
747	GMEHKO_54905	GENE-CATALOG	METAGENOMICS	Oral	0.002353	3.83776	1	-0.0836147	Persistent decrease	Persistent decrease	NA	NA	NA	GMEHKO_54905 GENE-CATALOG METAGENOMICS Oral	O26	1.79106299094426e-06	Batch5	Oral	C004	Flight 2	O26	DNA	Oral	MID-FLIGHT	Flight 2	5	1	0	0	0	0	0	0	0	0	0	0	0	0	1	0.684371	-1.02136	-1.70573	Genes
748	GMEHKO_54905	GENE-CATALOG	METAGENOMICS	Oral	0.002353	3.83776	1	-0.0836147	Persistent decrease	Persistent decrease	NA	NA	NA	GMEHKO_54905 GENE-CATALOG METAGENOMICS Oral	O1	8.94420723864774e-07	Batch3	Oral	C001	2024-06-21	O1	DNA	Oral	PRE-LAUNCH	PRE-LAUNCH	1	1	0	0	0	0	0	0	0	0	0	0	0	0	1	0.684371	-1.02136	-1.70573	Genes
749	GMEHKO_54905	GENE-CATALOG	METAGENOMICS	Oral	0.002353	3.83776	1	-0.0836147	Persistent decrease	Persistent decrease	NA	NA	NA	GMEHKO_54905 GENE-CATALOG METAGENOMICS Oral	O24	7.25131233102877e-06	Batch5	Oral	C004	Sept Pre-Launch	O24	DNA	Oral	PRE-LAUNCH	PRE-LAUNCH	3	1	0	0	0	0	0	0	0	0	0	0	0	0	1	0.684371	-1.02136	-1.70573	Genes
750	GMEHKO_54905	GENE-CATALOG	METAGENOMICS	Oral	0.002353	3.83776	1	-0.0836147	Persistent decrease	Persistent decrease	NA	NA	NA	GMEHKO_54905 GENE-CATALOG METAGENOMICS Oral	O11	0	Batch4	Oral	C002	Flight 1	O11	DNA	Oral	MID-FLIGHT	Flight 1	4	1	0	0	0	0	0	0	0	0	0	0	0	0	1	0.684371	-1.02136	-1.70573	Genes
751	GMEHKO_54905	GENE-CATALOG	METAGENOMICS	Oral	0.002353	3.83776	1	-0.0836147	Persistent decrease	Persistent decrease	NA	NA	NA	GMEHKO_54905 GENE-CATALOG METAGENOMICS Oral	O20	0	Batch3	Oral	C003	Sept Post-Return	O20	DNA	Oral	POST-LAUNCH	POST-LAUNCH	6	1	0	0	0	0	0	0	0	0	0	0	0	0	1	0.684371	-1.02136	-1.70573	Genes
752	GMEHKO_54905	GENE-CATALOG	METAGENOMICS	Oral	0.002353	3.83776	1	-0.0836147	Persistent decrease	Persistent decrease	NA	NA	NA	GMEHKO_54905 GENE-CATALOG METAGENOMICS Oral	O16	6.11764118722701e-07	Batch4	Oral	C003	2024-08-21	O16	DNA	Oral	PRE-LAUNCH	PRE-LAUNCH	2	1	0	0	0	0	0	0	0	0	0	0	0	0	1	0.684371	-1.02136	-1.70573	Genes
753	GMEHKO_54905	GENE-CATALOG	METAGENOMICS	Oral	0.002353	3.83776	1	-0.0836147	Persistent decrease	Persistent decrease	NA	NA	NA	GMEHKO_54905 GENE-CATALOG METAGENOMICS Oral	O15	1.75910110728837e-07	Batch4	Oral	C003	2024-06-21	O15	DNA	Oral	PRE-LAUNCH	PRE-LAUNCH	1	1	0	0	0	0	0	0	0	0	0	0	0	0	1	0.684371	-1.02136	-1.70573	Genes
754	GMEHKO_54905	GENE-CATALOG	METAGENOMICS	Oral	0.002353	3.83776	1	-0.0836147	Persistent decrease	Persistent decrease	NA	NA	NA	GMEHKO_54905 GENE-CATALOG METAGENOMICS Oral	O10	1.49119179104884e-07	Batch4	Oral	C002	Sept Pre-Launch	O10	DNA	Oral	PRE-LAUNCH	PRE-LAUNCH	3	1	0	0	0	0	0	0	0	0	0	0	0	0	1	0.684371	-1.02136	-1.70573	Genes
755	GMEHKO_54905	GENE-CATALOG	METAGENOMICS	Oral	0.002353	3.83776	1	-0.0836147	Persistent decrease	Persistent decrease	NA	NA	NA	GMEHKO_54905 GENE-CATALOG METAGENOMICS Oral	O19	0	Batch4	Oral	C003	Flight 2	O19	DNA	Oral	MID-FLIGHT	Flight 2	5	1	0	0	0	0	0	0	0	0	0	0	0	0	1	0.684371	-1.02136	-1.70573	Genes
756	GMEHKO_54905	GENE-CATALOG	METAGENOMICS	Oral	0.002353	3.83776	1	-0.0836147	Persistent decrease	Persistent decrease	NA	NA	NA	GMEHKO_54905 GENE-CATALOG METAGENOMICS Oral	O3	9.13426237611485e-08	Batch3	Oral	C001	Sept Pre-Launch	O3	DNA	Oral	PRE-LAUNCH	PRE-LAUNCH	3	1	0	0	0	0	0	0	0	0	0	0	0	0	1	0.684371	-1.02136	-1.70573	Genes
757	GMEHKO_54905	GENE-CATALOG	METAGENOMICS	Oral	0.002353	3.83776	1	-0.0836147	Persistent decrease	Persistent decrease	NA	NA	NA	GMEHKO_54905 GENE-CATALOG METAGENOMICS Oral	O4	3.3483413806812e-08	Batch3	Oral	C001	Flight 1	O4	DNA	Oral	MID-FLIGHT	Flight 1	4	1	0	0	0	0	0	0	0	0	0	0	0	0	1	0.684371	-1.02136	-1.70573	Genes
758	GMEHKO_54905	GENE-CATALOG	METAGENOMICS	Oral	0.002353	3.83776	1	-0.0836147	Persistent decrease	Persistent decrease	NA	NA	NA	GMEHKO_54905 GENE-CATALOG METAGENOMICS Oral	O25	3.79780902640273e-06	Batch5	Oral	C004	Flight 1	O25	DNA	Oral	MID-FLIGHT	Flight 1	4	1	0	0	0	0	0	0	0	0	0	0	0	0	1	0.684371	-1.02136	-1.70573	Genes
759	GMEHKO_54905	GENE-CATALOG	METAGENOMICS	Oral	0.002353	3.83776	1	-0.0836147	Persistent decrease	Persistent decrease	NA	NA	NA	GMEHKO_54905 GENE-CATALOG METAGENOMICS Oral	O31	0	Batch30	Oral	C003	2024-12-21	O31	DNA	Oral	POST-LAUNCH	POST-LAUNCH	8	1	0	0	0	0	0	0	0	0	0	0	0	0	1	0.684371	-1.02136	-1.70573	Genes
760	GMEHKO_54905	GENE-CATALOG	METAGENOMICS	Oral	0.002353	3.83776	1	-0.0836147	Persistent decrease	Persistent decrease	NA	NA	NA	GMEHKO_54905 GENE-CATALOG METAGENOMICS Oral	O17	4.34763741929543e-07	Batch4	Oral	C003	Sept Pre-Launch	O17	DNA	Oral	PRE-LAUNCH	PRE-LAUNCH	3	1	0	0	0	0	0	0	0	0	0	0	0	0	1	0.684371	-1.02136	-1.70573	Genes
761	GMEHKO_54905	GENE-CATALOG	METAGENOMICS	Oral	0.002353	3.83776	1	-0.0836147	Persistent decrease	Persistent decrease	NA	NA	NA	GMEHKO_54905 GENE-CATALOG METAGENOMICS Oral	O32	1.17777246768949e-06	Batch31	Oral	C004	2024-12-21	O32	DNA	Oral	POST-LAUNCH	POST-LAUNCH	8	1	0	0	0	0	0	0	0	0	0	0	0	0	1	0.684371	-1.02136	-1.70573	Genes
762	GMEHKO_54905	GENE-CATALOG	METAGENOMICS	Oral	0.002353	3.83776	1	-0.0836147	Persistent decrease	Persistent decrease	NA	NA	NA	GMEHKO_54905 GENE-CATALOG METAGENOMICS Oral	O29	0	Batch28	Oral	C001	2024-12-21	O29	DNA	Oral	POST-LAUNCH	POST-LAUNCH	8	1	0	0	0	0	0	0	0	0	0	0	0	0	1	0.684371	-1.02136	-1.70573	Genes
763	GMEHKO_54905	GENE-CATALOG	METAGENOMICS	Oral	0.002353	3.83776	1	-0.0836147	Persistent decrease	Persistent decrease	NA	NA	NA	GMEHKO_54905 GENE-CATALOG METAGENOMICS Oral	O21	3.12199621686905e-07	Batch5	Oral	C003	November	O21	DNA	Oral	POST-LAUNCH	POST-LAUNCH	7	1	0	0	0	0	0	0	0	0	0	0	0	0	1	0.684371	-1.02136	-1.70573	Genes
764	GMEHKO_54905	GENE-CATALOG	METAGENOMICS	Oral	0.002353	3.83776	1	-0.0836147	Persistent decrease	Persistent decrease	NA	NA	NA	GMEHKO_54905 GENE-CATALOG METAGENOMICS Oral	O28	1.11282638523582e-06	Batch5	Oral	C004	November	O28	DNA	Oral	POST-LAUNCH	POST-LAUNCH	7	1	0	0	0	0	0	0	0	0	0	0	0	0	1	0.684371	-1.02136	-1.70573	Genes
765	GMEHKO_54905	GENE-CATALOG	METAGENOMICS	Oral	0.002353	3.83776	1	-0.0836147	Persistent decrease	Persistent decrease	NA	NA	NA	GMEHKO_54905 GENE-CATALOG METAGENOMICS Oral	O7	9.42107095060349e-08	Batch3	Oral	C001	November	O7	DNA	Oral	POST-LAUNCH	POST-LAUNCH	7	1	0	0	0	0	0	0	0	0	0	0	0	0	1	0.684371	-1.02136	-1.70573	Genes
766	GMEHKO_54905	GENE-CATALOG	METAGENOMICS	Oral	0.002353	3.83776	1	-0.0836147	Persistent decrease	Persistent decrease	NA	NA	NA	GMEHKO_54905 GENE-CATALOG METAGENOMICS Oral	O13	3.87123681370714e-07	Batch4	Oral	C002	Sept Post-Return	O13	DNA	Oral	POST-LAUNCH	POST-LAUNCH	6	1	0	0	0	0	0	0	0	0	0	0	0	0	1	0.684371	-1.02136	-1.70573	Genes
767	GMEHKO_54905	GENE-CATALOG	METAGENOMICS	Oral	0.002353	3.83776	1	-0.0836147	Persistent decrease	Persistent decrease	NA	NA	NA	GMEHKO_54905 GENE-CATALOG METAGENOMICS Oral	O30	0	Batch29	Oral	C002	2024-12-21	O30	DNA	Oral	POST-LAUNCH	POST-LAUNCH	8	1	0	0	0	0	0	0	0	0	0	0	0	0	1	0.684371	-1.02136	-1.70573	Genes
768	GMEHKO_54905	GENE-CATALOG	METAGENOMICS	Oral	0.002353	3.83776	1	-0.0836147	Persistent decrease	Persistent decrease	NA	NA	NA	GMEHKO_54905 GENE-CATALOG METAGENOMICS Oral	O22	1.93957175866106e-06	Batch5	Oral	C004	2024-06-21	O22	DNA	Oral	PRE-LAUNCH	PRE-LAUNCH	1	1	0	0	0	0	0	0	0	0	0	0	0	0	1	0.684371	-1.02136	-1.70573	Genes
769	GMEHKO_54905	GENE-CATALOG	METAGENOMICS	Oral	0.002353	3.83776	1	-0.0836147	Persistent decrease	Persistent decrease	NA	NA	NA	GMEHKO_54905 GENE-CATALOG METAGENOMICS Oral	O23	2.02717501622186e-06	Batch5	Oral	C004	2024-08-21	O23	DNA	Oral	PRE-LAUNCH	PRE-LAUNCH	2	1	0	0	0	0	0	0	0	0	0	0	0	0	1	0.684371	-1.02136	-1.70573	Genes
770	GMEHKO_54905	GENE-CATALOG	METAGENOMICS	Oral	0.002353	3.83776	1	-0.0836147	Persistent decrease	Persistent decrease	NA	NA	NA	GMEHKO_54905 GENE-CATALOG METAGENOMICS Oral	O8	4.12061660733413e-07	Batch4	Oral	C002	2024-06-21	O8	DNA	Oral	PRE-LAUNCH	PRE-LAUNCH	1	1	0	0	0	0	0	0	0	0	0	0	0	0	1	0.684371	-1.02136	-1.70573	Genes
771	GMEHKO_54905	GENE-CATALOG	METAGENOMICS	Oral	0.002353	3.83776	1	-0.0836147	Persistent decrease	Persistent decrease	NA	NA	NA	GMEHKO_54905 GENE-CATALOG METAGENOMICS Oral	O9	2.87285037175402e-07	Batch4	Oral	C002	2024-08-21	O9	DNA	Oral	PRE-LAUNCH	PRE-LAUNCH	2	1	0	0	0	0	0	0	0	0	0	0	0	0	1	0.684371	-1.02136	-1.70573	Genes
772	GMEHKO_54905	GENE-CATALOG	METAGENOMICS	Oral	0.002353	3.83776	1	-0.0836147	Persistent decrease	Persistent decrease	NA	NA	NA	GMEHKO_54905 GENE-CATALOG METAGENOMICS Oral	O14	0	Batch4	Oral	C002	November	O14	DNA	Oral	POST-LAUNCH	POST-LAUNCH	7	1	0	0	0	0	0	0	0	0	0	0	0	0	1	0.684371	-1.02136	-1.70573	Genes
773	GMEHKO_54905	GENE-CATALOG	METAGENOMICS	Oral	0.002353	3.83776	1	-0.0836147	Persistent decrease	Persistent decrease	NA	NA	NA	GMEHKO_54905 GENE-CATALOG METAGENOMICS Oral	O18	1.3084046873812e-07	Batch4	Oral	C003	Flight 1	O18	DNA	Oral	MID-FLIGHT	Flight 1	4	1	0	0	0	0	0	0	0	0	0	0	0	0	1	0.684371	-1.02136	-1.70573	Genes
774	GMEHKO_54905	GENE-CATALOG	METAGENOMICS	Oral	0.002353	3.83776	1	-0.0836147	Persistent decrease	Persistent decrease	NA	NA	NA	GMEHKO_54905 GENE-CATALOG METAGENOMICS Oral	O27	5.84507204022064e-07	Batch5	Oral	C004	Sept Post-Return	O27	DNA	Oral	POST-LAUNCH	POST-LAUNCH	6	1	0	0	0	0	0	0	0	0	0	0	0	0	1	0.684371	-1.02136	-1.70573	Genes
775	KDFPDN_123340	GENE-CATALOG	METAGENOMICS	Oral	5.97e-09	3.81432	0.963436	-0.28378	Persistent decrease	Persistent decrease	NA	NA	NA	KDFPDN_123340 GENE-CATALOG METAGENOMICS Oral	O2	0	Batch3	Oral	C001	2024-08-21	O2	DNA	Oral	PRE-LAUNCH	PRE-LAUNCH	2	1	0	0	0	0	0	0	0	0	0	0	0	0	1	1.76196	-0.116991	-1.87895	Genes
776	KDFPDN_123340	GENE-CATALOG	METAGENOMICS	Oral	5.97e-09	3.81432	0.963436	-0.28378	Persistent decrease	Persistent decrease	NA	NA	NA	KDFPDN_123340 GENE-CATALOG METAGENOMICS Oral	O5	0	Batch3	Oral	C001	Flight 2	O5	DNA	Oral	MID-FLIGHT	Flight 2	5	1	0	0	0	0	0	0	0	0	0	0	0	0	1	1.76196	-0.116991	-1.87895	Genes
777	KDFPDN_123340	GENE-CATALOG	METAGENOMICS	Oral	5.97e-09	3.81432	0.963436	-0.28378	Persistent decrease	Persistent decrease	NA	NA	NA	KDFPDN_123340 GENE-CATALOG METAGENOMICS Oral	O12	0	Batch4	Oral	C002	Flight 2	O12	DNA	Oral	MID-FLIGHT	Flight 2	5	1	0	0	0	0	0	0	0	0	0	0	0	0	1	1.76196	-0.116991	-1.87895	Genes
778	KDFPDN_123340	GENE-CATALOG	METAGENOMICS	Oral	5.97e-09	3.81432	0.963436	-0.28378	Persistent decrease	Persistent decrease	NA	NA	NA	KDFPDN_123340 GENE-CATALOG METAGENOMICS Oral	O6	0	Batch3	Oral	C001	Sept Post-Return	O6	DNA	Oral	POST-LAUNCH	POST-LAUNCH	6	1	0	0	0	0	0	0	0	0	0	0	0	0	1	1.76196	-0.116991	-1.87895	Genes
779	KDFPDN_123340	GENE-CATALOG	METAGENOMICS	Oral	5.97e-09	3.81432	0.963436	-0.28378	Persistent decrease	Persistent decrease	NA	NA	NA	KDFPDN_123340 GENE-CATALOG METAGENOMICS Oral	O26	0	Batch5	Oral	C004	Flight 2	O26	DNA	Oral	MID-FLIGHT	Flight 2	5	1	0	0	0	0	0	0	0	0	0	0	0	0	1	1.76196	-0.116991	-1.87895	Genes
780	KDFPDN_123340	GENE-CATALOG	METAGENOMICS	Oral	5.97e-09	3.81432	0.963436	-0.28378	Persistent decrease	Persistent decrease	NA	NA	NA	KDFPDN_123340 GENE-CATALOG METAGENOMICS Oral	O1	0	Batch3	Oral	C001	2024-06-21	O1	DNA	Oral	PRE-LAUNCH	PRE-LAUNCH	1	1	0	0	0	0	0	0	0	0	0	0	0	0	1	1.76196	-0.116991	-1.87895	Genes
781	KDFPDN_123340	GENE-CATALOG	METAGENOMICS	Oral	5.97e-09	3.81432	0.963436	-0.28378	Persistent decrease	Persistent decrease	NA	NA	NA	KDFPDN_123340 GENE-CATALOG METAGENOMICS Oral	O24	1.87803772602184e-07	Batch5	Oral	C004	Sept Pre-Launch	O24	DNA	Oral	PRE-LAUNCH	PRE-LAUNCH	3	1	0	0	0	0	0	0	0	0	0	0	0	0	1	1.76196	-0.116991	-1.87895	Genes
782	KDFPDN_123340	GENE-CATALOG	METAGENOMICS	Oral	5.97e-09	3.81432	0.963436	-0.28378	Persistent decrease	Persistent decrease	NA	NA	NA	KDFPDN_123340 GENE-CATALOG METAGENOMICS Oral	O11	0	Batch4	Oral	C002	Flight 1	O11	DNA	Oral	MID-FLIGHT	Flight 1	4	1	0	0	0	0	0	0	0	0	0	0	0	0	1	1.76196	-0.116991	-1.87895	Genes
783	KDFPDN_123340	GENE-CATALOG	METAGENOMICS	Oral	5.97e-09	3.81432	0.963436	-0.28378	Persistent decrease	Persistent decrease	NA	NA	NA	KDFPDN_123340 GENE-CATALOG METAGENOMICS Oral	O20	0	Batch3	Oral	C003	Sept Post-Return	O20	DNA	Oral	POST-LAUNCH	POST-LAUNCH	6	1	0	0	0	0	0	0	0	0	0	0	0	0	1	1.76196	-0.116991	-1.87895	Genes
784	KDFPDN_123340	GENE-CATALOG	METAGENOMICS	Oral	5.97e-09	3.81432	0.963436	-0.28378	Persistent decrease	Persistent decrease	NA	NA	NA	KDFPDN_123340 GENE-CATALOG METAGENOMICS Oral	O16	9.10532641819834e-07	Batch4	Oral	C003	2024-08-21	O16	DNA	Oral	PRE-LAUNCH	PRE-LAUNCH	2	1	0	0	0	0	0	0	0	0	0	0	0	0	1	1.76196	-0.116991	-1.87895	Genes
785	KDFPDN_123340	GENE-CATALOG	METAGENOMICS	Oral	5.97e-09	3.81432	0.963436	-0.28378	Persistent decrease	Persistent decrease	NA	NA	NA	KDFPDN_123340 GENE-CATALOG METAGENOMICS Oral	O15	4.58895941031749e-08	Batch4	Oral	C003	2024-06-21	O15	DNA	Oral	PRE-LAUNCH	PRE-LAUNCH	1	1	0	0	0	0	0	0	0	0	0	0	0	0	1	1.76196	-0.116991	-1.87895	Genes
786	KDFPDN_123340	GENE-CATALOG	METAGENOMICS	Oral	5.97e-09	3.81432	0.963436	-0.28378	Persistent decrease	Persistent decrease	NA	NA	NA	KDFPDN_123340 GENE-CATALOG METAGENOMICS Oral	O10	1.49119179104884e-07	Batch4	Oral	C002	Sept Pre-Launch	O10	DNA	Oral	PRE-LAUNCH	PRE-LAUNCH	3	1	0	0	0	0	0	0	0	0	0	0	0	0	1	1.76196	-0.116991	-1.87895	Genes
787	KDFPDN_123340	GENE-CATALOG	METAGENOMICS	Oral	5.97e-09	3.81432	0.963436	-0.28378	Persistent decrease	Persistent decrease	NA	NA	NA	KDFPDN_123340 GENE-CATALOG METAGENOMICS Oral	O19	0	Batch4	Oral	C003	Flight 2	O19	DNA	Oral	MID-FLIGHT	Flight 2	5	1	0	0	0	0	0	0	0	0	0	0	0	0	1	1.76196	-0.116991	-1.87895	Genes
788	KDFPDN_123340	GENE-CATALOG	METAGENOMICS	Oral	5.97e-09	3.81432	0.963436	-0.28378	Persistent decrease	Persistent decrease	NA	NA	NA	KDFPDN_123340 GENE-CATALOG METAGENOMICS Oral	O3	0	Batch3	Oral	C001	Sept Pre-Launch	O3	DNA	Oral	PRE-LAUNCH	PRE-LAUNCH	3	1	0	0	0	0	0	0	0	0	0	0	0	0	1	1.76196	-0.116991	-1.87895	Genes
789	KDFPDN_123340	GENE-CATALOG	METAGENOMICS	Oral	5.97e-09	3.81432	0.963436	-0.28378	Persistent decrease	Persistent decrease	NA	NA	NA	KDFPDN_123340 GENE-CATALOG METAGENOMICS Oral	O4	0	Batch3	Oral	C001	Flight 1	O4	DNA	Oral	MID-FLIGHT	Flight 1	4	1	0	0	0	0	0	0	0	0	0	0	0	0	1	1.76196	-0.116991	-1.87895	Genes
790	KDFPDN_123340	GENE-CATALOG	METAGENOMICS	Oral	5.97e-09	3.81432	0.963436	-0.28378	Persistent decrease	Persistent decrease	NA	NA	NA	KDFPDN_123340 GENE-CATALOG METAGENOMICS Oral	O25	6.75766730676643e-08	Batch5	Oral	C004	Flight 1	O25	DNA	Oral	MID-FLIGHT	Flight 1	4	1	0	0	0	0	0	0	0	0	0	0	0	0	1	1.76196	-0.116991	-1.87895	Genes
791	KDFPDN_123340	GENE-CATALOG	METAGENOMICS	Oral	5.97e-09	3.81432	0.963436	-0.28378	Persistent decrease	Persistent decrease	NA	NA	NA	KDFPDN_123340 GENE-CATALOG METAGENOMICS Oral	O31	0	Batch30	Oral	C003	2024-12-21	O31	DNA	Oral	POST-LAUNCH	POST-LAUNCH	8	1	0	0	0	0	0	0	0	0	0	0	0	0	1	1.76196	-0.116991	-1.87895	Genes
792	KDFPDN_123340	GENE-CATALOG	METAGENOMICS	Oral	5.97e-09	3.81432	0.963436	-0.28378	Persistent decrease	Persistent decrease	NA	NA	NA	KDFPDN_123340 GENE-CATALOG METAGENOMICS Oral	O17	2.07030353299782e-07	Batch4	Oral	C003	Sept Pre-Launch	O17	DNA	Oral	PRE-LAUNCH	PRE-LAUNCH	3	1	0	0	0	0	0	0	0	0	0	0	0	0	1	1.76196	-0.116991	-1.87895	Genes
793	KDFPDN_123340	GENE-CATALOG	METAGENOMICS	Oral	5.97e-09	3.81432	0.963436	-0.28378	Persistent decrease	Persistent decrease	NA	NA	NA	KDFPDN_123340 GENE-CATALOG METAGENOMICS Oral	O32	0	Batch31	Oral	C004	2024-12-21	O32	DNA	Oral	POST-LAUNCH	POST-LAUNCH	8	1	0	0	0	0	0	0	0	0	0	0	0	0	1	1.76196	-0.116991	-1.87895	Genes
794	KDFPDN_123340	GENE-CATALOG	METAGENOMICS	Oral	5.97e-09	3.81432	0.963436	-0.28378	Persistent decrease	Persistent decrease	NA	NA	NA	KDFPDN_123340 GENE-CATALOG METAGENOMICS Oral	O29	0	Batch28	Oral	C001	2024-12-21	O29	DNA	Oral	POST-LAUNCH	POST-LAUNCH	8	1	0	0	0	0	0	0	0	0	0	0	0	0	1	1.76196	-0.116991	-1.87895	Genes
795	KDFPDN_123340	GENE-CATALOG	METAGENOMICS	Oral	5.97e-09	3.81432	0.963436	-0.28378	Persistent decrease	Persistent decrease	NA	NA	NA	KDFPDN_123340 GENE-CATALOG METAGENOMICS Oral	O21	0	Batch5	Oral	C003	November	O21	DNA	Oral	POST-LAUNCH	POST-LAUNCH	7	1	0	0	0	0	0	0	0	0	0	0	0	0	1	1.76196	-0.116991	-1.87895	Genes
796	KDFPDN_123340	GENE-CATALOG	METAGENOMICS	Oral	5.97e-09	3.81432	0.963436	-0.28378	Persistent decrease	Persistent decrease	NA	NA	NA	KDFPDN_123340 GENE-CATALOG METAGENOMICS Oral	O28	0	Batch5	Oral	C004	November	O28	DNA	Oral	POST-LAUNCH	POST-LAUNCH	7	1	0	0	0	0	0	0	0	0	0	0	0	0	1	1.76196	-0.116991	-1.87895	Genes
797	KDFPDN_123340	GENE-CATALOG	METAGENOMICS	Oral	5.97e-09	3.81432	0.963436	-0.28378	Persistent decrease	Persistent decrease	NA	NA	NA	KDFPDN_123340 GENE-CATALOG METAGENOMICS Oral	O7	0	Batch3	Oral	C001	November	O7	DNA	Oral	POST-LAUNCH	POST-LAUNCH	7	1	0	0	0	0	0	0	0	0	0	0	0	0	1	1.76196	-0.116991	-1.87895	Genes
798	KDFPDN_123340	GENE-CATALOG	METAGENOMICS	Oral	5.97e-09	3.81432	0.963436	-0.28378	Persistent decrease	Persistent decrease	NA	NA	NA	KDFPDN_123340 GENE-CATALOG METAGENOMICS Oral	O13	0	Batch4	Oral	C002	Sept Post-Return	O13	DNA	Oral	POST-LAUNCH	POST-LAUNCH	6	1	0	0	0	0	0	0	0	0	0	0	0	0	1	1.76196	-0.116991	-1.87895	Genes
799	KDFPDN_123340	GENE-CATALOG	METAGENOMICS	Oral	5.97e-09	3.81432	0.963436	-0.28378	Persistent decrease	Persistent decrease	NA	NA	NA	KDFPDN_123340 GENE-CATALOG METAGENOMICS Oral	O30	0	Batch29	Oral	C002	2024-12-21	O30	DNA	Oral	POST-LAUNCH	POST-LAUNCH	8	1	0	0	0	0	0	0	0	0	0	0	0	0	1	1.76196	-0.116991	-1.87895	Genes
800	KDFPDN_123340	GENE-CATALOG	METAGENOMICS	Oral	5.97e-09	3.81432	0.963436	-0.28378	Persistent decrease	Persistent decrease	NA	NA	NA	KDFPDN_123340 GENE-CATALOG METAGENOMICS Oral	O22	1.73176049880452e-07	Batch5	Oral	C004	2024-06-21	O22	DNA	Oral	PRE-LAUNCH	PRE-LAUNCH	1	1	0	0	0	0	0	0	0	0	0	0	0	0	1	1.76196	-0.116991	-1.87895	Genes
801	KDFPDN_123340	GENE-CATALOG	METAGENOMICS	Oral	5.97e-09	3.81432	0.963436	-0.28378	Persistent decrease	Persistent decrease	NA	NA	NA	KDFPDN_123340 GENE-CATALOG METAGENOMICS Oral	O23	5.34639564717852e-07	Batch5	Oral	C004	2024-08-21	O23	DNA	Oral	PRE-LAUNCH	PRE-LAUNCH	2	1	0	0	0	0	0	0	0	0	0	0	0	0	1	1.76196	-0.116991	-1.87895	Genes
802	KDFPDN_123340	GENE-CATALOG	METAGENOMICS	Oral	5.97e-09	3.81432	0.963436	-0.28378	Persistent decrease	Persistent decrease	NA	NA	NA	KDFPDN_123340 GENE-CATALOG METAGENOMICS Oral	O8	0	Batch4	Oral	C002	2024-06-21	O8	DNA	Oral	PRE-LAUNCH	PRE-LAUNCH	1	1	0	0	0	0	0	0	0	0	0	0	0	0	1	1.76196	-0.116991	-1.87895	Genes
803	KDFPDN_123340	GENE-CATALOG	METAGENOMICS	Oral	5.97e-09	3.81432	0.963436	-0.28378	Persistent decrease	Persistent decrease	NA	NA	NA	KDFPDN_123340 GENE-CATALOG METAGENOMICS Oral	O9	1.00549763011391e-06	Batch4	Oral	C002	2024-08-21	O9	DNA	Oral	PRE-LAUNCH	PRE-LAUNCH	2	1	0	0	0	0	0	0	0	0	0	0	0	0	1	1.76196	-0.116991	-1.87895	Genes
804	KDFPDN_123340	GENE-CATALOG	METAGENOMICS	Oral	5.97e-09	3.81432	0.963436	-0.28378	Persistent decrease	Persistent decrease	NA	NA	NA	KDFPDN_123340 GENE-CATALOG METAGENOMICS Oral	O14	0	Batch4	Oral	C002	November	O14	DNA	Oral	POST-LAUNCH	POST-LAUNCH	7	1	0	0	0	0	0	0	0	0	0	0	0	0	1	1.76196	-0.116991	-1.87895	Genes
805	KDFPDN_123340	GENE-CATALOG	METAGENOMICS	Oral	5.97e-09	3.81432	0.963436	-0.28378	Persistent decrease	Persistent decrease	NA	NA	NA	KDFPDN_123340 GENE-CATALOG METAGENOMICS Oral	O18	0	Batch4	Oral	C003	Flight 1	O18	DNA	Oral	MID-FLIGHT	Flight 1	4	1	0	0	0	0	0	0	0	0	0	0	0	0	1	1.76196	-0.116991	-1.87895	Genes
806	KDFPDN_123340	GENE-CATALOG	METAGENOMICS	Oral	5.97e-09	3.81432	0.963436	-0.28378	Persistent decrease	Persistent decrease	NA	NA	NA	KDFPDN_123340 GENE-CATALOG METAGENOMICS Oral	O27	0	Batch5	Oral	C004	Sept Post-Return	O27	DNA	Oral	POST-LAUNCH	POST-LAUNCH	6	1	0	0	0	0	0	0	0	0	0	0	0	0	1	1.76196	-0.116991	-1.87895	Genes
807	IPDIFB_02695	GENE-CATALOG	METATRANSCRIPTOMICS	Oral	5.71e-09	1.7111	1	-0.113897	Persistent decrease	Persistent decrease	NA	NA	NA	IPDIFB_02695 GENE-CATALOG METATRANSCRIPTOMICS Oral	6809-CEM-0032	1.1957614882184e-06		Oral	C001	2024-06-21	O1	RNA	Oral	PRE-LAUNCH	PRE-LAUNCH	1	1	0	0	0	0	0	0	0	0	0	0	0	0	1	1.43217	-0.291699	-1.72387	Genes
808	IPDIFB_02695	GENE-CATALOG	METATRANSCRIPTOMICS	Oral	5.71e-09	1.7111	1	-0.113897	Persistent decrease	Persistent decrease	NA	NA	NA	IPDIFB_02695 GENE-CATALOG METATRANSCRIPTOMICS Oral	6809-CEM-0004	0		Oral	C002	2024-06-21	O8	RNA	Oral	PRE-LAUNCH	PRE-LAUNCH	1	1	0	0	0	0	0	0	0	0	0	0	0	0	1	1.43217	-0.291699	-1.72387	Genes
809	IPDIFB_02695	GENE-CATALOG	METATRANSCRIPTOMICS	Oral	5.71e-09	1.7111	1	-0.113897	Persistent decrease	Persistent decrease	NA	NA	NA	IPDIFB_02695 GENE-CATALOG METATRANSCRIPTOMICS Oral	6809-CEM-0067	0		Oral	C003	Sept Pre-Launch	O17	RNA	Oral	PRE-LAUNCH	PRE-LAUNCH	3	1	0	0	0	0	0	0	0	0	0	0	0	0	1	1.43217	-0.291699	-1.72387	Genes
810	IPDIFB_02695	GENE-CATALOG	METATRANSCRIPTOMICS	Oral	5.71e-09	1.7111	1	-0.113897	Persistent decrease	Persistent decrease	NA	NA	NA	IPDIFB_02695 GENE-CATALOG METATRANSCRIPTOMICS Oral	6809-CEM-0059	0		Oral	C001	Flight 1	O4	RNA	Oral	MID-FLIGHT	Flight 1	4	1	0	0	0	0	0	0	0	0	0	0	0	0	1	1.43217	-0.291699	-1.72387	Genes
811	IPDIFB_02695	GENE-CATALOG	METATRANSCRIPTOMICS	Oral	5.71e-09	1.7111	1	-0.113897	Persistent decrease	Persistent decrease	NA	NA	NA	IPDIFB_02695 GENE-CATALOG METATRANSCRIPTOMICS Oral	6809-CEM-0133	0		Oral	C003	2024-12-21	O31	RNA	Oral	POST-LAUNCH	POST-LAUNCH	8	1	0	0	0	0	0	0	0	0	0	0	0	0	1	1.43217	-0.291699	-1.72387	Genes
812	IPDIFB_02695	GENE-CATALOG	METATRANSCRIPTOMICS	Oral	5.71e-09	1.7111	1	-0.113897	Persistent decrease	Persistent decrease	NA	NA	NA	IPDIFB_02695 GENE-CATALOG METATRANSCRIPTOMICS Oral	6809-CEM-0081	0		Oral	C003	Flight 2	O19	RNA	Oral	MID-FLIGHT	Flight 2	5	1	0	0	0	0	0	0	0	0	0	0	0	0	1	1.43217	-0.291699	-1.72387	Genes
813	IPDIFB_02695	GENE-CATALOG	METATRANSCRIPTOMICS	Oral	5.71e-09	1.7111	1	-0.113897	Persistent decrease	Persistent decrease	NA	NA	NA	IPDIFB_02695 GENE-CATALOG METATRANSCRIPTOMICS Oral	6809-CEM-0020	1.22379215964362e-06		Oral	C004	2024-06-21	O22	RNA	Oral	PRE-LAUNCH	PRE-LAUNCH	1	1	0	0	0	0	0	0	0	0	0	0	0	0	1	1.43217	-0.291699	-1.72387	Genes
814	IPDIFB_02695	GENE-CATALOG	METATRANSCRIPTOMICS	Oral	5.71e-09	1.7111	1	-0.113897	Persistent decrease	Persistent decrease	NA	NA	NA	IPDIFB_02695 GENE-CATALOG METATRANSCRIPTOMICS Oral	6809-CEM-0117	0		Oral	C001	2024-12-21	O29	RNA	Oral	POST-LAUNCH	POST-LAUNCH	8	1	0	0	0	0	0	0	0	0	0	0	0	0	1	1.43217	-0.291699	-1.72387	Genes
815	IPDIFB_02695	GENE-CATALOG	METATRANSCRIPTOMICS	Oral	5.71e-09	1.7111	1	-0.113897	Persistent decrease	Persistent decrease	NA	NA	NA	IPDIFB_02695 GENE-CATALOG METATRANSCRIPTOMICS Oral	6809-CEM-0033	0		Oral	C002	Flight 2	O12	RNA	Oral	MID-FLIGHT	Flight 2	5	1	0	0	0	0	0	0	0	0	0	0	0	0	1	1.43217	-0.291699	-1.72387	Genes
816	IPDIFB_02695	GENE-CATALOG	METATRANSCRIPTOMICS	Oral	5.71e-09	1.7111	1	-0.113897	Persistent decrease	Persistent decrease	NA	NA	NA	IPDIFB_02695 GENE-CATALOG METATRANSCRIPTOMICS Oral	6809-CEM-0040	0		Oral	C002	Sept Post-Return	O13	RNA	Oral	POST-LAUNCH	POST-LAUNCH	6	1	0	0	0	0	0	0	0	0	0	0	0	0	1	1.43217	-0.291699	-1.72387	Genes
817	IPDIFB_02695	GENE-CATALOG	METATRANSCRIPTOMICS	Oral	5.71e-09	1.7111	1	-0.113897	Persistent decrease	Persistent decrease	NA	NA	NA	IPDIFB_02695 GENE-CATALOG METATRANSCRIPTOMICS Oral	6809-CEM-0125	0		Oral	C002	2024-12-21	O30	RNA	Oral	POST-LAUNCH	POST-LAUNCH	8	1	0	0	0	0	0	0	0	0	0	0	0	0	1	1.43217	-0.291699	-1.72387	Genes
818	IPDIFB_02695	GENE-CATALOG	METATRANSCRIPTOMICS	Oral	5.71e-09	1.7111	1	-0.113897	Persistent decrease	Persistent decrease	NA	NA	NA	IPDIFB_02695 GENE-CATALOG METATRANSCRIPTOMICS Oral	6809-CEM-0141	0		Oral	C004	2024-12-21	O32	RNA	Oral	POST-LAUNCH	POST-LAUNCH	8	1	0	0	0	0	0	0	0	0	0	0	0	0	1	1.43217	-0.291699	-1.72387	Genes
819	IPDIFB_02695	GENE-CATALOG	METATRANSCRIPTOMICS	Oral	5.71e-09	1.7111	1	-0.113897	Persistent decrease	Persistent decrease	NA	NA	NA	IPDIFB_02695 GENE-CATALOG METATRANSCRIPTOMICS Oral	6809-CEM-0026	0		Oral	C002	Flight 1	O11	RNA	Oral	MID-FLIGHT	Flight 1	4	1	0	0	0	0	0	0	0	0	0	0	0	0	1	1.43217	-0.291699	-1.72387	Genes
820	IPDIFB_02695	GENE-CATALOG	METATRANSCRIPTOMICS	Oral	5.71e-09	1.7111	1	-0.113897	Persistent decrease	Persistent decrease	NA	NA	NA	IPDIFB_02695 GENE-CATALOG METATRANSCRIPTOMICS Oral	6809-CEM-0054	1.10888672131105e-08		Oral	C004	Sept Post-Return	O27	RNA	Oral	POST-LAUNCH	POST-LAUNCH	6	1	0	0	0	0	0	0	0	0	0	0	0	0	1	1.43217	-0.291699	-1.72387	Genes
821	IPDIFB_02695	GENE-CATALOG	METATRANSCRIPTOMICS	Oral	5.71e-09	1.7111	1	-0.113897	Persistent decrease	Persistent decrease	NA	NA	NA	IPDIFB_02695 GENE-CATALOG METATRANSCRIPTOMICS Oral	6809-CEM-0046	0		Oral	C002	November	O14	RNA	Oral	POST-LAUNCH	POST-LAUNCH	7	1	0	0	0	0	0	0	0	0	0	0	0	0	1	1.43217	-0.291699	-1.72387	Genes
822	IPDIFB_02695	GENE-CATALOG	METATRANSCRIPTOMICS	Oral	5.71e-09	1.7111	1	-0.113897	Persistent decrease	Persistent decrease	NA	NA	NA	IPDIFB_02695 GENE-CATALOG METATRANSCRIPTOMICS Oral	6809-CEM-0034	1.0372519052632e-07		Oral	C004	Sept Pre-Launch	O24	RNA	Oral	PRE-LAUNCH	PRE-LAUNCH	3	1	0	0	0	0	0	0	0	0	0	0	0	0	1	1.43217	-0.291699	-1.72387	Genes
823	IPDIFB_02695	GENE-CATALOG	METATRANSCRIPTOMICS	Oral	5.71e-09	1.7111	1	-0.113897	Persistent decrease	Persistent decrease	NA	NA	NA	IPDIFB_02695 GENE-CATALOG METATRANSCRIPTOMICS Oral	6809-CEM-0061	2.47047539657258e-08		Oral	C004	November	O28	RNA	Oral	POST-LAUNCH	POST-LAUNCH	7	1	0	0	0	0	0	0	0	0	0	0	0	0	1	1.43217	-0.291699	-1.72387	Genes
824	IPDIFB_02695	GENE-CATALOG	METATRANSCRIPTOMICS	Oral	5.71e-09	1.7111	1	-0.113897	Persistent decrease	Persistent decrease	NA	NA	NA	IPDIFB_02695 GENE-CATALOG METATRANSCRIPTOMICS Oral	6809-CEM-0073	0		Oral	C001	Sept Post-Return	O6	RNA	Oral	POST-LAUNCH	POST-LAUNCH	6	1	0	0	0	0	0	0	0	0	0	0	0	0	1	1.43217	-0.291699	-1.72387	Genes
825	IPDIFB_02695	GENE-CATALOG	METATRANSCRIPTOMICS	Oral	5.71e-09	1.7111	1	-0.113897	Persistent decrease	Persistent decrease	NA	NA	NA	IPDIFB_02695 GENE-CATALOG METATRANSCRIPTOMICS Oral	6809-CEM-0027	2.00585051551105e-07		Oral	C004	2024-08-21	O23	RNA	Oral	PRE-LAUNCH	PRE-LAUNCH	2	1	0	0	0	0	0	0	0	0	0	0	0	0	1	1.43217	-0.291699	-1.72387	Genes
826	IPDIFB_02695	GENE-CATALOG	METATRANSCRIPTOMICS	Oral	5.71e-09	1.7111	1	-0.113897	Persistent decrease	Persistent decrease	NA	NA	NA	IPDIFB_02695 GENE-CATALOG METATRANSCRIPTOMICS Oral	6809-CEM-0052	8.58149460330185e-09		Oral	C001	Sept Pre-Launch	O3	RNA	Oral	PRE-LAUNCH	PRE-LAUNCH	3	1	0	0	0	0	0	0	0	0	0	0	0	0	1	1.43217	-0.291699	-1.72387	Genes
827	IPDIFB_02695	GENE-CATALOG	METATRANSCRIPTOMICS	Oral	5.71e-09	1.7111	1	-0.113897	Persistent decrease	Persistent decrease	NA	NA	NA	IPDIFB_02695 GENE-CATALOG METATRANSCRIPTOMICS Oral	6809-CEM-0080	0		Oral	C001	November	O7	RNA	Oral	POST-LAUNCH	POST-LAUNCH	7	1	0	0	0	0	0	0	0	0	0	0	0	0	1	1.43217	-0.291699	-1.72387	Genes
828	IPDIFB_02695	GENE-CATALOG	METATRANSCRIPTOMICS	Oral	5.71e-09	1.7111	1	-0.113897	Persistent decrease	Persistent decrease	NA	NA	NA	IPDIFB_02695 GENE-CATALOG METATRANSCRIPTOMICS Oral	6809-CEM-0066	0		Oral	C001	Flight 2	O5	RNA	Oral	MID-FLIGHT	Flight 2	5	1	0	0	0	0	0	0	0	0	0	0	0	0	1	1.43217	-0.291699	-1.72387	Genes
829	IPDIFB_02695	GENE-CATALOG	METATRANSCRIPTOMICS	Oral	5.71e-09	1.7111	1	-0.113897	Persistent decrease	Persistent decrease	NA	NA	NA	IPDIFB_02695 GENE-CATALOG METATRANSCRIPTOMICS Oral	6809-CEM-0074	0		Oral	C003	Flight 1	O18	RNA	Oral	MID-FLIGHT	Flight 1	4	1	0	0	0	0	0	0	0	0	0	0	0	0	1	1.43217	-0.291699	-1.72387	Genes
830	IPDIFB_02695	GENE-CATALOG	METATRANSCRIPTOMICS	Oral	5.71e-09	1.7111	1	-0.113897	Persistent decrease	Persistent decrease	NA	NA	NA	IPDIFB_02695 GENE-CATALOG METATRANSCRIPTOMICS Oral	6809-CEM-0013	0		Oral	C003	November	O21	RNA	Oral	POST-LAUNCH	POST-LAUNCH	7	1	0	0	0	0	0	0	0	0	0	0	0	0	1	1.43217	-0.291699	-1.72387	Genes
831	IPDIFB_02695	GENE-CATALOG	METATRANSCRIPTOMICS	Oral	5.71e-09	1.7111	1	-0.113897	Persistent decrease	Persistent decrease	NA	NA	NA	IPDIFB_02695 GENE-CATALOG METATRANSCRIPTOMICS Oral	6809-CEM-0005	0		Oral	C003	Sept Post-Return	O20	RNA	Oral	POST-LAUNCH	POST-LAUNCH	6	1	0	0	0	0	0	0	0	0	0	0	0	0	1	1.43217	-0.291699	-1.72387	Genes
832	IPDIFB_02695	GENE-CATALOG	METATRANSCRIPTOMICS	Oral	5.71e-09	1.7111	1	-0.113897	Persistent decrease	Persistent decrease	NA	NA	NA	IPDIFB_02695 GENE-CATALOG METATRANSCRIPTOMICS Oral	6809-CEM-0012	0		Oral	C002	2024-08-21	O9	RNA	Oral	PRE-LAUNCH	PRE-LAUNCH	2	1	0	0	0	0	0	0	0	0	0	0	0	0	1	1.43217	-0.291699	-1.72387	Genes
833	IPDIFB_02695	GENE-CATALOG	METATRANSCRIPTOMICS	Oral	5.71e-09	1.7111	1	-0.113897	Persistent decrease	Persistent decrease	NA	NA	NA	IPDIFB_02695 GENE-CATALOG METATRANSCRIPTOMICS Oral	6809-CEM-0060	0		Oral	C003	2024-08-21	O16	RNA	Oral	PRE-LAUNCH	PRE-LAUNCH	2	1	0	0	0	0	0	0	0	0	0	0	0	0	1	1.43217	-0.291699	-1.72387	Genes
834	IPDIFB_02695	GENE-CATALOG	METATRANSCRIPTOMICS	Oral	5.71e-09	1.7111	1	-0.113897	Persistent decrease	Persistent decrease	NA	NA	NA	IPDIFB_02695 GENE-CATALOG METATRANSCRIPTOMICS Oral	6809-CEM-0041	2.08474414049825e-07		Oral	C004	Flight 1	O25	RNA	Oral	MID-FLIGHT	Flight 1	4	1	0	0	0	0	0	0	0	0	0	0	0	0	1	1.43217	-0.291699	-1.72387	Genes
835	IPDIFB_02695	GENE-CATALOG	METATRANSCRIPTOMICS	Oral	5.71e-09	1.7111	1	-0.113897	Persistent decrease	Persistent decrease	NA	NA	NA	IPDIFB_02695 GENE-CATALOG METATRANSCRIPTOMICS Oral	6809-CEM-0053	1.08633577093669e-07		Oral	C003	2024-06-21	O15	RNA	Oral	PRE-LAUNCH	PRE-LAUNCH	1	1	0	0	0	0	0	0	0	0	0	0	0	0	1	1.43217	-0.291699	-1.72387	Genes
836	IPDIFB_02695	GENE-CATALOG	METATRANSCRIPTOMICS	Oral	5.71e-09	1.7111	1	-0.113897	Persistent decrease	Persistent decrease	NA	NA	NA	IPDIFB_02695 GENE-CATALOG METATRANSCRIPTOMICS Oral	6809-CEM-0039	4.09972209111368e-08		Oral	C001	2024-08-21	O2	RNA	Oral	PRE-LAUNCH	PRE-LAUNCH	2	1	0	0	0	0	0	0	0	0	0	0	0	0	1	1.43217	-0.291699	-1.72387	Genes
837	IPDIFB_02695	GENE-CATALOG	METATRANSCRIPTOMICS	Oral	5.71e-09	1.7111	1	-0.113897	Persistent decrease	Persistent decrease	NA	NA	NA	IPDIFB_02695 GENE-CATALOG METATRANSCRIPTOMICS Oral	6809-CEM-0019	0		Oral	C002	Sept Pre-Launch	O10	RNA	Oral	PRE-LAUNCH	PRE-LAUNCH	3	1	0	0	0	0	0	0	0	0	0	0	0	0	1	1.43217	-0.291699	-1.72387	Genes
838	IPDIFB_02695	GENE-CATALOG	METATRANSCRIPTOMICS	Oral	5.71e-09	1.7111	1	-0.113897	Persistent decrease	Persistent decrease	NA	NA	NA	IPDIFB_02695 GENE-CATALOG METATRANSCRIPTOMICS Oral	6809-CEM-0047	0		Oral	C004	Flight 2	O26	RNA	Oral	MID-FLIGHT	Flight 2	5	1	0	0	0	0	0	0	0	0	0	0	0	0	1	1.43217	-0.291699	-1.72387	Genes
839	CNNIBA_03590	GENE-CATALOG	METATRANSCRIPTOMICS	Oral	7.69e-05	1.55251	1	-0.299461	Persistent decrease	Persistent decrease	NA	NA	NA	CNNIBA_03590 GENE-CATALOG METATRANSCRIPTOMICS Oral	6809-CEM-0032	0		Oral	C001	2024-06-21	O1	RNA	Oral	PRE-LAUNCH	PRE-LAUNCH	1	1	0	0	0	0	0	0	0	0	0	0	0	0	1	1.27667	-0.545976	-1.82265	Genes
840	CNNIBA_03590	GENE-CATALOG	METATRANSCRIPTOMICS	Oral	7.69e-05	1.55251	1	-0.299461	Persistent decrease	Persistent decrease	NA	NA	NA	CNNIBA_03590 GENE-CATALOG METATRANSCRIPTOMICS Oral	6809-CEM-0004	0		Oral	C002	2024-06-21	O8	RNA	Oral	PRE-LAUNCH	PRE-LAUNCH	1	1	0	0	0	0	0	0	0	0	0	0	0	0	1	1.27667	-0.545976	-1.82265	Genes
841	CNNIBA_03590	GENE-CATALOG	METATRANSCRIPTOMICS	Oral	7.69e-05	1.55251	1	-0.299461	Persistent decrease	Persistent decrease	NA	NA	NA	CNNIBA_03590 GENE-CATALOG METATRANSCRIPTOMICS Oral	6809-CEM-0067	1.11498563802486e-07		Oral	C003	Sept Pre-Launch	O17	RNA	Oral	PRE-LAUNCH	PRE-LAUNCH	3	1	0	0	0	0	0	0	0	0	0	0	0	0	1	1.27667	-0.545976	-1.82265	Genes
842	CNNIBA_03590	GENE-CATALOG	METATRANSCRIPTOMICS	Oral	7.69e-05	1.55251	1	-0.299461	Persistent decrease	Persistent decrease	NA	NA	NA	CNNIBA_03590 GENE-CATALOG METATRANSCRIPTOMICS Oral	6809-CEM-0059	0		Oral	C001	Flight 1	O4	RNA	Oral	MID-FLIGHT	Flight 1	4	1	0	0	0	0	0	0	0	0	0	0	0	0	1	1.27667	-0.545976	-1.82265	Genes
843	CNNIBA_03590	GENE-CATALOG	METATRANSCRIPTOMICS	Oral	7.69e-05	1.55251	1	-0.299461	Persistent decrease	Persistent decrease	NA	NA	NA	CNNIBA_03590 GENE-CATALOG METATRANSCRIPTOMICS Oral	6809-CEM-0133	0		Oral	C003	2024-12-21	O31	RNA	Oral	POST-LAUNCH	POST-LAUNCH	8	1	0	0	0	0	0	0	0	0	0	0	0	0	1	1.27667	-0.545976	-1.82265	Genes
844	CNNIBA_03590	GENE-CATALOG	METATRANSCRIPTOMICS	Oral	7.69e-05	1.55251	1	-0.299461	Persistent decrease	Persistent decrease	NA	NA	NA	CNNIBA_03590 GENE-CATALOG METATRANSCRIPTOMICS Oral	6809-CEM-0081	3.89305505945647e-08		Oral	C003	Flight 2	O19	RNA	Oral	MID-FLIGHT	Flight 2	5	1	0	0	0	0	0	0	0	0	0	0	0	0	1	1.27667	-0.545976	-1.82265	Genes
845	CNNIBA_03590	GENE-CATALOG	METATRANSCRIPTOMICS	Oral	7.69e-05	1.55251	1	-0.299461	Persistent decrease	Persistent decrease	NA	NA	NA	CNNIBA_03590 GENE-CATALOG METATRANSCRIPTOMICS Oral	6809-CEM-0020	1.33991842296747e-07		Oral	C004	2024-06-21	O22	RNA	Oral	PRE-LAUNCH	PRE-LAUNCH	1	1	0	0	0	0	0	0	0	0	0	0	0	0	1	1.27667	-0.545976	-1.82265	Genes
846	CNNIBA_03590	GENE-CATALOG	METATRANSCRIPTOMICS	Oral	7.69e-05	1.55251	1	-0.299461	Persistent decrease	Persistent decrease	NA	NA	NA	CNNIBA_03590 GENE-CATALOG METATRANSCRIPTOMICS Oral	6809-CEM-0117	0		Oral	C001	2024-12-21	O29	RNA	Oral	POST-LAUNCH	POST-LAUNCH	8	1	0	0	0	0	0	0	0	0	0	0	0	0	1	1.27667	-0.545976	-1.82265	Genes
847	CNNIBA_03590	GENE-CATALOG	METATRANSCRIPTOMICS	Oral	7.69e-05	1.55251	1	-0.299461	Persistent decrease	Persistent decrease	NA	NA	NA	CNNIBA_03590 GENE-CATALOG METATRANSCRIPTOMICS Oral	6809-CEM-0033	0		Oral	C002	Flight 2	O12	RNA	Oral	MID-FLIGHT	Flight 2	5	1	0	0	0	0	0	0	0	0	0	0	0	0	1	1.27667	-0.545976	-1.82265	Genes
848	CNNIBA_03590	GENE-CATALOG	METATRANSCRIPTOMICS	Oral	7.69e-05	1.55251	1	-0.299461	Persistent decrease	Persistent decrease	NA	NA	NA	CNNIBA_03590 GENE-CATALOG METATRANSCRIPTOMICS Oral	6809-CEM-0040	0		Oral	C002	Sept Post-Return	O13	RNA	Oral	POST-LAUNCH	POST-LAUNCH	6	1	0	0	0	0	0	0	0	0	0	0	0	0	1	1.27667	-0.545976	-1.82265	Genes
849	CNNIBA_03590	GENE-CATALOG	METATRANSCRIPTOMICS	Oral	7.69e-05	1.55251	1	-0.299461	Persistent decrease	Persistent decrease	NA	NA	NA	CNNIBA_03590 GENE-CATALOG METATRANSCRIPTOMICS Oral	6809-CEM-0125	0		Oral	C002	2024-12-21	O30	RNA	Oral	POST-LAUNCH	POST-LAUNCH	8	1	0	0	0	0	0	0	0	0	0	0	0	0	1	1.27667	-0.545976	-1.82265	Genes
850	CNNIBA_03590	GENE-CATALOG	METATRANSCRIPTOMICS	Oral	7.69e-05	1.55251	1	-0.299461	Persistent decrease	Persistent decrease	NA	NA	NA	CNNIBA_03590 GENE-CATALOG METATRANSCRIPTOMICS Oral	6809-CEM-0141	1.24652461147542e-08		Oral	C004	2024-12-21	O32	RNA	Oral	POST-LAUNCH	POST-LAUNCH	8	1	0	0	0	0	0	0	0	0	0	0	0	0	1	1.27667	-0.545976	-1.82265	Genes
851	CNNIBA_03590	GENE-CATALOG	METATRANSCRIPTOMICS	Oral	7.69e-05	1.55251	1	-0.299461	Persistent decrease	Persistent decrease	NA	NA	NA	CNNIBA_03590 GENE-CATALOG METATRANSCRIPTOMICS Oral	6809-CEM-0026	0		Oral	C002	Flight 1	O11	RNA	Oral	MID-FLIGHT	Flight 1	4	1	0	0	0	0	0	0	0	0	0	0	0	0	1	1.27667	-0.545976	-1.82265	Genes
852	CNNIBA_03590	GENE-CATALOG	METATRANSCRIPTOMICS	Oral	7.69e-05	1.55251	1	-0.299461	Persistent decrease	Persistent decrease	NA	NA	NA	CNNIBA_03590 GENE-CATALOG METATRANSCRIPTOMICS Oral	6809-CEM-0054	0		Oral	C004	Sept Post-Return	O27	RNA	Oral	POST-LAUNCH	POST-LAUNCH	6	1	0	0	0	0	0	0	0	0	0	0	0	0	1	1.27667	-0.545976	-1.82265	Genes
853	CNNIBA_03590	GENE-CATALOG	METATRANSCRIPTOMICS	Oral	7.69e-05	1.55251	1	-0.299461	Persistent decrease	Persistent decrease	NA	NA	NA	CNNIBA_03590 GENE-CATALOG METATRANSCRIPTOMICS Oral	6809-CEM-0046	4.21749251836157e-08		Oral	C002	November	O14	RNA	Oral	POST-LAUNCH	POST-LAUNCH	7	1	0	0	0	0	0	0	0	0	0	0	0	0	1	1.27667	-0.545976	-1.82265	Genes
854	CNNIBA_03590	GENE-CATALOG	METATRANSCRIPTOMICS	Oral	7.69e-05	1.55251	1	-0.299461	Persistent decrease	Persistent decrease	NA	NA	NA	CNNIBA_03590 GENE-CATALOG METATRANSCRIPTOMICS Oral	6809-CEM-0034	3.94731975058494e-07		Oral	C004	Sept Pre-Launch	O24	RNA	Oral	PRE-LAUNCH	PRE-LAUNCH	3	1	0	0	0	0	0	0	0	0	0	0	0	0	1	1.27667	-0.545976	-1.82265	Genes
855	CNNIBA_03590	GENE-CATALOG	METATRANSCRIPTOMICS	Oral	7.69e-05	1.55251	1	-0.299461	Persistent decrease	Persistent decrease	NA	NA	NA	CNNIBA_03590 GENE-CATALOG METATRANSCRIPTOMICS Oral	6809-CEM-0061	8.23491798857528e-09		Oral	C004	November	O28	RNA	Oral	POST-LAUNCH	POST-LAUNCH	7	1	0	0	0	0	0	0	0	0	0	0	0	0	1	1.27667	-0.545976	-1.82265	Genes
856	CNNIBA_03590	GENE-CATALOG	METATRANSCRIPTOMICS	Oral	7.69e-05	1.55251	1	-0.299461	Persistent decrease	Persistent decrease	NA	NA	NA	CNNIBA_03590 GENE-CATALOG METATRANSCRIPTOMICS Oral	6809-CEM-0073	0		Oral	C001	Sept Post-Return	O6	RNA	Oral	POST-LAUNCH	POST-LAUNCH	6	1	0	0	0	0	0	0	0	0	0	0	0	0	1	1.27667	-0.545976	-1.82265	Genes
857	CNNIBA_03590	GENE-CATALOG	METATRANSCRIPTOMICS	Oral	7.69e-05	1.55251	1	-0.299461	Persistent decrease	Persistent decrease	NA	NA	NA	CNNIBA_03590 GENE-CATALOG METATRANSCRIPTOMICS Oral	6809-CEM-0027	7.04380064749228e-07		Oral	C004	2024-08-21	O23	RNA	Oral	PRE-LAUNCH	PRE-LAUNCH	2	1	0	0	0	0	0	0	0	0	0	0	0	0	1	1.27667	-0.545976	-1.82265	Genes
858	CNNIBA_03590	GENE-CATALOG	METATRANSCRIPTOMICS	Oral	7.69e-05	1.55251	1	-0.299461	Persistent decrease	Persistent decrease	NA	NA	NA	CNNIBA_03590 GENE-CATALOG METATRANSCRIPTOMICS Oral	6809-CEM-0052	0		Oral	C001	Sept Pre-Launch	O3	RNA	Oral	PRE-LAUNCH	PRE-LAUNCH	3	1	0	0	0	0	0	0	0	0	0	0	0	0	1	1.27667	-0.545976	-1.82265	Genes
859	CNNIBA_03590	GENE-CATALOG	METATRANSCRIPTOMICS	Oral	7.69e-05	1.55251	1	-0.299461	Persistent decrease	Persistent decrease	NA	NA	NA	CNNIBA_03590 GENE-CATALOG METATRANSCRIPTOMICS Oral	6809-CEM-0080	0		Oral	C001	November	O7	RNA	Oral	POST-LAUNCH	POST-LAUNCH	7	1	0	0	0	0	0	0	0	0	0	0	0	0	1	1.27667	-0.545976	-1.82265	Genes
860	CNNIBA_03590	GENE-CATALOG	METATRANSCRIPTOMICS	Oral	7.69e-05	1.55251	1	-0.299461	Persistent decrease	Persistent decrease	NA	NA	NA	CNNIBA_03590 GENE-CATALOG METATRANSCRIPTOMICS Oral	6809-CEM-0066	0		Oral	C001	Flight 2	O5	RNA	Oral	MID-FLIGHT	Flight 2	5	1	0	0	0	0	0	0	0	0	0	0	0	0	1	1.27667	-0.545976	-1.82265	Genes
861	CNNIBA_03590	GENE-CATALOG	METATRANSCRIPTOMICS	Oral	7.69e-05	1.55251	1	-0.299461	Persistent decrease	Persistent decrease	NA	NA	NA	CNNIBA_03590 GENE-CATALOG METATRANSCRIPTOMICS Oral	6809-CEM-0074	4.2105574074318e-08		Oral	C003	Flight 1	O18	RNA	Oral	MID-FLIGHT	Flight 1	4	1	0	0	0	0	0	0	0	0	0	0	0	0	1	1.27667	-0.545976	-1.82265	Genes
862	CNNIBA_03590	GENE-CATALOG	METATRANSCRIPTOMICS	Oral	7.69e-05	1.55251	1	-0.299461	Persistent decrease	Persistent decrease	NA	NA	NA	CNNIBA_03590 GENE-CATALOG METATRANSCRIPTOMICS Oral	6809-CEM-0013	1.23899123761856e-08		Oral	C003	November	O21	RNA	Oral	POST-LAUNCH	POST-LAUNCH	7	1	0	0	0	0	0	0	0	0	0	0	0	0	1	1.27667	-0.545976	-1.82265	Genes
863	CNNIBA_03590	GENE-CATALOG	METATRANSCRIPTOMICS	Oral	7.69e-05	1.55251	1	-0.299461	Persistent decrease	Persistent decrease	NA	NA	NA	CNNIBA_03590 GENE-CATALOG METATRANSCRIPTOMICS Oral	6809-CEM-0005	9.68272824424101e-08		Oral	C003	Sept Post-Return	O20	RNA	Oral	POST-LAUNCH	POST-LAUNCH	6	1	0	0	0	0	0	0	0	0	0	0	0	0	1	1.27667	-0.545976	-1.82265	Genes
864	CNNIBA_03590	GENE-CATALOG	METATRANSCRIPTOMICS	Oral	7.69e-05	1.55251	1	-0.299461	Persistent decrease	Persistent decrease	NA	NA	NA	CNNIBA_03590 GENE-CATALOG METATRANSCRIPTOMICS Oral	6809-CEM-0012	3.37166986454814e-07		Oral	C002	2024-08-21	O9	RNA	Oral	PRE-LAUNCH	PRE-LAUNCH	2	1	0	0	0	0	0	0	0	0	0	0	0	0	1	1.27667	-0.545976	-1.82265	Genes
865	CNNIBA_03590	GENE-CATALOG	METATRANSCRIPTOMICS	Oral	7.69e-05	1.55251	1	-0.299461	Persistent decrease	Persistent decrease	NA	NA	NA	CNNIBA_03590 GENE-CATALOG METATRANSCRIPTOMICS Oral	6809-CEM-0060	1.8146646902167e-06		Oral	C003	2024-08-21	O16	RNA	Oral	PRE-LAUNCH	PRE-LAUNCH	2	1	0	0	0	0	0	0	0	0	0	0	0	0	1	1.27667	-0.545976	-1.82265	Genes
866	CNNIBA_03590	GENE-CATALOG	METATRANSCRIPTOMICS	Oral	7.69e-05	1.55251	1	-0.299461	Persistent decrease	Persistent decrease	NA	NA	NA	CNNIBA_03590 GENE-CATALOG METATRANSCRIPTOMICS Oral	6809-CEM-0041	4.54474222628618e-07		Oral	C004	Flight 1	O25	RNA	Oral	MID-FLIGHT	Flight 1	4	1	0	0	0	0	0	0	0	0	0	0	0	0	1	1.27667	-0.545976	-1.82265	Genes
867	CNNIBA_03590	GENE-CATALOG	METATRANSCRIPTOMICS	Oral	7.69e-05	1.55251	1	-0.299461	Persistent decrease	Persistent decrease	NA	NA	NA	CNNIBA_03590 GENE-CATALOG METATRANSCRIPTOMICS Oral	6809-CEM-0053	4.82815898194083e-08		Oral	C003	2024-06-21	O15	RNA	Oral	PRE-LAUNCH	PRE-LAUNCH	1	1	0	0	0	0	0	0	0	0	0	0	0	0	1	1.27667	-0.545976	-1.82265	Genes
868	CNNIBA_03590	GENE-CATALOG	METATRANSCRIPTOMICS	Oral	7.69e-05	1.55251	1	-0.299461	Persistent decrease	Persistent decrease	NA	NA	NA	CNNIBA_03590 GENE-CATALOG METATRANSCRIPTOMICS Oral	6809-CEM-0039	0		Oral	C001	2024-08-21	O2	RNA	Oral	PRE-LAUNCH	PRE-LAUNCH	2	1	0	0	0	0	0	0	0	0	0	0	0	0	1	1.27667	-0.545976	-1.82265	Genes
869	CNNIBA_03590	GENE-CATALOG	METATRANSCRIPTOMICS	Oral	7.69e-05	1.55251	1	-0.299461	Persistent decrease	Persistent decrease	NA	NA	NA	CNNIBA_03590 GENE-CATALOG METATRANSCRIPTOMICS Oral	6809-CEM-0019	1.08784023427147e-07		Oral	C002	Sept Pre-Launch	O10	RNA	Oral	PRE-LAUNCH	PRE-LAUNCH	3	1	0	0	0	0	0	0	0	0	0	0	0	0	1	1.27667	-0.545976	-1.82265	Genes
870	CNNIBA_03590	GENE-CATALOG	METATRANSCRIPTOMICS	Oral	7.69e-05	1.55251	1	-0.299461	Persistent decrease	Persistent decrease	NA	NA	NA	CNNIBA_03590 GENE-CATALOG METATRANSCRIPTOMICS Oral	6809-CEM-0047	0		Oral	C004	Flight 2	O26	RNA	Oral	MID-FLIGHT	Flight 2	5	1	0	0	0	0	0	0	0	0	0	0	0	0	1	1.27667	-0.545976	-1.82265	Genes
871	APBDEE_24640	GENE-CATALOG	METAGENOMICS	Skin (all sites)	0.0240233	3.69245	1	-0.21957	Persistent decrease	Persistent decrease	NA	NA	NA	APBDEE_24640 GENE-CATALOG METAGENOMICS Post-Auricular	E32	0	Batch31	Post-Auricular	C004	2024-12-21	E32	DNA	Post-Auricular	POST-LAUNCH	POST-LAUNCH	8	0	0	0	1	0	0	0	1	0	0	0	0	0	0	2.35592	1.14644	-1.20947	Genes
872	APBDEE_24640	GENE-CATALOG	METAGENOMICS	Skin (all sites)	0.0240233	3.69245	1	-0.21957	Persistent decrease	Persistent decrease	NA	NA	NA	APBDEE_24640 GENE-CATALOG METAGENOMICS Post-Auricular	E12	0	Batch8	Post-Auricular	C002	Flight 2	E12	DNA	Post-Auricular	MID-FLIGHT	Flight 2	5	0	0	0	1	0	0	0	1	0	0	0	0	0	0	2.35592	1.14644	-1.20947	Genes
873	APBDEE_24640	GENE-CATALOG	METAGENOMICS	Skin (all sites)	0.0240233	3.69245	1	-0.21957	Persistent decrease	Persistent decrease	NA	NA	NA	APBDEE_24640 GENE-CATALOG METAGENOMICS Post-Auricular	E30	0	Batch29	Post-Auricular	C002	2024-12-21	E30	DNA	Post-Auricular	POST-LAUNCH	POST-LAUNCH	8	0	0	0	1	0	0	0	1	0	0	0	0	0	0	2.35592	1.14644	-1.20947	Genes
874	APBDEE_24640	GENE-CATALOG	METAGENOMICS	Skin (all sites)	0.0240233	3.69245	1	-0.21957	Persistent decrease	Persistent decrease	NA	NA	NA	APBDEE_24640 GENE-CATALOG METAGENOMICS Post-Auricular	E6	6.23163189498638e-09	Batch8	Post-Auricular	C001	Sept Post-Return	E6	DNA	Post-Auricular	POST-LAUNCH	POST-LAUNCH	6	0	0	0	1	0	0	0	1	0	0	0	0	0	0	2.35592	1.14644	-1.20947	Genes
875	APBDEE_24640	GENE-CATALOG	METAGENOMICS	Skin (all sites)	0.0240233	3.69245	1	-0.21957	Persistent decrease	Persistent decrease	NA	NA	NA	APBDEE_24640 GENE-CATALOG METAGENOMICS Post-Auricular	E21	0	Batch9	Post-Auricular	C003	November	E21	DNA	Post-Auricular	POST-LAUNCH	POST-LAUNCH	7	0	0	0	1	0	0	0	1	0	0	0	0	0	0	2.35592	1.14644	-1.20947	Genes
876	APBDEE_24640	GENE-CATALOG	METAGENOMICS	Skin (all sites)	0.0240233	3.69245	1	-0.21957	Persistent decrease	Persistent decrease	NA	NA	NA	APBDEE_24640 GENE-CATALOG METAGENOMICS Post-Auricular	E28	4.43640068805292e-09	Batch10	Post-Auricular	C004	November	E28	DNA	Post-Auricular	POST-LAUNCH	POST-LAUNCH	7	0	0	0	1	0	0	0	1	0	0	0	0	0	0	2.35592	1.14644	-1.20947	Genes
877	APBDEE_24640	GENE-CATALOG	METAGENOMICS	Skin (all sites)	0.0240233	3.69245	1	-0.21957	Persistent decrease	Persistent decrease	NA	NA	NA	APBDEE_24640 GENE-CATALOG METAGENOMICS Post-Auricular	E13	0	Batch9	Post-Auricular	C002	Sept Post-Return	E13	DNA	Post-Auricular	POST-LAUNCH	POST-LAUNCH	6	0	0	0	1	0	0	0	1	0	0	0	0	0	0	2.35592	1.14644	-1.20947	Genes
878	APBDEE_24640	GENE-CATALOG	METAGENOMICS	Skin (all sites)	0.0240233	3.69245	1	-0.21957	Persistent decrease	Persistent decrease	NA	NA	NA	APBDEE_24640 GENE-CATALOG METAGENOMICS Post-Auricular	E23	0	Batch9	Post-Auricular	C004	2024-08-21	E23	DNA	Post-Auricular	PRE-LAUNCH	PRE-LAUNCH	2	0	0	0	1	0	0	0	1	0	0	0	0	0	0	2.35592	1.14644	-1.20947	Genes
879	APBDEE_24640	GENE-CATALOG	METAGENOMICS	Skin (all sites)	0.0240233	3.69245	1	-0.21957	Persistent decrease	Persistent decrease	NA	NA	NA	APBDEE_24640 GENE-CATALOG METAGENOMICS Post-Auricular	E3	7.91606833394001e-09	Batch8	Post-Auricular	C001	Sept Pre-Launch	E3	DNA	Post-Auricular	PRE-LAUNCH	PRE-LAUNCH	3	0	0	0	1	0	0	0	1	0	0	0	0	0	0	2.35592	1.14644	-1.20947	Genes
880	APBDEE_24640	GENE-CATALOG	METAGENOMICS	Skin (all sites)	0.0240233	3.69245	1	-0.21957	Persistent decrease	Persistent decrease	NA	NA	NA	APBDEE_24640 GENE-CATALOG METAGENOMICS Post-Auricular	E14	1.43617752734033e-06	Batch9	Post-Auricular	C002	November	E14	DNA	Post-Auricular	POST-LAUNCH	POST-LAUNCH	7	0	0	0	1	0	0	0	1	0	0	0	0	0	0	2.35592	1.14644	-1.20947	Genes
881	APBDEE_24640	GENE-CATALOG	METAGENOMICS	Skin (all sites)	0.0240233	3.69245	1	-0.21957	Persistent decrease	Persistent decrease	NA	NA	NA	APBDEE_24640 GENE-CATALOG METAGENOMICS Post-Auricular	E4	0	Batch8	Post-Auricular	C001	Flight 1	E4	DNA	Post-Auricular	MID-FLIGHT	Flight 1	4	0	0	0	1	0	0	0	1	0	0	0	0	0	0	2.35592	1.14644	-1.20947	Genes
882	APBDEE_24640	GENE-CATALOG	METAGENOMICS	Skin (all sites)	0.0240233	3.69245	1	-0.21957	Persistent decrease	Persistent decrease	NA	NA	NA	APBDEE_24640 GENE-CATALOG METAGENOMICS Post-Auricular	E1	6.42295655106579e-09	Batch8	Post-Auricular	C001	2024-06-21	E1	DNA	Post-Auricular	PRE-LAUNCH	PRE-LAUNCH	1	0	0	0	1	0	0	0	1	0	0	0	0	0	0	2.35592	1.14644	-1.20947	Genes
883	APBDEE_24640	GENE-CATALOG	METAGENOMICS	Skin (all sites)	0.0240233	3.69245	1	-0.21957	Persistent decrease	Persistent decrease	NA	NA	NA	APBDEE_24640 GENE-CATALOG METAGENOMICS Post-Auricular	E31	0	Batch30	Post-Auricular	C003	2024-12-21	E31	DNA	Post-Auricular	POST-LAUNCH	POST-LAUNCH	8	0	0	0	1	0	0	0	1	0	0	0	0	0	0	2.35592	1.14644	-1.20947	Genes
884	APBDEE_24640	GENE-CATALOG	METAGENOMICS	Skin (all sites)	0.0240233	3.69245	1	-0.21957	Persistent decrease	Persistent decrease	NA	NA	NA	APBDEE_24640 GENE-CATALOG METAGENOMICS Post-Auricular	E8	2.69351853248491e-06	Batch8	Post-Auricular	C002	2024-06-21	E8	DNA	Post-Auricular	PRE-LAUNCH	PRE-LAUNCH	1	0	0	0	1	0	0	0	1	0	0	0	0	0	0	2.35592	1.14644	-1.20947	Genes
885	APBDEE_24640	GENE-CATALOG	METAGENOMICS	Skin (all sites)	0.0240233	3.69245	1	-0.21957	Persistent decrease	Persistent decrease	NA	NA	NA	APBDEE_24640 GENE-CATALOG METAGENOMICS Post-Auricular	E27	0	Batch10	Post-Auricular	C004	Sept Post-Return	E27	DNA	Post-Auricular	POST-LAUNCH	POST-LAUNCH	6	0	0	0	1	0	0	0	1	0	0	0	0	0	0	2.35592	1.14644	-1.20947	Genes
886	APBDEE_24640	GENE-CATALOG	METAGENOMICS	Skin (all sites)	0.0240233	3.69245	1	-0.21957	Persistent decrease	Persistent decrease	NA	NA	NA	APBDEE_24640 GENE-CATALOG METAGENOMICS Post-Auricular	E26	0	Batch10	Post-Auricular	C004	Flight 2	E26	DNA	Post-Auricular	MID-FLIGHT	Flight 2	5	0	0	0	1	0	0	0	1	0	0	0	0	0	0	2.35592	1.14644	-1.20947	Genes
887	APBDEE_24640	GENE-CATALOG	METAGENOMICS	Skin (all sites)	0.0240233	3.69245	1	-0.21957	Persistent decrease	Persistent decrease	NA	NA	NA	APBDEE_24640 GENE-CATALOG METAGENOMICS Post-Auricular	E10	2.22826229855952e-06	Batch8	Post-Auricular	C002	Sept Pre-Launch	E10	DNA	Post-Auricular	PRE-LAUNCH	PRE-LAUNCH	3	0	0	0	1	0	0	0	1	0	0	0	0	0	0	2.35592	1.14644	-1.20947	Genes
888	APBDEE_24640	GENE-CATALOG	METAGENOMICS	Skin (all sites)	0.0240233	3.69245	1	-0.21957	Persistent decrease	Persistent decrease	NA	NA	NA	APBDEE_24640 GENE-CATALOG METAGENOMICS Post-Auricular	E24	0	Batch9	Post-Auricular	C004	Sept Pre-Launch	E24	DNA	Post-Auricular	PRE-LAUNCH	PRE-LAUNCH	3	0	0	0	1	0	0	0	1	0	0	0	0	0	0	2.35592	1.14644	-1.20947	Genes
889	APBDEE_24640	GENE-CATALOG	METAGENOMICS	Skin (all sites)	0.0240233	3.69245	1	-0.21957	Persistent decrease	Persistent decrease	NA	NA	NA	APBDEE_24640 GENE-CATALOG METAGENOMICS Post-Auricular	E16	6.91755466047625e-09	Batch9	Post-Auricular	C003	2024-08-21	E16	DNA	Post-Auricular	PRE-LAUNCH	PRE-LAUNCH	2	0	0	0	1	0	0	0	1	0	0	0	0	0	0	2.35592	1.14644	-1.20947	Genes
890	APBDEE_24640	GENE-CATALOG	METAGENOMICS	Skin (all sites)	0.0240233	3.69245	1	-0.21957	Persistent decrease	Persistent decrease	NA	NA	NA	APBDEE_24640 GENE-CATALOG METAGENOMICS Post-Auricular	E19	0	Batch9	Post-Auricular	C003	Flight 2	E19	DNA	Post-Auricular	MID-FLIGHT	Flight 2	5	0	0	0	1	0	0	0	1	0	0	0	0	0	0	2.35592	1.14644	-1.20947	Genes
891	APBDEE_24640	GENE-CATALOG	METAGENOMICS	Skin (all sites)	0.0240233	3.69245	1	-0.21957	Persistent decrease	Persistent decrease	NA	NA	NA	APBDEE_24640 GENE-CATALOG METAGENOMICS Post-Auricular	E18	0	Batch9	Post-Auricular	C003	Flight 1	E18	DNA	Post-Auricular	MID-FLIGHT	Flight 1	4	0	0	0	1	0	0	0	1	0	0	0	0	0	0	2.35592	1.14644	-1.20947	Genes
892	APBDEE_24640	GENE-CATALOG	METAGENOMICS	Skin (all sites)	0.0240233	3.69245	1	-0.21957	Persistent decrease	Persistent decrease	NA	NA	NA	APBDEE_24640 GENE-CATALOG METAGENOMICS Post-Auricular	E7	9.56698358958084e-09	Batch8	Post-Auricular	C001	November	E7	DNA	Post-Auricular	POST-LAUNCH	POST-LAUNCH	7	0	0	0	1	0	0	0	1	0	0	0	0	0	0	2.35592	1.14644	-1.20947	Genes
893	APBDEE_24640	GENE-CATALOG	METAGENOMICS	Skin (all sites)	0.0240233	3.69245	1	-0.21957	Persistent decrease	Persistent decrease	NA	NA	NA	APBDEE_24640 GENE-CATALOG METAGENOMICS Post-Auricular	E17	0	Batch9	Post-Auricular	C003	Sept Pre-Launch	E17	DNA	Post-Auricular	PRE-LAUNCH	PRE-LAUNCH	3	0	0	0	1	0	0	0	1	0	0	0	0	0	0	2.35592	1.14644	-1.20947	Genes
894	APBDEE_24640	GENE-CATALOG	METAGENOMICS	Skin (all sites)	0.0240233	3.69245	1	-0.21957	Persistent decrease	Persistent decrease	NA	NA	NA	APBDEE_24640 GENE-CATALOG METAGENOMICS Post-Auricular	E15	0	Batch9	Post-Auricular	C003	2024-06-21	E15	DNA	Post-Auricular	PRE-LAUNCH	PRE-LAUNCH	1	0	0	0	1	0	0	0	1	0	0	0	0	0	0	2.35592	1.14644	-1.20947	Genes
895	APBDEE_24640	GENE-CATALOG	METAGENOMICS	Skin (all sites)	0.0240233	3.69245	1	-0.21957	Persistent decrease	Persistent decrease	NA	NA	NA	APBDEE_24640 GENE-CATALOG METAGENOMICS Post-Auricular	E11	0	Batch8	Post-Auricular	C002	Flight 1	E11	DNA	Post-Auricular	MID-FLIGHT	Flight 1	4	0	0	0	1	0	0	0	1	0	0	0	0	0	0	2.35592	1.14644	-1.20947	Genes
896	APBDEE_24640	GENE-CATALOG	METAGENOMICS	Skin (all sites)	0.0240233	3.69245	1	-0.21957	Persistent decrease	Persistent decrease	NA	NA	NA	APBDEE_24640 GENE-CATALOG METAGENOMICS Post-Auricular	E5	0	Batch8	Post-Auricular	C001	Flight 2	E5	DNA	Post-Auricular	MID-FLIGHT	Flight 2	5	0	0	0	1	0	0	0	1	0	0	0	0	0	0	2.35592	1.14644	-1.20947	Genes
897	APBDEE_24640	GENE-CATALOG	METAGENOMICS	Skin (all sites)	0.0240233	3.69245	1	-0.21957	Persistent decrease	Persistent decrease	NA	NA	NA	APBDEE_24640 GENE-CATALOG METAGENOMICS Post-Auricular	E2	0	Batch8	Post-Auricular	C001	2024-08-21	E2	DNA	Post-Auricular	PRE-LAUNCH	PRE-LAUNCH	2	0	0	0	1	0	0	0	1	0	0	0	0	0	0	2.35592	1.14644	-1.20947	Genes
898	APBDEE_24640	GENE-CATALOG	METAGENOMICS	Skin (all sites)	0.0240233	3.69245	1	-0.21957	Persistent decrease	Persistent decrease	NA	NA	NA	APBDEE_24640 GENE-CATALOG METAGENOMICS Post-Auricular	E29	0	Batch28	Post-Auricular	C001	2024-12-21	E29	DNA	Post-Auricular	POST-LAUNCH	POST-LAUNCH	8	0	0	0	1	0	0	0	1	0	0	0	0	0	0	2.35592	1.14644	-1.20947	Genes
899	APBDEE_24640	GENE-CATALOG	METAGENOMICS	Skin (all sites)	0.0240233	3.69245	1	-0.21957	Persistent decrease	Persistent decrease	NA	NA	NA	APBDEE_24640 GENE-CATALOG METAGENOMICS Post-Auricular	E22	0	Batch9	Post-Auricular	C004	2024-06-21	E22	DNA	Post-Auricular	PRE-LAUNCH	PRE-LAUNCH	1	0	0	0	1	0	0	0	1	0	0	0	0	0	0	2.35592	1.14644	-1.20947	Genes
900	APBDEE_24640	GENE-CATALOG	METAGENOMICS	Skin (all sites)	0.0240233	3.69245	1	-0.21957	Persistent decrease	Persistent decrease	NA	NA	NA	APBDEE_24640 GENE-CATALOG METAGENOMICS Post-Auricular	E25	0	Batch10	Post-Auricular	C004	Flight 1	E25	DNA	Post-Auricular	MID-FLIGHT	Flight 1	4	0	0	0	1	0	0	0	1	0	0	0	0	0	0	2.35592	1.14644	-1.20947	Genes
901	APBDEE_24640	GENE-CATALOG	METAGENOMICS	Skin (all sites)	0.0240233	3.69245	1	-0.21957	Persistent decrease	Persistent decrease	NA	NA	NA	APBDEE_24640 GENE-CATALOG METAGENOMICS Post-Auricular	E9	0	Batch8	Post-Auricular	C002	2024-08-21	E9	DNA	Post-Auricular	PRE-LAUNCH	PRE-LAUNCH	2	0	0	0	1	0	0	0	1	0	0	0	0	0	0	2.35592	1.14644	-1.20947	Genes
902	APBDEE_24640	GENE-CATALOG	METAGENOMICS	Skin (all sites)	0.0240233	3.69245	1	-0.21957	Persistent decrease	Persistent decrease	NA	NA	NA	APBDEE_24640 GENE-CATALOG METAGENOMICS Post-Auricular	E20	0	Batch9	Post-Auricular	C003	Sept Post-Return	E20	DNA	Post-Auricular	POST-LAUNCH	POST-LAUNCH	6	0	0	0	1	0	0	0	1	0	0	0	0	0	0	2.35592	1.14644	-1.20947	Genes
903	LKODIE_16700	GENE-CATALOG	METAGENOMICS	Skin (all sites)	0.0187161	3.60435	0.519952	-1.72484	Persistent decrease	Persistent decrease	NA	NA	NA	LKODIE_16700 GENE-CATALOG METAGENOMICS Post-Auricular	E32	0	Batch31	Post-Auricular	C004	2024-12-21	E32	DNA	Post-Auricular	POST-LAUNCH	POST-LAUNCH	8	0	0	0	1	0	0	0	1	0	0	0	0	0	0	1.44825	-0.449108	-1.89736	Genes
904	LKODIE_16700	GENE-CATALOG	METAGENOMICS	Skin (all sites)	0.0187161	3.60435	0.519952	-1.72484	Persistent decrease	Persistent decrease	NA	NA	NA	LKODIE_16700 GENE-CATALOG METAGENOMICS Post-Auricular	E12	2.96194800211424e-07	Batch8	Post-Auricular	C002	Flight 2	E12	DNA	Post-Auricular	MID-FLIGHT	Flight 2	5	0	0	0	1	0	0	0	1	0	0	0	0	0	0	1.44825	-0.449108	-1.89736	Genes
905	LKODIE_16700	GENE-CATALOG	METAGENOMICS	Skin (all sites)	0.0187161	3.60435	0.519952	-1.72484	Persistent decrease	Persistent decrease	NA	NA	NA	LKODIE_16700 GENE-CATALOG METAGENOMICS Post-Auricular	E30	0	Batch29	Post-Auricular	C002	2024-12-21	E30	DNA	Post-Auricular	POST-LAUNCH	POST-LAUNCH	8	0	0	0	1	0	0	0	1	0	0	0	0	0	0	1.44825	-0.449108	-1.89736	Genes
906	LKODIE_16700	GENE-CATALOG	METAGENOMICS	Skin (all sites)	0.0187161	3.60435	0.519952	-1.72484	Persistent decrease	Persistent decrease	NA	NA	NA	LKODIE_16700 GENE-CATALOG METAGENOMICS Post-Auricular	E6	0	Batch8	Post-Auricular	C001	Sept Post-Return	E6	DNA	Post-Auricular	POST-LAUNCH	POST-LAUNCH	6	0	0	0	1	0	0	0	1	0	0	0	0	0	0	1.44825	-0.449108	-1.89736	Genes
907	LKODIE_16700	GENE-CATALOG	METAGENOMICS	Skin (all sites)	0.0187161	3.60435	0.519952	-1.72484	Persistent decrease	Persistent decrease	NA	NA	NA	LKODIE_16700 GENE-CATALOG METAGENOMICS Post-Auricular	E21	0	Batch9	Post-Auricular	C003	November	E21	DNA	Post-Auricular	POST-LAUNCH	POST-LAUNCH	7	0	0	0	1	0	0	0	1	0	0	0	0	0	0	1.44825	-0.449108	-1.89736	Genes
908	LKODIE_16700	GENE-CATALOG	METAGENOMICS	Skin (all sites)	0.0187161	3.60435	0.519952	-1.72484	Persistent decrease	Persistent decrease	NA	NA	NA	LKODIE_16700 GENE-CATALOG METAGENOMICS Post-Auricular	E28	4.43640068805292e-09	Batch10	Post-Auricular	C004	November	E28	DNA	Post-Auricular	POST-LAUNCH	POST-LAUNCH	7	0	0	0	1	0	0	0	1	0	0	0	0	0	0	1.44825	-0.449108	-1.89736	Genes
909	LKODIE_16700	GENE-CATALOG	METAGENOMICS	Skin (all sites)	0.0187161	3.60435	0.519952	-1.72484	Persistent decrease	Persistent decrease	NA	NA	NA	LKODIE_16700 GENE-CATALOG METAGENOMICS Post-Auricular	E13	0	Batch9	Post-Auricular	C002	Sept Post-Return	E13	DNA	Post-Auricular	POST-LAUNCH	POST-LAUNCH	6	0	0	0	1	0	0	0	1	0	0	0	0	0	0	1.44825	-0.449108	-1.89736	Genes
910	LKODIE_16700	GENE-CATALOG	METAGENOMICS	Skin (all sites)	0.0187161	3.60435	0.519952	-1.72484	Persistent decrease	Persistent decrease	NA	NA	NA	LKODIE_16700 GENE-CATALOG METAGENOMICS Post-Auricular	E23	0	Batch9	Post-Auricular	C004	2024-08-21	E23	DNA	Post-Auricular	PRE-LAUNCH	PRE-LAUNCH	2	0	0	0	1	0	0	0	1	0	0	0	0	0	0	1.44825	-0.449108	-1.89736	Genes
911	LKODIE_16700	GENE-CATALOG	METAGENOMICS	Skin (all sites)	0.0187161	3.60435	0.519952	-1.72484	Persistent decrease	Persistent decrease	NA	NA	NA	LKODIE_16700 GENE-CATALOG METAGENOMICS Post-Auricular	E3	1.187410250091e-08	Batch8	Post-Auricular	C001	Sept Pre-Launch	E3	DNA	Post-Auricular	PRE-LAUNCH	PRE-LAUNCH	3	0	0	0	1	0	0	0	1	0	0	0	0	0	0	1.44825	-0.449108	-1.89736	Genes
912	LKODIE_16700	GENE-CATALOG	METAGENOMICS	Skin (all sites)	0.0187161	3.60435	0.519952	-1.72484	Persistent decrease	Persistent decrease	NA	NA	NA	LKODIE_16700 GENE-CATALOG METAGENOMICS Post-Auricular	E14	0	Batch9	Post-Auricular	C002	November	E14	DNA	Post-Auricular	POST-LAUNCH	POST-LAUNCH	7	0	0	0	1	0	0	0	1	0	0	0	0	0	0	1.44825	-0.449108	-1.89736	Genes
913	LKODIE_16700	GENE-CATALOG	METAGENOMICS	Skin (all sites)	0.0187161	3.60435	0.519952	-1.72484	Persistent decrease	Persistent decrease	NA	NA	NA	LKODIE_16700 GENE-CATALOG METAGENOMICS Post-Auricular	E4	0	Batch8	Post-Auricular	C001	Flight 1	E4	DNA	Post-Auricular	MID-FLIGHT	Flight 1	4	0	0	0	1	0	0	0	1	0	0	0	0	0	0	1.44825	-0.449108	-1.89736	Genes
914	LKODIE_16700	GENE-CATALOG	METAGENOMICS	Skin (all sites)	0.0187161	3.60435	0.519952	-1.72484	Persistent decrease	Persistent decrease	NA	NA	NA	LKODIE_16700 GENE-CATALOG METAGENOMICS Post-Auricular	E1	0	Batch8	Post-Auricular	C001	2024-06-21	E1	DNA	Post-Auricular	PRE-LAUNCH	PRE-LAUNCH	1	0	0	0	1	0	0	0	1	0	0	0	0	0	0	1.44825	-0.449108	-1.89736	Genes
915	LKODIE_16700	GENE-CATALOG	METAGENOMICS	Skin (all sites)	0.0187161	3.60435	0.519952	-1.72484	Persistent decrease	Persistent decrease	NA	NA	NA	LKODIE_16700 GENE-CATALOG METAGENOMICS Post-Auricular	E31	0	Batch30	Post-Auricular	C003	2024-12-21	E31	DNA	Post-Auricular	POST-LAUNCH	POST-LAUNCH	8	0	0	0	1	0	0	0	1	0	0	0	0	0	0	1.44825	-0.449108	-1.89736	Genes
916	LKODIE_16700	GENE-CATALOG	METAGENOMICS	Skin (all sites)	0.0187161	3.60435	0.519952	-1.72484	Persistent decrease	Persistent decrease	NA	NA	NA	LKODIE_16700 GENE-CATALOG METAGENOMICS Post-Auricular	E8	1.07740741299396e-06	Batch8	Post-Auricular	C002	2024-06-21	E8	DNA	Post-Auricular	PRE-LAUNCH	PRE-LAUNCH	1	0	0	0	1	0	0	0	1	0	0	0	0	0	0	1.44825	-0.449108	-1.89736	Genes
917	LKODIE_16700	GENE-CATALOG	METAGENOMICS	Skin (all sites)	0.0187161	3.60435	0.519952	-1.72484	Persistent decrease	Persistent decrease	NA	NA	NA	LKODIE_16700 GENE-CATALOG METAGENOMICS Post-Auricular	E27	0	Batch10	Post-Auricular	C004	Sept Post-Return	E27	DNA	Post-Auricular	POST-LAUNCH	POST-LAUNCH	6	0	0	0	1	0	0	0	1	0	0	0	0	0	0	1.44825	-0.449108	-1.89736	Genes
918	LKODIE_16700	GENE-CATALOG	METAGENOMICS	Skin (all sites)	0.0187161	3.60435	0.519952	-1.72484	Persistent decrease	Persistent decrease	NA	NA	NA	LKODIE_16700 GENE-CATALOG METAGENOMICS Post-Auricular	E26	0	Batch10	Post-Auricular	C004	Flight 2	E26	DNA	Post-Auricular	MID-FLIGHT	Flight 2	5	0	0	0	1	0	0	0	1	0	0	0	0	0	0	1.44825	-0.449108	-1.89736	Genes
919	LKODIE_16700	GENE-CATALOG	METAGENOMICS	Skin (all sites)	0.0187161	3.60435	0.519952	-1.72484	Persistent decrease	Persistent decrease	NA	NA	NA	LKODIE_16700 GENE-CATALOG METAGENOMICS Post-Auricular	E10	8.91304919423807e-07	Batch8	Post-Auricular	C002	Sept Pre-Launch	E10	DNA	Post-Auricular	PRE-LAUNCH	PRE-LAUNCH	3	0	0	0	1	0	0	0	1	0	0	0	0	0	0	1.44825	-0.449108	-1.89736	Genes
920	LKODIE_16700	GENE-CATALOG	METAGENOMICS	Skin (all sites)	0.0187161	3.60435	0.519952	-1.72484	Persistent decrease	Persistent decrease	NA	NA	NA	LKODIE_16700 GENE-CATALOG METAGENOMICS Post-Auricular	E24	0	Batch9	Post-Auricular	C004	Sept Pre-Launch	E24	DNA	Post-Auricular	PRE-LAUNCH	PRE-LAUNCH	3	0	0	0	1	0	0	0	1	0	0	0	0	0	0	1.44825	-0.449108	-1.89736	Genes
921	LKODIE_16700	GENE-CATALOG	METAGENOMICS	Skin (all sites)	0.0187161	3.60435	0.519952	-1.72484	Persistent decrease	Persistent decrease	NA	NA	NA	LKODIE_16700 GENE-CATALOG METAGENOMICS Post-Auricular	E16	0	Batch9	Post-Auricular	C003	2024-08-21	E16	DNA	Post-Auricular	PRE-LAUNCH	PRE-LAUNCH	2	0	0	0	1	0	0	0	1	0	0	0	0	0	0	1.44825	-0.449108	-1.89736	Genes
922	LKODIE_16700	GENE-CATALOG	METAGENOMICS	Skin (all sites)	0.0187161	3.60435	0.519952	-1.72484	Persistent decrease	Persistent decrease	NA	NA	NA	LKODIE_16700 GENE-CATALOG METAGENOMICS Post-Auricular	E19	0	Batch9	Post-Auricular	C003	Flight 2	E19	DNA	Post-Auricular	MID-FLIGHT	Flight 2	5	0	0	0	1	0	0	0	1	0	0	0	0	0	0	1.44825	-0.449108	-1.89736	Genes
923	LKODIE_16700	GENE-CATALOG	METAGENOMICS	Skin (all sites)	0.0187161	3.60435	0.519952	-1.72484	Persistent decrease	Persistent decrease	NA	NA	NA	LKODIE_16700 GENE-CATALOG METAGENOMICS Post-Auricular	E18	0	Batch9	Post-Auricular	C003	Flight 1	E18	DNA	Post-Auricular	MID-FLIGHT	Flight 1	4	0	0	0	1	0	0	0	1	0	0	0	0	0	0	1.44825	-0.449108	-1.89736	Genes
924	LKODIE_16700	GENE-CATALOG	METAGENOMICS	Skin (all sites)	0.0187161	3.60435	0.519952	-1.72484	Persistent decrease	Persistent decrease	NA	NA	NA	LKODIE_16700 GENE-CATALOG METAGENOMICS Post-Auricular	E7	0	Batch8	Post-Auricular	C001	November	E7	DNA	Post-Auricular	POST-LAUNCH	POST-LAUNCH	7	0	0	0	1	0	0	0	1	0	0	0	0	0	0	1.44825	-0.449108	-1.89736	Genes
925	LKODIE_16700	GENE-CATALOG	METAGENOMICS	Skin (all sites)	0.0187161	3.60435	0.519952	-1.72484	Persistent decrease	Persistent decrease	NA	NA	NA	LKODIE_16700 GENE-CATALOG METAGENOMICS Post-Auricular	E17	0	Batch9	Post-Auricular	C003	Sept Pre-Launch	E17	DNA	Post-Auricular	PRE-LAUNCH	PRE-LAUNCH	3	0	0	0	1	0	0	0	1	0	0	0	0	0	0	1.44825	-0.449108	-1.89736	Genes
926	LKODIE_16700	GENE-CATALOG	METAGENOMICS	Skin (all sites)	0.0187161	3.60435	0.519952	-1.72484	Persistent decrease	Persistent decrease	NA	NA	NA	LKODIE_16700 GENE-CATALOG METAGENOMICS Post-Auricular	E15	0	Batch9	Post-Auricular	C003	2024-06-21	E15	DNA	Post-Auricular	PRE-LAUNCH	PRE-LAUNCH	1	0	0	0	1	0	0	0	1	0	0	0	0	0	0	1.44825	-0.449108	-1.89736	Genes
927	LKODIE_16700	GENE-CATALOG	METAGENOMICS	Skin (all sites)	0.0187161	3.60435	0.519952	-1.72484	Persistent decrease	Persistent decrease	NA	NA	NA	LKODIE_16700 GENE-CATALOG METAGENOMICS Post-Auricular	E11	0	Batch8	Post-Auricular	C002	Flight 1	E11	DNA	Post-Auricular	MID-FLIGHT	Flight 1	4	0	0	0	1	0	0	0	1	0	0	0	0	0	0	1.44825	-0.449108	-1.89736	Genes
928	LKODIE_16700	GENE-CATALOG	METAGENOMICS	Skin (all sites)	0.0187161	3.60435	0.519952	-1.72484	Persistent decrease	Persistent decrease	NA	NA	NA	LKODIE_16700 GENE-CATALOG METAGENOMICS Post-Auricular	E5	0	Batch8	Post-Auricular	C001	Flight 2	E5	DNA	Post-Auricular	MID-FLIGHT	Flight 2	5	0	0	0	1	0	0	0	1	0	0	0	0	0	0	1.44825	-0.449108	-1.89736	Genes
929	LKODIE_16700	GENE-CATALOG	METAGENOMICS	Skin (all sites)	0.0187161	3.60435	0.519952	-1.72484	Persistent decrease	Persistent decrease	NA	NA	NA	LKODIE_16700 GENE-CATALOG METAGENOMICS Post-Auricular	E2	3.98312176052707e-08	Batch8	Post-Auricular	C001	2024-08-21	E2	DNA	Post-Auricular	PRE-LAUNCH	PRE-LAUNCH	2	0	0	0	1	0	0	0	1	0	0	0	0	0	0	1.44825	-0.449108	-1.89736	Genes
930	LKODIE_16700	GENE-CATALOG	METAGENOMICS	Skin (all sites)	0.0187161	3.60435	0.519952	-1.72484	Persistent decrease	Persistent decrease	NA	NA	NA	LKODIE_16700 GENE-CATALOG METAGENOMICS Post-Auricular	E29	0	Batch28	Post-Auricular	C001	2024-12-21	E29	DNA	Post-Auricular	POST-LAUNCH	POST-LAUNCH	8	0	0	0	1	0	0	0	1	0	0	0	0	0	0	1.44825	-0.449108	-1.89736	Genes
931	LKODIE_16700	GENE-CATALOG	METAGENOMICS	Skin (all sites)	0.0187161	3.60435	0.519952	-1.72484	Persistent decrease	Persistent decrease	NA	NA	NA	LKODIE_16700 GENE-CATALOG METAGENOMICS Post-Auricular	E22	0	Batch9	Post-Auricular	C004	2024-06-21	E22	DNA	Post-Auricular	PRE-LAUNCH	PRE-LAUNCH	1	0	0	0	1	0	0	0	1	0	0	0	0	0	0	1.44825	-0.449108	-1.89736	Genes
932	LKODIE_16700	GENE-CATALOG	METAGENOMICS	Skin (all sites)	0.0187161	3.60435	0.519952	-1.72484	Persistent decrease	Persistent decrease	NA	NA	NA	LKODIE_16700 GENE-CATALOG METAGENOMICS Post-Auricular	E25	0	Batch10	Post-Auricular	C004	Flight 1	E25	DNA	Post-Auricular	MID-FLIGHT	Flight 1	4	0	0	0	1	0	0	0	1	0	0	0	0	0	0	1.44825	-0.449108	-1.89736	Genes
933	LKODIE_16700	GENE-CATALOG	METAGENOMICS	Skin (all sites)	0.0187161	3.60435	0.519952	-1.72484	Persistent decrease	Persistent decrease	NA	NA	NA	LKODIE_16700 GENE-CATALOG METAGENOMICS Post-Auricular	E9	1.26647526003903e-06	Batch8	Post-Auricular	C002	2024-08-21	E9	DNA	Post-Auricular	PRE-LAUNCH	PRE-LAUNCH	2	0	0	0	1	0	0	0	1	0	0	0	0	0	0	1.44825	-0.449108	-1.89736	Genes
934	LKODIE_16700	GENE-CATALOG	METAGENOMICS	Skin (all sites)	0.0187161	3.60435	0.519952	-1.72484	Persistent decrease	Persistent decrease	NA	NA	NA	LKODIE_16700 GENE-CATALOG METAGENOMICS Post-Auricular	E20	0	Batch9	Post-Auricular	C003	Sept Post-Return	E20	DNA	Post-Auricular	POST-LAUNCH	POST-LAUNCH	6	0	0	0	1	0	0	0	1	0	0	0	0	0	0	1.44825	-0.449108	-1.89736	Genes
935	HLDOFE_282055	GENE-CATALOG	METATRANSCRIPTOMICS	Skin (all sites)	0.0253533	1.79993	1	-0.140053	Persistent decrease	Persistent decrease	NA	NA	NA	HLDOFE_282055 GENE-CATALOG METATRANSCRIPTOMICS Post-Auricular	6809-CEM-0148	2.21675436247686e-07		Post-Auricular	C001	2024-06-21	E1	RNA	Post-Auricular	PRE-LAUNCH	PRE-LAUNCH	1	0	0	0	1	0	0	0	1	0	0	0	0	0	0	0.636841	-0.00193243	-0.638774	Genes
936	HLDOFE_282055	GENE-CATALOG	METATRANSCRIPTOMICS	Skin (all sites)	0.0253533	1.79993	1	-0.140053	Persistent decrease	Persistent decrease	NA	NA	NA	HLDOFE_282055 GENE-CATALOG METATRANSCRIPTOMICS Post-Auricular	6809-CEM-0270	2.19600645334268e-08		Post-Auricular	C001	2024-12-21	E29	RNA	Post-Auricular	POST-LAUNCH	POST-LAUNCH	8	0	0	0	1	0	0	0	1	0	0	0	0	0	0	0.636841	-0.00193243	-0.638774	Genes
937	HLDOFE_282055	GENE-CATALOG	METATRANSCRIPTOMICS	Skin (all sites)	0.0253533	1.79993	1	-0.140053	Persistent decrease	Persistent decrease	NA	NA	NA	HLDOFE_282055 GENE-CATALOG METATRANSCRIPTOMICS Post-Auricular	6809-CEM-0230	9.27987488798437e-09		Post-Auricular	C004	Sept Pre-Launch	E24	RNA	Post-Auricular	PRE-LAUNCH	PRE-LAUNCH	3	0	0	0	1	0	0	0	1	0	0	0	0	0	0	0.636841	-0.00193243	-0.638774	Genes
938	HLDOFE_282055	GENE-CATALOG	METATRANSCRIPTOMICS	Skin (all sites)	0.0253533	1.79993	1	-0.140053	Persistent decrease	Persistent decrease	NA	NA	NA	HLDOFE_282055 GENE-CATALOG METATRANSCRIPTOMICS Post-Auricular	6809-CEM-0254	2.35186397533733e-08		Post-Auricular	C004	Sept Post-Return	E27	RNA	Post-Auricular	POST-LAUNCH	POST-LAUNCH	6	0	0	0	1	0	0	0	1	0	0	0	0	0	0	0.636841	-0.00193243	-0.638774	Genes
939	HLDOFE_282055	GENE-CATALOG	METATRANSCRIPTOMICS	Skin (all sites)	0.0253533	1.79993	1	-0.140053	Persistent decrease	Persistent decrease	NA	NA	NA	HLDOFE_282055 GENE-CATALOG METATRANSCRIPTOMICS Post-Auricular	6809-CEM-0156	4.47289945570938e-07		Post-Auricular	C001	2024-08-21	E2	RNA	Post-Auricular	PRE-LAUNCH	PRE-LAUNCH	2	0	0	0	1	0	0	0	1	0	0	0	0	0	0	0.636841	-0.00193243	-0.638774	Genes
940	HLDOFE_282055	GENE-CATALOG	METATRANSCRIPTOMICS	Skin (all sites)	0.0253533	1.79993	1	-0.140053	Persistent decrease	Persistent decrease	NA	NA	NA	HLDOFE_282055 GENE-CATALOG METATRANSCRIPTOMICS Post-Auricular	6809-CEM-0189	0		Post-Auricular	C001	November	E7	RNA	Post-Auricular	POST-LAUNCH	POST-LAUNCH	7	0	0	0	1	0	0	0	1	0	0	0	0	0	0	0.636841	-0.00193243	-0.638774	Genes
941	HLDOFE_282055	GENE-CATALOG	METATRANSCRIPTOMICS	Skin (all sites)	0.0253533	1.79993	1	-0.140053	Persistent decrease	Persistent decrease	NA	NA	NA	HLDOFE_282055 GENE-CATALOG METATRANSCRIPTOMICS Post-Auricular	6809-CEM-0206	0		Post-Auricular	C003	November	E21	RNA	Post-Auricular	POST-LAUNCH	POST-LAUNCH	7	0	0	0	1	0	0	0	1	0	0	0	0	0	0	0.636841	-0.00193243	-0.638774	Genes
942	HLDOFE_282055	GENE-CATALOG	METATRANSCRIPTOMICS	Skin (all sites)	0.0253533	1.79993	1	-0.140053	Persistent decrease	Persistent decrease	NA	NA	NA	HLDOFE_282055 GENE-CATALOG METATRANSCRIPTOMICS Post-Auricular	6809-CEM-0221	0		Post-Auricular	C002	Flight 1	E11	RNA	Post-Auricular	MID-FLIGHT	Flight 1	4	0	0	0	1	0	0	0	1	0	0	0	0	0	0	0.636841	-0.00193243	-0.638774	Genes
943	HLDOFE_282055	GENE-CATALOG	METATRANSCRIPTOMICS	Skin (all sites)	0.0253533	1.79993	1	-0.140053	Persistent decrease	Persistent decrease	NA	NA	NA	HLDOFE_282055 GENE-CATALOG METATRANSCRIPTOMICS Post-Auricular	6809-CEM-0197	0		Post-Auricular	C002	2024-06-21	E8	RNA	Post-Auricular	PRE-LAUNCH	PRE-LAUNCH	1	0	0	0	1	0	0	0	1	0	0	0	0	0	0	0.636841	-0.00193243	-0.638774	Genes
944	HLDOFE_282055	GENE-CATALOG	METATRANSCRIPTOMICS	Skin (all sites)	0.0253533	1.79993	1	-0.140053	Persistent decrease	Persistent decrease	NA	NA	NA	HLDOFE_282055 GENE-CATALOG METATRANSCRIPTOMICS Post-Auricular	6809-CEM-0172	0		Post-Auricular	C001	Flight 1	E4	RNA	Post-Auricular	MID-FLIGHT	Flight 1	4	0	0	0	1	0	0	0	1	0	0	0	0	0	0	0.636841	-0.00193243	-0.638774	Genes
945	HLDOFE_282055	GENE-CATALOG	METATRANSCRIPTOMICS	Skin (all sites)	0.0253533	1.79993	1	-0.140053	Persistent decrease	Persistent decrease	NA	NA	NA	HLDOFE_282055 GENE-CATALOG METATRANSCRIPTOMICS Post-Auricular	6809-CEM-0214	1.77478652102348e-08		Post-Auricular	C004	2024-06-21	E22	RNA	Post-Auricular	PRE-LAUNCH	PRE-LAUNCH	1	0	0	0	1	0	0	0	1	0	0	0	0	0	0	0.636841	-0.00193243	-0.638774	Genes
946	HLDOFE_282055	GENE-CATALOG	METATRANSCRIPTOMICS	Skin (all sites)	0.0253533	1.79993	1	-0.140053	Persistent decrease	Persistent decrease	NA	NA	NA	HLDOFE_282055 GENE-CATALOG METATRANSCRIPTOMICS Post-Auricular	6809-CEM-0191	0		Post-Auricular	C003	2024-12-21	E31	RNA	Post-Auricular	POST-LAUNCH	POST-LAUNCH	8	0	0	0	1	0	0	0	1	0	0	0	0	0	0	0.636841	-0.00193243	-0.638774	Genes
947	HLDOFE_282055	GENE-CATALOG	METATRANSCRIPTOMICS	Skin (all sites)	0.0253533	1.79993	1	-0.140053	Persistent decrease	Persistent decrease	NA	NA	NA	HLDOFE_282055 GENE-CATALOG METATRANSCRIPTOMICS Post-Auricular	6809-CEM-0222	2.02998599908506e-08		Post-Auricular	C004	2024-08-21	E23	RNA	Post-Auricular	PRE-LAUNCH	PRE-LAUNCH	2	0	0	0	1	0	0	0	1	0	0	0	0	0	0	0.636841	-0.00193243	-0.638774	Genes
948	HLDOFE_282055	GENE-CATALOG	METATRANSCRIPTOMICS	Skin (all sites)	0.0253533	1.79993	1	-0.140053	Persistent decrease	Persistent decrease	NA	NA	NA	HLDOFE_282055 GENE-CATALOG METATRANSCRIPTOMICS Post-Auricular	6809-CEM-0164	4.20783170894899e-08		Post-Auricular	C001	Sept Pre-Launch	E3	RNA	Post-Auricular	PRE-LAUNCH	PRE-LAUNCH	3	0	0	0	1	0	0	0	1	0	0	0	0	0	0	0.636841	-0.00193243	-0.638774	Genes
949	HLDOFE_282055	GENE-CATALOG	METATRANSCRIPTOMICS	Skin (all sites)	0.0253533	1.79993	1	-0.140053	Persistent decrease	Persistent decrease	NA	NA	NA	HLDOFE_282055 GENE-CATALOG METATRANSCRIPTOMICS Post-Auricular	6809-CEM-0213	0		Post-Auricular	C002	Sept Pre-Launch	E10	RNA	Post-Auricular	PRE-LAUNCH	PRE-LAUNCH	3	0	0	0	1	0	0	0	1	0	0	0	0	0	0	0.636841	-0.00193243	-0.638774	Genes
950	HLDOFE_282055	GENE-CATALOG	METATRANSCRIPTOMICS	Skin (all sites)	0.0253533	1.79993	1	-0.140053	Persistent decrease	Persistent decrease	NA	NA	NA	HLDOFE_282055 GENE-CATALOG METATRANSCRIPTOMICS Post-Auricular	6809-CEM-0181	1.73220351860076e-08		Post-Auricular	C001	Sept Post-Return	E6	RNA	Post-Auricular	POST-LAUNCH	POST-LAUNCH	6	0	0	0	1	0	0	0	1	0	0	0	0	0	0	0.636841	-0.00193243	-0.638774	Genes
951	HLDOFE_282055	GENE-CATALOG	METATRANSCRIPTOMICS	Skin (all sites)	0.0253533	1.79993	1	-0.140053	Persistent decrease	Persistent decrease	NA	NA	NA	HLDOFE_282055 GENE-CATALOG METATRANSCRIPTOMICS Post-Auricular	6809-CEM-0229	0		Post-Auricular	C002	Flight 2	E12	RNA	Post-Auricular	MID-FLIGHT	Flight 2	5	0	0	0	1	0	0	0	1	0	0	0	0	0	0	0.636841	-0.00193243	-0.638774	Genes
952	HLDOFE_282055	GENE-CATALOG	METATRANSCRIPTOMICS	Skin (all sites)	0.0253533	1.79993	1	-0.140053	Persistent decrease	Persistent decrease	NA	NA	NA	HLDOFE_282055 GENE-CATALOG METATRANSCRIPTOMICS Post-Auricular	6809-CEM-0238	1.35005515852858e-08		Post-Auricular	C004	Flight 1	E25	RNA	Post-Auricular	MID-FLIGHT	Flight 1	4	0	0	0	1	0	0	0	1	0	0	0	0	0	0	0.636841	-0.00193243	-0.638774	Genes
953	HLDOFE_282055	GENE-CATALOG	METATRANSCRIPTOMICS	Skin (all sites)	0.0253533	1.79993	1	-0.140053	Persistent decrease	Persistent decrease	NA	NA	NA	HLDOFE_282055 GENE-CATALOG METATRANSCRIPTOMICS Post-Auricular	6809-CEM-0199	0		Post-Auricular	C004	2024-12-21	E32	RNA	Post-Auricular	POST-LAUNCH	POST-LAUNCH	8	0	0	0	1	0	0	0	1	0	0	0	0	0	0	0.636841	-0.00193243	-0.638774	Genes
954	HLDOFE_282055	GENE-CATALOG	METATRANSCRIPTOMICS	Skin (all sites)	0.0253533	1.79993	1	-0.140053	Persistent decrease	Persistent decrease	NA	NA	NA	HLDOFE_282055 GENE-CATALOG METATRANSCRIPTOMICS Post-Auricular	6809-CEM-0261	7.81598852603505e-09		Post-Auricular	C003	2024-08-21	E16	RNA	Post-Auricular	PRE-LAUNCH	PRE-LAUNCH	2	0	0	0	1	0	0	0	1	0	0	0	0	0	0	0.636841	-0.00193243	-0.638774	Genes
955	HLDOFE_282055	GENE-CATALOG	METATRANSCRIPTOMICS	Skin (all sites)	0.0253533	1.79993	1	-0.140053	Persistent decrease	Persistent decrease	NA	NA	NA	HLDOFE_282055 GENE-CATALOG METATRANSCRIPTOMICS Post-Auricular	6809-CEM-0245	0		Post-Auricular	C002	November	E14	RNA	Post-Auricular	POST-LAUNCH	POST-LAUNCH	7	0	0	0	1	0	0	0	1	0	0	0	0	0	0	0.636841	-0.00193243	-0.638774	Genes
956	HLDOFE_282055	GENE-CATALOG	METATRANSCRIPTOMICS	Skin (all sites)	0.0253533	1.79993	1	-0.140053	Persistent decrease	Persistent decrease	NA	NA	NA	HLDOFE_282055 GENE-CATALOG METATRANSCRIPTOMICS Post-Auricular	6809-CEM-0269	0		Post-Auricular	C003	Sept Pre-Launch	E17	RNA	Post-Auricular	PRE-LAUNCH	PRE-LAUNCH	3	0	0	0	1	0	0	0	1	0	0	0	0	0	0	0.636841	-0.00193243	-0.638774	Genes
957	HLDOFE_282055	GENE-CATALOG	METATRANSCRIPTOMICS	Skin (all sites)	0.0253533	1.79993	1	-0.140053	Persistent decrease	Persistent decrease	NA	NA	NA	HLDOFE_282055 GENE-CATALOG METATRANSCRIPTOMICS Post-Auricular	6809-CEM-0253	0		Post-Auricular	C003	2024-06-21	E15	RNA	Post-Auricular	PRE-LAUNCH	PRE-LAUNCH	1	0	0	0	1	0	0	0	1	0	0	0	0	0	0	0.636841	-0.00193243	-0.638774	Genes
958	HLDOFE_282055	GENE-CATALOG	METATRANSCRIPTOMICS	Skin (all sites)	0.0253533	1.79993	1	-0.140053	Persistent decrease	Persistent decrease	NA	NA	NA	HLDOFE_282055 GENE-CATALOG METATRANSCRIPTOMICS Post-Auricular	6809-CEM-0182	1.62923889469631e-08		Post-Auricular	C003	Flight 1	E18	RNA	Post-Auricular	MID-FLIGHT	Flight 1	4	0	0	0	1	0	0	0	1	0	0	0	0	0	0	0.636841	-0.00193243	-0.638774	Genes
959	HLDOFE_282055	GENE-CATALOG	METATRANSCRIPTOMICS	Skin (all sites)	0.0253533	1.79993	1	-0.140053	Persistent decrease	Persistent decrease	NA	NA	NA	HLDOFE_282055 GENE-CATALOG METATRANSCRIPTOMICS Post-Auricular	6809-CEM-0183	0		Post-Auricular	C002	2024-12-21	E30	RNA	Post-Auricular	POST-LAUNCH	POST-LAUNCH	8	0	0	0	1	0	0	0	1	0	0	0	0	0	0	0.636841	-0.00193243	-0.638774	Genes
960	HLDOFE_282055	GENE-CATALOG	METATRANSCRIPTOMICS	Skin (all sites)	0.0253533	1.79993	1	-0.140053	Persistent decrease	Persistent decrease	NA	NA	NA	HLDOFE_282055 GENE-CATALOG METATRANSCRIPTOMICS Post-Auricular	6809-CEM-0190	0		Post-Auricular	C003	Flight 2	E19	RNA	Post-Auricular	MID-FLIGHT	Flight 2	5	0	0	0	1	0	0	0	1	0	0	0	0	0	0	0.636841	-0.00193243	-0.638774	Genes
961	HLDOFE_282055	GENE-CATALOG	METATRANSCRIPTOMICS	Skin (all sites)	0.0253533	1.79993	1	-0.140053	Persistent decrease	Persistent decrease	NA	NA	NA	HLDOFE_282055 GENE-CATALOG METATRANSCRIPTOMICS Post-Auricular	6809-CEM-0198	0		Post-Auricular	C003	Sept Post-Return	E20	RNA	Post-Auricular	POST-LAUNCH	POST-LAUNCH	6	0	0	0	1	0	0	0	1	0	0	0	0	0	0	0.636841	-0.00193243	-0.638774	Genes
962	HLDOFE_282055	GENE-CATALOG	METATRANSCRIPTOMICS	Skin (all sites)	0.0253533	1.79993	1	-0.140053	Persistent decrease	Persistent decrease	NA	NA	NA	HLDOFE_282055 GENE-CATALOG METATRANSCRIPTOMICS Post-Auricular	6809-CEM-0262	0		Post-Auricular	C004	November	E28	RNA	Post-Auricular	POST-LAUNCH	POST-LAUNCH	7	0	0	0	1	0	0	0	1	0	0	0	0	0	0	0.636841	-0.00193243	-0.638774	Genes
963	HLDOFE_282055	GENE-CATALOG	METATRANSCRIPTOMICS	Skin (all sites)	0.0253533	1.79993	1	-0.140053	Persistent decrease	Persistent decrease	NA	NA	NA	HLDOFE_282055 GENE-CATALOG METATRANSCRIPTOMICS Post-Auricular	6809-CEM-0205	0		Post-Auricular	C002	2024-08-21	E9	RNA	Post-Auricular	PRE-LAUNCH	PRE-LAUNCH	2	0	0	0	1	0	0	0	1	0	0	0	0	0	0	0.636841	-0.00193243	-0.638774	Genes
964	HLDOFE_282055	GENE-CATALOG	METATRANSCRIPTOMICS	Skin (all sites)	0.0253533	1.79993	1	-0.140053	Persistent decrease	Persistent decrease	NA	NA	NA	HLDOFE_282055 GENE-CATALOG METATRANSCRIPTOMICS Post-Auricular	6809-CEM-0237	0		Post-Auricular	C002	Sept Post-Return	E13	RNA	Post-Auricular	POST-LAUNCH	POST-LAUNCH	6	0	0	0	1	0	0	0	1	0	0	0	0	0	0	0.636841	-0.00193243	-0.638774	Genes
965	HLDOFE_282055	GENE-CATALOG	METATRANSCRIPTOMICS	Skin (all sites)	0.0253533	1.79993	1	-0.140053	Persistent decrease	Persistent decrease	NA	NA	NA	HLDOFE_282055 GENE-CATALOG METATRANSCRIPTOMICS Post-Auricular	6809-CEM-0246	7.82817650444763e-09		Post-Auricular	C004	Flight 2	E26	RNA	Post-Auricular	MID-FLIGHT	Flight 2	5	0	0	0	1	0	0	0	1	0	0	0	0	0	0	0.636841	-0.00193243	-0.638774	Genes
966	HNOCLA_140080	GENE-CATALOG	METATRANSCRIPTOMICS	Skin (all sites)	0.00214513	1.68868	1	-0.056032	Persistent decrease	Persistent decrease	NA	NA	NA	HNOCLA_140080 GENE-CATALOG METATRANSCRIPTOMICS Post-Auricular	6809-CEM-0148	3.42589310564606e-07		Post-Auricular	C001	2024-06-21	E1	RNA	Post-Auricular	PRE-LAUNCH	PRE-LAUNCH	1	0	0	0	1	0	0	0	1	0	0	0	0	0	0	0.914788	-0.0125226	-0.927311	Genes
967	HNOCLA_140080	GENE-CATALOG	METATRANSCRIPTOMICS	Skin (all sites)	0.00214513	1.68868	1	-0.056032	Persistent decrease	Persistent decrease	NA	NA	NA	HNOCLA_140080 GENE-CATALOG METATRANSCRIPTOMICS Post-Auricular	6809-CEM-0270	3.07440903467975e-08		Post-Auricular	C001	2024-12-21	E29	RNA	Post-Auricular	POST-LAUNCH	POST-LAUNCH	8	0	0	0	1	0	0	0	1	0	0	0	0	0	0	0.914788	-0.0125226	-0.927311	Genes
968	HNOCLA_140080	GENE-CATALOG	METATRANSCRIPTOMICS	Skin (all sites)	0.00214513	1.68868	1	-0.056032	Persistent decrease	Persistent decrease	NA	NA	NA	HNOCLA_140080 GENE-CATALOG METATRANSCRIPTOMICS Post-Auricular	6809-CEM-0230	0		Post-Auricular	C004	Sept Pre-Launch	E24	RNA	Post-Auricular	PRE-LAUNCH	PRE-LAUNCH	3	0	0	0	1	0	0	0	1	0	0	0	0	0	0	0.914788	-0.0125226	-0.927311	Genes
969	HNOCLA_140080	GENE-CATALOG	METATRANSCRIPTOMICS	Skin (all sites)	0.00214513	1.68868	1	-0.056032	Persistent decrease	Persistent decrease	NA	NA	NA	HNOCLA_140080 GENE-CATALOG METATRANSCRIPTOMICS Post-Auricular	6809-CEM-0254	0		Post-Auricular	C004	Sept Post-Return	E27	RNA	Post-Auricular	POST-LAUNCH	POST-LAUNCH	6	0	0	0	1	0	0	0	1	0	0	0	0	0	0	0.914788	-0.0125226	-0.927311	Genes
970	HNOCLA_140080	GENE-CATALOG	METATRANSCRIPTOMICS	Skin (all sites)	0.00214513	1.68868	1	-0.056032	Persistent decrease	Persistent decrease	NA	NA	NA	HNOCLA_140080 GENE-CATALOG METATRANSCRIPTOMICS Post-Auricular	6809-CEM-0156	3.44069188900722e-07		Post-Auricular	C001	2024-08-21	E2	RNA	Post-Auricular	PRE-LAUNCH	PRE-LAUNCH	2	0	0	0	1	0	0	0	1	0	0	0	0	0	0	0.914788	-0.0125226	-0.927311	Genes
971	HNOCLA_140080	GENE-CATALOG	METATRANSCRIPTOMICS	Skin (all sites)	0.00214513	1.68868	1	-0.056032	Persistent decrease	Persistent decrease	NA	NA	NA	HNOCLA_140080 GENE-CATALOG METATRANSCRIPTOMICS Post-Auricular	6809-CEM-0189	3.75210297554898e-08		Post-Auricular	C001	November	E7	RNA	Post-Auricular	POST-LAUNCH	POST-LAUNCH	7	0	0	0	1	0	0	0	1	0	0	0	0	0	0	0.914788	-0.0125226	-0.927311	Genes
972	HNOCLA_140080	GENE-CATALOG	METATRANSCRIPTOMICS	Skin (all sites)	0.00214513	1.68868	1	-0.056032	Persistent decrease	Persistent decrease	NA	NA	NA	HNOCLA_140080 GENE-CATALOG METATRANSCRIPTOMICS Post-Auricular	6809-CEM-0206	0		Post-Auricular	C003	November	E21	RNA	Post-Auricular	POST-LAUNCH	POST-LAUNCH	7	0	0	0	1	0	0	0	1	0	0	0	0	0	0	0.914788	-0.0125226	-0.927311	Genes
973	HNOCLA_140080	GENE-CATALOG	METATRANSCRIPTOMICS	Skin (all sites)	0.00214513	1.68868	1	-0.056032	Persistent decrease	Persistent decrease	NA	NA	NA	HNOCLA_140080 GENE-CATALOG METATRANSCRIPTOMICS Post-Auricular	6809-CEM-0221	0		Post-Auricular	C002	Flight 1	E11	RNA	Post-Auricular	MID-FLIGHT	Flight 1	4	0	0	0	1	0	0	0	1	0	0	0	0	0	0	0.914788	-0.0125226	-0.927311	Genes
974	HNOCLA_140080	GENE-CATALOG	METATRANSCRIPTOMICS	Skin (all sites)	0.00214513	1.68868	1	-0.056032	Persistent decrease	Persistent decrease	NA	NA	NA	HNOCLA_140080 GENE-CATALOG METATRANSCRIPTOMICS Post-Auricular	6809-CEM-0197	0		Post-Auricular	C002	2024-06-21	E8	RNA	Post-Auricular	PRE-LAUNCH	PRE-LAUNCH	1	0	0	0	1	0	0	0	1	0	0	0	0	0	0	0.914788	-0.0125226	-0.927311	Genes
975	HNOCLA_140080	GENE-CATALOG	METATRANSCRIPTOMICS	Skin (all sites)	0.00214513	1.68868	1	-0.056032	Persistent decrease	Persistent decrease	NA	NA	NA	HNOCLA_140080 GENE-CATALOG METATRANSCRIPTOMICS Post-Auricular	6809-CEM-0172	0		Post-Auricular	C001	Flight 1	E4	RNA	Post-Auricular	MID-FLIGHT	Flight 1	4	0	0	0	1	0	0	0	1	0	0	0	0	0	0	0.914788	-0.0125226	-0.927311	Genes
976	HNOCLA_140080	GENE-CATALOG	METATRANSCRIPTOMICS	Skin (all sites)	0.00214513	1.68868	1	-0.056032	Persistent decrease	Persistent decrease	NA	NA	NA	HNOCLA_140080 GENE-CATALOG METATRANSCRIPTOMICS Post-Auricular	6809-CEM-0214	0		Post-Auricular	C004	2024-06-21	E22	RNA	Post-Auricular	PRE-LAUNCH	PRE-LAUNCH	1	0	0	0	1	0	0	0	1	0	0	0	0	0	0	0.914788	-0.0125226	-0.927311	Genes
977	HNOCLA_140080	GENE-CATALOG	METATRANSCRIPTOMICS	Skin (all sites)	0.00214513	1.68868	1	-0.056032	Persistent decrease	Persistent decrease	NA	NA	NA	HNOCLA_140080 GENE-CATALOG METATRANSCRIPTOMICS Post-Auricular	6809-CEM-0191	0		Post-Auricular	C003	2024-12-21	E31	RNA	Post-Auricular	POST-LAUNCH	POST-LAUNCH	8	0	0	0	1	0	0	0	1	0	0	0	0	0	0	0.914788	-0.0125226	-0.927311	Genes
978	HNOCLA_140080	GENE-CATALOG	METATRANSCRIPTOMICS	Skin (all sites)	0.00214513	1.68868	1	-0.056032	Persistent decrease	Persistent decrease	NA	NA	NA	HNOCLA_140080 GENE-CATALOG METATRANSCRIPTOMICS Post-Auricular	6809-CEM-0222	5.07496499771266e-08		Post-Auricular	C004	2024-08-21	E23	RNA	Post-Auricular	PRE-LAUNCH	PRE-LAUNCH	2	0	0	0	1	0	0	0	1	0	0	0	0	0	0	0.914788	-0.0125226	-0.927311	Genes
979	HNOCLA_140080	GENE-CATALOG	METATRANSCRIPTOMICS	Skin (all sites)	0.00214513	1.68868	1	-0.056032	Persistent decrease	Persistent decrease	NA	NA	NA	HNOCLA_140080 GENE-CATALOG METATRANSCRIPTOMICS Post-Auricular	6809-CEM-0164	1.92358020980525e-07		Post-Auricular	C001	Sept Pre-Launch	E3	RNA	Post-Auricular	PRE-LAUNCH	PRE-LAUNCH	3	0	0	0	1	0	0	0	1	0	0	0	0	0	0	0.914788	-0.0125226	-0.927311	Genes
980	HNOCLA_140080	GENE-CATALOG	METATRANSCRIPTOMICS	Skin (all sites)	0.00214513	1.68868	1	-0.056032	Persistent decrease	Persistent decrease	NA	NA	NA	HNOCLA_140080 GENE-CATALOG METATRANSCRIPTOMICS Post-Auricular	6809-CEM-0213	1.90488236589438e-07		Post-Auricular	C002	Sept Pre-Launch	E10	RNA	Post-Auricular	PRE-LAUNCH	PRE-LAUNCH	3	0	0	0	1	0	0	0	1	0	0	0	0	0	0	0.914788	-0.0125226	-0.927311	Genes
981	HNOCLA_140080	GENE-CATALOG	METATRANSCRIPTOMICS	Skin (all sites)	0.00214513	1.68868	1	-0.056032	Persistent decrease	Persistent decrease	NA	NA	NA	HNOCLA_140080 GENE-CATALOG METATRANSCRIPTOMICS Post-Auricular	6809-CEM-0181	1.15480234573384e-08		Post-Auricular	C001	Sept Post-Return	E6	RNA	Post-Auricular	POST-LAUNCH	POST-LAUNCH	6	0	0	0	1	0	0	0	1	0	0	0	0	0	0	0.914788	-0.0125226	-0.927311	Genes
982	HNOCLA_140080	GENE-CATALOG	METATRANSCRIPTOMICS	Skin (all sites)	0.00214513	1.68868	1	-0.056032	Persistent decrease	Persistent decrease	NA	NA	NA	HNOCLA_140080 GENE-CATALOG METATRANSCRIPTOMICS Post-Auricular	6809-CEM-0229	0		Post-Auricular	C002	Flight 2	E12	RNA	Post-Auricular	MID-FLIGHT	Flight 2	5	0	0	0	1	0	0	0	1	0	0	0	0	0	0	0.914788	-0.0125226	-0.927311	Genes
983	HNOCLA_140080	GENE-CATALOG	METATRANSCRIPTOMICS	Skin (all sites)	0.00214513	1.68868	1	-0.056032	Persistent decrease	Persistent decrease	NA	NA	NA	HNOCLA_140080 GENE-CATALOG METATRANSCRIPTOMICS Post-Auricular	6809-CEM-0238	1.35005515852858e-08		Post-Auricular	C004	Flight 1	E25	RNA	Post-Auricular	MID-FLIGHT	Flight 1	4	0	0	0	1	0	0	0	1	0	0	0	0	0	0	0.914788	-0.0125226	-0.927311	Genes
984	HNOCLA_140080	GENE-CATALOG	METATRANSCRIPTOMICS	Skin (all sites)	0.00214513	1.68868	1	-0.056032	Persistent decrease	Persistent decrease	NA	NA	NA	HNOCLA_140080 GENE-CATALOG METATRANSCRIPTOMICS Post-Auricular	6809-CEM-0199	0		Post-Auricular	C004	2024-12-21	E32	RNA	Post-Auricular	POST-LAUNCH	POST-LAUNCH	8	0	0	0	1	0	0	0	1	0	0	0	0	0	0	0.914788	-0.0125226	-0.927311	Genes
985	HNOCLA_140080	GENE-CATALOG	METATRANSCRIPTOMICS	Skin (all sites)	0.00214513	1.68868	1	-0.056032	Persistent decrease	Persistent decrease	NA	NA	NA	HNOCLA_140080 GENE-CATALOG METATRANSCRIPTOMICS Post-Auricular	6809-CEM-0261	6.64359024712979e-08		Post-Auricular	C003	2024-08-21	E16	RNA	Post-Auricular	PRE-LAUNCH	PRE-LAUNCH	2	0	0	0	1	0	0	0	1	0	0	0	0	0	0	0.914788	-0.0125226	-0.927311	Genes
986	HNOCLA_140080	GENE-CATALOG	METATRANSCRIPTOMICS	Skin (all sites)	0.00214513	1.68868	1	-0.056032	Persistent decrease	Persistent decrease	NA	NA	NA	HNOCLA_140080 GENE-CATALOG METATRANSCRIPTOMICS Post-Auricular	6809-CEM-0245	0		Post-Auricular	C002	November	E14	RNA	Post-Auricular	POST-LAUNCH	POST-LAUNCH	7	0	0	0	1	0	0	0	1	0	0	0	0	0	0	0.914788	-0.0125226	-0.927311	Genes
987	HNOCLA_140080	GENE-CATALOG	METATRANSCRIPTOMICS	Skin (all sites)	0.00214513	1.68868	1	-0.056032	Persistent decrease	Persistent decrease	NA	NA	NA	HNOCLA_140080 GENE-CATALOG METATRANSCRIPTOMICS Post-Auricular	6809-CEM-0269	3.48691695392373e-08		Post-Auricular	C003	Sept Pre-Launch	E17	RNA	Post-Auricular	PRE-LAUNCH	PRE-LAUNCH	3	0	0	0	1	0	0	0	1	0	0	0	0	0	0	0.914788	-0.0125226	-0.927311	Genes
988	HNOCLA_140080	GENE-CATALOG	METATRANSCRIPTOMICS	Skin (all sites)	0.00214513	1.68868	1	-0.056032	Persistent decrease	Persistent decrease	NA	NA	NA	HNOCLA_140080 GENE-CATALOG METATRANSCRIPTOMICS Post-Auricular	6809-CEM-0253	9.5046966075785e-08		Post-Auricular	C003	2024-06-21	E15	RNA	Post-Auricular	PRE-LAUNCH	PRE-LAUNCH	1	0	0	0	1	0	0	0	1	0	0	0	0	0	0	0.914788	-0.0125226	-0.927311	Genes
989	HNOCLA_140080	GENE-CATALOG	METATRANSCRIPTOMICS	Skin (all sites)	0.00214513	1.68868	1	-0.056032	Persistent decrease	Persistent decrease	NA	NA	NA	HNOCLA_140080 GENE-CATALOG METATRANSCRIPTOMICS Post-Auricular	6809-CEM-0182	6.51695557878524e-08		Post-Auricular	C003	Flight 1	E18	RNA	Post-Auricular	MID-FLIGHT	Flight 1	4	0	0	0	1	0	0	0	1	0	0	0	0	0	0	0.914788	-0.0125226	-0.927311	Genes
990	HNOCLA_140080	GENE-CATALOG	METATRANSCRIPTOMICS	Skin (all sites)	0.00214513	1.68868	1	-0.056032	Persistent decrease	Persistent decrease	NA	NA	NA	HNOCLA_140080 GENE-CATALOG METATRANSCRIPTOMICS Post-Auricular	6809-CEM-0183	0		Post-Auricular	C002	2024-12-21	E30	RNA	Post-Auricular	POST-LAUNCH	POST-LAUNCH	8	0	0	0	1	0	0	0	1	0	0	0	0	0	0	0.914788	-0.0125226	-0.927311	Genes
991	HNOCLA_140080	GENE-CATALOG	METATRANSCRIPTOMICS	Skin (all sites)	0.00214513	1.68868	1	-0.056032	Persistent decrease	Persistent decrease	NA	NA	NA	HNOCLA_140080 GENE-CATALOG METATRANSCRIPTOMICS Post-Auricular	6809-CEM-0190	0		Post-Auricular	C003	Flight 2	E19	RNA	Post-Auricular	MID-FLIGHT	Flight 2	5	0	0	0	1	0	0	0	1	0	0	0	0	0	0	0.914788	-0.0125226	-0.927311	Genes
992	HNOCLA_140080	GENE-CATALOG	METATRANSCRIPTOMICS	Skin (all sites)	0.00214513	1.68868	1	-0.056032	Persistent decrease	Persistent decrease	NA	NA	NA	HNOCLA_140080 GENE-CATALOG METATRANSCRIPTOMICS Post-Auricular	6809-CEM-0198	4.35134128963904e-08		Post-Auricular	C003	Sept Post-Return	E20	RNA	Post-Auricular	POST-LAUNCH	POST-LAUNCH	6	0	0	0	1	0	0	0	1	0	0	0	0	0	0	0.914788	-0.0125226	-0.927311	Genes
993	HNOCLA_140080	GENE-CATALOG	METATRANSCRIPTOMICS	Skin (all sites)	0.00214513	1.68868	1	-0.056032	Persistent decrease	Persistent decrease	NA	NA	NA	HNOCLA_140080 GENE-CATALOG METATRANSCRIPTOMICS Post-Auricular	6809-CEM-0262	0		Post-Auricular	C004	November	E28	RNA	Post-Auricular	POST-LAUNCH	POST-LAUNCH	7	0	0	0	1	0	0	0	1	0	0	0	0	0	0	0.914788	-0.0125226	-0.927311	Genes
994	HNOCLA_140080	GENE-CATALOG	METATRANSCRIPTOMICS	Skin (all sites)	0.00214513	1.68868	1	-0.056032	Persistent decrease	Persistent decrease	NA	NA	NA	HNOCLA_140080 GENE-CATALOG METATRANSCRIPTOMICS Post-Auricular	6809-CEM-0205	0		Post-Auricular	C002	2024-08-21	E9	RNA	Post-Auricular	PRE-LAUNCH	PRE-LAUNCH	2	0	0	0	1	0	0	0	1	0	0	0	0	0	0	0.914788	-0.0125226	-0.927311	Genes
995	HNOCLA_140080	GENE-CATALOG	METATRANSCRIPTOMICS	Skin (all sites)	0.00214513	1.68868	1	-0.056032	Persistent decrease	Persistent decrease	NA	NA	NA	HNOCLA_140080 GENE-CATALOG METATRANSCRIPTOMICS Post-Auricular	6809-CEM-0237	0		Post-Auricular	C002	Sept Post-Return	E13	RNA	Post-Auricular	POST-LAUNCH	POST-LAUNCH	6	0	0	0	1	0	0	0	1	0	0	0	0	0	0	0.914788	-0.0125226	-0.927311	Genes
996	HNOCLA_140080	GENE-CATALOG	METATRANSCRIPTOMICS	Skin (all sites)	0.00214513	1.68868	1	-0.056032	Persistent decrease	Persistent decrease	NA	NA	NA	HNOCLA_140080 GENE-CATALOG METATRANSCRIPTOMICS Post-Auricular	6809-CEM-0246	0		Post-Auricular	C004	Flight 2	E26	RNA	Post-Auricular	MID-FLIGHT	Flight 2	5	0	0	0	1	0	0	0	1	0	0	0	0	0	0	0.914788	-0.0125226	-0.927311	Genes
997	BFEENG_86370	GENE-CATALOG	METAGENOMICS	Skin (all sites)	0.024035	3.68043	1	-0.00427142	Persistent decrease	Persistent decrease	NA	NA	NA	BFEENG_86370 GENE-CATALOG METAGENOMICS T-Zone	Z29	0	Batch28	T-Zone	C001	2024-12-21	Z29	DNA	T-Zone	POST-LAUNCH	POST-LAUNCH	8	0	0	0	1	0	0	0	0	0	0	0	0	1	0	0.88789	0.0433196	-0.84457	Genes
998	BFEENG_86370	GENE-CATALOG	METAGENOMICS	Skin (all sites)	0.024035	3.68043	1	-0.00427142	Persistent decrease	Persistent decrease	NA	NA	NA	BFEENG_86370 GENE-CATALOG METAGENOMICS T-Zone	Z15	0	Batch11	T-Zone	C003	2024-06-21	Z15	DNA	T-Zone	PRE-LAUNCH	PRE-LAUNCH	1	0	0	0	1	0	0	0	0	0	0	0	0	1	0	0.88789	0.0433196	-0.84457	Genes
999	BFEENG_86370	GENE-CATALOG	METAGENOMICS	Skin (all sites)	0.024035	3.68043	1	-0.00427142	Persistent decrease	Persistent decrease	NA	NA	NA	BFEENG_86370 GENE-CATALOG METAGENOMICS T-Zone	Z4	0	Batch10	T-Zone	C001	Flight 1	Z4	DNA	T-Zone	MID-FLIGHT	Flight 1	4	0	0	0	1	0	0	0	0	0	0	0	0	1	0	0.88789	0.0433196	-0.84457	Genes
1000	BFEENG_86370	GENE-CATALOG	METAGENOMICS	Skin (all sites)	0.024035	3.68043	1	-0.00427142	Persistent decrease	Persistent decrease	NA	NA	NA	BFEENG_86370 GENE-CATALOG METAGENOMICS T-Zone	Z1	1.62849043583224e-08	Batch10	T-Zone	C001	2024-06-21	Z1	DNA	T-Zone	PRE-LAUNCH	PRE-LAUNCH	1	0	0	0	1	0	0	0	0	0	0	0	0	1	0	0.88789	0.0433196	-0.84457	Genes
1001	BFEENG_86370	GENE-CATALOG	METAGENOMICS	Skin (all sites)	0.024035	3.68043	1	-0.00427142	Persistent decrease	Persistent decrease	NA	NA	NA	BFEENG_86370 GENE-CATALOG METAGENOMICS T-Zone	Z7	2.47857351682863e-08	Batch10	T-Zone	C001	November	Z7	DNA	T-Zone	POST-LAUNCH	POST-LAUNCH	7	0	0	0	1	0	0	0	0	0	0	0	0	1	0	0.88789	0.0433196	-0.84457	Genes
1002	BFEENG_86370	GENE-CATALOG	METAGENOMICS	Skin (all sites)	0.024035	3.68043	1	-0.00427142	Persistent decrease	Persistent decrease	NA	NA	NA	BFEENG_86370 GENE-CATALOG METAGENOMICS T-Zone	Z30	0	Batch29	T-Zone	C002	2024-12-21	Z30	DNA	T-Zone	POST-LAUNCH	POST-LAUNCH	8	0	0	0	1	0	0	0	0	0	0	0	0	1	0	0.88789	0.0433196	-0.84457	Genes
1003	BFEENG_86370	GENE-CATALOG	METAGENOMICS	Skin (all sites)	0.024035	3.68043	1	-0.00427142	Persistent decrease	Persistent decrease	NA	NA	NA	BFEENG_86370 GENE-CATALOG METAGENOMICS T-Zone	Z26	0	Batch12	T-Zone	C004	Flight 2	Z26	DNA	T-Zone	MID-FLIGHT	Flight 2	5	0	0	0	1	0	0	0	0	0	0	0	0	1	0	0.88789	0.0433196	-0.84457	Genes
1004	BFEENG_86370	GENE-CATALOG	METAGENOMICS	Skin (all sites)	0.024035	3.68043	1	-0.00427142	Persistent decrease	Persistent decrease	NA	NA	NA	BFEENG_86370 GENE-CATALOG METAGENOMICS T-Zone	Z13	0	Batch11	T-Zone	C002	Sept Post-Return	Z13	DNA	T-Zone	POST-LAUNCH	POST-LAUNCH	6	0	0	0	1	0	0	0	0	0	0	0	0	1	0	0.88789	0.0433196	-0.84457	Genes
1005	BFEENG_86370	GENE-CATALOG	METAGENOMICS	Skin (all sites)	0.024035	3.68043	1	-0.00427142	Persistent decrease	Persistent decrease	NA	NA	NA	BFEENG_86370 GENE-CATALOG METAGENOMICS T-Zone	Z23	5.54639371428532e-09	Batch12	T-Zone	C004	2024-08-21	Z23	DNA	T-Zone	PRE-LAUNCH	PRE-LAUNCH	2	0	0	0	1	0	0	0	0	0	0	0	0	1	0	0.88789	0.0433196	-0.84457	Genes
1006	BFEENG_86370	GENE-CATALOG	METAGENOMICS	Skin (all sites)	0.024035	3.68043	1	-0.00427142	Persistent decrease	Persistent decrease	NA	NA	NA	BFEENG_86370 GENE-CATALOG METAGENOMICS T-Zone	Z25	0	Batch12	T-Zone	C004	Flight 1	Z25	DNA	T-Zone	MID-FLIGHT	Flight 1	4	0	0	0	1	0	0	0	0	0	0	0	0	1	0	0.88789	0.0433196	-0.84457	Genes
1007	BFEENG_86370	GENE-CATALOG	METAGENOMICS	Skin (all sites)	0.024035	3.68043	1	-0.00427142	Persistent decrease	Persistent decrease	NA	NA	NA	BFEENG_86370 GENE-CATALOG METAGENOMICS T-Zone	Z2	8.34630065608433e-09	Batch10	T-Zone	C001	2024-08-21	Z2	DNA	T-Zone	PRE-LAUNCH	PRE-LAUNCH	2	0	0	0	1	0	0	0	0	0	0	0	0	1	0	0.88789	0.0433196	-0.84457	Genes
1008	BFEENG_86370	GENE-CATALOG	METAGENOMICS	Skin (all sites)	0.024035	3.68043	1	-0.00427142	Persistent decrease	Persistent decrease	NA	NA	NA	BFEENG_86370 GENE-CATALOG METAGENOMICS T-Zone	Z31	0	Batch30	T-Zone	C003	2024-12-21	Z31	DNA	T-Zone	POST-LAUNCH	POST-LAUNCH	8	0	0	0	1	0	0	0	0	0	0	0	0	1	0	0.88789	0.0433196	-0.84457	Genes
1009	BFEENG_86370	GENE-CATALOG	METAGENOMICS	Skin (all sites)	0.024035	3.68043	1	-0.00427142	Persistent decrease	Persistent decrease	NA	NA	NA	BFEENG_86370 GENE-CATALOG METAGENOMICS T-Zone	Z11	0	Batch11	T-Zone	C002	Flight 1	Z11	DNA	T-Zone	MID-FLIGHT	Flight 1	4	0	0	0	1	0	0	0	0	0	0	0	0	1	0	0.88789	0.0433196	-0.84457	Genes
1010	BFEENG_86370	GENE-CATALOG	METAGENOMICS	Skin (all sites)	0.024035	3.68043	1	-0.00427142	Persistent decrease	Persistent decrease	NA	NA	NA	BFEENG_86370 GENE-CATALOG METAGENOMICS T-Zone	Z19	0	Batch11	T-Zone	C003	Flight 2	Z19	DNA	T-Zone	MID-FLIGHT	Flight 2	5	0	0	0	1	0	0	0	0	0	0	0	0	1	0	0.88789	0.0433196	-0.84457	Genes
1011	BFEENG_86370	GENE-CATALOG	METAGENOMICS	Skin (all sites)	0.024035	3.68043	1	-0.00427142	Persistent decrease	Persistent decrease	NA	NA	NA	BFEENG_86370 GENE-CATALOG METAGENOMICS T-Zone	Z18	0	Batch11	T-Zone	C003	Flight 1	Z18	DNA	T-Zone	MID-FLIGHT	Flight 1	4	0	0	0	1	0	0	0	0	0	0	0	0	1	0	0.88789	0.0433196	-0.84457	Genes
1012	BFEENG_86370	GENE-CATALOG	METAGENOMICS	Skin (all sites)	0.024035	3.68043	1	-0.00427142	Persistent decrease	Persistent decrease	NA	NA	NA	BFEENG_86370 GENE-CATALOG METAGENOMICS T-Zone	Z8	0	Batch10	T-Zone	C002	2024-06-21	Z8	DNA	T-Zone	PRE-LAUNCH	PRE-LAUNCH	1	0	0	0	1	0	0	0	0	0	0	0	0	1	0	0.88789	0.0433196	-0.84457	Genes
1013	BFEENG_86370	GENE-CATALOG	METAGENOMICS	Skin (all sites)	0.024035	3.68043	1	-0.00427142	Persistent decrease	Persistent decrease	NA	NA	NA	BFEENG_86370 GENE-CATALOG METAGENOMICS T-Zone	Z21	0	Batch12	T-Zone	C003	November	Z21	DNA	T-Zone	POST-LAUNCH	POST-LAUNCH	7	0	0	0	1	0	0	0	0	0	0	0	0	1	0	0.88789	0.0433196	-0.84457	Genes
1014	BFEENG_86370	GENE-CATALOG	METAGENOMICS	Skin (all sites)	0.024035	3.68043	1	-0.00427142	Persistent decrease	Persistent decrease	NA	NA	NA	BFEENG_86370 GENE-CATALOG METAGENOMICS T-Zone	Z24	2.7535360121651e-08	Batch12	T-Zone	C004	Sept Pre-Launch	Z24	DNA	T-Zone	PRE-LAUNCH	PRE-LAUNCH	3	0	0	0	1	0	0	0	0	0	0	0	0	1	0	0.88789	0.0433196	-0.84457	Genes
1015	BFEENG_86370	GENE-CATALOG	METAGENOMICS	Skin (all sites)	0.024035	3.68043	1	-0.00427142	Persistent decrease	Persistent decrease	NA	NA	NA	BFEENG_86370 GENE-CATALOG METAGENOMICS T-Zone	Z27	0	Batch12	T-Zone	C004	Sept Post-Return	Z27	DNA	T-Zone	POST-LAUNCH	POST-LAUNCH	6	0	0	0	1	0	0	0	0	0	0	0	0	1	0	0.88789	0.0433196	-0.84457	Genes
1016	BFEENG_86370	GENE-CATALOG	METAGENOMICS	Skin (all sites)	0.024035	3.68043	1	-0.00427142	Persistent decrease	Persistent decrease	NA	NA	NA	BFEENG_86370 GENE-CATALOG METAGENOMICS T-Zone	Z6	2.10061059288348e-08	Batch10	T-Zone	C001	Sept Post-Return	Z6	DNA	T-Zone	POST-LAUNCH	POST-LAUNCH	6	0	0	0	1	0	0	0	0	0	0	0	0	1	0	0.88789	0.0433196	-0.84457	Genes
1017	BFEENG_86370	GENE-CATALOG	METAGENOMICS	Skin (all sites)	0.024035	3.68043	1	-0.00427142	Persistent decrease	Persistent decrease	NA	NA	NA	BFEENG_86370 GENE-CATALOG METAGENOMICS T-Zone	Z14	0	Batch11	T-Zone	C002	November	Z14	DNA	T-Zone	POST-LAUNCH	POST-LAUNCH	7	0	0	0	1	0	0	0	0	0	0	0	0	1	0	0.88789	0.0433196	-0.84457	Genes
1018	BFEENG_86370	GENE-CATALOG	METAGENOMICS	Skin (all sites)	0.024035	3.68043	1	-0.00427142	Persistent decrease	Persistent decrease	NA	NA	NA	BFEENG_86370 GENE-CATALOG METAGENOMICS T-Zone	Z17	5.33764358728294e-08	Batch11	T-Zone	C003	Sept Pre-Launch	Z17	DNA	T-Zone	PRE-LAUNCH	PRE-LAUNCH	3	0	0	0	1	0	0	0	0	0	0	0	0	1	0	0.88789	0.0433196	-0.84457	Genes
1019	BFEENG_86370	GENE-CATALOG	METAGENOMICS	Skin (all sites)	0.024035	3.68043	1	-0.00427142	Persistent decrease	Persistent decrease	NA	NA	NA	BFEENG_86370 GENE-CATALOG METAGENOMICS T-Zone	Z32	0	Batch31	T-Zone	C004	2024-12-21	Z32	DNA	T-Zone	POST-LAUNCH	POST-LAUNCH	8	0	0	0	1	0	0	0	0	0	0	0	0	1	0	0.88789	0.0433196	-0.84457	Genes
1020	BFEENG_86370	GENE-CATALOG	METAGENOMICS	Skin (all sites)	0.024035	3.68043	1	-0.00427142	Persistent decrease	Persistent decrease	NA	NA	NA	BFEENG_86370 GENE-CATALOG METAGENOMICS T-Zone	Z5	0	Batch10	T-Zone	C001	Flight 2	Z5	DNA	T-Zone	MID-FLIGHT	Flight 2	5	0	0	0	1	0	0	0	0	0	0	0	0	1	0	0.88789	0.0433196	-0.84457	Genes
1021	BFEENG_86370	GENE-CATALOG	METAGENOMICS	Skin (all sites)	0.024035	3.68043	1	-0.00427142	Persistent decrease	Persistent decrease	NA	NA	NA	BFEENG_86370 GENE-CATALOG METAGENOMICS T-Zone	Z3	5.68600666878743e-09	Batch10	T-Zone	C001	Sept Pre-Launch	Z3	DNA	T-Zone	PRE-LAUNCH	PRE-LAUNCH	3	0	0	0	1	0	0	0	0	0	0	0	0	1	0	0.88789	0.0433196	-0.84457	Genes
1022	BFEENG_86370	GENE-CATALOG	METAGENOMICS	Skin (all sites)	0.024035	3.68043	1	-0.00427142	Persistent decrease	Persistent decrease	NA	NA	NA	BFEENG_86370 GENE-CATALOG METAGENOMICS T-Zone	Z16	0	Batch11	T-Zone	C003	2024-08-21	Z16	DNA	T-Zone	PRE-LAUNCH	PRE-LAUNCH	2	0	0	0	1	0	0	0	0	0	0	0	0	1	0	0.88789	0.0433196	-0.84457	Genes
1023	BFEENG_86370	GENE-CATALOG	METAGENOMICS	Skin (all sites)	0.024035	3.68043	1	-0.00427142	Persistent decrease	Persistent decrease	NA	NA	NA	BFEENG_86370 GENE-CATALOG METAGENOMICS T-Zone	Z20	0	Batch11	T-Zone	C003	Sept Post-Return	Z20	DNA	T-Zone	POST-LAUNCH	POST-LAUNCH	6	0	0	0	1	0	0	0	0	0	0	0	0	1	0	0.88789	0.0433196	-0.84457	Genes
1024	BFEENG_86370	GENE-CATALOG	METAGENOMICS	Skin (all sites)	0.024035	3.68043	1	-0.00427142	Persistent decrease	Persistent decrease	NA	NA	NA	BFEENG_86370 GENE-CATALOG METAGENOMICS T-Zone	Z12	5.96044468898957e-09	Batch11	T-Zone	C002	Flight 2	Z12	DNA	T-Zone	MID-FLIGHT	Flight 2	5	0	0	0	1	0	0	0	0	0	0	0	0	1	0	0.88789	0.0433196	-0.84457	Genes
1025	BFEENG_86370	GENE-CATALOG	METAGENOMICS	Skin (all sites)	0.024035	3.68043	1	-0.00427142	Persistent decrease	Persistent decrease	NA	NA	NA	BFEENG_86370 GENE-CATALOG METAGENOMICS T-Zone	Z9	4.74373512690796e-07	Batch11	T-Zone	C002	2024-08-21	Z9	DNA	T-Zone	PRE-LAUNCH	PRE-LAUNCH	2	0	0	0	1	0	0	0	0	0	0	0	0	1	0	0.88789	0.0433196	-0.84457	Genes
1026	BFEENG_86370	GENE-CATALOG	METAGENOMICS	Skin (all sites)	0.024035	3.68043	1	-0.00427142	Persistent decrease	Persistent decrease	NA	NA	NA	BFEENG_86370 GENE-CATALOG METAGENOMICS T-Zone	Z10	3.59530828187074e-07	Batch11	T-Zone	C002	Sept Pre-Launch	Z10	DNA	T-Zone	PRE-LAUNCH	PRE-LAUNCH	3	0	0	0	1	0	0	0	0	0	0	0	0	1	0	0.88789	0.0433196	-0.84457	Genes
1027	BFEENG_86370	GENE-CATALOG	METAGENOMICS	Skin (all sites)	0.024035	3.68043	1	-0.00427142	Persistent decrease	Persistent decrease	NA	NA	NA	BFEENG_86370 GENE-CATALOG METAGENOMICS T-Zone	Z28	0	Batch12	T-Zone	C004	November	Z28	DNA	T-Zone	POST-LAUNCH	POST-LAUNCH	7	0	0	0	1	0	0	0	0	0	0	0	0	1	0	0.88789	0.0433196	-0.84457	Genes
1028	GDDNED_95335	GENE-CATALOG	METAGENOMICS	Skin (all sites)	0.0375525	3.58927	1	-2.28e-14	Persistent decrease	Persistent decrease	NA	NA	NA	GDDNED_95335 GENE-CATALOG METAGENOMICS T-Zone	Z29	0	Batch28	T-Zone	C001	2024-12-21	Z29	DNA	T-Zone	POST-LAUNCH	POST-LAUNCH	8	0	0	0	1	0	0	0	0	0	0	0	0	1	0	1.67874	0	-1.67874	Genes
1029	GDDNED_95335	GENE-CATALOG	METAGENOMICS	Skin (all sites)	0.0375525	3.58927	1	-2.28e-14	Persistent decrease	Persistent decrease	NA	NA	NA	GDDNED_95335 GENE-CATALOG METAGENOMICS T-Zone	Z15	0	Batch11	T-Zone	C003	2024-06-21	Z15	DNA	T-Zone	PRE-LAUNCH	PRE-LAUNCH	1	0	0	0	1	0	0	0	0	0	0	0	0	1	0	1.67874	0	-1.67874	Genes
1030	GDDNED_95335	GENE-CATALOG	METAGENOMICS	Skin (all sites)	0.0375525	3.58927	1	-2.28e-14	Persistent decrease	Persistent decrease	NA	NA	NA	GDDNED_95335 GENE-CATALOG METAGENOMICS T-Zone	Z4	0	Batch10	T-Zone	C001	Flight 1	Z4	DNA	T-Zone	MID-FLIGHT	Flight 1	4	0	0	0	1	0	0	0	0	0	0	0	0	1	0	1.67874	0	-1.67874	Genes
1031	GDDNED_95335	GENE-CATALOG	METAGENOMICS	Skin (all sites)	0.0375525	3.58927	1	-2.28e-14	Persistent decrease	Persistent decrease	NA	NA	NA	GDDNED_95335 GENE-CATALOG METAGENOMICS T-Zone	Z1	1.62849043583224e-08	Batch10	T-Zone	C001	2024-06-21	Z1	DNA	T-Zone	PRE-LAUNCH	PRE-LAUNCH	1	0	0	0	1	0	0	0	0	0	0	0	0	1	0	1.67874	0	-1.67874	Genes
1032	GDDNED_95335	GENE-CATALOG	METAGENOMICS	Skin (all sites)	0.0375525	3.58927	1	-2.28e-14	Persistent decrease	Persistent decrease	NA	NA	NA	GDDNED_95335 GENE-CATALOG METAGENOMICS T-Zone	Z7	0	Batch10	T-Zone	C001	November	Z7	DNA	T-Zone	POST-LAUNCH	POST-LAUNCH	7	0	0	0	1	0	0	0	0	0	0	0	0	1	0	1.67874	0	-1.67874	Genes
1033	GDDNED_95335	GENE-CATALOG	METAGENOMICS	Skin (all sites)	0.0375525	3.58927	1	-2.28e-14	Persistent decrease	Persistent decrease	NA	NA	NA	GDDNED_95335 GENE-CATALOG METAGENOMICS T-Zone	Z30	0	Batch29	T-Zone	C002	2024-12-21	Z30	DNA	T-Zone	POST-LAUNCH	POST-LAUNCH	8	0	0	0	1	0	0	0	0	0	0	0	0	1	0	1.67874	0	-1.67874	Genes
1034	GDDNED_95335	GENE-CATALOG	METAGENOMICS	Skin (all sites)	0.0375525	3.58927	1	-2.28e-14	Persistent decrease	Persistent decrease	NA	NA	NA	GDDNED_95335 GENE-CATALOG METAGENOMICS T-Zone	Z26	0	Batch12	T-Zone	C004	Flight 2	Z26	DNA	T-Zone	MID-FLIGHT	Flight 2	5	0	0	0	1	0	0	0	0	0	0	0	0	1	0	1.67874	0	-1.67874	Genes
1035	GDDNED_95335	GENE-CATALOG	METAGENOMICS	Skin (all sites)	0.0375525	3.58927	1	-2.28e-14	Persistent decrease	Persistent decrease	NA	NA	NA	GDDNED_95335 GENE-CATALOG METAGENOMICS T-Zone	Z13	0	Batch11	T-Zone	C002	Sept Post-Return	Z13	DNA	T-Zone	POST-LAUNCH	POST-LAUNCH	6	0	0	0	1	0	0	0	0	0	0	0	0	1	0	1.67874	0	-1.67874	Genes
1036	GDDNED_95335	GENE-CATALOG	METAGENOMICS	Skin (all sites)	0.0375525	3.58927	1	-2.28e-14	Persistent decrease	Persistent decrease	NA	NA	NA	GDDNED_95335 GENE-CATALOG METAGENOMICS T-Zone	Z23	1.66391811428559e-08	Batch12	T-Zone	C004	2024-08-21	Z23	DNA	T-Zone	PRE-LAUNCH	PRE-LAUNCH	2	0	0	0	1	0	0	0	0	0	0	0	0	1	0	1.67874	0	-1.67874	Genes
1037	GDDNED_95335	GENE-CATALOG	METAGENOMICS	Skin (all sites)	0.0375525	3.58927	1	-2.28e-14	Persistent decrease	Persistent decrease	NA	NA	NA	GDDNED_95335 GENE-CATALOG METAGENOMICS T-Zone	Z25	0	Batch12	T-Zone	C004	Flight 1	Z25	DNA	T-Zone	MID-FLIGHT	Flight 1	4	0	0	0	1	0	0	0	0	0	0	0	0	1	0	1.67874	0	-1.67874	Genes
1038	GDDNED_95335	GENE-CATALOG	METAGENOMICS	Skin (all sites)	0.0375525	3.58927	1	-2.28e-14	Persistent decrease	Persistent decrease	NA	NA	NA	GDDNED_95335 GENE-CATALOG METAGENOMICS T-Zone	Z2	0	Batch10	T-Zone	C001	2024-08-21	Z2	DNA	T-Zone	PRE-LAUNCH	PRE-LAUNCH	2	0	0	0	1	0	0	0	0	0	0	0	0	1	0	1.67874	0	-1.67874	Genes
1039	GDDNED_95335	GENE-CATALOG	METAGENOMICS	Skin (all sites)	0.0375525	3.58927	1	-2.28e-14	Persistent decrease	Persistent decrease	NA	NA	NA	GDDNED_95335 GENE-CATALOG METAGENOMICS T-Zone	Z31	0	Batch30	T-Zone	C003	2024-12-21	Z31	DNA	T-Zone	POST-LAUNCH	POST-LAUNCH	8	0	0	0	1	0	0	0	0	0	0	0	0	1	0	1.67874	0	-1.67874	Genes
1040	GDDNED_95335	GENE-CATALOG	METAGENOMICS	Skin (all sites)	0.0375525	3.58927	1	-2.28e-14	Persistent decrease	Persistent decrease	NA	NA	NA	GDDNED_95335 GENE-CATALOG METAGENOMICS T-Zone	Z11	0	Batch11	T-Zone	C002	Flight 1	Z11	DNA	T-Zone	MID-FLIGHT	Flight 1	4	0	0	0	1	0	0	0	0	0	0	0	0	1	0	1.67874	0	-1.67874	Genes
1041	GDDNED_95335	GENE-CATALOG	METAGENOMICS	Skin (all sites)	0.0375525	3.58927	1	-2.28e-14	Persistent decrease	Persistent decrease	NA	NA	NA	GDDNED_95335 GENE-CATALOG METAGENOMICS T-Zone	Z19	0	Batch11	T-Zone	C003	Flight 2	Z19	DNA	T-Zone	MID-FLIGHT	Flight 2	5	0	0	0	1	0	0	0	0	0	0	0	0	1	0	1.67874	0	-1.67874	Genes
1042	GDDNED_95335	GENE-CATALOG	METAGENOMICS	Skin (all sites)	0.0375525	3.58927	1	-2.28e-14	Persistent decrease	Persistent decrease	NA	NA	NA	GDDNED_95335 GENE-CATALOG METAGENOMICS T-Zone	Z18	0	Batch11	T-Zone	C003	Flight 1	Z18	DNA	T-Zone	MID-FLIGHT	Flight 1	4	0	0	0	1	0	0	0	0	0	0	0	0	1	0	1.67874	0	-1.67874	Genes
1043	GDDNED_95335	GENE-CATALOG	METAGENOMICS	Skin (all sites)	0.0375525	3.58927	1	-2.28e-14	Persistent decrease	Persistent decrease	NA	NA	NA	GDDNED_95335 GENE-CATALOG METAGENOMICS T-Zone	Z8	5.95991581142123e-08	Batch10	T-Zone	C002	2024-06-21	Z8	DNA	T-Zone	PRE-LAUNCH	PRE-LAUNCH	1	0	0	0	1	0	0	0	0	0	0	0	0	1	0	1.67874	0	-1.67874	Genes
1044	GDDNED_95335	GENE-CATALOG	METAGENOMICS	Skin (all sites)	0.0375525	3.58927	1	-2.28e-14	Persistent decrease	Persistent decrease	NA	NA	NA	GDDNED_95335 GENE-CATALOG METAGENOMICS T-Zone	Z21	0	Batch12	T-Zone	C003	November	Z21	DNA	T-Zone	POST-LAUNCH	POST-LAUNCH	7	0	0	0	1	0	0	0	0	0	0	0	0	1	0	1.67874	0	-1.67874	Genes
1045	GDDNED_95335	GENE-CATALOG	METAGENOMICS	Skin (all sites)	0.0375525	3.58927	1	-2.28e-14	Persistent decrease	Persistent decrease	NA	NA	NA	GDDNED_95335 GENE-CATALOG METAGENOMICS T-Zone	Z24	6.11896891592244e-09	Batch12	T-Zone	C004	Sept Pre-Launch	Z24	DNA	T-Zone	PRE-LAUNCH	PRE-LAUNCH	3	0	0	0	1	0	0	0	0	0	0	0	0	1	0	1.67874	0	-1.67874	Genes
1046	GDDNED_95335	GENE-CATALOG	METAGENOMICS	Skin (all sites)	0.0375525	3.58927	1	-2.28e-14	Persistent decrease	Persistent decrease	NA	NA	NA	GDDNED_95335 GENE-CATALOG METAGENOMICS T-Zone	Z27	0	Batch12	T-Zone	C004	Sept Post-Return	Z27	DNA	T-Zone	POST-LAUNCH	POST-LAUNCH	6	0	0	0	1	0	0	0	0	0	0	0	0	1	0	1.67874	0	-1.67874	Genes
1047	GDDNED_95335	GENE-CATALOG	METAGENOMICS	Skin (all sites)	0.0375525	3.58927	1	-2.28e-14	Persistent decrease	Persistent decrease	NA	NA	NA	GDDNED_95335 GENE-CATALOG METAGENOMICS T-Zone	Z6	0	Batch10	T-Zone	C001	Sept Post-Return	Z6	DNA	T-Zone	POST-LAUNCH	POST-LAUNCH	6	0	0	0	1	0	0	0	0	0	0	0	0	1	0	1.67874	0	-1.67874	Genes
1048	GDDNED_95335	GENE-CATALOG	METAGENOMICS	Skin (all sites)	0.0375525	3.58927	1	-2.28e-14	Persistent decrease	Persistent decrease	NA	NA	NA	GDDNED_95335 GENE-CATALOG METAGENOMICS T-Zone	Z14	0	Batch11	T-Zone	C002	November	Z14	DNA	T-Zone	POST-LAUNCH	POST-LAUNCH	7	0	0	0	1	0	0	0	0	0	0	0	0	1	0	1.67874	0	-1.67874	Genes
1049	GDDNED_95335	GENE-CATALOG	METAGENOMICS	Skin (all sites)	0.0375525	3.58927	1	-2.28e-14	Persistent decrease	Persistent decrease	NA	NA	NA	GDDNED_95335 GENE-CATALOG METAGENOMICS T-Zone	Z17	5.33764358728294e-07	Batch11	T-Zone	C003	Sept Pre-Launch	Z17	DNA	T-Zone	PRE-LAUNCH	PRE-LAUNCH	3	0	0	0	1	0	0	0	0	0	0	0	0	1	0	1.67874	0	-1.67874	Genes
1050	GDDNED_95335	GENE-CATALOG	METAGENOMICS	Skin (all sites)	0.0375525	3.58927	1	-2.28e-14	Persistent decrease	Persistent decrease	NA	NA	NA	GDDNED_95335 GENE-CATALOG METAGENOMICS T-Zone	Z32	0	Batch31	T-Zone	C004	2024-12-21	Z32	DNA	T-Zone	POST-LAUNCH	POST-LAUNCH	8	0	0	0	1	0	0	0	0	0	0	0	0	1	0	1.67874	0	-1.67874	Genes
1051	GDDNED_95335	GENE-CATALOG	METAGENOMICS	Skin (all sites)	0.0375525	3.58927	1	-2.28e-14	Persistent decrease	Persistent decrease	NA	NA	NA	GDDNED_95335 GENE-CATALOG METAGENOMICS T-Zone	Z5	0	Batch10	T-Zone	C001	Flight 2	Z5	DNA	T-Zone	MID-FLIGHT	Flight 2	5	0	0	0	1	0	0	0	0	0	0	0	0	1	0	1.67874	0	-1.67874	Genes
1052	GDDNED_95335	GENE-CATALOG	METAGENOMICS	Skin (all sites)	0.0375525	3.58927	1	-2.28e-14	Persistent decrease	Persistent decrease	NA	NA	NA	GDDNED_95335 GENE-CATALOG METAGENOMICS T-Zone	Z3	3.79067111252496e-09	Batch10	T-Zone	C001	Sept Pre-Launch	Z3	DNA	T-Zone	PRE-LAUNCH	PRE-LAUNCH	3	0	0	0	1	0	0	0	0	0	0	0	0	1	0	1.67874	0	-1.67874	Genes
1053	GDDNED_95335	GENE-CATALOG	METAGENOMICS	Skin (all sites)	0.0375525	3.58927	1	-2.28e-14	Persistent decrease	Persistent decrease	NA	NA	NA	GDDNED_95335 GENE-CATALOG METAGENOMICS T-Zone	Z16	0	Batch11	T-Zone	C003	2024-08-21	Z16	DNA	T-Zone	PRE-LAUNCH	PRE-LAUNCH	2	0	0	0	1	0	0	0	0	0	0	0	0	1	0	1.67874	0	-1.67874	Genes
1054	GDDNED_95335	GENE-CATALOG	METAGENOMICS	Skin (all sites)	0.0375525	3.58927	1	-2.28e-14	Persistent decrease	Persistent decrease	NA	NA	NA	GDDNED_95335 GENE-CATALOG METAGENOMICS T-Zone	Z20	0	Batch11	T-Zone	C003	Sept Post-Return	Z20	DNA	T-Zone	POST-LAUNCH	POST-LAUNCH	6	0	0	0	1	0	0	0	0	0	0	0	0	1	0	1.67874	0	-1.67874	Genes
1055	GDDNED_95335	GENE-CATALOG	METAGENOMICS	Skin (all sites)	0.0375525	3.58927	1	-2.28e-14	Persistent decrease	Persistent decrease	NA	NA	NA	GDDNED_95335 GENE-CATALOG METAGENOMICS T-Zone	Z12	0	Batch11	T-Zone	C002	Flight 2	Z12	DNA	T-Zone	MID-FLIGHT	Flight 2	5	0	0	0	1	0	0	0	0	0	0	0	0	1	0	1.67874	0	-1.67874	Genes
1056	GDDNED_95335	GENE-CATALOG	METAGENOMICS	Skin (all sites)	0.0375525	3.58927	1	-2.28e-14	Persistent decrease	Persistent decrease	NA	NA	NA	GDDNED_95335 GENE-CATALOG METAGENOMICS T-Zone	Z9	4.74373512690796e-07	Batch11	T-Zone	C002	2024-08-21	Z9	DNA	T-Zone	PRE-LAUNCH	PRE-LAUNCH	2	0	0	0	1	0	0	0	0	0	0	0	0	1	0	1.67874	0	-1.67874	Genes
1057	GDDNED_95335	GENE-CATALOG	METAGENOMICS	Skin (all sites)	0.0375525	3.58927	1	-2.28e-14	Persistent decrease	Persistent decrease	NA	NA	NA	GDDNED_95335 GENE-CATALOG METAGENOMICS T-Zone	Z10	1.31105625292327e-06	Batch11	T-Zone	C002	Sept Pre-Launch	Z10	DNA	T-Zone	PRE-LAUNCH	PRE-LAUNCH	3	0	0	0	1	0	0	0	0	0	0	0	0	1	0	1.67874	0	-1.67874	Genes
1058	GDDNED_95335	GENE-CATALOG	METAGENOMICS	Skin (all sites)	0.0375525	3.58927	1	-2.28e-14	Persistent decrease	Persistent decrease	NA	NA	NA	GDDNED_95335 GENE-CATALOG METAGENOMICS T-Zone	Z28	0	Batch12	T-Zone	C004	November	Z28	DNA	T-Zone	POST-LAUNCH	POST-LAUNCH	7	0	0	0	1	0	0	0	0	0	0	0	0	1	0	1.67874	0	-1.67874	Genes
1059	IBAEJN_00310	GENE-CATALOG	METATRANSCRIPTOMICS	Skin (all sites)	0.0383152	2.67368	1	-0.00264824	Persistent decrease	Persistent decrease	NA	NA	NA	IBAEJN_00310 GENE-CATALOG METATRANSCRIPTOMICS T-Zone	6809-CEM-0082	6.003951831115e-08		T-Zone	C001	Sept Pre-Launch	Z3	RNA	T-Zone	PRE-LAUNCH	PRE-LAUNCH	3	0	0	0	1	0	0	0	0	0	0	0	0	1	0	1.45617	-0.33702	-1.79319	Genes
1060	IBAEJN_00310	GENE-CATALOG	METATRANSCRIPTOMICS	Skin (all sites)	0.0383152	2.67368	1	-0.00264824	Persistent decrease	Persistent decrease	NA	NA	NA	IBAEJN_00310 GENE-CATALOG METATRANSCRIPTOMICS T-Zone	6809-CEM-0028	0		T-Zone	C001	November	Z7	RNA	T-Zone	POST-LAUNCH	POST-LAUNCH	7	0	0	0	1	0	0	0	0	0	0	0	0	1	0	1.45617	-0.33702	-1.79319	Genes
1061	IBAEJN_00310	GENE-CATALOG	METATRANSCRIPTOMICS	Skin (all sites)	0.0383152	2.67368	1	-0.00264824	Persistent decrease	Persistent decrease	NA	NA	NA	IBAEJN_00310 GENE-CATALOG METATRANSCRIPTOMICS T-Zone	6809-CEM-0077	3.70334694794772e-08		T-Zone	C004	Flight 2	Z26	RNA	T-Zone	MID-FLIGHT	Flight 2	5	0	0	0	1	0	0	0	0	0	0	0	0	1	0	1.45617	-0.33702	-1.79319	Genes
1062	IBAEJN_00310	GENE-CATALOG	METATRANSCRIPTOMICS	Skin (all sites)	0.0383152	2.67368	1	-0.00264824	Persistent decrease	Persistent decrease	NA	NA	NA	IBAEJN_00310 GENE-CATALOG METATRANSCRIPTOMICS T-Zone	6809-CEM-0029	0		T-Zone	C003	Flight 2	Z19	RNA	T-Zone	MID-FLIGHT	Flight 2	5	0	0	0	1	0	0	0	0	0	0	0	0	1	0	1.45617	-0.33702	-1.79319	Genes
1063	IBAEJN_00310	GENE-CATALOG	METATRANSCRIPTOMICS	Skin (all sites)	0.0383152	2.67368	1	-0.00264824	Persistent decrease	Persistent decrease	NA	NA	NA	IBAEJN_00310 GENE-CATALOG METATRANSCRIPTOMICS T-Zone	6809-CEM-0075	0		T-Zone	C001	2024-08-21	Z2	RNA	T-Zone	PRE-LAUNCH	PRE-LAUNCH	2	0	0	0	1	0	0	0	0	0	0	0	0	1	0	1.45617	-0.33702	-1.79319	Genes
1064	IBAEJN_00310	GENE-CATALOG	METATRANSCRIPTOMICS	Skin (all sites)	0.0383152	2.67368	1	-0.00264824	Persistent decrease	Persistent decrease	NA	NA	NA	IBAEJN_00310 GENE-CATALOG METATRANSCRIPTOMICS T-Zone	6809-CEM-0042	0		T-Zone	C002	2024-08-21	Z9	RNA	T-Zone	PRE-LAUNCH	PRE-LAUNCH	2	0	0	0	1	0	0	0	0	0	0	0	0	1	0	1.45617	-0.33702	-1.79319	Genes
1065	IBAEJN_00310	GENE-CATALOG	METATRANSCRIPTOMICS	Skin (all sites)	0.0383152	2.67368	1	-0.00264824	Persistent decrease	Persistent decrease	NA	NA	NA	IBAEJN_00310 GENE-CATALOG METATRANSCRIPTOMICS T-Zone	6809-CEM-0035	0		T-Zone	C002	2024-06-21	Z8	RNA	T-Zone	PRE-LAUNCH	PRE-LAUNCH	1	0	0	0	1	0	0	0	0	0	0	0	0	1	0	1.45617	-0.33702	-1.79319	Genes
1066	IBAEJN_00310	GENE-CATALOG	METATRANSCRIPTOMICS	Skin (all sites)	0.0383152	2.67368	1	-0.00264824	Persistent decrease	Persistent decrease	NA	NA	NA	IBAEJN_00310 GENE-CATALOG METATRANSCRIPTOMICS T-Zone	6809-CEM-0056	3.03183158791597e-08		T-Zone	C004	2024-08-21	Z23	RNA	T-Zone	PRE-LAUNCH	PRE-LAUNCH	2	0	0	0	1	0	0	0	0	0	0	0	0	1	0	1.45617	-0.33702	-1.79319	Genes
1067	IBAEJN_00310	GENE-CATALOG	METATRANSCRIPTOMICS	Skin (all sites)	0.0383152	2.67368	1	-0.00264824	Persistent decrease	Persistent decrease	NA	NA	NA	IBAEJN_00310 GENE-CATALOG METATRANSCRIPTOMICS T-Zone	6809-CEM-0007	2.63556363348488e-07		T-Zone	C003	2024-08-21	Z16	RNA	T-Zone	PRE-LAUNCH	PRE-LAUNCH	2	0	0	0	1	0	0	0	0	0	0	0	0	1	0	1.45617	-0.33702	-1.79319	Genes
1068	IBAEJN_00310	GENE-CATALOG	METATRANSCRIPTOMICS	Skin (all sites)	0.0383152	2.67368	1	-0.00264824	Persistent decrease	Persistent decrease	NA	NA	NA	IBAEJN_00310 GENE-CATALOG METATRANSCRIPTOMICS T-Zone	6809-CEM-0069	3.86478219543281e-08		T-Zone	C002	Sept Post-Return	Z13	RNA	T-Zone	POST-LAUNCH	POST-LAUNCH	6	0	0	0	1	0	0	0	0	0	0	0	0	1	0	1.45617	-0.33702	-1.79319	Genes
1069	IBAEJN_00310	GENE-CATALOG	METATRANSCRIPTOMICS	Skin (all sites)	0.0383152	2.67368	1	-0.00264824	Persistent decrease	Persistent decrease	NA	NA	NA	IBAEJN_00310 GENE-CATALOG METATRANSCRIPTOMICS T-Zone	6809-CEM-0043	0		T-Zone	C003	November	Z21	RNA	T-Zone	POST-LAUNCH	POST-LAUNCH	7	0	0	0	1	0	0	0	0	0	0	0	0	1	0	1.45617	-0.33702	-1.79319	Genes
1070	IBAEJN_00310	GENE-CATALOG	METATRANSCRIPTOMICS	Skin (all sites)	0.0383152	2.67368	1	-0.00264824	Persistent decrease	Persistent decrease	NA	NA	NA	IBAEJN_00310 GENE-CATALOG METATRANSCRIPTOMICS T-Zone	6809-CEM-0048	5.13055051881276e-07		T-Zone	C002	Sept Pre-Launch	Z10	RNA	T-Zone	PRE-LAUNCH	PRE-LAUNCH	3	0	0	0	1	0	0	0	0	0	0	0	0	1	0	1.45617	-0.33702	-1.79319	Genes
1071	IBAEJN_00310	GENE-CATALOG	METATRANSCRIPTOMICS	Skin (all sites)	0.0383152	2.67368	1	-0.00264824	Persistent decrease	Persistent decrease	NA	NA	NA	IBAEJN_00310 GENE-CATALOG METATRANSCRIPTOMICS T-Zone	6809-CEM-0049	4.01490815696846e-07		T-Zone	C004	2024-06-21	Z22	RNA	T-Zone	PRE-LAUNCH	PRE-LAUNCH	1	0	0	0	1	0	0	0	0	0	0	0	0	1	0	1.45617	-0.33702	-1.79319	Genes
1072	IBAEJN_00310	GENE-CATALOG	METATRANSCRIPTOMICS	Skin (all sites)	0.0383152	2.67368	1	-0.00264824	Persistent decrease	Persistent decrease	NA	NA	NA	IBAEJN_00310 GENE-CATALOG METATRANSCRIPTOMICS T-Zone	6809-CEM-0062	0		T-Zone	C002	Flight 2	Z12	RNA	T-Zone	MID-FLIGHT	Flight 2	5	0	0	0	1	0	0	0	0	0	0	0	0	1	0	1.45617	-0.33702	-1.79319	Genes
1073	IBAEJN_00310	GENE-CATALOG	METATRANSCRIPTOMICS	Skin (all sites)	0.0383152	2.67368	1	-0.00264824	Persistent decrease	Persistent decrease	NA	NA	NA	IBAEJN_00310 GENE-CATALOG METATRANSCRIPTOMICS T-Zone	6809-CEM-0084	0		T-Zone	C004	Sept Post-Return	Z27	RNA	T-Zone	POST-LAUNCH	POST-LAUNCH	6	0	0	0	1	0	0	0	0	0	0	0	0	1	0	1.45617	-0.33702	-1.79319	Genes
1074	IBAEJN_00310	GENE-CATALOG	METATRANSCRIPTOMICS	Skin (all sites)	0.0383152	2.67368	1	-0.00264824	Persistent decrease	Persistent decrease	NA	NA	NA	IBAEJN_00310 GENE-CATALOG METATRANSCRIPTOMICS T-Zone	6809-CEM-0068	8.43296265761857e-08		T-Zone	C001	2024-06-21	Z1	RNA	T-Zone	PRE-LAUNCH	PRE-LAUNCH	1	0	0	0	1	0	0	0	0	0	0	0	0	1	0	1.45617	-0.33702	-1.79319	Genes
1075	IBAEJN_00310	GENE-CATALOG	METATRANSCRIPTOMICS	Skin (all sites)	0.0383152	2.67368	1	-0.00264824	Persistent decrease	Persistent decrease	NA	NA	NA	IBAEJN_00310 GENE-CATALOG METATRANSCRIPTOMICS T-Zone	6809-CEM-0157	0		T-Zone	C002	2024-12-21	Z30	RNA	T-Zone	POST-LAUNCH	POST-LAUNCH	8	0	0	0	1	0	0	0	0	0	0	0	0	1	0	1.45617	-0.33702	-1.79319	Genes
1076	IBAEJN_00310	GENE-CATALOG	METATRANSCRIPTOMICS	Skin (all sites)	0.0383152	2.67368	1	-0.00264824	Persistent decrease	Persistent decrease	NA	NA	NA	IBAEJN_00310 GENE-CATALOG METATRANSCRIPTOMICS T-Zone	6809-CEM-0165	0		T-Zone	C003	2024-12-21	Z31	RNA	T-Zone	POST-LAUNCH	POST-LAUNCH	8	0	0	0	1	0	0	0	0	0	0	0	0	1	0	1.45617	-0.33702	-1.79319	Genes
1077	IBAEJN_00310	GENE-CATALOG	METATRANSCRIPTOMICS	Skin (all sites)	0.0383152	2.67368	1	-0.00264824	Persistent decrease	Persistent decrease	NA	NA	NA	IBAEJN_00310 GENE-CATALOG METATRANSCRIPTOMICS T-Zone	6809-CEM-0173	0		T-Zone	C004	2024-12-21	Z32	RNA	T-Zone	POST-LAUNCH	POST-LAUNCH	8	0	0	0	1	0	0	0	0	0	0	0	0	1	0	1.45617	-0.33702	-1.79319	Genes
1078	IBAEJN_00310	GENE-CATALOG	METATRANSCRIPTOMICS	Skin (all sites)	0.0383152	2.67368	1	-0.00264824	Persistent decrease	Persistent decrease	NA	NA	NA	IBAEJN_00310 GENE-CATALOG METATRANSCRIPTOMICS T-Zone	6809-CEM-0014	0		T-Zone	C001	Flight 2	Z5	RNA	T-Zone	MID-FLIGHT	Flight 2	5	0	0	0	1	0	0	0	0	0	0	0	0	1	0	1.45617	-0.33702	-1.79319	Genes
1079	IBAEJN_00310	GENE-CATALOG	METATRANSCRIPTOMICS	Skin (all sites)	0.0383152	2.67368	1	-0.00264824	Persistent decrease	Persistent decrease	NA	NA	NA	IBAEJN_00310 GENE-CATALOG METATRANSCRIPTOMICS T-Zone	6809-CEM-0015	1.77147518653277e-06		T-Zone	C003	Sept Pre-Launch	Z17	RNA	T-Zone	PRE-LAUNCH	PRE-LAUNCH	3	0	0	0	1	0	0	0	0	0	0	0	0	1	0	1.45617	-0.33702	-1.79319	Genes
1080	IBAEJN_00310	GENE-CATALOG	METATRANSCRIPTOMICS	Skin (all sites)	0.0383152	2.67368	1	-0.00264824	Persistent decrease	Persistent decrease	NA	NA	NA	IBAEJN_00310 GENE-CATALOG METATRANSCRIPTOMICS T-Zone	6809-CEM-0083	4.24224753867343e-08		T-Zone	C003	2024-06-21	Z15	RNA	T-Zone	PRE-LAUNCH	PRE-LAUNCH	1	0	0	0	1	0	0	0	0	0	0	0	0	1	0	1.45617	-0.33702	-1.79319	Genes
1081	IBAEJN_00310	GENE-CATALOG	METATRANSCRIPTOMICS	Skin (all sites)	0.0383152	2.67368	1	-0.00264824	Persistent decrease	Persistent decrease	NA	NA	NA	IBAEJN_00310 GENE-CATALOG METATRANSCRIPTOMICS T-Zone	6809-CEM-0070	0		T-Zone	C004	Flight 1	Z25	RNA	T-Zone	MID-FLIGHT	Flight 1	4	0	0	0	1	0	0	0	0	0	0	0	0	1	0	1.45617	-0.33702	-1.79319	Genes
1082	IBAEJN_00310	GENE-CATALOG	METATRANSCRIPTOMICS	Skin (all sites)	0.0383152	2.67368	1	-0.00264824	Persistent decrease	Persistent decrease	NA	NA	NA	IBAEJN_00310 GENE-CATALOG METATRANSCRIPTOMICS T-Zone	6809-CEM-0022	0		T-Zone	C003	Flight 1	Z18	RNA	T-Zone	MID-FLIGHT	Flight 1	4	0	0	0	1	0	0	0	0	0	0	0	0	1	0	1.45617	-0.33702	-1.79319	Genes
1083	IBAEJN_00310	GENE-CATALOG	METATRANSCRIPTOMICS	Skin (all sites)	0.0383152	2.67368	1	-0.00264824	Persistent decrease	Persistent decrease	NA	NA	NA	IBAEJN_00310 GENE-CATALOG METATRANSCRIPTOMICS T-Zone	6809-CEM-0063	0		T-Zone	C004	Sept Pre-Launch	Z24	RNA	T-Zone	PRE-LAUNCH	PRE-LAUNCH	3	0	0	0	1	0	0	0	0	0	0	0	0	1	0	1.45617	-0.33702	-1.79319	Genes
1084	IBAEJN_00310	GENE-CATALOG	METATRANSCRIPTOMICS	Skin (all sites)	0.0383152	2.67368	1	-0.00264824	Persistent decrease	Persistent decrease	NA	NA	NA	IBAEJN_00310 GENE-CATALOG METATRANSCRIPTOMICS T-Zone	6809-CEM-0006	0		T-Zone	C001	Flight 1	Z4	RNA	T-Zone	MID-FLIGHT	Flight 1	4	0	0	0	1	0	0	0	0	0	0	0	0	1	0	1.45617	-0.33702	-1.79319	Genes
1085	IBAEJN_00310	GENE-CATALOG	METATRANSCRIPTOMICS	Skin (all sites)	0.0383152	2.67368	1	-0.00264824	Persistent decrease	Persistent decrease	NA	NA	NA	IBAEJN_00310 GENE-CATALOG METATRANSCRIPTOMICS T-Zone	6809-CEM-0008	6.2229606912873e-09		T-Zone	C004	November	Z28	RNA	T-Zone	POST-LAUNCH	POST-LAUNCH	7	0	0	0	1	0	0	0	0	0	0	0	0	1	0	1.45617	-0.33702	-1.79319	Genes
1086	IBAEJN_00310	GENE-CATALOG	METATRANSCRIPTOMICS	Skin (all sites)	0.0383152	2.67368	1	-0.00264824	Persistent decrease	Persistent decrease	NA	NA	NA	IBAEJN_00310 GENE-CATALOG METATRANSCRIPTOMICS T-Zone	6809-CEM-0149	1.00679478754551e-08		T-Zone	C001	2024-12-21	Z29	RNA	T-Zone	POST-LAUNCH	POST-LAUNCH	8	0	0	0	1	0	0	0	0	0	0	0	0	1	0	1.45617	-0.33702	-1.79319	Genes
1087	IBAEJN_00310	GENE-CATALOG	METATRANSCRIPTOMICS	Skin (all sites)	0.0383152	2.67368	1	-0.00264824	Persistent decrease	Persistent decrease	NA	NA	NA	IBAEJN_00310 GENE-CATALOG METATRANSCRIPTOMICS T-Zone	6809-CEM-0021	0		T-Zone	C001	Sept Post-Return	Z6	RNA	T-Zone	POST-LAUNCH	POST-LAUNCH	6	0	0	0	1	0	0	0	0	0	0	0	0	1	0	1.45617	-0.33702	-1.79319	Genes
1088	IBAEJN_00310	GENE-CATALOG	METATRANSCRIPTOMICS	Skin (all sites)	0.0383152	2.67368	1	-0.00264824	Persistent decrease	Persistent decrease	NA	NA	NA	IBAEJN_00310 GENE-CATALOG METATRANSCRIPTOMICS T-Zone	6809-CEM-0055	2.23951541813286e-07		T-Zone	C002	Flight 1	Z11	RNA	T-Zone	MID-FLIGHT	Flight 1	4	0	0	0	1	0	0	0	0	0	0	0	0	1	0	1.45617	-0.33702	-1.79319	Genes
1089	IBAEJN_00310	GENE-CATALOG	METATRANSCRIPTOMICS	Skin (all sites)	0.0383152	2.67368	1	-0.00264824	Persistent decrease	Persistent decrease	NA	NA	NA	IBAEJN_00310 GENE-CATALOG METATRANSCRIPTOMICS T-Zone	6809-CEM-0076	0		T-Zone	C002	November	Z14	RNA	T-Zone	POST-LAUNCH	POST-LAUNCH	7	0	0	0	1	0	0	0	0	0	0	0	0	1	0	1.45617	-0.33702	-1.79319	Genes
1090	HJOHJJ_229010	GENE-CATALOG	METATRANSCRIPTOMICS	Skin (all sites)	0.0480208	2.62781	1	-0.070397	Persistent decrease	Persistent decrease	NA	NA	NA	HJOHJJ_229010 GENE-CATALOG METATRANSCRIPTOMICS T-Zone	6809-CEM-0082	3.50230523481708e-08		T-Zone	C001	Sept Pre-Launch	Z3	RNA	T-Zone	PRE-LAUNCH	PRE-LAUNCH	3	0	0	0	1	0	0	0	0	0	0	0	0	1	0	1.45096	-0.345525	-1.79649	Genes
1091	HJOHJJ_229010	GENE-CATALOG	METATRANSCRIPTOMICS	Skin (all sites)	0.0480208	2.62781	1	-0.070397	Persistent decrease	Persistent decrease	NA	NA	NA	HJOHJJ_229010 GENE-CATALOG METATRANSCRIPTOMICS T-Zone	6809-CEM-0028	0		T-Zone	C001	November	Z7	RNA	T-Zone	POST-LAUNCH	POST-LAUNCH	7	0	0	0	1	0	0	0	0	0	0	0	0	1	0	1.45096	-0.345525	-1.79649	Genes
1092	HJOHJJ_229010	GENE-CATALOG	METATRANSCRIPTOMICS	Skin (all sites)	0.0480208	2.62781	1	-0.070397	Persistent decrease	Persistent decrease	NA	NA	NA	HJOHJJ_229010 GENE-CATALOG METATRANSCRIPTOMICS T-Zone	6809-CEM-0077	3.70334694794772e-08		T-Zone	C004	Flight 2	Z26	RNA	T-Zone	MID-FLIGHT	Flight 2	5	0	0	0	1	0	0	0	0	0	0	0	0	1	0	1.45096	-0.345525	-1.79649	Genes
1093	HJOHJJ_229010	GENE-CATALOG	METATRANSCRIPTOMICS	Skin (all sites)	0.0480208	2.62781	1	-0.070397	Persistent decrease	Persistent decrease	NA	NA	NA	HJOHJJ_229010 GENE-CATALOG METATRANSCRIPTOMICS T-Zone	6809-CEM-0029	0		T-Zone	C003	Flight 2	Z19	RNA	T-Zone	MID-FLIGHT	Flight 2	5	0	0	0	1	0	0	0	0	0	0	0	0	1	0	1.45096	-0.345525	-1.79649	Genes
1094	HJOHJJ_229010	GENE-CATALOG	METATRANSCRIPTOMICS	Skin (all sites)	0.0480208	2.62781	1	-0.070397	Persistent decrease	Persistent decrease	NA	NA	NA	HJOHJJ_229010 GENE-CATALOG METATRANSCRIPTOMICS T-Zone	6809-CEM-0075	0		T-Zone	C001	2024-08-21	Z2	RNA	T-Zone	PRE-LAUNCH	PRE-LAUNCH	2	0	0	0	1	0	0	0	0	0	0	0	0	1	0	1.45096	-0.345525	-1.79649	Genes
1095	HJOHJJ_229010	GENE-CATALOG	METATRANSCRIPTOMICS	Skin (all sites)	0.0480208	2.62781	1	-0.070397	Persistent decrease	Persistent decrease	NA	NA	NA	HJOHJJ_229010 GENE-CATALOG METATRANSCRIPTOMICS T-Zone	6809-CEM-0042	0		T-Zone	C002	2024-08-21	Z9	RNA	T-Zone	PRE-LAUNCH	PRE-LAUNCH	2	0	0	0	1	0	0	0	0	0	0	0	0	1	0	1.45096	-0.345525	-1.79649	Genes
1096	HJOHJJ_229010	GENE-CATALOG	METATRANSCRIPTOMICS	Skin (all sites)	0.0480208	2.62781	1	-0.070397	Persistent decrease	Persistent decrease	NA	NA	NA	HJOHJJ_229010 GENE-CATALOG METATRANSCRIPTOMICS T-Zone	6809-CEM-0035	0		T-Zone	C002	2024-06-21	Z8	RNA	T-Zone	PRE-LAUNCH	PRE-LAUNCH	1	0	0	0	1	0	0	0	0	0	0	0	0	1	0	1.45096	-0.345525	-1.79649	Genes
1097	HJOHJJ_229010	GENE-CATALOG	METATRANSCRIPTOMICS	Skin (all sites)	0.0480208	2.62781	1	-0.070397	Persistent decrease	Persistent decrease	NA	NA	NA	HJOHJJ_229010 GENE-CATALOG METATRANSCRIPTOMICS T-Zone	6809-CEM-0056	3.03183158791597e-08		T-Zone	C004	2024-08-21	Z23	RNA	T-Zone	PRE-LAUNCH	PRE-LAUNCH	2	0	0	0	1	0	0	0	0	0	0	0	0	1	0	1.45096	-0.345525	-1.79649	Genes
1098	HJOHJJ_229010	GENE-CATALOG	METATRANSCRIPTOMICS	Skin (all sites)	0.0480208	2.62781	1	-0.070397	Persistent decrease	Persistent decrease	NA	NA	NA	HJOHJJ_229010 GENE-CATALOG METATRANSCRIPTOMICS T-Zone	6809-CEM-0007	2.80028636057769e-07		T-Zone	C003	2024-08-21	Z16	RNA	T-Zone	PRE-LAUNCH	PRE-LAUNCH	2	0	0	0	1	0	0	0	0	0	0	0	0	1	0	1.45096	-0.345525	-1.79649	Genes
1099	HJOHJJ_229010	GENE-CATALOG	METATRANSCRIPTOMICS	Skin (all sites)	0.0480208	2.62781	1	-0.070397	Persistent decrease	Persistent decrease	NA	NA	NA	HJOHJJ_229010 GENE-CATALOG METATRANSCRIPTOMICS T-Zone	6809-CEM-0069	3.43536195149583e-08		T-Zone	C002	Sept Post-Return	Z13	RNA	T-Zone	POST-LAUNCH	POST-LAUNCH	6	0	0	0	1	0	0	0	0	0	0	0	0	1	0	1.45096	-0.345525	-1.79649	Genes
1100	HJOHJJ_229010	GENE-CATALOG	METATRANSCRIPTOMICS	Skin (all sites)	0.0480208	2.62781	1	-0.070397	Persistent decrease	Persistent decrease	NA	NA	NA	HJOHJJ_229010 GENE-CATALOG METATRANSCRIPTOMICS T-Zone	6809-CEM-0043	0		T-Zone	C003	November	Z21	RNA	T-Zone	POST-LAUNCH	POST-LAUNCH	7	0	0	0	1	0	0	0	0	0	0	0	0	1	0	1.45096	-0.345525	-1.79649	Genes
1101	HJOHJJ_229010	GENE-CATALOG	METATRANSCRIPTOMICS	Skin (all sites)	0.0480208	2.62781	1	-0.070397	Persistent decrease	Persistent decrease	NA	NA	NA	HJOHJJ_229010 GENE-CATALOG METATRANSCRIPTOMICS T-Zone	6809-CEM-0048	5.02366404967083e-07		T-Zone	C002	Sept Pre-Launch	Z10	RNA	T-Zone	PRE-LAUNCH	PRE-LAUNCH	3	0	0	0	1	0	0	0	0	0	0	0	0	1	0	1.45096	-0.345525	-1.79649	Genes
1102	HJOHJJ_229010	GENE-CATALOG	METATRANSCRIPTOMICS	Skin (all sites)	0.0480208	2.62781	1	-0.070397	Persistent decrease	Persistent decrease	NA	NA	NA	HJOHJJ_229010 GENE-CATALOG METATRANSCRIPTOMICS T-Zone	6809-CEM-0049	3.903382930386e-07		T-Zone	C004	2024-06-21	Z22	RNA	T-Zone	PRE-LAUNCH	PRE-LAUNCH	1	0	0	0	1	0	0	0	0	0	0	0	0	1	0	1.45096	-0.345525	-1.79649	Genes
1103	HJOHJJ_229010	GENE-CATALOG	METATRANSCRIPTOMICS	Skin (all sites)	0.0480208	2.62781	1	-0.070397	Persistent decrease	Persistent decrease	NA	NA	NA	HJOHJJ_229010 GENE-CATALOG METATRANSCRIPTOMICS T-Zone	6809-CEM-0062	0		T-Zone	C002	Flight 2	Z12	RNA	T-Zone	MID-FLIGHT	Flight 2	5	0	0	0	1	0	0	0	0	0	0	0	0	1	0	1.45096	-0.345525	-1.79649	Genes
1104	HJOHJJ_229010	GENE-CATALOG	METATRANSCRIPTOMICS	Skin (all sites)	0.0480208	2.62781	1	-0.070397	Persistent decrease	Persistent decrease	NA	NA	NA	HJOHJJ_229010 GENE-CATALOG METATRANSCRIPTOMICS T-Zone	6809-CEM-0084	0		T-Zone	C004	Sept Post-Return	Z27	RNA	T-Zone	POST-LAUNCH	POST-LAUNCH	6	0	0	0	1	0	0	0	0	0	0	0	0	1	0	1.45096	-0.345525	-1.79649	Genes
1105	HJOHJJ_229010	GENE-CATALOG	METATRANSCRIPTOMICS	Skin (all sites)	0.0480208	2.62781	1	-0.070397	Persistent decrease	Persistent decrease	NA	NA	NA	HJOHJJ_229010 GENE-CATALOG METATRANSCRIPTOMICS T-Zone	6809-CEM-0068	7.02746888134881e-08		T-Zone	C001	2024-06-21	Z1	RNA	T-Zone	PRE-LAUNCH	PRE-LAUNCH	1	0	0	0	1	0	0	0	0	0	0	0	0	1	0	1.45096	-0.345525	-1.79649	Genes
1106	HJOHJJ_229010	GENE-CATALOG	METATRANSCRIPTOMICS	Skin (all sites)	0.0480208	2.62781	1	-0.070397	Persistent decrease	Persistent decrease	NA	NA	NA	HJOHJJ_229010 GENE-CATALOG METATRANSCRIPTOMICS T-Zone	6809-CEM-0157	0		T-Zone	C002	2024-12-21	Z30	RNA	T-Zone	POST-LAUNCH	POST-LAUNCH	8	0	0	0	1	0	0	0	0	0	0	0	0	1	0	1.45096	-0.345525	-1.79649	Genes
1107	HJOHJJ_229010	GENE-CATALOG	METATRANSCRIPTOMICS	Skin (all sites)	0.0480208	2.62781	1	-0.070397	Persistent decrease	Persistent decrease	NA	NA	NA	HJOHJJ_229010 GENE-CATALOG METATRANSCRIPTOMICS T-Zone	6809-CEM-0165	0		T-Zone	C003	2024-12-21	Z31	RNA	T-Zone	POST-LAUNCH	POST-LAUNCH	8	0	0	0	1	0	0	0	0	0	0	0	0	1	0	1.45096	-0.345525	-1.79649	Genes
1108	HJOHJJ_229010	GENE-CATALOG	METATRANSCRIPTOMICS	Skin (all sites)	0.0480208	2.62781	1	-0.070397	Persistent decrease	Persistent decrease	NA	NA	NA	HJOHJJ_229010 GENE-CATALOG METATRANSCRIPTOMICS T-Zone	6809-CEM-0173	0		T-Zone	C004	2024-12-21	Z32	RNA	T-Zone	POST-LAUNCH	POST-LAUNCH	8	0	0	0	1	0	0	0	0	0	0	0	0	1	0	1.45096	-0.345525	-1.79649	Genes
1109	HJOHJJ_229010	GENE-CATALOG	METATRANSCRIPTOMICS	Skin (all sites)	0.0480208	2.62781	1	-0.070397	Persistent decrease	Persistent decrease	NA	NA	NA	HJOHJJ_229010 GENE-CATALOG METATRANSCRIPTOMICS T-Zone	6809-CEM-0014	0		T-Zone	C001	Flight 2	Z5	RNA	T-Zone	MID-FLIGHT	Flight 2	5	0	0	0	1	0	0	0	0	0	0	0	0	1	0	1.45096	-0.345525	-1.79649	Genes
1110	HJOHJJ_229010	GENE-CATALOG	METATRANSCRIPTOMICS	Skin (all sites)	0.0480208	2.62781	1	-0.070397	Persistent decrease	Persistent decrease	NA	NA	NA	HJOHJJ_229010 GENE-CATALOG METATRANSCRIPTOMICS T-Zone	6809-CEM-0015	1.77147518653277e-06		T-Zone	C003	Sept Pre-Launch	Z17	RNA	T-Zone	PRE-LAUNCH	PRE-LAUNCH	3	0	0	0	1	0	0	0	0	0	0	0	0	1	0	1.45096	-0.345525	-1.79649	Genes
1111	HJOHJJ_229010	GENE-CATALOG	METATRANSCRIPTOMICS	Skin (all sites)	0.0480208	2.62781	1	-0.070397	Persistent decrease	Persistent decrease	NA	NA	NA	HJOHJJ_229010 GENE-CATALOG METATRANSCRIPTOMICS T-Zone	6809-CEM-0083	4.24224753867343e-08		T-Zone	C003	2024-06-21	Z15	RNA	T-Zone	PRE-LAUNCH	PRE-LAUNCH	1	0	0	0	1	0	0	0	0	0	0	0	0	1	0	1.45096	-0.345525	-1.79649	Genes
1112	HJOHJJ_229010	GENE-CATALOG	METATRANSCRIPTOMICS	Skin (all sites)	0.0480208	2.62781	1	-0.070397	Persistent decrease	Persistent decrease	NA	NA	NA	HJOHJJ_229010 GENE-CATALOG METATRANSCRIPTOMICS T-Zone	6809-CEM-0070	0		T-Zone	C004	Flight 1	Z25	RNA	T-Zone	MID-FLIGHT	Flight 1	4	0	0	0	1	0	0	0	0	0	0	0	0	1	0	1.45096	-0.345525	-1.79649	Genes
1113	HJOHJJ_229010	GENE-CATALOG	METATRANSCRIPTOMICS	Skin (all sites)	0.0480208	2.62781	1	-0.070397	Persistent decrease	Persistent decrease	NA	NA	NA	HJOHJJ_229010 GENE-CATALOG METATRANSCRIPTOMICS T-Zone	6809-CEM-0022	0		T-Zone	C003	Flight 1	Z18	RNA	T-Zone	MID-FLIGHT	Flight 1	4	0	0	0	1	0	0	0	0	0	0	0	0	1	0	1.45096	-0.345525	-1.79649	Genes
1114	HJOHJJ_229010	GENE-CATALOG	METATRANSCRIPTOMICS	Skin (all sites)	0.0480208	2.62781	1	-0.070397	Persistent decrease	Persistent decrease	NA	NA	NA	HJOHJJ_229010 GENE-CATALOG METATRANSCRIPTOMICS T-Zone	6809-CEM-0063	0		T-Zone	C004	Sept Pre-Launch	Z24	RNA	T-Zone	PRE-LAUNCH	PRE-LAUNCH	3	0	0	0	1	0	0	0	0	0	0	0	0	1	0	1.45096	-0.345525	-1.79649	Genes
1115	HJOHJJ_229010	GENE-CATALOG	METATRANSCRIPTOMICS	Skin (all sites)	0.0480208	2.62781	1	-0.070397	Persistent decrease	Persistent decrease	NA	NA	NA	HJOHJJ_229010 GENE-CATALOG METATRANSCRIPTOMICS T-Zone	6809-CEM-0006	0		T-Zone	C001	Flight 1	Z4	RNA	T-Zone	MID-FLIGHT	Flight 1	4	0	0	0	1	0	0	0	0	0	0	0	0	1	0	1.45096	-0.345525	-1.79649	Genes
1116	HJOHJJ_229010	GENE-CATALOG	METATRANSCRIPTOMICS	Skin (all sites)	0.0480208	2.62781	1	-0.070397	Persistent decrease	Persistent decrease	NA	NA	NA	HJOHJJ_229010 GENE-CATALOG METATRANSCRIPTOMICS T-Zone	6809-CEM-0008	6.2229606912873e-09		T-Zone	C004	November	Z28	RNA	T-Zone	POST-LAUNCH	POST-LAUNCH	7	0	0	0	1	0	0	0	0	0	0	0	0	1	0	1.45096	-0.345525	-1.79649	Genes
1117	HJOHJJ_229010	GENE-CATALOG	METATRANSCRIPTOMICS	Skin (all sites)	0.0480208	2.62781	1	-0.070397	Persistent decrease	Persistent decrease	NA	NA	NA	HJOHJJ_229010 GENE-CATALOG METATRANSCRIPTOMICS T-Zone	6809-CEM-0149	0		T-Zone	C001	2024-12-21	Z29	RNA	T-Zone	POST-LAUNCH	POST-LAUNCH	8	0	0	0	1	0	0	0	0	0	0	0	0	1	0	1.45096	-0.345525	-1.79649	Genes
1118	HJOHJJ_229010	GENE-CATALOG	METATRANSCRIPTOMICS	Skin (all sites)	0.0480208	2.62781	1	-0.070397	Persistent decrease	Persistent decrease	NA	NA	NA	HJOHJJ_229010 GENE-CATALOG METATRANSCRIPTOMICS T-Zone	6809-CEM-0021	0		T-Zone	C001	Sept Post-Return	Z6	RNA	T-Zone	POST-LAUNCH	POST-LAUNCH	6	0	0	0	1	0	0	0	0	0	0	0	0	1	0	1.45096	-0.345525	-1.79649	Genes
1119	HJOHJJ_229010	GENE-CATALOG	METATRANSCRIPTOMICS	Skin (all sites)	0.0480208	2.62781	1	-0.070397	Persistent decrease	Persistent decrease	NA	NA	NA	HJOHJJ_229010 GENE-CATALOG METATRANSCRIPTOMICS T-Zone	6809-CEM-0055	2.1695305613162e-07		T-Zone	C002	Flight 1	Z11	RNA	T-Zone	MID-FLIGHT	Flight 1	4	0	0	0	1	0	0	0	0	0	0	0	0	1	0	1.45096	-0.345525	-1.79649	Genes
1120	HJOHJJ_229010	GENE-CATALOG	METATRANSCRIPTOMICS	Skin (all sites)	0.0480208	2.62781	1	-0.070397	Persistent decrease	Persistent decrease	NA	NA	NA	HJOHJJ_229010 GENE-CATALOG METATRANSCRIPTOMICS T-Zone	6809-CEM-0076	0		T-Zone	C002	November	Z14	RNA	T-Zone	POST-LAUNCH	POST-LAUNCH	7	0	0	0	1	0	0	0	0	0	0	0	0	1	0	1.45096	-0.345525	-1.79649	Genes
1121	GHHDKK_383505	GENE-CATALOG	METAGENOMICS	Skin (all sites)	0.0141845	3.31221	1	-0.174296	Persistent decrease	Persistent decrease	NA	NA	NA	GHHDKK_383505 GENE-CATALOG METAGENOMICS Toe Web Space	W29	0	Batch29	Toe Web Space	C001	2024-12-21	W29	DNA	Toe Web Space	POST-LAUNCH	POST-LAUNCH	8	0	0	0	1	0	1	0	0	0	0	0	0	0	0	0.452921	0.0531863	-0.399735	Genes
1122	GHHDKK_383505	GENE-CATALOG	METAGENOMICS	Skin (all sites)	0.0141845	3.31221	1	-0.174296	Persistent decrease	Persistent decrease	NA	NA	NA	GHHDKK_383505 GENE-CATALOG METAGENOMICS Toe Web Space	W16	1.12699808378206e-08	Batch13	Toe Web Space	C003	2024-08-21	W16	DNA	Toe Web Space	PRE-LAUNCH	PRE-LAUNCH	2	0	0	0	1	0	1	0	0	0	0	0	0	0	0	0.452921	0.0531863	-0.399735	Genes
1123	GHHDKK_383505	GENE-CATALOG	METAGENOMICS	Skin (all sites)	0.0141845	3.31221	1	-0.174296	Persistent decrease	Persistent decrease	NA	NA	NA	GHHDKK_383505 GENE-CATALOG METAGENOMICS Toe Web Space	W13	0	Batch13	Toe Web Space	C002	Sept Post-Return	W13	DNA	Toe Web Space	POST-LAUNCH	POST-LAUNCH	6	0	0	0	1	0	1	0	0	0	0	0	0	0	0	0.452921	0.0531863	-0.399735	Genes
1124	GHHDKK_383505	GENE-CATALOG	METAGENOMICS	Skin (all sites)	0.0141845	3.31221	1	-0.174296	Persistent decrease	Persistent decrease	NA	NA	NA	GHHDKK_383505 GENE-CATALOG METAGENOMICS Toe Web Space	W28	3.28832233871798e-08	Batch14	Toe Web Space	C004	November	W28	DNA	Toe Web Space	POST-LAUNCH	POST-LAUNCH	7	0	0	0	1	0	1	0	0	0	0	0	0	0	0	0.452921	0.0531863	-0.399735	Genes
1125	GHHDKK_383505	GENE-CATALOG	METAGENOMICS	Skin (all sites)	0.0141845	3.31221	1	-0.174296	Persistent decrease	Persistent decrease	NA	NA	NA	GHHDKK_383505 GENE-CATALOG METAGENOMICS Toe Web Space	W14	4.72362901604002e-08	Batch13	Toe Web Space	C002	November	W14	DNA	Toe Web Space	POST-LAUNCH	POST-LAUNCH	7	0	0	0	1	0	1	0	0	0	0	0	0	0	0	0.452921	0.0531863	-0.399735	Genes
1126	GHHDKK_383505	GENE-CATALOG	METAGENOMICS	Skin (all sites)	0.0141845	3.31221	1	-0.174296	Persistent decrease	Persistent decrease	NA	NA	NA	GHHDKK_383505 GENE-CATALOG METAGENOMICS Toe Web Space	W9	0	Batch13	Toe Web Space	C002	2024-08-21	W9	DNA	Toe Web Space	PRE-LAUNCH	PRE-LAUNCH	2	0	0	0	1	0	1	0	0	0	0	0	0	0	0	0.452921	0.0531863	-0.399735	Genes
1127	GHHDKK_383505	GENE-CATALOG	METAGENOMICS	Skin (all sites)	0.0141845	3.31221	1	-0.174296	Persistent decrease	Persistent decrease	NA	NA	NA	GHHDKK_383505 GENE-CATALOG METAGENOMICS Toe Web Space	W24	3.70883645863383e-08	Batch14	Toe Web Space	C004	Sept Pre-Launch	W24	DNA	Toe Web Space	PRE-LAUNCH	PRE-LAUNCH	3	0	0	0	1	0	1	0	0	0	0	0	0	0	0	0.452921	0.0531863	-0.399735	Genes
1128	GHHDKK_383505	GENE-CATALOG	METAGENOMICS	Skin (all sites)	0.0141845	3.31221	1	-0.174296	Persistent decrease	Persistent decrease	NA	NA	NA	GHHDKK_383505 GENE-CATALOG METAGENOMICS Toe Web Space	W15	4.71294500598791e-08	Batch13	Toe Web Space	C003	2024-06-21	W15	DNA	Toe Web Space	PRE-LAUNCH	PRE-LAUNCH	1	0	0	0	1	0	1	0	0	0	0	0	0	0	0	0.452921	0.0531863	-0.399735	Genes
1129	GHHDKK_383505	GENE-CATALOG	METAGENOMICS	Skin (all sites)	0.0141845	3.31221	1	-0.174296	Persistent decrease	Persistent decrease	NA	NA	NA	GHHDKK_383505 GENE-CATALOG METAGENOMICS Toe Web Space	W5	1.37406240722824e-08	Batch13	Toe Web Space	C001	Flight 2	W5	DNA	Toe Web Space	MID-FLIGHT	Flight 2	5	0	0	0	1	0	1	0	0	0	0	0	0	0	0	0.452921	0.0531863	-0.399735	Genes
1130	GHHDKK_383505	GENE-CATALOG	METAGENOMICS	Skin (all sites)	0.0141845	3.31221	1	-0.174296	Persistent decrease	Persistent decrease	NA	NA	NA	GHHDKK_383505 GENE-CATALOG METAGENOMICS Toe Web Space	W2	0	Batch12	Toe Web Space	C001	2024-08-21	W2	DNA	Toe Web Space	PRE-LAUNCH	PRE-LAUNCH	2	0	0	0	1	0	1	0	0	0	0	0	0	0	0	0.452921	0.0531863	-0.399735	Genes
1131	GHHDKK_383505	GENE-CATALOG	METAGENOMICS	Skin (all sites)	0.0141845	3.31221	1	-0.174296	Persistent decrease	Persistent decrease	NA	NA	NA	GHHDKK_383505 GENE-CATALOG METAGENOMICS Toe Web Space	W8	0	Batch13	Toe Web Space	C002	2024-06-21	W8	DNA	Toe Web Space	PRE-LAUNCH	PRE-LAUNCH	1	0	0	0	1	0	1	0	0	0	0	0	0	0	0	0.452921	0.0531863	-0.399735	Genes
1132	GHHDKK_383505	GENE-CATALOG	METAGENOMICS	Skin (all sites)	0.0141845	3.31221	1	-0.174296	Persistent decrease	Persistent decrease	NA	NA	NA	GHHDKK_383505 GENE-CATALOG METAGENOMICS Toe Web Space	W26	0	Batch14	Toe Web Space	C004	Flight 2	W26	DNA	Toe Web Space	MID-FLIGHT	Flight 2	5	0	0	0	1	0	1	0	0	0	0	0	0	0	0	0.452921	0.0531863	-0.399735	Genes
1133	GHHDKK_383505	GENE-CATALOG	METAGENOMICS	Skin (all sites)	0.0141845	3.31221	1	-0.174296	Persistent decrease	Persistent decrease	NA	NA	NA	GHHDKK_383505 GENE-CATALOG METAGENOMICS Toe Web Space	W21	0	Batch14	Toe Web Space	C003	November	W21	DNA	Toe Web Space	POST-LAUNCH	POST-LAUNCH	7	0	0	0	1	0	1	0	0	0	0	0	0	0	0	0.452921	0.0531863	-0.399735	Genes
1134	GHHDKK_383505	GENE-CATALOG	METAGENOMICS	Skin (all sites)	0.0141845	3.31221	1	-0.174296	Persistent decrease	Persistent decrease	NA	NA	NA	GHHDKK_383505 GENE-CATALOG METAGENOMICS Toe Web Space	W27	0	Batch14	Toe Web Space	C004	Sept Post-Return	W27	DNA	Toe Web Space	POST-LAUNCH	POST-LAUNCH	6	0	0	0	1	0	1	0	0	0	0	0	0	0	0	0.452921	0.0531863	-0.399735	Genes
1135	GHHDKK_383505	GENE-CATALOG	METAGENOMICS	Skin (all sites)	0.0141845	3.31221	1	-0.174296	Persistent decrease	Persistent decrease	NA	NA	NA	GHHDKK_383505 GENE-CATALOG METAGENOMICS Toe Web Space	W1	1.60189254685766e-07	Batch12	Toe Web Space	C001	2024-06-21	W1	DNA	Toe Web Space	PRE-LAUNCH	PRE-LAUNCH	1	0	0	0	1	0	1	0	0	0	0	0	0	0	0	0.452921	0.0531863	-0.399735	Genes
1136	GHHDKK_383505	GENE-CATALOG	METAGENOMICS	Skin (all sites)	0.0141845	3.31221	1	-0.174296	Persistent decrease	Persistent decrease	NA	NA	NA	GHHDKK_383505 GENE-CATALOG METAGENOMICS Toe Web Space	W23	1.0294364919975e-07	Batch14	Toe Web Space	C004	2024-08-21	W23	DNA	Toe Web Space	PRE-LAUNCH	PRE-LAUNCH	2	0	0	0	1	0	1	0	0	0	0	0	0	0	0	0.452921	0.0531863	-0.399735	Genes
1137	GHHDKK_383505	GENE-CATALOG	METAGENOMICS	Skin (all sites)	0.0141845	3.31221	1	-0.174296	Persistent decrease	Persistent decrease	NA	NA	NA	GHHDKK_383505 GENE-CATALOG METAGENOMICS Toe Web Space	W19	0	Batch14	Toe Web Space	C003	Flight 2	W19	DNA	Toe Web Space	MID-FLIGHT	Flight 2	5	0	0	0	1	0	1	0	0	0	0	0	0	0	0	0.452921	0.0531863	-0.399735	Genes
1138	GHHDKK_383505	GENE-CATALOG	METAGENOMICS	Skin (all sites)	0.0141845	3.31221	1	-0.174296	Persistent decrease	Persistent decrease	NA	NA	NA	GHHDKK_383505 GENE-CATALOG METAGENOMICS Toe Web Space	W3	4.74226015888834e-08	Batch12	Toe Web Space	C001	Sept Pre-Launch	W3	DNA	Toe Web Space	PRE-LAUNCH	PRE-LAUNCH	3	0	0	0	1	0	1	0	0	0	0	0	0	0	0	0.452921	0.0531863	-0.399735	Genes
1139	GHHDKK_383505	GENE-CATALOG	METAGENOMICS	Skin (all sites)	0.0141845	3.31221	1	-0.174296	Persistent decrease	Persistent decrease	NA	NA	NA	GHHDKK_383505 GENE-CATALOG METAGENOMICS Toe Web Space	W20	0	Batch14	Toe Web Space	C003	Sept Post-Return	W20	DNA	Toe Web Space	POST-LAUNCH	POST-LAUNCH	6	0	0	0	1	0	1	0	0	0	0	0	0	0	0	0.452921	0.0531863	-0.399735	Genes
1140	GHHDKK_383505	GENE-CATALOG	METAGENOMICS	Skin (all sites)	0.0141845	3.31221	1	-0.174296	Persistent decrease	Persistent decrease	NA	NA	NA	GHHDKK_383505 GENE-CATALOG METAGENOMICS Toe Web Space	W30	0	Batch29	Toe Web Space	C002	2024-12-21	W30	DNA	Toe Web Space	POST-LAUNCH	POST-LAUNCH	8	0	0	0	1	0	1	0	0	0	0	0	0	0	0	0.452921	0.0531863	-0.399735	Genes
1141	GHHDKK_383505	GENE-CATALOG	METAGENOMICS	Skin (all sites)	0.0141845	3.31221	1	-0.174296	Persistent decrease	Persistent decrease	NA	NA	NA	GHHDKK_383505 GENE-CATALOG METAGENOMICS Toe Web Space	W11	0	Batch13	Toe Web Space	C002	Flight 1	W11	DNA	Toe Web Space	MID-FLIGHT	Flight 1	4	0	0	0	1	0	1	0	0	0	0	0	0	0	0	0.452921	0.0531863	-0.399735	Genes
1142	GHHDKK_383505	GENE-CATALOG	METAGENOMICS	Skin (all sites)	0.0141845	3.31221	1	-0.174296	Persistent decrease	Persistent decrease	NA	NA	NA	GHHDKK_383505 GENE-CATALOG METAGENOMICS Toe Web Space	W17	0	Batch14	Toe Web Space	C003	Sept Pre-Launch	W17	DNA	Toe Web Space	PRE-LAUNCH	PRE-LAUNCH	3	0	0	0	1	0	1	0	0	0	0	0	0	0	0	0.452921	0.0531863	-0.399735	Genes
1143	GHHDKK_383505	GENE-CATALOG	METAGENOMICS	Skin (all sites)	0.0141845	3.31221	1	-0.174296	Persistent decrease	Persistent decrease	NA	NA	NA	GHHDKK_383505 GENE-CATALOG METAGENOMICS Toe Web Space	W12	0	Batch13	Toe Web Space	C002	Flight 2	W12	DNA	Toe Web Space	MID-FLIGHT	Flight 2	5	0	0	0	1	0	1	0	0	0	0	0	0	0	0	0.452921	0.0531863	-0.399735	Genes
1144	GHHDKK_383505	GENE-CATALOG	METAGENOMICS	Skin (all sites)	0.0141845	3.31221	1	-0.174296	Persistent decrease	Persistent decrease	NA	NA	NA	GHHDKK_383505 GENE-CATALOG METAGENOMICS Toe Web Space	W18	0	Batch14	Toe Web Space	C003	Flight 1	W18	DNA	Toe Web Space	MID-FLIGHT	Flight 1	4	0	0	0	1	0	1	0	0	0	0	0	0	0	0	0.452921	0.0531863	-0.399735	Genes
1145	GHHDKK_383505	GENE-CATALOG	METAGENOMICS	Skin (all sites)	0.0141845	3.31221	1	-0.174296	Persistent decrease	Persistent decrease	NA	NA	NA	GHHDKK_383505 GENE-CATALOG METAGENOMICS Toe Web Space	W25	8.78339415716675e-09	Batch14	Toe Web Space	C004	Flight 1	W25	DNA	Toe Web Space	MID-FLIGHT	Flight 1	4	0	0	0	1	0	1	0	0	0	0	0	0	0	0	0.452921	0.0531863	-0.399735	Genes
1146	GHHDKK_383505	GENE-CATALOG	METAGENOMICS	Skin (all sites)	0.0141845	3.31221	1	-0.174296	Persistent decrease	Persistent decrease	NA	NA	NA	GHHDKK_383505 GENE-CATALOG METAGENOMICS Toe Web Space	W32	0	Batch31	Toe Web Space	C004	2024-12-21	W32	DNA	Toe Web Space	POST-LAUNCH	POST-LAUNCH	8	0	0	0	1	0	1	0	0	0	0	0	0	0	0	0.452921	0.0531863	-0.399735	Genes
[truncated: 69,109 more rows]

## Sheet: 1c
	timetrend	seqtype	dset	regclass2	n
1	Persistent increase	METAGENOMICS	Viral genera	Armpit	1
2	Transient decrease	METAGENOMICS	Viral genera	Armpit	36
3	Transient increase	METAGENOMICS	Viral genera	Armpit	9
4	Persistent decrease	METAGENOMICS	Viral genera	Armpit	NA
[truncated: 236 more rows]
