# Supplementary material for: Longitudinal multi-omics analysis of host microbiome architecture and immune responses during short-term spaceflight
Source: Nat Microbiol. 2024 Jun 11;9(7):1661–75. doi: 10.1038/s41564-024-01635-8 (PMC11222149; doi:10.1038/s41564-024-01635-8)
Supplement: Supplementary file 7 — Statistical source data. [file 41564_2024_1635_MOESM7_ESM.xlsx]

## Sheet: 2
	yvar	regclass2	timetrend	seqtype	dset	Species	diff	variable	value
1	d__Bacteria;p__Firmicutes_A;c__Clostridia;o__Lachnospirales;f__Lachnospiraceae;g__Lachnoanaerobaculum;s__Lachnoanaerobaculum gingivalis	Oral	Persistent decrease	METATRANSCRIPTOMICS	ORAL	Lachnoanaerobaculum gingivalis	-14.862	PRE	-0.559983
2	d__Bacteria;p__Firmicutes;c__Bacilli;o__Lactobacillales;f__Streptococcaceae;g__Streptococcus;s__Streptococcus sp905221335	Oral	Persistent decrease	METATRANSCRIPTOMICS	ORAL	Streptococcus sp905221335	1.40905	PRE	-1.47421
3	d__Bacteria;p__Firmicutes;c__Bacilli;o__Lactobacillales;f__Streptococcaceae;g__Streptococcus;s__Streptococcus sp905221365	Oral	Persistent decrease	METATRANSCRIPTOMICS	ORAL	Streptococcus sp905221365	0.614369	PRE	-1.05995
4	d__Bacteria;p__Firmicutes;c__Bacilli;o__Lactobacillales;f__Streptococcaceae;g__Streptococcus;s__Streptococcus oralis_E	Oral	Persistent decrease	METATRANSCRIPTOMICS	ORAL	Streptococcus oralis_E	0.567446	PRE	-0.755837
5	d__Bacteria;p__Firmicutes;c__Bacilli;o__Lactobacillales;f__Streptococcaceae;g__Streptococcus;s__Streptococcus australis_A	Oral	Persistent decrease	METATRANSCRIPTOMICS	ORAL	Streptococcus australis_A	0.546452	PRE	-1.1942
6	d__Bacteria;p__Firmicutes;c__Bacilli;o__Lactobacillales;f__Streptococcaceae;g__Streptococcus;s__Streptococcus oralis_T	Oral	Persistent decrease	METATRANSCRIPTOMICS	ORAL	Streptococcus oralis_T	-0.0547189	PRE	-0.828773
7	d__Bacteria;p__Actinobacteriota;c__Actinomycetia;o__Actinomycetales;f__Bifidobacteriaceae;g__Alloscardovia;s__Alloscardovia omnicolens	Oral	Persistent increase	METAGENOMICS	ORAL	Alloscardovia omnicolens	20.5906	PRE	0
8	d__Bacteria;p__Bacteroidota;c__Bacteroidia;o__Bacteroidales;f__Tannerellaceae;g__Tannerella;s__Tannerella sp002890585	Oral	Persistent increase	METATRANSCRIPTOMICS	ORAL	Tannerella sp002890585	1e+07	PRE	-2.15643
9	d__Bacteria;p__Actinobacteriota;c__Actinomycetia;o__Actinomycetales;f__Actinomycetaceae;g__Actinomyces;s__Actinomyces oris_C	Oral	Persistent increase	METATRANSCRIPTOMICS	ORAL	Actinomyces oris_C	1e+07	PRE	-1.23451
10	d__Bacteria;p__Firmicutes;c__Bacilli;o__Lactobacillales;f__Streptococcaceae;g__Streptococcus;s__Streptococcus constellatus	Oral	Persistent increase	METATRANSCRIPTOMICS	ORAL	Streptococcus constellatus	1e+07	PRE	-0.389103
11	d__Bacteria;p__Actinobacteriota;c__Actinomycetia;o__Actinomycetales;f__Actinomycetaceae;g__Actinomyces;s__Actinomyces gerencseriae	Oral	Persistent increase	METATRANSCRIPTOMICS	ORAL	Actinomyces gerencseriae	1e+07	PRE	-0.890696
12	d__Bacteria;p__Firmicutes;c__Bacilli;o__Lactobacillales;f__Streptococcaceae;g__Streptococcus;s__Streptococcus sanguinis_H	Oral	Persistent increase	METATRANSCRIPTOMICS	ORAL	Streptococcus sanguinis_H	1e+07	PRE	-0.523098
13	d__Bacteria;p__Actinobacteriota;c__Actinomycetia;o__Actinomycetales;f__Actinomycetaceae;g__Actinomyces;s__Actinomyces oris_B	Oral	Persistent increase	METATRANSCRIPTOMICS	ORAL	Actinomyces oris_B	1e+07	PRE	-1.41581
14	d__Bacteria;p__Actinobacteriota;c__Actinomycetia;o__Actinomycetales;f__Actinomycetaceae;g__Actinomyces;s__Actinomyces oris_D	Oral	Persistent increase	METATRANSCRIPTOMICS	ORAL	Actinomyces oris_D	1e+07	PRE	-0.398099
15	d__Bacteria;p__Firmicutes_A;c__Clostridia;o__Peptostreptococcales;f__Peptostreptococcaceae;g__Peptostreptococcus;s__Peptostreptococcus sp900759325	Oral	Persistent increase	METATRANSCRIPTOMICS	ORAL	Peptostreptococcus sp900759325	1e+07	PRE	-0.770164
16	d__Bacteria;p__Bacteroidota;c__Bacteroidia;o__Bacteroidales;f__Bacteroidaceae;g__Prevotella;s__Prevotella pallens	Oral	Persistent increase	METATRANSCRIPTOMICS	ORAL	Prevotella pallens	1e+07	PRE	-0.184994
17	d__Bacteria;p__Fusobacteriota;c__Fusobacteriia;o__Fusobacteriales;f__Fusobacteriaceae;g__Fusobacterium;s__Fusobacterium hwasookii	Oral	Persistent increase	METATRANSCRIPTOMICS	ORAL	Fusobacterium hwasookii	1e+07	PRE	-1.00103
18	d__Bacteria;p__Fusobacteriota;c__Fusobacteriia;o__Fusobacteriales;f__Leptotrichiaceae;g__Leptotrichia;s__Leptotrichia hofstadii	Oral	Persistent increase	METATRANSCRIPTOMICS	ORAL	Leptotrichia hofstadii	1e+07	PRE	-0.155542
19	d__Bacteria;p__Firmicutes_A;c__Clostridia;o__Tissierellales;f__Peptoniphilaceae;g__Parvimonas;s__Parvimonas micra	Oral	Persistent increase	METATRANSCRIPTOMICS	ORAL	Parvimonas micra	1e+07	PRE	-0.29266
20	d__Bacteria;p__Firmicutes;c__Bacilli;o__Lactobacillales;f__Streptococcaceae;g__Streptococcus;s__Streptococcus gordonii_A	Oral	Persistent increase	METATRANSCRIPTOMICS	ORAL	Streptococcus gordonii_A	1e+07	PRE	-0.091342
21	d__Bacteria;p__Firmicutes;c__Bacilli;o__Lactobacillales;f__Streptococcaceae;g__Streptococcus;s__Streptococcus infantis_F	Oral	Persistent increase	METATRANSCRIPTOMICS	ORAL	Streptococcus infantis_F	1e+07	PRE	-0.214234
22	d__Bacteria;p__Firmicutes;c__Bacilli;o__Lactobacillales;f__Streptococcaceae;g__Streptococcus;s__Streptococcus sp900546335	Oral	Persistent increase	METATRANSCRIPTOMICS	ORAL	Streptococcus sp900546335	1e+07	PRE	-0.067335
23	d__Bacteria;p__Patescibacteria;c__Saccharimonadia;o__Saccharimonadales;f__Nanosynbacteraceae;g__Nanosynbacter;s__Nanosynbacter sp900555425	Oral	Transient decrease	METAGENOMICS	ORAL	Nanosynbacter sp900555425	9.38584	PRE	-4.55368
24	d__Bacteria;p__Firmicutes_C;c__Negativicutes;o__Veillonellales;f__Veillonellaceae;g__Veillonella;s__Veillonella parvula_A	Oral	Transient decrease	METAGENOMICS	ORAL	Veillonella parvula_A	5.42751	PRE	-2.30863
25	d__Bacteria;p__Firmicutes_C;c__Negativicutes;o__Veillonellales;f__Veillonellaceae;g__Veillonella;s__Veillonella parvula	Oral	Transient decrease	METAGENOMICS	ORAL	Veillonella parvula	5.3335	PRE	-2.28428
26	d__Bacteria;p__Proteobacteria;c__Gammaproteobacteria;o__Burkholderiales;f__Neisseriaceae;g__Neisseria;s__Neisseria subflava_A	Oral	Transient decrease	METAGENOMICS	ORAL	Neisseria subflava_A	4.58446	PRE	-2.00088
27	d__Bacteria;p__Proteobacteria;c__Gammaproteobacteria;o__Burkholderiales;f__Neisseriaceae;g__Neisseria;s__Neisseria flavescens_A	Oral	Transient decrease	METAGENOMICS	ORAL	Neisseria flavescens_A	4.24671	PRE	-2.02244
28	d__Bacteria;p__Actinobacteriota;c__Actinomycetia;o__Actinomycetales;f__Micrococcaceae;g__Rothia;s__Rothia mucilaginosa	Oral	Transient decrease	METAGENOMICS	ORAL	Rothia mucilaginosa	4.17675	PRE	-2.01777
29	d__Bacteria;p__Firmicutes_C;c__Negativicutes;o__Veillonellales;f__Veillonellaceae;g__Veillonella;s__Veillonella sp902834965	Oral	Transient decrease	METAGENOMICS	ORAL	Veillonella sp902834965	4.06082	PRE	-1.98992
30	d__Bacteria;p__Firmicutes_C;c__Negativicutes;o__Veillonellales;f__Veillonellaceae;g__Veillonella;s__Veillonella sp900765235	Oral	Transient decrease	METAGENOMICS	ORAL	Veillonella sp900765235	4.03342	PRE	-1.98294
31	d__Bacteria;p__Proteobacteria;c__Gammaproteobacteria;o__Burkholderiales;f__Neisseriaceae;g__Neisseria;s__Neisseria subflava_B	Oral	Transient decrease	METAGENOMICS	ORAL	Neisseria subflava_B	3.87527	PRE	-1.84483
32	d__Bacteria;p__Proteobacteria;c__Gammaproteobacteria;o__Burkholderiales;f__Neisseriaceae;g__Neisseria;s__Neisseria flavescens_C	Oral	Transient decrease	METAGENOMICS	ORAL	Neisseria flavescens_C	3.79635	PRE	-1.85984
33	d__Bacteria;p__Proteobacteria;c__Gammaproteobacteria;o__Burkholderiales;f__Neisseriaceae;g__Neisseria;s__Neisseria flavescens	Oral	Transient decrease	METAGENOMICS	ORAL	Neisseria flavescens	3.65715	PRE	-1.68004
34	d__Bacteria;p__Firmicutes;c__Bacilli;o__Lactobacillales;f__Streptococcaceae;g__Streptococcus;s__Streptococcus parasanguinis	Oral	Transient decrease	METAGENOMICS	ORAL	Streptococcus parasanguinis	3.6453	PRE	-1.86884
35	d__Bacteria;p__Firmicutes_C;c__Negativicutes;o__Veillonellales;f__Veillonellaceae;g__Veillonella;s__Veillonella sp018367495	Oral	Transient decrease	METAGENOMICS	ORAL	Veillonella sp018367495	3.54844	PRE	-1.83327
36	d__Bacteria;p__Firmicutes_C;c__Negativicutes;o__Veillonellales;f__Veillonellaceae;g__Veillonella;s__Veillonella sp900766125	Oral	Transient decrease	METAGENOMICS	ORAL	Veillonella sp900766125	3.44973	PRE	-1.7891
37	d__Bacteria;p__Actinobacteriota;c__Actinomycetia;o__Actinomycetales;f__Micrococcaceae;g__Rothia;s__Rothia mucilaginosa_B	Oral	Transient decrease	METAGENOMICS	ORAL	Rothia mucilaginosa_B	3.30537	PRE	-1.55773
38	d__Bacteria;p__Bacteroidota;c__Bacteroidia;o__Flavobacteriales;f__Flavobacteriaceae;g__Capnocytophaga;s__Capnocytophaga granulosa	Oral	Transient decrease	METATRANSCRIPTOMICS	ORAL	Capnocytophaga granulosa	43.2439	PRE	-21.2008
39	d__Bacteria;p__Bacteroidota;c__Bacteroidia;o__Bacteroidales;f__Bacteroidaceae;g__Prevotella;s__Prevotella nigrescens	Oral	Transient decrease	METATRANSCRIPTOMICS	ORAL	Prevotella nigrescens	40.5552	PRE	-19.3063
40	d__Bacteria;p__Bacteroidota;c__Bacteroidia;o__Bacteroidales;f__Bacteroidaceae;g__Prevotella;s__Prevotella denticola	Oral	Transient decrease	METATRANSCRIPTOMICS	ORAL	Prevotella denticola	38.8223	PRE	-18.9898
41	d__Bacteria;p__Firmicutes_C;c__Negativicutes;o__Veillonellales;f__Megasphaeraceae;g__Anaeroglobus;s__Anaeroglobus micronuciformis	Oral	Transient decrease	METATRANSCRIPTOMICS	ORAL	Anaeroglobus micronuciformis	38.6061	PRE	-19.5101
42	d__Bacteria;p__Actinobacteriota;c__Coriobacteriia;o__Coriobacteriales;f__Atopobiaceae;g__Lancefieldella;s__Lancefieldella rimae	Oral	Transient decrease	METATRANSCRIPTOMICS	ORAL	Lancefieldella rimae	37.4623	PRE	-17.6267
43	d__Bacteria;p__Firmicutes_A;c__Clostridia;o__Lachnospirales;f__Lachnospiraceae;g__Lachnoanaerobaculum;s__Lachnoanaerobaculum umeaense	Oral	Transient decrease	METATRANSCRIPTOMICS	ORAL	Lachnoanaerobaculum umeaense	37.3677	PRE	-18.4109
44	d__Bacteria;p__Proteobacteria;c__Gammaproteobacteria;o__Burkholderiales;f__Burkholderiaceae;g__Ottowia;s__Ottowia sp001262075	Oral	Transient decrease	METATRANSCRIPTOMICS	ORAL	Ottowia sp001262075	37.1894	PRE	-17.7613
45	d__Bacteria;p__Bacteroidota;c__Bacteroidia;o__Bacteroidales;f__Porphyromonadaceae;g__Porphyromonas;s__Porphyromonas sp003640335	Oral	Transient decrease	METATRANSCRIPTOMICS	ORAL	Porphyromonas sp003640335	34.8271	PRE	-17.2943
46	d__Bacteria;p__Firmicutes;c__Bacilli;o__Lactobacillales;f__Streptococcaceae;g__Streptococcus;s__Streptococcus sp001556435	Oral	Transient decrease	METATRANSCRIPTOMICS	ORAL	Streptococcus sp001556435	8.24877	PRE	-4.25463
47	d__Bacteria;p__Actinobacteriota;c__Actinomycetia;o__Actinomycetales;f__Actinomycetaceae;g__Actinomyces;s__Actinomyces sp001278845	Oral	Transient decrease	METATRANSCRIPTOMICS	ORAL	Actinomyces sp001278845	7.87683	PRE	-3.8691
48	d__Bacteria;p__Firmicutes;c__Bacilli;o__Lactobacillales;f__Streptococcaceae;g__Streptococcus;s__Streptococcus infantis_C	Oral	Transient decrease	METATRANSCRIPTOMICS	ORAL	Streptococcus infantis_C	7.71652	PRE	-3.52932
49	d__Bacteria;p__Firmicutes_C;c__Negativicutes;o__Veillonellales;f__Veillonellaceae;g__Veillonella;s__Veillonella sp905214495	Oral	Transient decrease	METATRANSCRIPTOMICS	ORAL	Veillonella sp905214495	6.43864	PRE	-2.57653
50	d__Bacteria;p__Bacteroidota;c__Bacteroidia;o__Bacteroidales;f__Bacteroidaceae;g__Prevotella;s__Prevotella oris	Oral	Transient decrease	METATRANSCRIPTOMICS	ORAL	Prevotella oris	6.38026	PRE	-2.44629
51	d__Bacteria;p__Proteobacteria;c__Gammaproteobacteria;o__Enterobacterales;f__Pasteurellaceae;g__Haemophilus_D;s__Haemophilus_D parainfluenzae_K	Oral	Transient decrease	METATRANSCRIPTOMICS	ORAL	Haemophilus_D parainfluenzae_K	5.23765	PRE	-2.15863
52	d__Bacteria;p__Proteobacteria;c__Gammaproteobacteria;o__Burkholderiales;f__Neisseriaceae;g__Neisseria;s__Neisseria perflava	Oral	Transient decrease	METATRANSCRIPTOMICS	ORAL	Neisseria perflava	5.18496	PRE	-1.7906
53	d__Bacteria;p__Firmicutes;c__Bacilli;o__Lactobacillales;f__Lactobacillaceae;g__Pediococcus;s__Pediococcus pentosaceus	Oral	Transient increase	METAGENOMICS	ORAL	Pediococcus pentosaceus	-40.6204	PRE	20.3102
54	d__Bacteria;p__Bacteroidota;c__Bacteroidia;o__Bacteroidales;f__Paludibacteraceae;g__F0058;s__F0058 sp000163695	Oral	Transient increase	METAGENOMICS	ORAL	F0058 sp000163695	-39.4174	PRE	19.7087
55	d__Bacteria;p__Patescibacteria;c__Saccharimonadia;o__Saccharimonadales;f__Nanogingivalaceae;g__Nanogingivalis;s__Nanogingivalis sp013333405	Oral	Transient increase	METAGENOMICS	ORAL	Nanogingivalis sp013333405	-39.377	PRE	19.6885
56	d__Bacteria;p__Firmicutes_A;c__Clostridia;o__Lachnospirales;f__Lachnospiraceae;g__Lachnoanaerobaculum;s__Lachnoanaerobaculum orale	Oral	Transient increase	METAGENOMICS	ORAL	Lachnoanaerobaculum orale	-37.8837	PRE	18.9419
57	d__Bacteria;p__Firmicutes_A;c__Clostridia;o__Lachnospirales;f__Lachnospiraceae;g__Stomatobaculum;s__Stomatobaculum longum	Oral	Transient increase	METAGENOMICS	ORAL	Stomatobaculum longum	-36.9386	PRE	18.4693
58	d__Bacteria;p__Patescibacteria;c__JAEDAM01;o__Absconditabacterales;f__X112;g__HOT-345;s__HOT-345 sp013333605	Oral	Transient increase	METAGENOMICS	ORAL	HOT-345 sp013333605	-35.2637	PRE	17.6318
59	d__Bacteria;p__Patescibacteria;c__Saccharimonadia;o__Saccharimonadales;f__Nanogingivalaceae;g__Nanogingivalis;s__Nanogingivalis sp015257795	Oral	Transient increase	METAGENOMICS	ORAL	Nanogingivalis sp015257795	-34.7651	PRE	17.3825
60	d__Bacteria;p__Firmicutes;c__Bacilli;o__Lactobacillales;f__Streptococcaceae;g__Streptococcus;s__Streptococcus sp001578805	Oral	Transient increase	METAGENOMICS	ORAL	Streptococcus sp001578805	-34.72	PRE	17.36
61	d__Bacteria;p__Actinobacteriota;c__Actinomycetia;o__Actinomycetales;f__Actinomycetaceae;g__Pauljensenia;s__Pauljensenia sp900554605	Oral	Transient increase	METAGENOMICS	ORAL	Pauljensenia sp900554605	-33.9606	PRE	16.9803
62	d__Bacteria;p__Patescibacteria;c__Saccharimonadia;o__Saccharimonadales;f__Nanogingivalaceae;g__Nanogingivalis;s__Nanogingivalis gingivitcus	Oral	Transient increase	METAGENOMICS	ORAL	Nanogingivalis gingivitcus	-33.9375	PRE	16.9688
63	d__Bacteria;p__Firmicutes_A;c__Clostridia;o__Lachnospirales;f__Lachnospiraceae;g__Lachnoanaerobaculum;s__Lachnoanaerobaculum umeaense	Oral	Transient increase	METAGENOMICS	ORAL	Lachnoanaerobaculum umeaense	-33.7792	PRE	16.8896
64	d__Bacteria;p__Firmicutes;c__Bacilli;o__Staphylococcales;f__Gemellaceae;g__Gemella;s__Gemella morbillorum	Oral	Transient increase	METAGENOMICS	ORAL	Gemella morbillorum	-1.17163	PRE	1.0604
65	d__Bacteria;p__Bacteroidota;c__Bacteroidia;o__Flavobacteriales;f__Weeksellaceae;g__Chryseobacterium;s__Chryseobacterium gleum	Oral	Transient increase	METATRANSCRIPTOMICS	ORAL	Chryseobacterium gleum	-38.8462	PRE	19.4231
66	d__Bacteria;p__Proteobacteria;c__Gammaproteobacteria;o__Enterobacterales;f__Pasteurellaceae;g__Haemophilus_D;s__Haemophilus_D pittmaniae	Oral	Transient increase	METATRANSCRIPTOMICS	ORAL	Haemophilus_D pittmaniae	-38.0025	PRE	19.0012
67	d__Bacteria;p__Patescibacteria;c__Saccharimonadia;o__Saccharimonadales;f__Nanogingivalaceae;g__Nanogingivalis;s__Nanogingivalis gingivitcus	Oral	Transient increase	METATRANSCRIPTOMICS	ORAL	Nanogingivalis gingivitcus	-37.2407	PRE	18.6204
68	d__Bacteria;p__Bacteroidota;c__Bacteroidia;o__Bacteroidales;f__Bacteroidaceae;g__Prevotella;s__Prevotella scopos	Oral	Transient increase	METATRANSCRIPTOMICS	ORAL	Prevotella scopos	-32.6334	PRE	16.3167
69	d__Bacteria;p__Proteobacteria;c__Gammaproteobacteria;o__Enterobacterales;f__Aeromonadaceae;g__Zobellella_D;s__Zobellella_D taiwanensis	Oral	Transient increase	METATRANSCRIPTOMICS	ORAL	Zobellella_D taiwanensis	-30.9815	PRE	15.4907
70	d__Bacteria;p__Proteobacteria;c__Gammaproteobacteria;o__Burkholderiales;f__Burkholderiaceae;g__Aquabacterium;s__Aquabacterium sp016219375	Oral	Transient increase	METATRANSCRIPTOMICS	ORAL	Aquabacterium sp016219375	-30.9615	PRE	15.4807
71	d__Bacteria;p__Proteobacteria;c__Alphaproteobacteria;o__Sphingomonadales;f__Sphingomonadaceae;g__Sphingomonas;s__Sphingomonas sp016743815	Oral	Transient increase	METATRANSCRIPTOMICS	ORAL	Sphingomonas sp016743815	-30.8301	PRE	15.415
72	d__Bacteria;p__Proteobacteria;c__Gammaproteobacteria;o__Burkholderiales;f__Burkholderiaceae;g__Ottowia;s__Ottowia beijingensis	Oral	Transient increase	METATRANSCRIPTOMICS	ORAL	Ottowia beijingensis	-30.1703	PRE	15.0851
73	d__Bacteria;p__Actinobacteriota;c__Actinomycetia;o__Actinomycetales;f__Microbacteriaceae;g__Frigoribacterium;s__Frigoribacterium sp001422285	Oral	Transient increase	METATRANSCRIPTOMICS	ORAL	Frigoribacterium sp001422285	-29.2699	PRE	14.635
74	d__Bacteria;p__Proteobacteria;c__Gammaproteobacteria;o__Enterobacterales;f__Enterobacteriaceae;g__Providencia;s__Providencia huaxiensis	Oral	Transient increase	METATRANSCRIPTOMICS	ORAL	Providencia huaxiensis	-29.0599	PRE	14.5299
75	d__Bacteria;p__Proteobacteria;c__Alphaproteobacteria;o__Rhodobacterales;f__Rhodobacteraceae;g__Paracoccus;s__Paracoccus acridae	Oral	Transient increase	METATRANSCRIPTOMICS	ORAL	Paracoccus acridae	-28.9549	PRE	14.4775
76	d__Bacteria;p__Firmicutes;c__Bacilli;o__Lactobacillales;f__Streptococcaceae;g__Streptococcus;s__Streptococcus alactolyticus	Oral	Transient increase	METATRANSCRIPTOMICS	ORAL	Streptococcus alactolyticus	-28.6914	PRE	14.3457
77	d__Bacteria;p__Proteobacteria;c__Gammaproteobacteria;o__Pseudomonadales;f__DSM-6294;g__UBA2009;s__UBA2009 sp016132445	Oral	Transient increase	METATRANSCRIPTOMICS	ORAL	UBA2009 sp016132445	-28.5806	PRE	14.2903
78	d__Bacteria;p__Actinobacteriota;c__Actinomycetia;o__Actinomycetales;f__Micrococcaceae;g__Kocuria;s__Kocuria palustris_A	Oral	Transient increase	METATRANSCRIPTOMICS	ORAL	Kocuria palustris_A	-28.5513	PRE	14.2757
79	d__Bacteria;p__Actinobacteriota;c__Actinomycetia;o__Mycobacteriales;f__Mycobacteriaceae;g__Corynebacterium;s__Corynebacterium xerosis	Oral	Transient increase	METATRANSCRIPTOMICS	ORAL	Corynebacterium xerosis	-28.4562	PRE	14.2281
80	d__Bacteria;p__Firmicutes_A;c__Clostridia;o__Lachnospirales;f__Lachnospiraceae;g__Lachnoanaerobaculum;s__Lachnoanaerobaculum gingivalis	Oral	Persistent decrease	METATRANSCRIPTOMICS	ORAL	Lachnoanaerobaculum gingivalis	-14.862	POST	-15.422
81	d__Bacteria;p__Firmicutes;c__Bacilli;o__Lactobacillales;f__Streptococcaceae;g__Streptococcus;s__Streptococcus sp905221335	Oral	Persistent decrease	METATRANSCRIPTOMICS	ORAL	Streptococcus sp905221335	1.40905	POST	-0.0651618
82	d__Bacteria;p__Firmicutes;c__Bacilli;o__Lactobacillales;f__Streptococcaceae;g__Streptococcus;s__Streptococcus sp905221365	Oral	Persistent decrease	METATRANSCRIPTOMICS	ORAL	Streptococcus sp905221365	0.614369	POST	-0.445585
83	d__Bacteria;p__Firmicutes;c__Bacilli;o__Lactobacillales;f__Streptococcaceae;g__Streptococcus;s__Streptococcus oralis_E	Oral	Persistent decrease	METATRANSCRIPTOMICS	ORAL	Streptococcus oralis_E	0.567446	POST	-0.188391
84	d__Bacteria;p__Firmicutes;c__Bacilli;o__Lactobacillales;f__Streptococcaceae;g__Streptococcus;s__Streptococcus australis_A	Oral	Persistent decrease	METATRANSCRIPTOMICS	ORAL	Streptococcus australis_A	0.546452	POST	-0.647748
85	d__Bacteria;p__Firmicutes;c__Bacilli;o__Lactobacillales;f__Streptococcaceae;g__Streptococcus;s__Streptococcus oralis_T	Oral	Persistent decrease	METATRANSCRIPTOMICS	ORAL	Streptococcus oralis_T	-0.0547189	POST	-0.883492
86	d__Bacteria;p__Actinobacteriota;c__Actinomycetia;o__Actinomycetales;f__Bifidobacteriaceae;g__Alloscardovia;s__Alloscardovia omnicolens	Oral	Persistent increase	METAGENOMICS	ORAL	Alloscardovia omnicolens	20.5906	POST	20.5906
87	d__Bacteria;p__Bacteroidota;c__Bacteroidia;o__Bacteroidales;f__Tannerellaceae;g__Tannerella;s__Tannerella sp002890585	Oral	Persistent increase	METATRANSCRIPTOMICS	ORAL	Tannerella sp002890585	1e+07	POST	3.15887
88	d__Bacteria;p__Actinobacteriota;c__Actinomycetia;o__Actinomycetales;f__Actinomycetaceae;g__Actinomyces;s__Actinomyces oris_C	Oral	Persistent increase	METATRANSCRIPTOMICS	ORAL	Actinomyces oris_C	1e+07	POST	3.53793
89	d__Bacteria;p__Firmicutes;c__Bacilli;o__Lactobacillales;f__Streptococcaceae;g__Streptococcus;s__Streptococcus constellatus	Oral	Persistent increase	METATRANSCRIPTOMICS	ORAL	Streptococcus constellatus	1e+07	POST	4.33891
90	d__Bacteria;p__Actinobacteriota;c__Actinomycetia;o__Actinomycetales;f__Actinomycetaceae;g__Actinomyces;s__Actinomyces gerencseriae	Oral	Persistent increase	METATRANSCRIPTOMICS	ORAL	Actinomyces gerencseriae	1e+07	POST	2.92177
91	d__Bacteria;p__Firmicutes;c__Bacilli;o__Lactobacillales;f__Streptococcaceae;g__Streptococcus;s__Streptococcus sanguinis_H	Oral	Persistent increase	METATRANSCRIPTOMICS	ORAL	Streptococcus sanguinis_H	1e+07	POST	3.26067
92	d__Bacteria;p__Actinobacteriota;c__Actinomycetia;o__Actinomycetales;f__Actinomycetaceae;g__Actinomyces;s__Actinomyces oris_B	Oral	Persistent increase	METATRANSCRIPTOMICS	ORAL	Actinomyces oris_B	1e+07	POST	2.1361
93	d__Bacteria;p__Actinobacteriota;c__Actinomycetia;o__Actinomycetales;f__Actinomycetaceae;g__Actinomyces;s__Actinomyces oris_D	Oral	Persistent increase	METATRANSCRIPTOMICS	ORAL	Actinomyces oris_D	1e+07	POST	2.00118
94	d__Bacteria;p__Firmicutes_A;c__Clostridia;o__Peptostreptococcales;f__Peptostreptococcaceae;g__Peptostreptococcus;s__Peptostreptococcus sp900759325	Oral	Persistent increase	METATRANSCRIPTOMICS	ORAL	Peptostreptococcus sp900759325	1e+07	POST	1.59318
95	d__Bacteria;p__Bacteroidota;c__Bacteroidia;o__Bacteroidales;f__Bacteroidaceae;g__Prevotella;s__Prevotella pallens	Oral	Persistent increase	METATRANSCRIPTOMICS	ORAL	Prevotella pallens	1e+07	POST	2.04668
96	d__Bacteria;p__Fusobacteriota;c__Fusobacteriia;o__Fusobacteriales;f__Fusobacteriaceae;g__Fusobacterium;s__Fusobacterium hwasookii	Oral	Persistent increase	METATRANSCRIPTOMICS	ORAL	Fusobacterium hwasookii	1e+07	POST	1.11877
97	d__Bacteria;p__Fusobacteriota;c__Fusobacteriia;o__Fusobacteriales;f__Leptotrichiaceae;g__Leptotrichia;s__Leptotrichia hofstadii	Oral	Persistent increase	METATRANSCRIPTOMICS	ORAL	Leptotrichia hofstadii	1e+07	POST	1.60256
98	d__Bacteria;p__Firmicutes_A;c__Clostridia;o__Tissierellales;f__Peptoniphilaceae;g__Parvimonas;s__Parvimonas micra	Oral	Persistent increase	METATRANSCRIPTOMICS	ORAL	Parvimonas micra	1e+07	POST	1.3931
99	d__Bacteria;p__Firmicutes;c__Bacilli;o__Lactobacillales;f__Streptococcaceae;g__Streptococcus;s__Streptococcus gordonii_A	Oral	Persistent increase	METATRANSCRIPTOMICS	ORAL	Streptococcus gordonii_A	1e+07	POST	1.29716
100	d__Bacteria;p__Firmicutes;c__Bacilli;o__Lactobacillales;f__Streptococcaceae;g__Streptococcus;s__Streptococcus infantis_F	Oral	Persistent increase	METATRANSCRIPTOMICS	ORAL	Streptococcus infantis_F	1e+07	POST	0.434582
101	d__Bacteria;p__Firmicutes;c__Bacilli;o__Lactobacillales;f__Streptococcaceae;g__Streptococcus;s__Streptococcus sp900546335	Oral	Persistent increase	METATRANSCRIPTOMICS	ORAL	Streptococcus sp900546335	1e+07	POST	0.526971
102	d__Bacteria;p__Patescibacteria;c__Saccharimonadia;o__Saccharimonadales;f__Nanosynbacteraceae;g__Nanosynbacter;s__Nanosynbacter sp900555425	Oral	Transient decrease	METAGENOMICS	ORAL	Nanosynbacter sp900555425	9.38584	POST	4.83215
103	d__Bacteria;p__Firmicutes_C;c__Negativicutes;o__Veillonellales;f__Veillonellaceae;g__Veillonella;s__Veillonella parvula_A	Oral	Transient decrease	METAGENOMICS	ORAL	Veillonella parvula_A	5.42751	POST	3.11889
104	d__Bacteria;p__Firmicutes_C;c__Negativicutes;o__Veillonellales;f__Veillonellaceae;g__Veillonella;s__Veillonella parvula	Oral	Transient decrease	METAGENOMICS	ORAL	Veillonella parvula	5.3335	POST	3.04922
105	d__Bacteria;p__Proteobacteria;c__Gammaproteobacteria;o__Burkholderiales;f__Neisseriaceae;g__Neisseria;s__Neisseria subflava_A	Oral	Transient decrease	METAGENOMICS	ORAL	Neisseria subflava_A	4.58446	POST	2.58358
106	d__Bacteria;p__Proteobacteria;c__Gammaproteobacteria;o__Burkholderiales;f__Neisseriaceae;g__Neisseria;s__Neisseria flavescens_A	Oral	Transient decrease	METAGENOMICS	ORAL	Neisseria flavescens_A	4.24671	POST	2.22427
107	d__Bacteria;p__Actinobacteriota;c__Actinomycetia;o__Actinomycetales;f__Micrococcaceae;g__Rothia;s__Rothia mucilaginosa	Oral	Transient decrease	METAGENOMICS	ORAL	Rothia mucilaginosa	4.17675	POST	2.15898
108	d__Bacteria;p__Firmicutes_C;c__Negativicutes;o__Veillonellales;f__Veillonellaceae;g__Veillonella;s__Veillonella sp902834965	Oral	Transient decrease	METAGENOMICS	ORAL	Veillonella sp902834965	4.06082	POST	2.0709
109	d__Bacteria;p__Firmicutes_C;c__Negativicutes;o__Veillonellales;f__Veillonellaceae;g__Veillonella;s__Veillonella sp900765235	Oral	Transient decrease	METAGENOMICS	ORAL	Veillonella sp900765235	4.03342	POST	2.05048
110	d__Bacteria;p__Proteobacteria;c__Gammaproteobacteria;o__Burkholderiales;f__Neisseriaceae;g__Neisseria;s__Neisseria subflava_B	Oral	Transient decrease	METAGENOMICS	ORAL	Neisseria subflava_B	3.87527	POST	2.03045
111	d__Bacteria;p__Proteobacteria;c__Gammaproteobacteria;o__Burkholderiales;f__Neisseriaceae;g__Neisseria;s__Neisseria flavescens_C	Oral	Transient decrease	METAGENOMICS	ORAL	Neisseria flavescens_C	3.79635	POST	1.93652
112	d__Bacteria;p__Proteobacteria;c__Gammaproteobacteria;o__Burkholderiales;f__Neisseriaceae;g__Neisseria;s__Neisseria flavescens	Oral	Transient decrease	METAGENOMICS	ORAL	Neisseria flavescens	3.65715	POST	1.97711
113	d__Bacteria;p__Firmicutes;c__Bacilli;o__Lactobacillales;f__Streptococcaceae;g__Streptococcus;s__Streptococcus parasanguinis	Oral	Transient decrease	METAGENOMICS	ORAL	Streptococcus parasanguinis	3.6453	POST	1.77646
114	d__Bacteria;p__Firmicutes_C;c__Negativicutes;o__Veillonellales;f__Veillonellaceae;g__Veillonella;s__Veillonella sp018367495	Oral	Transient decrease	METAGENOMICS	ORAL	Veillonella sp018367495	3.54844	POST	1.71518
115	d__Bacteria;p__Firmicutes_C;c__Negativicutes;o__Veillonellales;f__Veillonellaceae;g__Veillonella;s__Veillonella sp900766125	Oral	Transient decrease	METAGENOMICS	ORAL	Veillonella sp900766125	3.44973	POST	1.66063
116	d__Bacteria;p__Actinobacteriota;c__Actinomycetia;o__Actinomycetales;f__Micrococcaceae;g__Rothia;s__Rothia mucilaginosa_B	Oral	Transient decrease	METAGENOMICS	ORAL	Rothia mucilaginosa_B	3.30537	POST	1.74763
117	d__Bacteria;p__Bacteroidota;c__Bacteroidia;o__Flavobacteriales;f__Flavobacteriaceae;g__Capnocytophaga;s__Capnocytophaga granulosa	Oral	Transient decrease	METATRANSCRIPTOMICS	ORAL	Capnocytophaga granulosa	43.2439	POST	22.0431
118	d__Bacteria;p__Bacteroidota;c__Bacteroidia;o__Bacteroidales;f__Bacteroidaceae;g__Prevotella;s__Prevotella nigrescens	Oral	Transient decrease	METATRANSCRIPTOMICS	ORAL	Prevotella nigrescens	40.5552	POST	21.2489
119	d__Bacteria;p__Bacteroidota;c__Bacteroidia;o__Bacteroidales;f__Bacteroidaceae;g__Prevotella;s__Prevotella denticola	Oral	Transient decrease	METATRANSCRIPTOMICS	ORAL	Prevotella denticola	38.8223	POST	19.8325
120	d__Bacteria;p__Firmicutes_C;c__Negativicutes;o__Veillonellales;f__Megasphaeraceae;g__Anaeroglobus;s__Anaeroglobus micronuciformis	Oral	Transient decrease	METATRANSCRIPTOMICS	ORAL	Anaeroglobus micronuciformis	38.6061	POST	19.096
121	d__Bacteria;p__Actinobacteriota;c__Coriobacteriia;o__Coriobacteriales;f__Atopobiaceae;g__Lancefieldella;s__Lancefieldella rimae	Oral	Transient decrease	METATRANSCRIPTOMICS	ORAL	Lancefieldella rimae	37.4623	POST	19.8356
122	d__Bacteria;p__Firmicutes_A;c__Clostridia;o__Lachnospirales;f__Lachnospiraceae;g__Lachnoanaerobaculum;s__Lachnoanaerobaculum umeaense	Oral	Transient decrease	METATRANSCRIPTOMICS	ORAL	Lachnoanaerobaculum umeaense	37.3677	POST	18.9567
123	d__Bacteria;p__Proteobacteria;c__Gammaproteobacteria;o__Burkholderiales;f__Burkholderiaceae;g__Ottowia;s__Ottowia sp001262075	Oral	Transient decrease	METATRANSCRIPTOMICS	ORAL	Ottowia sp001262075	37.1894	POST	19.4281
124	d__Bacteria;p__Bacteroidota;c__Bacteroidia;o__Bacteroidales;f__Porphyromonadaceae;g__Porphyromonas;s__Porphyromonas sp003640335	Oral	Transient decrease	METATRANSCRIPTOMICS	ORAL	Porphyromonas sp003640335	34.8271	POST	17.5328
125	d__Bacteria;p__Firmicutes;c__Bacilli;o__Lactobacillales;f__Streptococcaceae;g__Streptococcus;s__Streptococcus sp001556435	Oral	Transient decrease	METATRANSCRIPTOMICS	ORAL	Streptococcus sp001556435	8.24877	POST	3.99414
126	d__Bacteria;p__Actinobacteriota;c__Actinomycetia;o__Actinomycetales;f__Actinomycetaceae;g__Actinomyces;s__Actinomyces sp001278845	Oral	Transient decrease	METATRANSCRIPTOMICS	ORAL	Actinomyces sp001278845	7.87683	POST	4.00773
127	d__Bacteria;p__Firmicutes;c__Bacilli;o__Lactobacillales;f__Streptococcaceae;g__Streptococcus;s__Streptococcus infantis_C	Oral	Transient decrease	METATRANSCRIPTOMICS	ORAL	Streptococcus infantis_C	7.71652	POST	4.18719
128	d__Bacteria;p__Firmicutes_C;c__Negativicutes;o__Veillonellales;f__Veillonellaceae;g__Veillonella;s__Veillonella sp905214495	Oral	Transient decrease	METATRANSCRIPTOMICS	ORAL	Veillonella sp905214495	6.43864	POST	3.8621
129	d__Bacteria;p__Bacteroidota;c__Bacteroidia;o__Bacteroidales;f__Bacteroidaceae;g__Prevotella;s__Prevotella oris	Oral	Transient decrease	METATRANSCRIPTOMICS	ORAL	Prevotella oris	6.38026	POST	3.93397
130	d__Bacteria;p__Proteobacteria;c__Gammaproteobacteria;o__Enterobacterales;f__Pasteurellaceae;g__Haemophilus_D;s__Haemophilus_D parainfluenzae_K	Oral	Transient decrease	METATRANSCRIPTOMICS	ORAL	Haemophilus_D parainfluenzae_K	5.23765	POST	3.07902
131	d__Bacteria;p__Proteobacteria;c__Gammaproteobacteria;o__Burkholderiales;f__Neisseriaceae;g__Neisseria;s__Neisseria perflava	Oral	Transient decrease	METATRANSCRIPTOMICS	ORAL	Neisseria perflava	5.18496	POST	3.39435
132	d__Bacteria;p__Firmicutes;c__Bacilli;o__Lactobacillales;f__Lactobacillaceae;g__Pediococcus;s__Pediococcus pentosaceus	Oral	Transient increase	METAGENOMICS	ORAL	Pediococcus pentosaceus	-40.6204	POST	-20.3102
133	d__Bacteria;p__Bacteroidota;c__Bacteroidia;o__Bacteroidales;f__Paludibacteraceae;g__F0058;s__F0058 sp000163695	Oral	Transient increase	METAGENOMICS	ORAL	F0058 sp000163695	-39.4174	POST	-19.7087
134	d__Bacteria;p__Patescibacteria;c__Saccharimonadia;o__Saccharimonadales;f__Nanogingivalaceae;g__Nanogingivalis;s__Nanogingivalis sp013333405	Oral	Transient increase	METAGENOMICS	ORAL	Nanogingivalis sp013333405	-39.377	POST	-19.6885
135	d__Bacteria;p__Firmicutes_A;c__Clostridia;o__Lachnospirales;f__Lachnospiraceae;g__Lachnoanaerobaculum;s__Lachnoanaerobaculum orale	Oral	Transient increase	METAGENOMICS	ORAL	Lachnoanaerobaculum orale	-37.8837	POST	-18.9419
136	d__Bacteria;p__Firmicutes_A;c__Clostridia;o__Lachnospirales;f__Lachnospiraceae;g__Stomatobaculum;s__Stomatobaculum longum	Oral	Transient increase	METAGENOMICS	ORAL	Stomatobaculum longum	-36.9386	POST	-18.4693
137	d__Bacteria;p__Patescibacteria;c__JAEDAM01;o__Absconditabacterales;f__X112;g__HOT-345;s__HOT-345 sp013333605	Oral	Transient increase	METAGENOMICS	ORAL	HOT-345 sp013333605	-35.2637	POST	-17.6318
138	d__Bacteria;p__Patescibacteria;c__Saccharimonadia;o__Saccharimonadales;f__Nanogingivalaceae;g__Nanogingivalis;s__Nanogingivalis sp015257795	Oral	Transient increase	METAGENOMICS	ORAL	Nanogingivalis sp015257795	-34.7651	POST	-17.3825
139	d__Bacteria;p__Firmicutes;c__Bacilli;o__Lactobacillales;f__Streptococcaceae;g__Streptococcus;s__Streptococcus sp001578805	Oral	Transient increase	METAGENOMICS	ORAL	Streptococcus sp001578805	-34.72	POST	-17.36
140	d__Bacteria;p__Actinobacteriota;c__Actinomycetia;o__Actinomycetales;f__Actinomycetaceae;g__Pauljensenia;s__Pauljensenia sp900554605	Oral	Transient increase	METAGENOMICS	ORAL	Pauljensenia sp900554605	-33.9606	POST	-16.9803
141	d__Bacteria;p__Patescibacteria;c__Saccharimonadia;o__Saccharimonadales;f__Nanogingivalaceae;g__Nanogingivalis;s__Nanogingivalis gingivitcus	Oral	Transient increase	METAGENOMICS	ORAL	Nanogingivalis gingivitcus	-33.9375	POST	-16.9688
142	d__Bacteria;p__Firmicutes_A;c__Clostridia;o__Lachnospirales;f__Lachnospiraceae;g__Lachnoanaerobaculum;s__Lachnoanaerobaculum umeaense	Oral	Transient increase	METAGENOMICS	ORAL	Lachnoanaerobaculum umeaense	-33.7792	POST	-16.8896
143	d__Bacteria;p__Firmicutes;c__Bacilli;o__Staphylococcales;f__Gemellaceae;g__Gemella;s__Gemella morbillorum	Oral	Transient increase	METAGENOMICS	ORAL	Gemella morbillorum	-1.17163	POST	-0.111238
144	d__Bacteria;p__Bacteroidota;c__Bacteroidia;o__Flavobacteriales;f__Weeksellaceae;g__Chryseobacterium;s__Chryseobacterium gleum	Oral	Transient increase	METATRANSCRIPTOMICS	ORAL	Chryseobacterium gleum	-38.8462	POST	-19.4231
145	d__Bacteria;p__Proteobacteria;c__Gammaproteobacteria;o__Enterobacterales;f__Pasteurellaceae;g__Haemophilus_D;s__Haemophilus_D pittmaniae	Oral	Transient increase	METATRANSCRIPTOMICS	ORAL	Haemophilus_D pittmaniae	-38.0025	POST	-19.0012
146	d__Bacteria;p__Patescibacteria;c__Saccharimonadia;o__Saccharimonadales;f__Nanogingivalaceae;g__Nanogingivalis;s__Nanogingivalis gingivitcus	Oral	Transient increase	METATRANSCRIPTOMICS	ORAL	Nanogingivalis gingivitcus	-37.2407	POST	-18.6204
147	d__Bacteria;p__Bacteroidota;c__Bacteroidia;o__Bacteroidales;f__Bacteroidaceae;g__Prevotella;s__Prevotella scopos	Oral	Transient increase	METATRANSCRIPTOMICS	ORAL	Prevotella scopos	-32.6334	POST	-16.3167
148	d__Bacteria;p__Proteobacteria;c__Gammaproteobacteria;o__Enterobacterales;f__Aeromonadaceae;g__Zobellella_D;s__Zobellella_D taiwanensis	Oral	Transient increase	METATRANSCRIPTOMICS	ORAL	Zobellella_D taiwanensis	-30.9815	POST	-15.4907
149	d__Bacteria;p__Proteobacteria;c__Gammaproteobacteria;o__Burkholderiales;f__Burkholderiaceae;g__Aquabacterium;s__Aquabacterium sp016219375	Oral	Transient increase	METATRANSCRIPTOMICS	ORAL	Aquabacterium sp016219375	-30.9615	POST	-15.4807
150	d__Bacteria;p__Proteobacteria;c__Alphaproteobacteria;o__Sphingomonadales;f__Sphingomonadaceae;g__Sphingomonas;s__Sphingomonas sp016743815	Oral	Transient increase	METATRANSCRIPTOMICS	ORAL	Sphingomonas sp016743815	-30.8301	POST	-15.415
151	d__Bacteria;p__Proteobacteria;c__Gammaproteobacteria;o__Burkholderiales;f__Burkholderiaceae;g__Ottowia;s__Ottowia beijingensis	Oral	Transient increase	METATRANSCRIPTOMICS	ORAL	Ottowia beijingensis	-30.1703	POST	-15.0851
152	d__Bacteria;p__Actinobacteriota;c__Actinomycetia;o__Actinomycetales;f__Microbacteriaceae;g__Frigoribacterium;s__Frigoribacterium sp001422285	Oral	Transient increase	METATRANSCRIPTOMICS	ORAL	Frigoribacterium sp001422285	-29.2699	POST	-14.635
153	d__Bacteria;p__Proteobacteria;c__Gammaproteobacteria;o__Enterobacterales;f__Enterobacteriaceae;g__Providencia;s__Providencia huaxiensis	Oral	Transient increase	METATRANSCRIPTOMICS	ORAL	Providencia huaxiensis	-29.0599	POST	-14.5299
154	d__Bacteria;p__Proteobacteria;c__Alphaproteobacteria;o__Rhodobacterales;f__Rhodobacteraceae;g__Paracoccus;s__Paracoccus acridae	Oral	Transient increase	METATRANSCRIPTOMICS	ORAL	Paracoccus acridae	-28.9549	POST	-14.4775
155	d__Bacteria;p__Firmicutes;c__Bacilli;o__Lactobacillales;f__Streptococcaceae;g__Streptococcus;s__Streptococcus alactolyticus	Oral	Transient increase	METATRANSCRIPTOMICS	ORAL	Streptococcus alactolyticus	-28.6914	POST	-14.3457
156	d__Bacteria;p__Proteobacteria;c__Gammaproteobacteria;o__Pseudomonadales;f__DSM-6294;g__UBA2009;s__UBA2009 sp016132445	Oral	Transient increase	METATRANSCRIPTOMICS	ORAL	UBA2009 sp016132445	-28.5806	POST	-14.2903
157	d__Bacteria;p__Actinobacteriota;c__Actinomycetia;o__Actinomycetales;f__Micrococcaceae;g__Kocuria;s__Kocuria palustris_A	Oral	Transient increase	METATRANSCRIPTOMICS	ORAL	Kocuria palustris_A	-28.5513	POST	-14.2757
158	d__Bacteria;p__Actinobacteriota;c__Actinomycetia;o__Mycobacteriales;f__Mycobacteriaceae;g__Corynebacterium;s__Corynebacterium xerosis	Oral	Transient increase	METATRANSCRIPTOMICS	ORAL	Corynebacterium xerosis	-28.4562	POST	-14.2281
