# Supplementary material for: Longitudinal multi-omics analysis of host microbiome architecture and immune responses during short-term spaceflight
Source: Nat Microbiol. 2024 Jun 11;9(7):1661–75. doi: 10.1038/s41564-024-01635-8 (PMC11222149; doi:10.1038/s41564-024-01635-8)
Supplement: Supplementary file 8 — Statistical source data. [file 41564_2024_1635_MOESM8_ESM.xlsx]

## Sheet: 3a
	yvar	timetrend	regclass2	seqtype	dset	Species	diff	variable	value
1	d__Bacteria;p__Proteobacteria;c__Gammaproteobacteria;o__Pseudomonadales;f__Moraxellaceae;g__Acinetobacter;s__Acinetobacter kanungonis	Persistent decrease	Post-Auricular	METATRANSCRIPTOMICS	SKIN	Acinetobacter kanungonis	9.99998e+06	PRE	1.8877
2	d__Bacteria;p__Proteobacteria;c__Gammaproteobacteria;o__Pseudomonadales;f__Moraxellaceae;g__Acinetobacter;s__Acinetobacter towneri_A	Persistent decrease	T-Zone	METATRANSCRIPTOMICS	SKIN	Acinetobacter towneri_A	-19.7215	PRE	-0.185487
3	d__Bacteria;p__Proteobacteria;c__Gammaproteobacteria;o__Pseudomonadales;f__Moraxellaceae;g__Acinetobacter;s__Acinetobacter sp002296655	Persistent decrease	T-Zone	METATRANSCRIPTOMICS	SKIN	Acinetobacter sp002296655	-19.2246	PRE	-0.10409
4	d__Bacteria;p__Firmicutes_A;c__Clostridia;o__Lachnospirales;f__Lachnospiraceae;g__Lachnospira;s__Lachnospira sp000436475	Persistent increase	Gluteal Crease	METAGENOMICS	SKIN	Lachnospira sp000436475	20.038	PRE	0
5	d__Bacteria;p__Actinobacteriota;c__Actinomycetia;o__Mycobacteriales;f__Mycobacteriaceae;g__Corynebacterium;s__Corynebacterium sp001831515	Persistent increase	Belly Button	METATRANSCRIPTOMICS	SKIN	Corynebacterium sp001831515	16.6717	PRE	0
6	d__Bacteria;p__Proteobacteria;c__Alphaproteobacteria;o__Sphingomonadales;f__Sphingomonadaceae;g__Sphingomonas;s__Sphingomonas ginsenosidimutans	Persistent increase	Forearm	METATRANSCRIPTOMICS	SKIN	Sphingomonas ginsenosidimutans	18.7616	PRE	0
7	d__Bacteria;p__Actinobacteriota;c__Actinomycetia;o__Mycobacteriales;f__Mycobacteriaceae;g__Corynebacterium;s__Corynebacterium resistens	Transient decrease	Belly Button	METATRANSCRIPTOMICS	SKIN	Corynebacterium resistens	55.3079	PRE	-27.4662
8	d__Bacteria;p__Actinobacteriota;c__Actinomycetia;o__Mycobacteriales;f__Mycobacteriaceae;g__Corynebacterium;s__Corynebacterium sp900618065	Transient decrease	Belly Button	METATRANSCRIPTOMICS	SKIN	Corynebacterium sp900618065	55.2955	PRE	-26.8022
9	d__Bacteria;p__Actinobacteriota;c__Actinomycetia;o__Mycobacteriales;f__Mycobacteriaceae;g__Corynebacterium;s__Corynebacterium auriscanis	Transient decrease	Belly Button	METATRANSCRIPTOMICS	SKIN	Corynebacterium auriscanis	43.1485	PRE	-21.3668
10	d__Bacteria;p__Actinobacteriota;c__Actinomycetia;o__Mycobacteriales;f__Mycobacteriaceae;g__Corynebacterium;s__Corynebacterium genitalium_A	Transient decrease	Belly Button	METATRANSCRIPTOMICS	SKIN	Corynebacterium genitalium_A	6.17915	PRE	-2.61204
11	d__Bacteria;p__Proteobacteria;c__Alphaproteobacteria;o__Rhodobacterales;f__Rhodobacteraceae;g__Roseovarius;s__Roseovarius litoreus	Transient decrease	Gluteal Crease	METATRANSCRIPTOMICS	SKIN	Roseovarius litoreus	11.6287	PRE	-5.98793
12	d__Bacteria;p__Bacteroidota;c__Bacteroidia;o__Bacteroidales;f__Bacteroidaceae;g__Alloprevotella;s__Alloprevotella sp015259235	Transient decrease	T-Zone	METATRANSCRIPTOMICS	SKIN	Alloprevotella sp015259235	33.757	PRE	-15.1594
13	d__Bacteria;p__Proteobacteria;c__Gammaproteobacteria;o__Xanthomonadales;f__Xanthomonadaceae;g__Pseudoxanthomonas_A;s__Pseudoxanthomonas_A sp900104255	Transient increase	Armpit	METAGENOMICS	SKIN	Pseudoxanthomonas_A sp900104255	-39.7928	PRE	19.8964
14	d__Bacteria;p__Proteobacteria;c__Alphaproteobacteria;o__Caulobacterales;f__Caulobacteraceae;g__CAISGS01;s__CAISGS01 sp017418605	Transient increase	Armpit	METAGENOMICS	SKIN	CAISGS01 sp017418605	-38.9821	PRE	28.6777
15	d__Bacteria;p__Proteobacteria;c__Gammaproteobacteria;o__Xanthomonadales;f__Xanthomonadaceae;g__Pseudoxanthomonas_A;s__Pseudoxanthomonas_A sp001427585	Transient increase	Armpit	METAGENOMICS	SKIN	Pseudoxanthomonas_A sp001427585	-37.4467	PRE	18.7234
16	d__Bacteria;p__Proteobacteria;c__Gammaproteobacteria;o__Xanthomonadales;f__Xanthomonadaceae;g__Pseudoxanthomonas_A;s__Pseudoxanthomonas_A sp900116385	Transient increase	Armpit	METAGENOMICS	SKIN	Pseudoxanthomonas_A sp900116385	-36.6497	PRE	18.3249
17	d__Bacteria;p__Proteobacteria;c__Gammaproteobacteria;o__Burkholderiales;f__Neisseriaceae;g__Eikenella;s__Eikenella halliae	Transient increase	Armpit	METAGENOMICS	SKIN	Eikenella halliae	-36.3862	PRE	18.1931
18	d__Bacteria;p__Proteobacteria;c__Gammaproteobacteria;o__Burkholderiales;f__Neisseriaceae;g__Eikenella;s__Eikenella corrodens_B	Transient increase	Armpit	METAGENOMICS	SKIN	Eikenella corrodens_B	-35.3577	PRE	17.6788
19	d__Bacteria;p__Proteobacteria;c__Gammaproteobacteria;o__Burkholderiales;f__Neisseriaceae;g__Kingella_A;s__Kingella_A denitrificans	Transient increase	Armpit	METAGENOMICS	SKIN	Kingella_A denitrificans	-35.178	PRE	17.589
20	d__Bacteria;p__Proteobacteria;c__Gammaproteobacteria;o__Burkholderiales;f__Neisseriaceae;g__Eikenella;s__Eikenella exigua	Transient increase	Armpit	METAGENOMICS	SKIN	Eikenella exigua	-33.7936	PRE	16.8968
21	d__Bacteria;p__Firmicutes_A;c__Clostridia;o__Lachnospirales;f__Lachnospiraceae;g__Oribacterium;s__Oribacterium sp015258095	Transient increase	Armpit	METAGENOMICS	SKIN	Oribacterium sp015258095	-33.1389	PRE	16.5695
22	d__Bacteria;p__Bacteroidota;c__Bacteroidia;o__Chitinophagales;f__Chitinophagaceae;g__Sediminibacterium;s__Sediminibacterium sp017537025	Transient increase	Armpit	METAGENOMICS	SKIN	Sediminibacterium sp017537025	-32.9042	PRE	16.4521
23	d__Bacteria;p__Proteobacteria;c__Alphaproteobacteria;o__Caulobacterales;f__Caulobacteraceae;g__CAISGS01;s__CAISGS01 sp017418605	Transient increase	Belly Button	METAGENOMICS	SKIN	CAISGS01 sp017418605	-38.9821	PRE	28.6777
24	d__Bacteria;p__Actinobacteriota;c__Actinomycetia;o__Actinomycetales;f__Bifidobacteriaceae;g__Bifidobacterium;s__Bifidobacterium dentium	Transient increase	Belly Button	METAGENOMICS	SKIN	Bifidobacterium dentium	-35.2408	PRE	17.6204
25	d__Bacteria;p__Proteobacteria;c__Alphaproteobacteria;o__Rhizobiales;f__Xanthobacteraceae;g__Bradyrhizobium;s__Bradyrhizobium denitrificans	Transient increase	Belly Button	METAGENOMICS	SKIN	Bradyrhizobium denitrificans	-22.0291	PRE	10.7167
26	d__Bacteria;p__Proteobacteria;c__Alphaproteobacteria;o__Rhizobiales;f__Rhizobiaceae;g__Mesorhizobium;s__Mesorhizobium terrae	Transient increase	Belly Button	METAGENOMICS	SKIN	Mesorhizobium terrae	-21.1677	PRE	10.7406
27	d__Bacteria;p__Proteobacteria;c__Alphaproteobacteria;o__Caulobacterales;f__Caulobacteraceae;g__CAISGS01;s__CAISGS01 sp017418605	Transient increase	Forearm	METAGENOMICS	SKIN	CAISGS01 sp017418605	-38.9821	PRE	28.6777
28	d__Bacteria;p__Proteobacteria;c__Gammaproteobacteria;o__Burkholderiales;f__Burkholderiaceae;g__Burkholderia;s__Burkholderia vietnamiensis	Transient increase	Forearm	METAGENOMICS	SKIN	Burkholderia vietnamiensis	-37.4657	PRE	18.7329
29	d__Bacteria;p__Actinobacteriota;c__Actinomycetia;o__Actinomycetales;f__Micrococcaceae;g__Pseudarthrobacter;s__Pseudarthrobacter oxydans	Transient increase	Forearm	METAGENOMICS	SKIN	Pseudarthrobacter oxydans	-36.253	PRE	18.1265
30	d__Bacteria;p__Cyanobacteria;c__Cyanobacteriia;o__Cyanobacteriales;f__Microcoleaceae;g__Limnospira;s__Limnospira fusiformis	Transient increase	Forearm	METAGENOMICS	SKIN	Limnospira fusiformis	-36.0003	PRE	18.0001
31	d__Bacteria;p__Proteobacteria;c__Alphaproteobacteria;o__Rhizobiales;f__Xanthobacteraceae;g__Bradyrhizobium;s__Bradyrhizobium denitrificans	Transient increase	Forearm	METAGENOMICS	SKIN	Bradyrhizobium denitrificans	-22.0291	PRE	10.7167
32	d__Bacteria;p__Proteobacteria;c__Alphaproteobacteria;o__Rhizobiales;f__Rhizobiaceae;g__Mesorhizobium;s__Mesorhizobium terrae	Transient increase	Forearm	METAGENOMICS	SKIN	Mesorhizobium terrae	-21.1677	PRE	10.7406
33	d__Bacteria;p__Firmicutes;c__Bacilli;o__Staphylococcales;f__Staphylococcaceae;g__Staphylococcus;s__Staphylococcus pasteuri	Transient increase	Forearm	METAGENOMICS	SKIN	Staphylococcus pasteuri	-17.388	PRE	7.27406
34	d__Bacteria;p__Firmicutes;c__Bacilli;o__Lactobacillales;f__Lactobacillaceae;g__Lactobacillus;s__Lactobacillus amylovorus	Transient increase	Gluteal Crease	METAGENOMICS	SKIN	Lactobacillus amylovorus	-44.7193	PRE	22.3596
35	d__Bacteria;p__Proteobacteria;c__Gammaproteobacteria;o__Enterobacterales;f__Enterobacteriaceae;g__Enterobacter;s__Enterobacter hormaechei_A	Transient increase	Gluteal Crease	METAGENOMICS	SKIN	Enterobacter hormaechei_A	-42.0508	PRE	21.0254
36	d__Bacteria;p__Proteobacteria;c__Gammaproteobacteria;o__Burkholderiales;f__Burkholderiaceae;g__Comamonas;s__Comamonas terrigena	Transient increase	Gluteal Crease	METAGENOMICS	SKIN	Comamonas terrigena	-41.1652	PRE	20.5826
37	d__Bacteria;p__Proteobacteria;c__Gammaproteobacteria;o__Burkholderiales;f__Burkholderiaceae;g__Comamonas;s__Comamonas thiooxydans	Transient increase	Gluteal Crease	METAGENOMICS	SKIN	Comamonas thiooxydans	-41.1444	PRE	20.5722
38	d__Bacteria;p__Proteobacteria;c__Gammaproteobacteria;o__Enterobacterales;f__Enterobacteriaceae;g__Enterobacter;s__Enterobacter kobei	Transient increase	Gluteal Crease	METAGENOMICS	SKIN	Enterobacter kobei	-40.9991	PRE	20.4996
39	d__Bacteria;p__Proteobacteria;c__Gammaproteobacteria;o__Pseudomonadales;f__Pseudomonadaceae;g__Pseudomonas;s__Pseudomonas nitroreducens_B	Transient increase	Gluteal Crease	METAGENOMICS	SKIN	Pseudomonas nitroreducens_B	-40.5073	PRE	20.2537
40	d__Bacteria;p__Proteobacteria;c__Gammaproteobacteria;o__Enterobacterales;f__Enterobacteriaceae;g__Escherichia;s__Escherichia albertii	Transient increase	Gluteal Crease	METAGENOMICS	SKIN	Escherichia albertii	-40.3582	PRE	20.1791
41	d__Bacteria;p__Firmicutes;c__Bacilli;o__Lactobacillales;f__Lactobacillaceae;g__Limosilactobacillus;s__Limosilactobacillus portuensis	Transient increase	Gluteal Crease	METAGENOMICS	SKIN	Limosilactobacillus portuensis	-40.2213	PRE	20.1106
42	d__Bacteria;p__Proteobacteria;c__Gammaproteobacteria;o__Burkholderiales;f__Burkholderiaceae;g__Burkholderia;s__Burkholderia multivorans	Transient increase	Gluteal Crease	METAGENOMICS	SKIN	Burkholderia multivorans	-40.1933	PRE	20.0967
43	d__Bacteria;p__Firmicutes_A;c__Clostridia;o__Clostridiales;f__Clostridiaceae;g__Clostridium;s__Clostridium sp900759995	Transient increase	Gluteal Crease	METAGENOMICS	SKIN	Clostridium sp900759995	-39.8837	PRE	19.9418
44	d__Bacteria;p__Proteobacteria;c__Alphaproteobacteria;o__Caulobacterales;f__Caulobacteraceae;g__CAISGS01;s__CAISGS01 sp017418605	Transient increase	Nape of Neck	METAGENOMICS	SKIN	CAISGS01 sp017418605	-38.9821	PRE	28.6777
45	d__Bacteria;p__Firmicutes;c__Bacilli;o__Staphylococcales;f__Staphylococcaceae;g__Staphylococcus;s__Staphylococcus auricularis	Transient increase	Nape of Neck	METAGENOMICS	SKIN	Staphylococcus auricularis	-36.3835	PRE	18.1917
46	d__Bacteria;p__Firmicutes;c__Bacilli;o__Staphylococcales;f__Staphylococcaceae;g__Staphylococcus;s__Staphylococcus carnosus	Transient increase	Nape of Neck	METAGENOMICS	SKIN	Staphylococcus carnosus	-32.0414	PRE	16.0207
47	d__Bacteria;p__Proteobacteria;c__Gammaproteobacteria;o__Pseudomonadales;f__Pseudomonadaceae;g__Pseudomonas_E;s__Pseudomonas_E parafulva_B	Transient increase	Nape of Neck	METAGENOMICS	SKIN	Pseudomonas_E parafulva_B	-28.2327	PRE	14.1164
48	d__Bacteria;p__Proteobacteria;c__Alphaproteobacteria;o__Rhizobiales;f__Xanthobacteraceae;g__Bradyrhizobium;s__Bradyrhizobium denitrificans	Transient increase	Nape of Neck	METAGENOMICS	SKIN	Bradyrhizobium denitrificans	-22.0291	PRE	10.7167
49	d__Bacteria;p__Proteobacteria;c__Alphaproteobacteria;o__Rhizobiales;f__Rhizobiaceae;g__Mesorhizobium;s__Mesorhizobium terrae	Transient increase	Nape of Neck	METAGENOMICS	SKIN	Mesorhizobium terrae	-21.1677	PRE	10.7406
50	d__Bacteria;p__Proteobacteria;c__Alphaproteobacteria;o__Caulobacterales;f__Caulobacteraceae;g__CAISGS01;s__CAISGS01 sp017418605	Transient increase	Post-Auricular	METAGENOMICS	SKIN	CAISGS01 sp017418605	-38.9821	PRE	28.6777
51	d__Bacteria;p__Proteobacteria;c__Alphaproteobacteria;o__Rhizobiales;f__Xanthobacteraceae;g__Bradyrhizobium;s__Bradyrhizobium denitrificans	Transient increase	Post-Auricular	METAGENOMICS	SKIN	Bradyrhizobium denitrificans	-22.0291	PRE	10.7167
52	d__Bacteria;p__Proteobacteria;c__Alphaproteobacteria;o__Rhizobiales;f__Rhizobiaceae;g__Mesorhizobium;s__Mesorhizobium terrae	Transient increase	Post-Auricular	METAGENOMICS	SKIN	Mesorhizobium terrae	-21.1677	PRE	10.7406
53	d__Bacteria;p__Proteobacteria;c__Alphaproteobacteria;o__Caulobacterales;f__Caulobacteraceae;g__CAISGS01;s__CAISGS01 sp017418605	Transient increase	T-Zone	METAGENOMICS	SKIN	CAISGS01 sp017418605	-38.9821	PRE	28.6777
54	d__Bacteria;p__Proteobacteria;c__Alphaproteobacteria;o__Rhizobiales;f__Xanthobacteraceae;g__Bradyrhizobium;s__Bradyrhizobium denitrificans	Transient increase	T-Zone	METAGENOMICS	SKIN	Bradyrhizobium denitrificans	-22.0291	PRE	10.7167
55	d__Bacteria;p__Proteobacteria;c__Alphaproteobacteria;o__Rhizobiales;f__Rhizobiaceae;g__Mesorhizobium;s__Mesorhizobium terrae	Transient increase	T-Zone	METAGENOMICS	SKIN	Mesorhizobium terrae	-21.1677	PRE	10.7406
56	d__Bacteria;p__Proteobacteria;c__Alphaproteobacteria;o__Rhizobiales;f__Rhizobiaceae;g__Mesorhizobium;s__Mesorhizobium sp001899205	Transient increase	Toe Web Space	METAGENOMICS	SKIN	Mesorhizobium sp001899205	-42.0309	PRE	21.0154
57	d__Bacteria;p__Proteobacteria;c__Gammaproteobacteria;o__Burkholderiales;f__Rhodocyclaceae;g__Zoogloea;s__Zoogloea sp017309145	Transient increase	Toe Web Space	METAGENOMICS	SKIN	Zoogloea sp017309145	-39.2639	PRE	19.6319
58	d__Bacteria;p__Proteobacteria;c__Alphaproteobacteria;o__Rhizobiales;f__Beijerinckiaceae;g__Methylobacterium;s__Methylobacterium sp003111705	Transient increase	Toe Web Space	METAGENOMICS	SKIN	Methylobacterium sp003111705	-39.2152	PRE	19.6076
59	d__Bacteria;p__Proteobacteria;c__Alphaproteobacteria;o__Caulobacterales;f__Caulobacteraceae;g__CAISGS01;s__CAISGS01 sp017418605	Transient increase	Toe Web Space	METAGENOMICS	SKIN	CAISGS01 sp017418605	-38.9821	PRE	28.6777
60	d__Bacteria;p__Proteobacteria;c__Alphaproteobacteria;o__Rhizobiales;f__Rhizobiaceae;g__Agrobacterium;s__Agrobacterium pusense	Transient increase	Toe Web Space	METAGENOMICS	SKIN	Agrobacterium pusense	-38.2803	PRE	19.1401
61	d__Bacteria;p__Proteobacteria;c__Alphaproteobacteria;o__Rhizobiales;f__Rhizobiaceae;g__Shinella;s__Shinella sp001262505	Transient increase	Toe Web Space	METAGENOMICS	SKIN	Shinella sp001262505	-38.2724	PRE	19.1362
62	d__Bacteria;p__Proteobacteria;c__Gammaproteobacteria;o__Burkholderiales;f__Burkholderiaceae;g__Massilia;s__Massilia oculi	Transient increase	Toe Web Space	METAGENOMICS	SKIN	Massilia oculi	-37.2762	PRE	18.6381
63	d__Bacteria;p__Proteobacteria;c__Gammaproteobacteria;o__Pseudomonadales;f__Moraxellaceae;g__Psychrobacter;s__Psychrobacter sp000511655	Transient increase	Toe Web Space	METAGENOMICS	SKIN	Psychrobacter sp000511655	-36.9586	PRE	18.4793
64	d__Bacteria;p__Proteobacteria;c__Alphaproteobacteria;o__Sphingomonadales;f__Sphingomonadaceae;g__Sphingomonas;s__Sphingomonas endophytica_A	Transient increase	Toe Web Space	METAGENOMICS	SKIN	Sphingomonas endophytica_A	-34.8457	PRE	17.4228
65	d__Bacteria;p__Proteobacteria;c__Alphaproteobacteria;o__Rhizobiales;f__Beijerinckiaceae;g__Methylobacterium;s__Methylobacterium thiocyanatum	Transient increase	Toe Web Space	METAGENOMICS	SKIN	Methylobacterium thiocyanatum	-34.6637	PRE	17.3318
66	d__Bacteria;p__Firmicutes;c__Bacilli;o__Lactobacillales;f__Lactobacillaceae;g__Lactobacillus;s__Lactobacillus pullistercoris	Transient increase	Armpit	METATRANSCRIPTOMICS	SKIN	Lactobacillus pullistercoris	-41.7951	PRE	20.8976
67	d__Archaea;p__Halobacteriota;c__Halobacteria;o__Halobacteriales;f__Haloferacaceae;g__Halobellus;s__Halobellus rufus	Transient increase	Armpit	METATRANSCRIPTOMICS	SKIN	Halobellus rufus	-40.8498	PRE	20.4249
68	d__Bacteria;p__Proteobacteria;c__Alphaproteobacteria;o__Caulobacterales;f__Caulobacteraceae;g__CAISGS01;s__CAISGS01 sp017418605	Transient increase	Armpit	METATRANSCRIPTOMICS	SKIN	CAISGS01 sp017418605	-29.4013	PRE	5.28988
69	d__Bacteria;p__Nitrospirota;c__Nitrospiria;o__Nitrospirales;f__Nitrospiraceae;g__Nitrospira_F;s__Nitrospira_F inopinata	Transient increase	Armpit	METATRANSCRIPTOMICS	SKIN	Nitrospira_F inopinata	-25.0307	PRE	22.9742
70	d__Bacteria;p__Firmicutes_A;c__Clostridia;o__Lachnospirales;f__Lachnospiraceae;g__Blautia_A;s__Blautia_A massiliensis	Transient increase	Belly Button	METATRANSCRIPTOMICS	SKIN	Blautia_A massiliensis	-43.4189	PRE	21.7094
71	d__Bacteria;p__Firmicutes_A;c__Clostridia;o__Lachnospirales;f__Lachnospiraceae;g__Blautia_A;s__Blautia_A sp900751995	Transient increase	Belly Button	METATRANSCRIPTOMICS	SKIN	Blautia_A sp900751995	-38.5993	PRE	19.2996
72	d__Bacteria;p__Actinobacteriota;c__Actinomycetia;o__Actinomycetales;f__Bifidobacteriaceae;g__Bifidobacterium;s__Bifidobacterium dentium	Transient increase	Belly Button	METATRANSCRIPTOMICS	SKIN	Bifidobacterium dentium	-36.1921	PRE	18.0961
73	d__Bacteria;p__Actinobacteriota;c__Actinomycetia;o__Actinomycetales;f__Bifidobacteriaceae;g__Bifidobacterium;s__Bifidobacterium bifidum	Transient increase	Belly Button	METATRANSCRIPTOMICS	SKIN	Bifidobacterium bifidum	-34.6493	PRE	17.3246
74	d__Bacteria;p__Actinobacteriota;c__Actinomycetia;o__Actinomycetales;f__Quadrisphaeraceae;g__Pseudokineococcus;s__Pseudokineococcus lusitanus	Transient increase	Belly Button	METATRANSCRIPTOMICS	SKIN	Pseudokineococcus lusitanus	-34.4374	PRE	17.2187
75	d__Bacteria;p__Proteobacteria;c__Alphaproteobacteria;o__Caulobacterales;f__Caulobacteraceae;g__CAISGS01;s__CAISGS01 sp017418605	Transient increase	Belly Button	METATRANSCRIPTOMICS	SKIN	CAISGS01 sp017418605	-29.4013	PRE	5.28988
76	d__Bacteria;p__Proteobacteria;c__Alphaproteobacteria;o__Sphingomonadales;f__Sphingomonadaceae;g__Sphingomonas;s__Sphingomonas zeae	Transient increase	Forearm	METATRANSCRIPTOMICS	SKIN	Sphingomonas zeae	-44.1955	PRE	22.0977
77	d__Archaea;p__Halobacteriota;c__Halobacteria;o__Halobacteriales;f__Haloarculaceae;g__Natronomonas;s__Natronomonas sp009741925	Transient increase	Forearm	METATRANSCRIPTOMICS	SKIN	Natronomonas sp009741925	-43.6345	PRE	21.8172
78	d__Archaea;p__Halobacteriota;c__Halobacteria;o__Halobacteriales;f__Haloarculaceae;g__Natronomonas;s__Natronomonas gomsonensis	Transient increase	Forearm	METATRANSCRIPTOMICS	SKIN	Natronomonas gomsonensis	-42.2782	PRE	21.1391
79	d__Bacteria;p__Proteobacteria;c__Alphaproteobacteria;o__Caulobacterales;f__Caulobacteraceae;g__CAISGS01;s__CAISGS01 sp017418605	Transient increase	Forearm	METATRANSCRIPTOMICS	SKIN	CAISGS01 sp017418605	-29.4013	PRE	5.28988
80	d__Bacteria;p__Firmicutes_A;c__Clostridia;o__Tissierellales;f__Peptoniphilaceae;g__Ezakiella;s__Ezakiella sp900540185	Transient increase	Gluteal Crease	METATRANSCRIPTOMICS	SKIN	Ezakiella sp900540185	-47.95	PRE	23.975
81	d__Bacteria;p__Firmicutes_A;c__Clostridia;o__Tissierellales;f__Peptoniphilaceae;g__Ezakiella;s__Ezakiella massiliensis	Transient increase	Gluteal Crease	METATRANSCRIPTOMICS	SKIN	Ezakiella massiliensis	-46.6984	PRE	23.3492
82	d__Bacteria;p__Bacteroidota;c__Bacteroidia;o__Bacteroidales;f__Bacteroidaceae;g__Prevotella;s__Prevotella sp000758925	Transient increase	Gluteal Crease	METATRANSCRIPTOMICS	SKIN	Prevotella sp000758925	-45.8255	PRE	22.9127
83	d__Bacteria;p__Bacteroidota;c__Bacteroidia;o__Bacteroidales;f__Porphyromonadaceae;g__Porphyromonas_A;s__Porphyromonas_A somerae	Transient increase	Gluteal Crease	METATRANSCRIPTOMICS	SKIN	Porphyromonas_A somerae	-45.7953	PRE	22.8976
84	d__Bacteria;p__Firmicutes_A;c__Clostridia;o__Tissierellales;f__Peptoniphilaceae;g__Fenollaria;s__Fenollaria sp905332505	Transient increase	Gluteal Crease	METATRANSCRIPTOMICS	SKIN	Fenollaria sp905332505	-44.8261	PRE	22.413
85	d__Bacteria;p__Bacteroidota;c__Bacteroidia;o__Bacteroidales;f__Porphyromonadaceae;g__Porphyromonas;s__Porphyromonas uenonis	Transient increase	Gluteal Crease	METATRANSCRIPTOMICS	SKIN	Porphyromonas uenonis	-44.7883	PRE	22.3942
86	d__Bacteria;p__Bacteroidota;c__Bacteroidia;o__Bacteroidales;f__Bacteroidaceae;g__Prevotella;s__Prevotella colorans	Transient increase	Gluteal Crease	METATRANSCRIPTOMICS	SKIN	Prevotella colorans	-44.2656	PRE	22.1328
87	d__Bacteria;p__Bacteroidota;c__Bacteroidia;o__Bacteroidales;f__Bacteroidaceae;g__Prevotella;s__Prevotella timonensis_A	Transient increase	Gluteal Crease	METATRANSCRIPTOMICS	SKIN	Prevotella timonensis_A	-43.6415	PRE	21.8208
88	d__Bacteria;p__Actinobacteriota;c__Coriobacteriia;o__Coriobacteriales;f__Eggerthellaceae;g__Eggerthella;s__Eggerthella lenta	Transient increase	Gluteal Crease	METATRANSCRIPTOMICS	SKIN	Eggerthella lenta	-42.2716	PRE	21.1358
89	d__Bacteria;p__Firmicutes;c__Bacilli;o__Lactobacillales;f__Streptococcaceae;g__Streptococcus;s__Streptococcus pasteurianus	Transient increase	Gluteal Crease	METATRANSCRIPTOMICS	SKIN	Streptococcus pasteurianus	-42.0305	PRE	21.0152
90	d__Bacteria;p__Proteobacteria;c__Gammaproteobacteria;o__Burkholderiales;f__Burkholderiaceae;g__Variovorax;s__Variovorax sp003019815	Transient increase	Nape of Neck	METATRANSCRIPTOMICS	SKIN	Variovorax sp003019815	-44.7058	PRE	22.3529
91	d__Archaea;p__Halobacteriota;c__Halobacteria;o__Halobacteriales;f__Haloferacaceae;g__Halobellus;s__Halobellus rufus	Transient increase	Nape of Neck	METATRANSCRIPTOMICS	SKIN	Halobellus rufus	-40.8498	PRE	20.4249
92	d__Bacteria;p__Firmicutes;c__Bacilli;o__Bacillales;f__Anoxybacillaceae;g__Anoxybacillus;s__Anoxybacillus flavithermus_G	Transient increase	Nape of Neck	METATRANSCRIPTOMICS	SKIN	Anoxybacillus flavithermus_G	-38.0023	PRE	19.0011
93	d__Bacteria;p__Proteobacteria;c__Alphaproteobacteria;o__Caulobacterales;f__Caulobacteraceae;g__CAISGS01;s__CAISGS01 sp017418605	Transient increase	Nape of Neck	METATRANSCRIPTOMICS	SKIN	CAISGS01 sp017418605	-29.4013	PRE	5.28988
94	d__Bacteria;p__Proteobacteria;c__Alphaproteobacteria;o__Sphingomonadales;f__Sphingomonadaceae;g__Sphingopyxis;s__Sphingopyxis sp014595975	Transient increase	Post-Auricular	METATRANSCRIPTOMICS	SKIN	Sphingopyxis sp014595975	-35.7469	PRE	17.8735
95	d__Bacteria;p__Proteobacteria;c__Alphaproteobacteria;o__Caulobacterales;f__Caulobacteraceae;g__CAISGS01;s__CAISGS01 sp017418605	Transient increase	Post-Auricular	METATRANSCRIPTOMICS	SKIN	CAISGS01 sp017418605	-29.4013	PRE	5.28988
96	d__Bacteria;p__Firmicutes;c__Bacilli;o__Staphylococcales;f__Staphylococcaceae;g__Staphylococcus;s__Staphylococcus auricularis	Transient increase	Post-Auricular	METATRANSCRIPTOMICS	SKIN	Staphylococcus auricularis	-22.931	PRE	21.2416
97	d__Bacteria;p__Proteobacteria;c__Gammaproteobacteria;o__Enterobacterales;f__Aeromonadaceae;g__Oceanisphaera;s__Oceanisphaera sp012518835	Transient increase	T-Zone	METATRANSCRIPTOMICS	SKIN	Oceanisphaera sp012518835	-41.4771	PRE	20.7386
98	d__Bacteria;p__Bacteroidota;c__Bacteroidia;o__Bacteroidales;f__Bacteroidaceae;g__Alloprevotella;s__Alloprevotella sp900541335	Transient increase	T-Zone	METATRANSCRIPTOMICS	SKIN	Alloprevotella sp900541335	-34.5895	PRE	17.2948
99	d__Bacteria;p__Proteobacteria;c__Alphaproteobacteria;o__Caulobacterales;f__Caulobacteraceae;g__CAISGS01;s__CAISGS01 sp017418605	Transient increase	T-Zone	METATRANSCRIPTOMICS	SKIN	CAISGS01 sp017418605	-29.4013	PRE	5.28988
100	d__Bacteria;p__Proteobacteria;c__Gammaproteobacteria;o__Burkholderiales;f__Burkholderiaceae;g__Tepidimonas;s__Tepidimonas fonticaldi	Transient increase	Toe Web Space	METATRANSCRIPTOMICS	SKIN	Tepidimonas fonticaldi	-45.1293	PRE	22.5647
101	d__Bacteria;p__Proteobacteria;c__Alphaproteobacteria;o__Sphingomonadales;f__Sphingomonadaceae;g__Sphingomonas;s__Sphingomonas hankookensis	Transient increase	Toe Web Space	METATRANSCRIPTOMICS	SKIN	Sphingomonas hankookensis	-43.7474	PRE	21.8737
102	d__Bacteria;p__Proteobacteria;c__Alphaproteobacteria;o__Sphingomonadales;f__Sphingomonadaceae;g__Sphingomonas;s__Sphingomonas sp003951315	Transient increase	Toe Web Space	METATRANSCRIPTOMICS	SKIN	Sphingomonas sp003951315	-42.1783	PRE	21.0891
103	d__Bacteria;p__Proteobacteria;c__Alphaproteobacteria;o__Sphingomonadales;f__Sphingomonadaceae;g__Sphingomonas;s__Sphingomonas sp014193845	Transient increase	Toe Web Space	METATRANSCRIPTOMICS	SKIN	Sphingomonas sp014193845	-40.1845	PRE	20.0922
104	d__Bacteria;p__Proteobacteria;c__Alphaproteobacteria;o__Sphingomonadales;f__Sphingomonadaceae;g__Sphingomonas;s__Sphingomonas palmae	Transient increase	Toe Web Space	METATRANSCRIPTOMICS	SKIN	Sphingomonas palmae	-38.8012	PRE	19.4006
105	d__Bacteria;p__Proteobacteria;c__Alphaproteobacteria;o__Rhizobiales;f__Rhizobiaceae;g__Agrobacterium;s__Agrobacterium sp900468285	Transient increase	Toe Web Space	METATRANSCRIPTOMICS	SKIN	Agrobacterium sp900468285	-38.5263	PRE	19.2631
106	d__Bacteria;p__Proteobacteria;c__Alphaproteobacteria;o__Sphingomonadales;f__Sphingomonadaceae;g__Sphingomonas;s__Sphingomonas hominis	Transient increase	Toe Web Space	METATRANSCRIPTOMICS	SKIN	Sphingomonas hominis	-37.9035	PRE	18.9517
107	d__Bacteria;p__Actinobacteriota;c__Actinomycetia;o__Mycobacteriales;f__Pseudonocardiaceae;g__Actinomycetospora;s__Actinomycetospora corticicola	Transient increase	Toe Web Space	METATRANSCRIPTOMICS	SKIN	Actinomycetospora corticicola	-37.6396	PRE	18.8198
108	d__Bacteria;p__Proteobacteria;c__Alphaproteobacteria;o__Rhizobiales;f__Devosiaceae;g__Devosia;s__Devosia sp001425445	Transient increase	Toe Web Space	METATRANSCRIPTOMICS	SKIN	Devosia sp001425445	-37.2843	PRE	18.6421
109	d__Bacteria;p__Proteobacteria;c__Alphaproteobacteria;o__Sphingomonadales;f__Sphingomonadaceae;g__Sphingomonas;s__Sphingomonas sp001421355	Transient increase	Toe Web Space	METATRANSCRIPTOMICS	SKIN	Sphingomonas sp001421355	-36.8219	PRE	18.4109
110	d__Bacteria;p__Proteobacteria;c__Gammaproteobacteria;o__Pseudomonadales;f__Moraxellaceae;g__Acinetobacter;s__Acinetobacter kanungonis	Persistent decrease	Post-Auricular	METATRANSCRIPTOMICS	SKIN	Acinetobacter kanungonis	9.99998e+06	POST	-21.0048
111	d__Bacteria;p__Proteobacteria;c__Gammaproteobacteria;o__Pseudomonadales;f__Moraxellaceae;g__Acinetobacter;s__Acinetobacter towneri_A	Persistent decrease	T-Zone	METATRANSCRIPTOMICS	SKIN	Acinetobacter towneri_A	-19.7215	POST	-19.907
112	d__Bacteria;p__Proteobacteria;c__Gammaproteobacteria;o__Pseudomonadales;f__Moraxellaceae;g__Acinetobacter;s__Acinetobacter sp002296655	Persistent decrease	T-Zone	METATRANSCRIPTOMICS	SKIN	Acinetobacter sp002296655	-19.2246	POST	-19.3287
113	d__Bacteria;p__Firmicutes_A;c__Clostridia;o__Lachnospirales;f__Lachnospiraceae;g__Lachnospira;s__Lachnospira sp000436475	Persistent increase	Gluteal Crease	METAGENOMICS	SKIN	Lachnospira sp000436475	20.038	POST	20.038
114	d__Bacteria;p__Actinobacteriota;c__Actinomycetia;o__Mycobacteriales;f__Mycobacteriaceae;g__Corynebacterium;s__Corynebacterium sp001831515	Persistent increase	Belly Button	METATRANSCRIPTOMICS	SKIN	Corynebacterium sp001831515	16.6717	POST	16.6717
115	d__Bacteria;p__Proteobacteria;c__Alphaproteobacteria;o__Sphingomonadales;f__Sphingomonadaceae;g__Sphingomonas;s__Sphingomonas ginsenosidimutans	Persistent increase	Forearm	METATRANSCRIPTOMICS	SKIN	Sphingomonas ginsenosidimutans	18.7616	POST	18.7616
116	d__Bacteria;p__Actinobacteriota;c__Actinomycetia;o__Mycobacteriales;f__Mycobacteriaceae;g__Corynebacterium;s__Corynebacterium resistens	Transient decrease	Belly Button	METATRANSCRIPTOMICS	SKIN	Corynebacterium resistens	55.3079	POST	27.8417
117	d__Bacteria;p__Actinobacteriota;c__Actinomycetia;o__Mycobacteriales;f__Mycobacteriaceae;g__Corynebacterium;s__Corynebacterium sp900618065	Transient decrease	Belly Button	METATRANSCRIPTOMICS	SKIN	Corynebacterium sp900618065	55.2955	POST	28.4933
118	d__Bacteria;p__Actinobacteriota;c__Actinomycetia;o__Mycobacteriales;f__Mycobacteriaceae;g__Corynebacterium;s__Corynebacterium auriscanis	Transient decrease	Belly Button	METATRANSCRIPTOMICS	SKIN	Corynebacterium auriscanis	43.1485	POST	21.7817
119	d__Bacteria;p__Actinobacteriota;c__Actinomycetia;o__Mycobacteriales;f__Mycobacteriaceae;g__Corynebacterium;s__Corynebacterium genitalium_A	Transient decrease	Belly Button	METATRANSCRIPTOMICS	SKIN	Corynebacterium genitalium_A	6.17915	POST	3.56712
120	d__Bacteria;p__Proteobacteria;c__Alphaproteobacteria;o__Rhodobacterales;f__Rhodobacteraceae;g__Roseovarius;s__Roseovarius litoreus	Transient decrease	Gluteal Crease	METATRANSCRIPTOMICS	SKIN	Roseovarius litoreus	11.6287	POST	5.64077
121	d__Bacteria;p__Bacteroidota;c__Bacteroidia;o__Bacteroidales;f__Bacteroidaceae;g__Alloprevotella;s__Alloprevotella sp015259235	Transient decrease	T-Zone	METATRANSCRIPTOMICS	SKIN	Alloprevotella sp015259235	33.757	POST	18.5976
122	d__Bacteria;p__Proteobacteria;c__Gammaproteobacteria;o__Xanthomonadales;f__Xanthomonadaceae;g__Pseudoxanthomonas_A;s__Pseudoxanthomonas_A sp900104255	Transient increase	Armpit	METAGENOMICS	SKIN	Pseudoxanthomonas_A sp900104255	-39.7928	POST	-19.8964
123	d__Bacteria;p__Proteobacteria;c__Alphaproteobacteria;o__Caulobacterales;f__Caulobacteraceae;g__CAISGS01;s__CAISGS01 sp017418605	Transient increase	Armpit	METAGENOMICS	SKIN	CAISGS01 sp017418605	-38.9821	POST	-10.3044
124	d__Bacteria;p__Proteobacteria;c__Gammaproteobacteria;o__Xanthomonadales;f__Xanthomonadaceae;g__Pseudoxanthomonas_A;s__Pseudoxanthomonas_A sp001427585	Transient increase	Armpit	METAGENOMICS	SKIN	Pseudoxanthomonas_A sp001427585	-37.4467	POST	-18.7234
125	d__Bacteria;p__Proteobacteria;c__Gammaproteobacteria;o__Xanthomonadales;f__Xanthomonadaceae;g__Pseudoxanthomonas_A;s__Pseudoxanthomonas_A sp900116385	Transient increase	Armpit	METAGENOMICS	SKIN	Pseudoxanthomonas_A sp900116385	-36.6497	POST	-18.3249
126	d__Bacteria;p__Proteobacteria;c__Gammaproteobacteria;o__Burkholderiales;f__Neisseriaceae;g__Eikenella;s__Eikenella halliae	Transient increase	Armpit	METAGENOMICS	SKIN	Eikenella halliae	-36.3862	POST	-18.1931
127	d__Bacteria;p__Proteobacteria;c__Gammaproteobacteria;o__Burkholderiales;f__Neisseriaceae;g__Eikenella;s__Eikenella corrodens_B	Transient increase	Armpit	METAGENOMICS	SKIN	Eikenella corrodens_B	-35.3577	POST	-17.6788
128	d__Bacteria;p__Proteobacteria;c__Gammaproteobacteria;o__Burkholderiales;f__Neisseriaceae;g__Kingella_A;s__Kingella_A denitrificans	Transient increase	Armpit	METAGENOMICS	SKIN	Kingella_A denitrificans	-35.178	POST	-17.589
129	d__Bacteria;p__Proteobacteria;c__Gammaproteobacteria;o__Burkholderiales;f__Neisseriaceae;g__Eikenella;s__Eikenella exigua	Transient increase	Armpit	METAGENOMICS	SKIN	Eikenella exigua	-33.7936	POST	-16.8968
130	d__Bacteria;p__Firmicutes_A;c__Clostridia;o__Lachnospirales;f__Lachnospiraceae;g__Oribacterium;s__Oribacterium sp015258095	Transient increase	Armpit	METAGENOMICS	SKIN	Oribacterium sp015258095	-33.1389	POST	-16.5695
131	d__Bacteria;p__Bacteroidota;c__Bacteroidia;o__Chitinophagales;f__Chitinophagaceae;g__Sediminibacterium;s__Sediminibacterium sp017537025	Transient increase	Armpit	METAGENOMICS	SKIN	Sediminibacterium sp017537025	-32.9042	POST	-16.4521
132	d__Bacteria;p__Proteobacteria;c__Alphaproteobacteria;o__Caulobacterales;f__Caulobacteraceae;g__CAISGS01;s__CAISGS01 sp017418605	Transient increase	Belly Button	METAGENOMICS	SKIN	CAISGS01 sp017418605	-38.9821	POST	-10.3044
133	d__Bacteria;p__Actinobacteriota;c__Actinomycetia;o__Actinomycetales;f__Bifidobacteriaceae;g__Bifidobacterium;s__Bifidobacterium dentium	Transient increase	Belly Button	METAGENOMICS	SKIN	Bifidobacterium dentium	-35.2408	POST	-17.6204
134	d__Bacteria;p__Proteobacteria;c__Alphaproteobacteria;o__Rhizobiales;f__Xanthobacteraceae;g__Bradyrhizobium;s__Bradyrhizobium denitrificans	Transient increase	Belly Button	METAGENOMICS	SKIN	Bradyrhizobium denitrificans	-22.0291	POST	-11.3124
135	d__Bacteria;p__Proteobacteria;c__Alphaproteobacteria;o__Rhizobiales;f__Rhizobiaceae;g__Mesorhizobium;s__Mesorhizobium terrae	Transient increase	Belly Button	METAGENOMICS	SKIN	Mesorhizobium terrae	-21.1677	POST	-10.4271
136	d__Bacteria;p__Proteobacteria;c__Alphaproteobacteria;o__Caulobacterales;f__Caulobacteraceae;g__CAISGS01;s__CAISGS01 sp017418605	Transient increase	Forearm	METAGENOMICS	SKIN	CAISGS01 sp017418605	-38.9821	POST	-10.3044
137	d__Bacteria;p__Proteobacteria;c__Gammaproteobacteria;o__Burkholderiales;f__Burkholderiaceae;g__Burkholderia;s__Burkholderia vietnamiensis	Transient increase	Forearm	METAGENOMICS	SKIN	Burkholderia vietnamiensis	-37.4657	POST	-18.7329
138	d__Bacteria;p__Actinobacteriota;c__Actinomycetia;o__Actinomycetales;f__Micrococcaceae;g__Pseudarthrobacter;s__Pseudarthrobacter oxydans	Transient increase	Forearm	METAGENOMICS	SKIN	Pseudarthrobacter oxydans	-36.253	POST	-18.1265
139	d__Bacteria;p__Cyanobacteria;c__Cyanobacteriia;o__Cyanobacteriales;f__Microcoleaceae;g__Limnospira;s__Limnospira fusiformis	Transient increase	Forearm	METAGENOMICS	SKIN	Limnospira fusiformis	-36.0003	POST	-18.0001
140	d__Bacteria;p__Proteobacteria;c__Alphaproteobacteria;o__Rhizobiales;f__Xanthobacteraceae;g__Bradyrhizobium;s__Bradyrhizobium denitrificans	Transient increase	Forearm	METAGENOMICS	SKIN	Bradyrhizobium denitrificans	-22.0291	POST	-11.3124
141	d__Bacteria;p__Proteobacteria;c__Alphaproteobacteria;o__Rhizobiales;f__Rhizobiaceae;g__Mesorhizobium;s__Mesorhizobium terrae	Transient increase	Forearm	METAGENOMICS	SKIN	Mesorhizobium terrae	-21.1677	POST	-10.4271
142	d__Bacteria;p__Firmicutes;c__Bacilli;o__Staphylococcales;f__Staphylococcaceae;g__Staphylococcus;s__Staphylococcus pasteuri	Transient increase	Forearm	METAGENOMICS	SKIN	Staphylococcus pasteuri	-17.388	POST	-10.1139
143	d__Bacteria;p__Firmicutes;c__Bacilli;o__Lactobacillales;f__Lactobacillaceae;g__Lactobacillus;s__Lactobacillus amylovorus	Transient increase	Gluteal Crease	METAGENOMICS	SKIN	Lactobacillus amylovorus	-44.7193	POST	-22.3596
144	d__Bacteria;p__Proteobacteria;c__Gammaproteobacteria;o__Enterobacterales;f__Enterobacteriaceae;g__Enterobacter;s__Enterobacter hormaechei_A	Transient increase	Gluteal Crease	METAGENOMICS	SKIN	Enterobacter hormaechei_A	-42.0508	POST	-21.0254
145	d__Bacteria;p__Proteobacteria;c__Gammaproteobacteria;o__Burkholderiales;f__Burkholderiaceae;g__Comamonas;s__Comamonas terrigena	Transient increase	Gluteal Crease	METAGENOMICS	SKIN	Comamonas terrigena	-41.1652	POST	-20.5826
146	d__Bacteria;p__Proteobacteria;c__Gammaproteobacteria;o__Burkholderiales;f__Burkholderiaceae;g__Comamonas;s__Comamonas thiooxydans	Transient increase	Gluteal Crease	METAGENOMICS	SKIN	Comamonas thiooxydans	-41.1444	POST	-20.5722
147	d__Bacteria;p__Proteobacteria;c__Gammaproteobacteria;o__Enterobacterales;f__Enterobacteriaceae;g__Enterobacter;s__Enterobacter kobei	Transient increase	Gluteal Crease	METAGENOMICS	SKIN	Enterobacter kobei	-40.9991	POST	-20.4996
148	d__Bacteria;p__Proteobacteria;c__Gammaproteobacteria;o__Pseudomonadales;f__Pseudomonadaceae;g__Pseudomonas;s__Pseudomonas nitroreducens_B	Transient increase	Gluteal Crease	METAGENOMICS	SKIN	Pseudomonas nitroreducens_B	-40.5073	POST	-20.2537
149	d__Bacteria;p__Proteobacteria;c__Gammaproteobacteria;o__Enterobacterales;f__Enterobacteriaceae;g__Escherichia;s__Escherichia albertii	Transient increase	Gluteal Crease	METAGENOMICS	SKIN	Escherichia albertii	-40.3582	POST	-20.1791
150	d__Bacteria;p__Firmicutes;c__Bacilli;o__Lactobacillales;f__Lactobacillaceae;g__Limosilactobacillus;s__Limosilactobacillus portuensis	Transient increase	Gluteal Crease	METAGENOMICS	SKIN	Limosilactobacillus portuensis	-40.2213	POST	-20.1106
151	d__Bacteria;p__Proteobacteria;c__Gammaproteobacteria;o__Burkholderiales;f__Burkholderiaceae;g__Burkholderia;s__Burkholderia multivorans	Transient increase	Gluteal Crease	METAGENOMICS	SKIN	Burkholderia multivorans	-40.1933	POST	-20.0967
152	d__Bacteria;p__Firmicutes_A;c__Clostridia;o__Clostridiales;f__Clostridiaceae;g__Clostridium;s__Clostridium sp900759995	Transient increase	Gluteal Crease	METAGENOMICS	SKIN	Clostridium sp900759995	-39.8837	POST	-19.9418
153	d__Bacteria;p__Proteobacteria;c__Alphaproteobacteria;o__Caulobacterales;f__Caulobacteraceae;g__CAISGS01;s__CAISGS01 sp017418605	Transient increase	Nape of Neck	METAGENOMICS	SKIN	CAISGS01 sp017418605	-38.9821	POST	-10.3044
154	d__Bacteria;p__Firmicutes;c__Bacilli;o__Staphylococcales;f__Staphylococcaceae;g__Staphylococcus;s__Staphylococcus auricularis	Transient increase	Nape of Neck	METAGENOMICS	SKIN	Staphylococcus auricularis	-36.3835	POST	-18.1917
155	d__Bacteria;p__Firmicutes;c__Bacilli;o__Staphylococcales;f__Staphylococcaceae;g__Staphylococcus;s__Staphylococcus carnosus	Transient increase	Nape of Neck	METAGENOMICS	SKIN	Staphylococcus carnosus	-32.0414	POST	-16.0207
156	d__Bacteria;p__Proteobacteria;c__Gammaproteobacteria;o__Pseudomonadales;f__Pseudomonadaceae;g__Pseudomonas_E;s__Pseudomonas_E parafulva_B	Transient increase	Nape of Neck	METAGENOMICS	SKIN	Pseudomonas_E parafulva_B	-28.2327	POST	-14.1164
157	d__Bacteria;p__Proteobacteria;c__Alphaproteobacteria;o__Rhizobiales;f__Xanthobacteraceae;g__Bradyrhizobium;s__Bradyrhizobium denitrificans	Transient increase	Nape of Neck	METAGENOMICS	SKIN	Bradyrhizobium denitrificans	-22.0291	POST	-11.3124
158	d__Bacteria;p__Proteobacteria;c__Alphaproteobacteria;o__Rhizobiales;f__Rhizobiaceae;g__Mesorhizobium;s__Mesorhizobium terrae	Transient increase	Nape of Neck	METAGENOMICS	SKIN	Mesorhizobium terrae	-21.1677	POST	-10.4271
159	d__Bacteria;p__Proteobacteria;c__Alphaproteobacteria;o__Caulobacterales;f__Caulobacteraceae;g__CAISGS01;s__CAISGS01 sp017418605	Transient increase	Post-Auricular	METAGENOMICS	SKIN	CAISGS01 sp017418605	-38.9821	POST	-10.3044
160	d__Bacteria;p__Proteobacteria;c__Alphaproteobacteria;o__Rhizobiales;f__Xanthobacteraceae;g__Bradyrhizobium;s__Bradyrhizobium denitrificans	Transient increase	Post-Auricular	METAGENOMICS	SKIN	Bradyrhizobium denitrificans	-22.0291	POST	-11.3124
161	d__Bacteria;p__Proteobacteria;c__Alphaproteobacteria;o__Rhizobiales;f__Rhizobiaceae;g__Mesorhizobium;s__Mesorhizobium terrae	Transient increase	Post-Auricular	METAGENOMICS	SKIN	Mesorhizobium terrae	-21.1677	POST	-10.4271
162	d__Bacteria;p__Proteobacteria;c__Alphaproteobacteria;o__Caulobacterales;f__Caulobacteraceae;g__CAISGS01;s__CAISGS01 sp017418605	Transient increase	T-Zone	METAGENOMICS	SKIN	CAISGS01 sp017418605	-38.9821	POST	-10.3044
163	d__Bacteria;p__Proteobacteria;c__Alphaproteobacteria;o__Rhizobiales;f__Xanthobacteraceae;g__Bradyrhizobium;s__Bradyrhizobium denitrificans	Transient increase	T-Zone	METAGENOMICS	SKIN	Bradyrhizobium denitrificans	-22.0291	POST	-11.3124
164	d__Bacteria;p__Proteobacteria;c__Alphaproteobacteria;o__Rhizobiales;f__Rhizobiaceae;g__Mesorhizobium;s__Mesorhizobium terrae	Transient increase	T-Zone	METAGENOMICS	SKIN	Mesorhizobium terrae	-21.1677	POST	-10.4271
165	d__Bacteria;p__Proteobacteria;c__Alphaproteobacteria;o__Rhizobiales;f__Rhizobiaceae;g__Mesorhizobium;s__Mesorhizobium sp001899205	Transient increase	Toe Web Space	METAGENOMICS	SKIN	Mesorhizobium sp001899205	-42.0309	POST	-21.0154
166	d__Bacteria;p__Proteobacteria;c__Gammaproteobacteria;o__Burkholderiales;f__Rhodocyclaceae;g__Zoogloea;s__Zoogloea sp017309145	Transient increase	Toe Web Space	METAGENOMICS	SKIN	Zoogloea sp017309145	-39.2639	POST	-19.6319
167	d__Bacteria;p__Proteobacteria;c__Alphaproteobacteria;o__Rhizobiales;f__Beijerinckiaceae;g__Methylobacterium;s__Methylobacterium sp003111705	Transient increase	Toe Web Space	METAGENOMICS	SKIN	Methylobacterium sp003111705	-39.2152	POST	-19.6076
168	d__Bacteria;p__Proteobacteria;c__Alphaproteobacteria;o__Caulobacterales;f__Caulobacteraceae;g__CAISGS01;s__CAISGS01 sp017418605	Transient increase	Toe Web Space	METAGENOMICS	SKIN	CAISGS01 sp017418605	-38.9821	POST	-10.3044
169	d__Bacteria;p__Proteobacteria;c__Alphaproteobacteria;o__Rhizobiales;f__Rhizobiaceae;g__Agrobacterium;s__Agrobacterium pusense	Transient increase	Toe Web Space	METAGENOMICS	SKIN	Agrobacterium pusense	-38.2803	POST	-19.1401
170	d__Bacteria;p__Proteobacteria;c__Alphaproteobacteria;o__Rhizobiales;f__Rhizobiaceae;g__Shinella;s__Shinella sp001262505	Transient increase	Toe Web Space	METAGENOMICS	SKIN	Shinella sp001262505	-38.2724	POST	-19.1362
171	d__Bacteria;p__Proteobacteria;c__Gammaproteobacteria;o__Burkholderiales;f__Burkholderiaceae;g__Massilia;s__Massilia oculi	Transient increase	Toe Web Space	METAGENOMICS	SKIN	Massilia oculi	-37.2762	POST	-18.6381
172	d__Bacteria;p__Proteobacteria;c__Gammaproteobacteria;o__Pseudomonadales;f__Moraxellaceae;g__Psychrobacter;s__Psychrobacter sp000511655	Transient increase	Toe Web Space	METAGENOMICS	SKIN	Psychrobacter sp000511655	-36.9586	POST	-18.4793
173	d__Bacteria;p__Proteobacteria;c__Alphaproteobacteria;o__Sphingomonadales;f__Sphingomonadaceae;g__Sphingomonas;s__Sphingomonas endophytica_A	Transient increase	Toe Web Space	METAGENOMICS	SKIN	Sphingomonas endophytica_A	-34.8457	POST	-17.4228
174	d__Bacteria;p__Proteobacteria;c__Alphaproteobacteria;o__Rhizobiales;f__Beijerinckiaceae;g__Methylobacterium;s__Methylobacterium thiocyanatum	Transient increase	Toe Web Space	METAGENOMICS	SKIN	Methylobacterium thiocyanatum	-34.6637	POST	-17.3318
175	d__Bacteria;p__Firmicutes;c__Bacilli;o__Lactobacillales;f__Lactobacillaceae;g__Lactobacillus;s__Lactobacillus pullistercoris	Transient increase	Armpit	METATRANSCRIPTOMICS	SKIN	Lactobacillus pullistercoris	-41.7951	POST	-20.8976
176	d__Archaea;p__Halobacteriota;c__Halobacteria;o__Halobacteriales;f__Haloferacaceae;g__Halobellus;s__Halobellus rufus	Transient increase	Armpit	METATRANSCRIPTOMICS	SKIN	Halobellus rufus	-40.8498	POST	-20.4249
177	d__Bacteria;p__Proteobacteria;c__Alphaproteobacteria;o__Caulobacterales;f__Caulobacteraceae;g__CAISGS01;s__CAISGS01 sp017418605	Transient increase	Armpit	METATRANSCRIPTOMICS	SKIN	CAISGS01 sp017418605	-29.4013	POST	-24.1114
178	d__Bacteria;p__Nitrospirota;c__Nitrospiria;o__Nitrospirales;f__Nitrospiraceae;g__Nitrospira_F;s__Nitrospira_F inopinata	Transient increase	Armpit	METATRANSCRIPTOMICS	SKIN	Nitrospira_F inopinata	-25.0307	POST	-2.05656
179	d__Bacteria;p__Firmicutes_A;c__Clostridia;o__Lachnospirales;f__Lachnospiraceae;g__Blautia_A;s__Blautia_A massiliensis	Transient increase	Belly Button	METATRANSCRIPTOMICS	SKIN	Blautia_A massiliensis	-43.4189	POST	-21.7094
180	d__Bacteria;p__Firmicutes_A;c__Clostridia;o__Lachnospirales;f__Lachnospiraceae;g__Blautia_A;s__Blautia_A sp900751995	Transient increase	Belly Button	METATRANSCRIPTOMICS	SKIN	Blautia_A sp900751995	-38.5993	POST	-19.2996
181	d__Bacteria;p__Actinobacteriota;c__Actinomycetia;o__Actinomycetales;f__Bifidobacteriaceae;g__Bifidobacterium;s__Bifidobacterium dentium	Transient increase	Belly Button	METATRANSCRIPTOMICS	SKIN	Bifidobacterium dentium	-36.1921	POST	-18.0961
182	d__Bacteria;p__Actinobacteriota;c__Actinomycetia;o__Actinomycetales;f__Bifidobacteriaceae;g__Bifidobacterium;s__Bifidobacterium bifidum	Transient increase	Belly Button	METATRANSCRIPTOMICS	SKIN	Bifidobacterium bifidum	-34.6493	POST	-17.3246
183	d__Bacteria;p__Actinobacteriota;c__Actinomycetia;o__Actinomycetales;f__Quadrisphaeraceae;g__Pseudokineococcus;s__Pseudokineococcus lusitanus	Transient increase	Belly Button	METATRANSCRIPTOMICS	SKIN	Pseudokineococcus lusitanus	-34.4374	POST	-17.2187
184	d__Bacteria;p__Proteobacteria;c__Alphaproteobacteria;o__Caulobacterales;f__Caulobacteraceae;g__CAISGS01;s__CAISGS01 sp017418605	Transient increase	Belly Button	METATRANSCRIPTOMICS	SKIN	CAISGS01 sp017418605	-29.4013	POST	-24.1114
185	d__Bacteria;p__Proteobacteria;c__Alphaproteobacteria;o__Sphingomonadales;f__Sphingomonadaceae;g__Sphingomonas;s__Sphingomonas zeae	Transient increase	Forearm	METATRANSCRIPTOMICS	SKIN	Sphingomonas zeae	-44.1955	POST	-22.0977
186	d__Archaea;p__Halobacteriota;c__Halobacteria;o__Halobacteriales;f__Haloarculaceae;g__Natronomonas;s__Natronomonas sp009741925	Transient increase	Forearm	METATRANSCRIPTOMICS	SKIN	Natronomonas sp009741925	-43.6345	POST	-21.8172
187	d__Archaea;p__Halobacteriota;c__Halobacteria;o__Halobacteriales;f__Haloarculaceae;g__Natronomonas;s__Natronomonas gomsonensis	Transient increase	Forearm	METATRANSCRIPTOMICS	SKIN	Natronomonas gomsonensis	-42.2782	POST	-21.1391
188	d__Bacteria;p__Proteobacteria;c__Alphaproteobacteria;o__Caulobacterales;f__Caulobacteraceae;g__CAISGS01;s__CAISGS01 sp017418605	Transient increase	Forearm	METATRANSCRIPTOMICS	SKIN	CAISGS01 sp017418605	-29.4013	POST	-24.1114
189	d__Bacteria;p__Firmicutes_A;c__Clostridia;o__Tissierellales;f__Peptoniphilaceae;g__Ezakiella;s__Ezakiella sp900540185	Transient increase	Gluteal Crease	METATRANSCRIPTOMICS	SKIN	Ezakiella sp900540185	-47.95	POST	-23.975
190	d__Bacteria;p__Firmicutes_A;c__Clostridia;o__Tissierellales;f__Peptoniphilaceae;g__Ezakiella;s__Ezakiella massiliensis	Transient increase	Gluteal Crease	METATRANSCRIPTOMICS	SKIN	Ezakiella massiliensis	-46.6984	POST	-23.3492
191	d__Bacteria;p__Bacteroidota;c__Bacteroidia;o__Bacteroidales;f__Bacteroidaceae;g__Prevotella;s__Prevotella sp000758925	Transient increase	Gluteal Crease	METATRANSCRIPTOMICS	SKIN	Prevotella sp000758925	-45.8255	POST	-22.9127
192	d__Bacteria;p__Bacteroidota;c__Bacteroidia;o__Bacteroidales;f__Porphyromonadaceae;g__Porphyromonas_A;s__Porphyromonas_A somerae	Transient increase	Gluteal Crease	METATRANSCRIPTOMICS	SKIN	Porphyromonas_A somerae	-45.7953	POST	-22.8976
193	d__Bacteria;p__Firmicutes_A;c__Clostridia;o__Tissierellales;f__Peptoniphilaceae;g__Fenollaria;s__Fenollaria sp905332505	Transient increase	Gluteal Crease	METATRANSCRIPTOMICS	SKIN	Fenollaria sp905332505	-44.8261	POST	-22.413
194	d__Bacteria;p__Bacteroidota;c__Bacteroidia;o__Bacteroidales;f__Porphyromonadaceae;g__Porphyromonas;s__Porphyromonas uenonis	Transient increase	Gluteal Crease	METATRANSCRIPTOMICS	SKIN	Porphyromonas uenonis	-44.7883	POST	-22.3942
195	d__Bacteria;p__Bacteroidota;c__Bacteroidia;o__Bacteroidales;f__Bacteroidaceae;g__Prevotella;s__Prevotella colorans	Transient increase	Gluteal Crease	METATRANSCRIPTOMICS	SKIN	Prevotella colorans	-44.2656	POST	-22.1328
196	d__Bacteria;p__Bacteroidota;c__Bacteroidia;o__Bacteroidales;f__Bacteroidaceae;g__Prevotella;s__Prevotella timonensis_A	Transient increase	Gluteal Crease	METATRANSCRIPTOMICS	SKIN	Prevotella timonensis_A	-43.6415	POST	-21.8208
197	d__Bacteria;p__Actinobacteriota;c__Coriobacteriia;o__Coriobacteriales;f__Eggerthellaceae;g__Eggerthella;s__Eggerthella lenta	Transient increase	Gluteal Crease	METATRANSCRIPTOMICS	SKIN	Eggerthella lenta	-42.2716	POST	-21.1358
198	d__Bacteria;p__Firmicutes;c__Bacilli;o__Lactobacillales;f__Streptococcaceae;g__Streptococcus;s__Streptococcus pasteurianus	Transient increase	Gluteal Crease	METATRANSCRIPTOMICS	SKIN	Streptococcus pasteurianus	-42.0305	POST	-21.0152
199	d__Bacteria;p__Proteobacteria;c__Gammaproteobacteria;o__Burkholderiales;f__Burkholderiaceae;g__Variovorax;s__Variovorax sp003019815	Transient increase	Nape of Neck	METATRANSCRIPTOMICS	SKIN	Variovorax sp003019815	-44.7058	POST	-22.3529
200	d__Archaea;p__Halobacteriota;c__Halobacteria;o__Halobacteriales;f__Haloferacaceae;g__Halobellus;s__Halobellus rufus	Transient increase	Nape of Neck	METATRANSCRIPTOMICS	SKIN	Halobellus rufus	-40.8498	POST	-20.4249
201	d__Bacteria;p__Firmicutes;c__Bacilli;o__Bacillales;f__Anoxybacillaceae;g__Anoxybacillus;s__Anoxybacillus flavithermus_G	Transient increase	Nape of Neck	METATRANSCRIPTOMICS	SKIN	Anoxybacillus flavithermus_G	-38.0023	POST	-19.0011
202	d__Bacteria;p__Proteobacteria;c__Alphaproteobacteria;o__Caulobacterales;f__Caulobacteraceae;g__CAISGS01;s__CAISGS01 sp017418605	Transient increase	Nape of Neck	METATRANSCRIPTOMICS	SKIN	CAISGS01 sp017418605	-29.4013	POST	-24.1114
203	d__Bacteria;p__Proteobacteria;c__Alphaproteobacteria;o__Sphingomonadales;f__Sphingomonadaceae;g__Sphingopyxis;s__Sphingopyxis sp014595975	Transient increase	Post-Auricular	METATRANSCRIPTOMICS	SKIN	Sphingopyxis sp014595975	-35.7469	POST	-17.8735
204	d__Bacteria;p__Proteobacteria;c__Alphaproteobacteria;o__Caulobacterales;f__Caulobacteraceae;g__CAISGS01;s__CAISGS01 sp017418605	Transient increase	Post-Auricular	METATRANSCRIPTOMICS	SKIN	CAISGS01 sp017418605	-29.4013	POST	-24.1114
205	d__Bacteria;p__Firmicutes;c__Bacilli;o__Staphylococcales;f__Staphylococcaceae;g__Staphylococcus;s__Staphylococcus auricularis	Transient increase	Post-Auricular	METATRANSCRIPTOMICS	SKIN	Staphylococcus auricularis	-22.931	POST	-1.68941
206	d__Bacteria;p__Proteobacteria;c__Gammaproteobacteria;o__Enterobacterales;f__Aeromonadaceae;g__Oceanisphaera;s__Oceanisphaera sp012518835	Transient increase	T-Zone	METATRANSCRIPTOMICS	SKIN	Oceanisphaera sp012518835	-41.4771	POST	-20.7386
207	d__Bacteria;p__Bacteroidota;c__Bacteroidia;o__Bacteroidales;f__Bacteroidaceae;g__Alloprevotella;s__Alloprevotella sp900541335	Transient increase	T-Zone	METATRANSCRIPTOMICS	SKIN	Alloprevotella sp900541335	-34.5895	POST	-17.2948
208	d__Bacteria;p__Proteobacteria;c__Alphaproteobacteria;o__Caulobacterales;f__Caulobacteraceae;g__CAISGS01;s__CAISGS01 sp017418605	Transient increase	T-Zone	METATRANSCRIPTOMICS	SKIN	CAISGS01 sp017418605	-29.4013	POST	-24.1114
209	d__Bacteria;p__Proteobacteria;c__Gammaproteobacteria;o__Burkholderiales;f__Burkholderiaceae;g__Tepidimonas;s__Tepidimonas fonticaldi	Transient increase	Toe Web Space	METATRANSCRIPTOMICS	SKIN	Tepidimonas fonticaldi	-45.1293	POST	-22.5647
210	d__Bacteria;p__Proteobacteria;c__Alphaproteobacteria;o__Sphingomonadales;f__Sphingomonadaceae;g__Sphingomonas;s__Sphingomonas hankookensis	Transient increase	Toe Web Space	METATRANSCRIPTOMICS	SKIN	Sphingomonas hankookensis	-43.7474	POST	-21.8737
211	d__Bacteria;p__Proteobacteria;c__Alphaproteobacteria;o__Sphingomonadales;f__Sphingomonadaceae;g__Sphingomonas;s__Sphingomonas sp003951315	Transient increase	Toe Web Space	METATRANSCRIPTOMICS	SKIN	Sphingomonas sp003951315	-42.1783	POST	-21.0891
212	d__Bacteria;p__Proteobacteria;c__Alphaproteobacteria;o__Sphingomonadales;f__Sphingomonadaceae;g__Sphingomonas;s__Sphingomonas sp014193845	Transient increase	Toe Web Space	METATRANSCRIPTOMICS	SKIN	Sphingomonas sp014193845	-40.1845	POST	-20.0922
213	d__Bacteria;p__Proteobacteria;c__Alphaproteobacteria;o__Sphingomonadales;f__Sphingomonadaceae;g__Sphingomonas;s__Sphingomonas palmae	Transient increase	Toe Web Space	METATRANSCRIPTOMICS	SKIN	Sphingomonas palmae	-38.8012	POST	-19.4006
214	d__Bacteria;p__Proteobacteria;c__Alphaproteobacteria;o__Rhizobiales;f__Rhizobiaceae;g__Agrobacterium;s__Agrobacterium sp900468285	Transient increase	Toe Web Space	METATRANSCRIPTOMICS	SKIN	Agrobacterium sp900468285	-38.5263	POST	-19.2631
215	d__Bacteria;p__Proteobacteria;c__Alphaproteobacteria;o__Sphingomonadales;f__Sphingomonadaceae;g__Sphingomonas;s__Sphingomonas hominis	Transient increase	Toe Web Space	METATRANSCRIPTOMICS	SKIN	Sphingomonas hominis	-37.9035	POST	-18.9517
216	d__Bacteria;p__Actinobacteriota;c__Actinomycetia;o__Mycobacteriales;f__Pseudonocardiaceae;g__Actinomycetospora;s__Actinomycetospora corticicola	Transient increase	Toe Web Space	METATRANSCRIPTOMICS	SKIN	Actinomycetospora corticicola	-37.6396	POST	-18.8198
217	d__Bacteria;p__Proteobacteria;c__Alphaproteobacteria;o__Rhizobiales;f__Devosiaceae;g__Devosia;s__Devosia sp001425445	Transient increase	Toe Web Space	METATRANSCRIPTOMICS	SKIN	Devosia sp001425445	-37.2843	POST	-18.6421
218	d__Bacteria;p__Proteobacteria;c__Alphaproteobacteria;o__Sphingomonadales;f__Sphingomonadaceae;g__Sphingomonas;s__Sphingomonas sp001421355	Transient increase	Toe Web Space	METATRANSCRIPTOMICS	SKIN	Sphingomonas sp001421355	-36.8219	POST	-18.4109

## Sheet: 3b (top) 
	timetrend	regclass2	host	dset	n
1	Persistent increase	Armpit	Eukaryotes	GENBANK-VIRUSES	1
2	Persistent increase	Armpit	Prokaryotes	NA	0
3	Persistent increase	Belly Button	Eukaryotes	NA	0
4	Persistent increase	Belly Button	Prokaryotes	NA	0
5	Persistent increase	Forearm	Eukaryotes	NA	0
6	Persistent increase	Forearm	Prokaryotes	NA	0
7	Persistent increase	Gluteal Crease	Eukaryotes	NA	0
8	Persistent increase	Gluteal Crease	Prokaryotes	NA	0
9	Persistent increase	Nape of Neck	Eukaryotes	NA	0
10	Persistent increase	Nape of Neck	Prokaryotes	NA	0
11	Persistent increase	Nasal	Eukaryotes	NA	0
12	Persistent increase	Nasal	Prokaryotes	NA	0
13	Persistent increase	Oral	Eukaryotes	NA	0
14	Persistent increase	Oral	Prokaryotes	GENBANK-VIRUSES	1
15	Persistent increase	Post-Auricular	Eukaryotes	NA	0
16	Persistent increase	Post-Auricular	Prokaryotes	NA	0
17	Persistent increase	NA	Eukaryotes	NA	0
18	Persistent increase	NA	Prokaryotes	NA	0
19	Persistent increase	T-Zone	Eukaryotes	NA	0
20	Persistent increase	T-Zone	Prokaryotes	NA	0
21	Persistent increase	Toe Web Space	Eukaryotes	GENBANK-VIRUSES	1
22	Persistent increase	Toe Web Space	Prokaryotes	NA	0
23	Transient decrease	Armpit	Eukaryotes	GENBANK-VIRUSES	22
24	Transient decrease	Armpit	Prokaryotes	GENBANK-VIRUSES	18
25	Transient decrease	Belly Button	Eukaryotes	NA	0
26	Transient decrease	Belly Button	Prokaryotes	NA	0
27	Transient decrease	Forearm	Eukaryotes	GENBANK-VIRUSES	1
28	Transient decrease	Forearm	Prokaryotes	NA	0
29	Transient decrease	Gluteal Crease	Eukaryotes	GENBANK-VIRUSES	9
30	Transient decrease	Gluteal Crease	Prokaryotes	GENBANK-VIRUSES	5
31	Transient decrease	Nape of Neck	Eukaryotes	GENBANK-VIRUSES	3
32	Transient decrease	Nape of Neck	Prokaryotes	GENBANK-VIRUSES	2
33	Transient decrease	Nasal	Eukaryotes	GENBANK-VIRUSES	2
34	Transient decrease	Nasal	Prokaryotes	NA	0
35	Transient decrease	Oral	Eukaryotes	NA	0
36	Transient decrease	Oral	Prokaryotes	NA	0
37	Transient decrease	Post-Auricular	Eukaryotes	NA	0
38	Transient decrease	Post-Auricular	Prokaryotes	NA	0
39	Transient decrease	NA	Eukaryotes	GENBANK-VIRUSES	1
40	Transient decrease	NA	Prokaryotes	GENBANK-VIRUSES	1
41	Transient decrease	T-Zone	Eukaryotes	GENBANK-VIRUSES	2
42	Transient decrease	T-Zone	Prokaryotes	GENBANK-VIRUSES	1
43	Transient decrease	Toe Web Space	Eukaryotes	GENBANK-VIRUSES	2
44	Transient decrease	Toe Web Space	Prokaryotes	GENBANK-VIRUSES	9
45	Transient increase	Armpit	Eukaryotes	NA	0
46	Transient increase	Armpit	Prokaryotes	GENBANK-VIRUSES	3
47	Transient increase	Belly Button	Eukaryotes	GENBANK-VIRUSES	4
48	Transient increase	Belly Button	Prokaryotes	NA	0
49	Transient increase	Forearm	Eukaryotes	GENBANK-VIRUSES	8
50	Transient increase	Forearm	Prokaryotes	GENBANK-VIRUSES	79
51	Transient increase	Gluteal Crease	Eukaryotes	GENBANK-VIRUSES	120
52	Transient increase	Gluteal Crease	Prokaryotes	GENBANK-VIRUSES	174
53	Transient increase	Nape of Neck	Eukaryotes	GENBANK-VIRUSES	9
54	Transient increase	Nape of Neck	Prokaryotes	GENBANK-VIRUSES	5
55	Transient increase	Nasal	Eukaryotes	NA	0
56	Transient increase	Nasal	Prokaryotes	NA	0
57	Transient increase	Oral	Eukaryotes	GENBANK-VIRUSES	1
58	Transient increase	Oral	Prokaryotes	NA	0
59	Transient increase	Post-Auricular	Eukaryotes	GENBANK-VIRUSES	17
60	Transient increase	Post-Auricular	Prokaryotes	GENBANK-VIRUSES	42
61	Transient increase	NA	Eukaryotes	GENBANK-VIRUSES	1
62	Transient increase	NA	Prokaryotes	NA	0
63	Transient increase	T-Zone	Eukaryotes	GENBANK-VIRUSES	27
64	Transient increase	T-Zone	Prokaryotes	GENBANK-VIRUSES	113
65	Transient increase	Toe Web Space	Eukaryotes	NA	0
66	Transient increase	Toe Web Space	Prokaryotes	GENBANK-VIRUSES	1
67	Persistent decrease	Armpit	Eukaryotes	NA	0
68	Persistent decrease	Armpit	Prokaryotes	NA	0
69	Persistent decrease	Belly Button	Eukaryotes	GENBANK-VIRUSES	1
70	Persistent decrease	Belly Button	Prokaryotes	NA	0
71	Persistent decrease	Forearm	Eukaryotes	GENBANK-VIRUSES	1
72	Persistent decrease	Forearm	Prokaryotes	NA	0
73	Persistent decrease	Gluteal Crease	Eukaryotes	NA	0
74	Persistent decrease	Gluteal Crease	Prokaryotes	NA	0
75	Persistent decrease	Nape of Neck	Eukaryotes	NA	0
76	Persistent decrease	Nape of Neck	Prokaryotes	NA	0
77	Persistent decrease	Nasal	Eukaryotes	NA	0
78	Persistent decrease	Nasal	Prokaryotes	NA	0
79	Persistent decrease	Oral	Eukaryotes	NA	0
80	Persistent decrease	Oral	Prokaryotes	NA	0
81	Persistent decrease	Post-Auricular	Eukaryotes	NA	0
82	Persistent decrease	Post-Auricular	Prokaryotes	NA	0
83	Persistent decrease	NA	Eukaryotes	NA	0
84	Persistent decrease	NA	Prokaryotes	NA	0
85	Persistent decrease	T-Zone	Eukaryotes	NA	0
86	Persistent decrease	T-Zone	Prokaryotes	GENBANK-VIRUSES	1
87	Persistent decrease	Toe Web Space	Eukaryotes	NA	0
88	Persistent decrease	Toe Web Space	Prokaryotes	NA	0

## Sheet: 3b (bottom)
	timetrend	regclass2	molecule	dset	n
1	Persistent increase	Armpit	DNA	GENBANK-VIRUSES	1
2	Persistent increase	Armpit	RNA	NA	0
3	Persistent increase	Belly Button	DNA	NA	0
4	Persistent increase	Belly Button	RNA	NA	0
5	Persistent increase	Forearm	DNA	NA	0
6	Persistent increase	Forearm	RNA	NA	0
7	Persistent increase	Gluteal Crease	DNA	NA	0
8	Persistent increase	Gluteal Crease	RNA	NA	0
9	Persistent increase	Nape of Neck	DNA	NA	0
10	Persistent increase	Nape of Neck	RNA	NA	0
11	Persistent increase	Nasal	DNA	NA	0
12	Persistent increase	Nasal	RNA	NA	0
13	Persistent increase	Oral	DNA	GENBANK-VIRUSES	1
14	Persistent increase	Oral	RNA	NA	0
15	Persistent increase	Post-Auricular	DNA	NA	0
16	Persistent increase	Post-Auricular	RNA	NA	0
17	Persistent increase	NA	DNA	NA	0
18	Persistent increase	NA	RNA	NA	0
19	Persistent increase	T-Zone	DNA	NA	0
20	Persistent increase	T-Zone	RNA	NA	0
21	Persistent increase	Toe Web Space	DNA	NA	0
22	Persistent increase	Toe Web Space	RNA	GENBANK-VIRUSES	1
23	Transient decrease	Armpit	DNA	GENBANK-VIRUSES	38
24	Transient decrease	Armpit	RNA	GENBANK-VIRUSES	3
25	Transient decrease	Belly Button	DNA	NA	0
26	Transient decrease	Belly Button	RNA	NA	0
27	Transient decrease	Forearm	DNA	GENBANK-VIRUSES	1
28	Transient decrease	Forearm	RNA	NA	0
29	Transient decrease	Gluteal Crease	DNA	GENBANK-VIRUSES	15
30	Transient decrease	Gluteal Crease	RNA	GENBANK-VIRUSES	1
31	Transient decrease	Nape of Neck	DNA	GENBANK-VIRUSES	4
32	Transient decrease	Nape of Neck	RNA	GENBANK-VIRUSES	1
33	Transient decrease	Nasal	DNA	GENBANK-VIRUSES	1
34	Transient decrease	Nasal	RNA	NA	0
35	Transient decrease	Oral	DNA	NA	0
36	Transient decrease	Oral	RNA	NA	0
37	Transient decrease	Post-Auricular	DNA	NA	0
38	Transient decrease	Post-Auricular	RNA	NA	0
39	Transient decrease	NA	DNA	GENBANK-VIRUSES	2
40	Transient decrease	NA	RNA	NA	0
41	Transient decrease	T-Zone	DNA	GENBANK-VIRUSES	1
42	Transient decrease	T-Zone	RNA	GENBANK-VIRUSES	3
43	Transient decrease	Toe Web Space	DNA	GENBANK-VIRUSES	11
44	Transient decrease	Toe Web Space	RNA	GENBANK-VIRUSES	2
45	Transient increase	Armpit	DNA	GENBANK-VIRUSES	3
46	Transient increase	Armpit	RNA	GENBANK-VIRUSES	4
47	Transient increase	Belly Button	DNA	GENBANK-VIRUSES	4
48	Transient increase	Belly Button	RNA	NA	0
49	Transient increase	Forearm	DNA	GENBANK-VIRUSES	84
50	Transient increase	Forearm	RNA	GENBANK-VIRUSES	3
51	Transient increase	Gluteal Crease	DNA	GENBANK-VIRUSES	204
52	Transient increase	Gluteal Crease	RNA	GENBANK-VIRUSES	163
53	Transient increase	Nape of Neck	DNA	GENBANK-VIRUSES	8
54	Transient increase	Nape of Neck	RNA	GENBANK-VIRUSES	26
55	Transient increase	Nasal	DNA	NA	0
56	Transient increase	Nasal	RNA	NA	0
57	Transient increase	Oral	DNA	GENBANK-VIRUSES	1
58	Transient increase	Oral	RNA	NA	0
59	Transient increase	Post-Auricular	DNA	GENBANK-VIRUSES	46
60	Transient increase	Post-Auricular	RNA	GENBANK-VIRUSES	23
61	Transient increase	NA	DNA	NA	0
62	Transient increase	NA	RNA	GENBANK-VIRUSES	2
63	Transient increase	T-Zone	DNA	GENBANK-VIRUSES	119
64	Transient increase	T-Zone	RNA	GENBANK-VIRUSES	43
65	Transient increase	Toe Web Space	DNA	GENBANK-VIRUSES	1
66	Transient increase	Toe Web Space	RNA	GENBANK-VIRUSES	2
67	Persistent decrease	Armpit	DNA	NA	0
68	Persistent decrease	Armpit	RNA	NA	0
69	Persistent decrease	Belly Button	DNA	NA	0
70	Persistent decrease	Belly Button	RNA	GENBANK-VIRUSES	1
71	Persistent decrease	Forearm	DNA	NA	0
72	Persistent decrease	Forearm	RNA	GENBANK-VIRUSES	1
73	Persistent decrease	Gluteal Crease	DNA	NA	0
74	Persistent decrease	Gluteal Crease	RNA	NA	0
75	Persistent decrease	Nape of Neck	DNA	NA	0
76	Persistent decrease	Nape of Neck	RNA	NA	0
77	Persistent decrease	Nasal	DNA	NA	0
78	Persistent decrease	Nasal	RNA	NA	0
79	Persistent decrease	Oral	DNA	NA	0
80	Persistent decrease	Oral	RNA	NA	0
81	Persistent decrease	Post-Auricular	DNA	NA	0
82	Persistent decrease	Post-Auricular	RNA	NA	0
83	Persistent decrease	NA	DNA	NA	0
84	Persistent decrease	NA	RNA	NA	0
85	Persistent decrease	T-Zone	DNA	GENBANK-VIRUSES	1
86	Persistent decrease	T-Zone	RNA	NA	0
87	Persistent decrease	Toe Web Space	DNA	NA	0
88	Persistent decrease	Toe Web Space	RNA	NA	0
