# Supplementary material for: Longitudinal multi-omics analysis of host microbiome architecture and immune responses during short-term spaceflight
Source: Nat Microbiol. 2024 Jun 11;9(7):1661–75. doi: 10.1038/s41564-024-01635-8 (PMC11222149; doi:10.1038/s41564-024-01635-8)
Supplement: Supplementary file 9 — Statistical source data. [file 41564_2024_1635_MOESM9_ESM.xlsx]

## Sheet: 4a
Time	Crew/Capsule	Armpit	Belly Button	Forearm	Gluteal Crease	Nape of Neck	Nasal	Oral	Post-Auricular	T-Zone	Toe Web Space
PREFLIGHT	C001	0.847856	0.698817	0.44868	0.688861	0.336259	0.52143	0.62627	0.564659	0.309906	0.895839
PREFLIGHT	C002	0.70396	0.817736	0.710991	0.858498	0.361086	0.641153	0.620549	0.554249	0.484012	0.753473
PREFLIGHT	C003	0.628464	0.77468	0.625942	0.865275	0.267948	0.473636	0.567042	0.502026	0.373452	0.726224
PREFLIGHT	C004	0.7154	0.81952	0.663214	0.793574	0.232761	0.549315	0.537045	0.539183	0.397898	0.733
MIDFLIGHT	C001	0.692513	0.681373	0.428687	0.749531	0.751675	0.682674	0.585574	0.507489	0.156717	0.742343
MIDFLIGHT	C002	0.694786	0.592767	0.650905	0.849259	0.778826	0.676471	0.548897	0.625487	0.14036	0.763029
MIDFLIGHT	C003	0.608992	0.636245	0.413413	0.706851	0.60572	0.639434	0.560551	0.455862	0.153107	0.757959
MIDFLIGHT	C004	0.689221	0.804178	0.494758	0.763758	0.56907	0.558956	0.506713	0.488354	0.161369	0.584347
MIDFLIGHT	Capsule	0.646082	0.876971	0.510917	0.843273	0.70393	0.748369	0.985596	0.623235	0.674417	0.775731
POSTFLIGHT	C001	0.814696	0.61385	0.446648	0.731673	0.246009	0.608754	0.656016	0.355888	0.0935567	0.844377
POSTFLIGHT	C002	0.706467	0.550272	0.652103	0.859978	0.197455	0.647415	0.610493	0.485549	0.12791	0.717677
POSTFLIGHT	C003	0.637401	0.650658	0.506986	0.723949	0.189272	0.536742	0.681064	0.331639	0.0989968	0.700157
POSTFLIGHT	C004	0.820161	0.893219	0.628275	0.703075	0.182119	0.599012	0.637099	0.361329	0.0962642	0.689796

## Sheet: 4b
	subjectID_1	subjectID_2	bodyloc1	bodyloc2	n	a	b
1	C001	C001	Armpit	Belly Button	2	C001 --- Armpit	C001 --- Belly Button
2	C001	C001	Armpit	Gluteal Crease	2	C001 --- Armpit	C001 --- Gluteal Crease
3	C001	C001	Armpit	Nape of Neck	4	C001 --- Armpit	C001 --- Nape of Neck
4	C001	C001	Armpit	Nasal	1	C001 --- Armpit	C001 --- Nasal
5	C001	C001	Armpit	Oral	4	C001 --- Armpit	C001 --- Oral
6	C001	C001	Armpit	Post-Auricular	2	C001 --- Armpit	C001 --- Post-Auricular
7	C001	C001	Armpit	T-Zone	4	C001 --- Armpit	C001 --- T-Zone
8	C001	C001	Belly Button	Gluteal Crease	1	C001 --- Belly Button	C001 --- Gluteal Crease
9	C001	C001	Belly Button	Nape of Neck	8	C001 --- Belly Button	C001 --- Nape of Neck
10	C001	C001	Belly Button	T-Zone	3	C001 --- Belly Button	C001 --- T-Zone
11	C001	C001	Gluteal Crease	Nape of Neck	2	C001 --- Gluteal Crease	C001 --- Nape of Neck
12	C001	C001	Gluteal Crease	Nasal	3	C001 --- Gluteal Crease	C001 --- Nasal
13	C001	C001	Gluteal Crease	Post-Auricular	4	C001 --- Gluteal Crease	C001 --- Post-Auricular
14	C001	C001	Gluteal Crease	T-Zone	3	C001 --- Gluteal Crease	C001 --- T-Zone
15	C001	C001	Nape of Neck	Nape of Neck	2	C001 --- Nape of Neck	C001 --- Nape of Neck
16	C001	C001	Nape of Neck	T-Zone	4	C001 --- Nape of Neck	C001 --- T-Zone
17	C001	C001	Nasal	Nasal	1	C001 --- Nasal	C001 --- Nasal
18	C001	C001	Nasal	T-Zone	4	C001 --- Nasal	C001 --- T-Zone
19	C001	C001	Oral	T-Zone	1	C001 --- Oral	C001 --- T-Zone
20	C001	C001	Post-Auricular	T-Zone	2	C001 --- Post-Auricular	C001 --- T-Zone
21	C001	C003	Armpit	Forearm	1	C001 --- Armpit	C003 --- Forearm
22	C001	C003	Forearm	Nasal	1	C001 --- Forearm	C003 --- Nasal
23	C001	C003	Nape of Neck	Toe Web Space	1	C001 --- Nape of Neck	C003 --- Toe Web Space
24	C001	C004	Armpit	Belly Button	1	C001 --- Armpit	C004 --- Belly Button
25	C001	C004	Armpit	Nape of Neck	3	C001 --- Armpit	C004 --- Nape of Neck
26	C001	C004	Armpit	Post-Auricular	1	C001 --- Armpit	C004 --- Post-Auricular
27	C001	C004	Armpit	T-Zone	1	C001 --- Armpit	C004 --- T-Zone
28	C001	C004	Armpit	Toe Web Space	1	C001 --- Armpit	C004 --- Toe Web Space
29	C001	C004	Forearm	Nape of Neck	1	C001 --- Forearm	C004 --- Nape of Neck
30	C001	C004	Forearm	Nasal	1	C001 --- Forearm	C004 --- Nasal
31	C001	C004	Forearm	T-Zone	1	C001 --- Forearm	C004 --- T-Zone
32	C001	Capsule	Armpit	CAPSULE	3	C001 --- Armpit	Capsule --- CAPSULE
33	C001	Capsule	Belly Button	CAPSULE	4	C001 --- Belly Button	Capsule --- CAPSULE
34	C001	Capsule	CAPSULE	CAPSULE	2	C001 --- CAPSULE	Capsule --- CAPSULE
35	C002	C001	Belly Button	Nape of Neck	1	C002 --- Belly Button	C001 --- Nape of Neck
36	C002	C002	Armpit	Nape of Neck	1	C002 --- Armpit	C002 --- Nape of Neck
37	C002	C002	Armpit	T-Zone	1	C002 --- Armpit	C002 --- T-Zone
38	C002	C002	Forearm	Nape of Neck	2	C002 --- Forearm	C002 --- Nape of Neck
39	C002	C002	Nape of Neck	Nape of Neck	1	C002 --- Nape of Neck	C002 --- Nape of Neck
40	C002	C002	Nape of Neck	T-Zone	1	C002 --- Nape of Neck	C002 --- T-Zone
41	C002	C002	Post-Auricular	T-Zone	1	C002 --- Post-Auricular	C002 --- T-Zone
42	C002	C004	Nape of Neck	T-Zone	1	C002 --- Nape of Neck	C004 --- T-Zone
43	C003	C001	Belly Button	Nape of Neck	2	C003 --- Belly Button	C001 --- Nape of Neck
44	C003	C001	Gluteal Crease	Nape of Neck	1	C003 --- Gluteal Crease	C001 --- Nape of Neck
45	C003	C003	Belly Button	Gluteal Crease	1	C003 --- Belly Button	C003 --- Gluteal Crease
46	C003	C003	Belly Button	Toe Web Space	1	C003 --- Belly Button	C003 --- Toe Web Space
47	C003	C003	Forearm	Forearm	1	C003 --- Forearm	C003 --- Forearm
48	C003	C003	Forearm	Nape of Neck	1	C003 --- Forearm	C003 --- Nape of Neck
49	C003	C003	Forearm	Toe Web Space	1	C003 --- Forearm	C003 --- Toe Web Space
50	C003	C003	Gluteal Crease	Toe Web Space	2	C003 --- Gluteal Crease	C003 --- Toe Web Space
51	C003	C003	Nape of Neck	Nape of Neck	3	C003 --- Nape of Neck	C003 --- Nape of Neck
52	C003	C004	Forearm	Forearm	1	C003 --- Forearm	C004 --- Forearm
53	C003	C004	Forearm	T-Zone	1	C003 --- Forearm	C004 --- T-Zone
54	C003	C004	Forearm	Toe Web Space	1	C003 --- Forearm	C004 --- Toe Web Space
55	C004	C001	Armpit	T-Zone	1	C004 --- Armpit	C001 --- T-Zone
56	C004	C001	Forearm	Forearm	1	C004 --- Forearm	C001 --- Forearm
57	C004	C001	Post-Auricular	T-Zone	1	C004 --- Post-Auricular	C001 --- T-Zone
58	C004	C003	Belly Button	Forearm	1	C004 --- Belly Button	C003 --- Forearm
59	C004	C003	Belly Button	Toe Web Space	1	C004 --- Belly Button	C003 --- Toe Web Space
60	C004	C003	Forearm	Nape of Neck	1	C004 --- Forearm	C003 --- Nape of Neck
61	C004	C003	Nape of Neck	T-Zone	1	C004 --- Nape of Neck	C003 --- T-Zone
62	C004	C003	Nape of Neck	Toe Web Space	1	C004 --- Nape of Neck	C003 --- Toe Web Space
63	C004	C004	Armpit	Forearm	4	C004 --- Armpit	C004 --- Forearm
64	C004	C004	Armpit	Gluteal Crease	1	C004 --- Armpit	C004 --- Gluteal Crease
65	C004	C004	Armpit	Nape of Neck	10	C004 --- Armpit	C004 --- Nape of Neck
66	C004	C004	Armpit	Nasal	2	C004 --- Armpit	C004 --- Nasal
67	C004	C004	Armpit	Oral	4	C004 --- Armpit	C004 --- Oral
68	C004	C004	Armpit	Post-Auricular	1	C004 --- Armpit	C004 --- Post-Auricular
69	C004	C004	Armpit	T-Zone	2	C004 --- Armpit	C004 --- T-Zone
70	C004	C004	Armpit	Toe Web Space	7	C004 --- Armpit	C004 --- Toe Web Space
71	C004	C004	Belly Button	Forearm	2	C004 --- Belly Button	C004 --- Forearm
72	C004	C004	Belly Button	Gluteal Crease	1	C004 --- Belly Button	C004 --- Gluteal Crease
73	C004	C004	Belly Button	Post-Auricular	2	C004 --- Belly Button	C004 --- Post-Auricular
74	C004	C004	Belly Button	T-Zone	1	C004 --- Belly Button	C004 --- T-Zone
75	C004	C004	Belly Button	Toe Web Space	2	C004 --- Belly Button	C004 --- Toe Web Space
76	C004	C004	Forearm	Forearm	1	C004 --- Forearm	C004 --- Forearm
77	C004	C004	Forearm	Nape of Neck	9	C004 --- Forearm	C004 --- Nape of Neck
78	C004	C004	Forearm	Oral	1	C004 --- Forearm	C004 --- Oral
79	C004	C004	Forearm	T-Zone	4	C004 --- Forearm	C004 --- T-Zone
80	C004	C004	Forearm	Toe Web Space	5	C004 --- Forearm	C004 --- Toe Web Space
81	C004	C004	Gluteal Crease	Nape of Neck	1	C004 --- Gluteal Crease	C004 --- Nape of Neck
82	C004	C004	Gluteal Crease	Post-Auricular	1	C004 --- Gluteal Crease	C004 --- Post-Auricular
83	C004	C004	Gluteal Crease	Toe Web Space	1	C004 --- Gluteal Crease	C004 --- Toe Web Space
84	C004	C004	Nape of Neck	Nape of Neck	5	C004 --- Nape of Neck	C004 --- Nape of Neck
85	C004	C004	Nape of Neck	T-Zone	1	C004 --- Nape of Neck	C004 --- T-Zone
86	C004	C004	Nape of Neck	Toe Web Space	7	C004 --- Nape of Neck	C004 --- Toe Web Space
87	C004	C004	Nasal	Nasal	2	C004 --- Nasal	C004 --- Nasal
88	C004	C004	Nasal	T-Zone	1	C004 --- Nasal	C004 --- T-Zone
89	C004	C004	Nasal	Toe Web Space	1	C004 --- Nasal	C004 --- Toe Web Space
90	C004	C004	Oral	Toe Web Space	3	C004 --- Oral	C004 --- Toe Web Space
91	C004	C004	Post-Auricular	T-Zone	1	C004 --- Post-Auricular	C004 --- T-Zone
92	C004	C004	Post-Auricular	Toe Web Space	1	C004 --- Post-Auricular	C004 --- Toe Web Space
93	C004	C004	T-Zone	T-Zone	3	C004 --- T-Zone	C004 --- T-Zone
94	C004	Capsule	Armpit	CAPSULE	1	C004 --- Armpit	Capsule --- CAPSULE
95	C004	Capsule	Belly Button	CAPSULE	1	C004 --- Belly Button	Capsule --- CAPSULE
96	Capsule	C001	CAPSULE	Nape of Neck	3	Capsule --- CAPSULE	C001 --- Nape of Neck
97	Capsule	C001	CAPSULE	Nasal	2	Capsule --- CAPSULE	C001 --- Nasal
98	Capsule	C001	CAPSULE	Post-Auricular	2	Capsule --- CAPSULE	C001 --- Post-Auricular
99	Capsule	C001	CAPSULE	T-Zone	3	Capsule --- CAPSULE	C001 --- T-Zone
100	Capsule	C003	CAPSULE	Forearm	1	Capsule --- CAPSULE	C003 --- Forearm
101	Capsule	C004	CAPSULE	Forearm	1	Capsule --- CAPSULE	C004 --- Forearm
102	Capsule	C004	CAPSULE	Nape of Neck	2	Capsule --- CAPSULE	C004 --- Nape of Neck
103	Capsule	C004	CAPSULE	T-Zone	2	Capsule --- CAPSULE	C004 --- T-Zone
104	Capsule	C004	CAPSULE	Toe Web Space	2	Capsule --- CAPSULE	C004 --- Toe Web Space
105	Capsule	Capsule	CAPSULE	CAPSULE	3	Capsule --- CAPSULE	Capsule --- CAPSULE

## Sheet: 4c
	timepoint1_3	n	type
1	2024-06-21	2	Between astronauts
2	2024-08-21	6	Between astronauts
3	Sept Pre-Launch	3	Between astronauts
4	Flight 1	10	Between astronauts
5	Flight 2	7	Between astronauts
6	Sept Post-Return	4	Between astronauts
7	November	9	Between astronauts
8	2024-06-21	24	Within a single astronaut
9	2024-08-21	14	Within a single astronaut
10	Sept Pre-Launch	14	Within a single astronaut
11	Flight 1	12	Within a single astronaut
12	Flight 2	14	Within a single astronaut
13	Sept Post-Return	8	Within a single astronaut
14	November	15	Within a single astronaut
15	2024-12-21	5	Within a single astronaut
16	2024-06-21	2	Capsule and astronauts
17	Flight 1	1	Capsule and astronauts
18	Flight 2	12	Capsule and astronauts

## Sheet: 4d
	type	timepoint1_3	strain	n	clade_name	species
1	Between astronauts	Flight 1	t__SGB17100	3	k__Bacteria|p__Actinobacteria|c__Actinobacteria|o__Corynebacteriales|f__Corynebacteriaceae|g__Corynebacterium|s__Corynebacterium_aurimucosum|t__SGB17100	Corynebacterium_aurimucosum|t__SGB17100
2	Between astronauts	Flight 1	t__SGB56795	2	k__Bacteria|p__Proteobacteria|c__Alphaproteobacteria|o__Caulobacterales|f__Caulobacteraceae|g__Caulobacteraceae_unclassified|s__Caulobacteraceae_bacterium|t__SGB56795	Caulobacteraceae_bacterium|t__SGB56795
3	Between astronauts	Flight 1	t__SGB7865	3	k__Bacteria|p__Firmicutes|c__Bacilli|o__Bacillales|f__Staphylococcaceae|g__Staphylococcus|s__Staphylococcus_epidermidis|t__SGB7865	Staphylococcus_epidermidis|t__SGB7865
4	Between astronauts	Flight 2	t__EUK76775	3	k__Eukaryota|p__Basidiomycota|c__Malasseziomycetes|o__Malasseziales|f__Malasseziaceae|g__Malassezia|s__Malassezia_restricta|t__EUK76775	Malassezia_restricta|t__EUK76775
5	Between astronauts	Flight 2	t__SGB11031	10	k__Bacteria|p__Proteobacteria|c__Alphaproteobacteria|o__Rhizobiales|f__Phyllobacteriaceae|g__Mesorhizobium|s__Mesorhizobium_hungaricum|t__SGB11031	Mesorhizobium_hungaricum|t__SGB11031
6	Between astronauts	Flight 2	t__SGB56795	2	k__Bacteria|p__Proteobacteria|c__Alphaproteobacteria|o__Caulobacterales|f__Caulobacteraceae|g__Caulobacteraceae_unclassified|s__Caulobacteraceae_bacterium|t__SGB56795	Caulobacteraceae_bacterium|t__SGB56795
7	Between astronauts	Sept Post-Return	t__SGB6657	3	k__Bacteria|p__Firmicutes|c__Tissierellia|o__Tissierellales|f__Peptoniphilaceae|g__GGB4812|s__GGB4812_SGB6657|t__SGB6657	GGB4812_SGB6657|t__SGB6657
8	Between astronauts	Sept Post-Return	t__SGB7865	2	k__Bacteria|p__Firmicutes|c__Bacilli|o__Bacillales|f__Staphylococcaceae|g__Staphylococcus|s__Staphylococcus_epidermidis|t__SGB7865	Staphylococcus_epidermidis|t__SGB7865
9	Between astronauts	November	t__EUK76775	3	k__Eukaryota|p__Basidiomycota|c__Malasseziomycetes|o__Malasseziales|f__Malasseziaceae|g__Malassezia|s__Malassezia_restricta|t__EUK76775	Malassezia_restricta|t__EUK76775
10	Between astronauts	November	t__SGB7865	3	k__Bacteria|p__Firmicutes|c__Bacilli|o__Bacillales|f__Staphylococcaceae|g__Staphylococcus|s__Staphylococcus_epidermidis|t__SGB7865	Staphylococcus_epidermidis|t__SGB7865
11	Between capsule and astronauts	2024-06-21	t__EUK76775	2	k__Eukaryota|p__Basidiomycota|c__Malasseziomycetes|o__Malasseziales|f__Malasseziaceae|g__Malassezia|s__Malassezia_restricta|t__EUK76775	Malassezia_restricta|t__EUK76775
12	Between capsule and astronauts	Flight 2	t__EUK76775	2	k__Eukaryota|p__Basidiomycota|c__Malasseziomycetes|o__Malasseziales|f__Malasseziaceae|g__Malassezia|s__Malassezia_restricta|t__EUK76775	Malassezia_restricta|t__EUK76775
13	Between capsule and astronauts	Flight 2	t__SGB11031	12	k__Bacteria|p__Proteobacteria|c__Alphaproteobacteria|o__Rhizobiales|f__Phyllobacteriaceae|g__Mesorhizobium|s__Mesorhizobium_hungaricum|t__SGB11031	Mesorhizobium_hungaricum|t__SGB11031
14	Between capsule and astronauts	Flight 2	t__SGB17100	4	k__Bacteria|p__Actinobacteria|c__Actinobacteria|o__Corynebacteriales|f__Corynebacteriaceae|g__Corynebacterium|s__Corynebacterium_aurimucosum|t__SGB17100	Corynebacterium_aurimucosum|t__SGB17100
15	Between capsule and astronauts	Flight 2	t__SGB3663	6	k__Bacteria|p__Actinobacteria|c__Actinobacteria|o__Corynebacteriales|f__Lawsonellaceae|g__GGB2722|s__GGB2722_SGB3663|t__SGB3663	GGB2722_SGB3663|t__SGB3663
16	Between capsule and astronauts	Flight 2	t__SGB7865	2	k__Bacteria|p__Firmicutes|c__Bacilli|o__Bacillales|f__Staphylococcaceae|g__Staphylococcus|s__Staphylococcus_epidermidis|t__SGB7865	Staphylococcus_epidermidis|t__SGB7865
17	Within a single astronaut	2024-06-21	t__EUK76775	2	k__Eukaryota|p__Basidiomycota|c__Malasseziomycetes|o__Malasseziales|f__Malasseziaceae|g__Malassezia|s__Malassezia_restricta|t__EUK76775	Malassezia_restricta|t__EUK76775
18	Within a single astronaut	2024-06-21	t__SGB17100	2	k__Bacteria|p__Actinobacteria|c__Actinobacteria|o__Corynebacteriales|f__Corynebacteriaceae|g__Corynebacterium|s__Corynebacterium_aurimucosum|t__SGB17100	Corynebacterium_aurimucosum|t__SGB17100
19	Within a single astronaut	2024-06-21	t__SGB3663	10	k__Bacteria|p__Actinobacteria|c__Actinobacteria|o__Corynebacteriales|f__Lawsonellaceae|g__GGB2722|s__GGB2722_SGB3663|t__SGB3663	GGB2722_SGB3663|t__SGB3663
20	Within a single astronaut	2024-06-21	t__SGB7017	2	k__Bacteria|p__Firmicutes|c__Bacilli|o__Lactobacillales|f__Carnobacteriaceae|g__Dolosigranulum|s__Dolosigranulum_pigrum|t__SGB7017	Dolosigranulum_pigrum|t__SGB7017
21	Within a single astronaut	2024-06-21	t__SGB7858	2	k__Bacteria|p__Firmicutes|c__Bacilli|o__Bacillales|f__Staphylococcaceae|g__Staphylococcus|s__Staphylococcus_hominis|t__SGB7858	Staphylococcus_hominis|t__SGB7858
22	Within a single astronaut	2024-06-21	t__SGB7865	4	k__Bacteria|p__Firmicutes|c__Bacilli|o__Bacillales|f__Staphylococcaceae|g__Staphylococcus|s__Staphylococcus_epidermidis|t__SGB7865	Staphylococcus_epidermidis|t__SGB7865
23	Within a single astronaut	2024-08-21	t__EUK76775	2	k__Eukaryota|p__Basidiomycota|c__Malasseziomycetes|o__Malasseziales|f__Malasseziaceae|g__Malassezia|s__Malassezia_restricta|t__EUK76775	Malassezia_restricta|t__EUK76775
24	Within a single astronaut	2024-08-21	t__SGB16958	3	k__Bacteria|p__Actinobacteria|c__Actinobacteria|o__Propionibacteriales|f__Propionibacteriaceae|g__Cutibacterium|s__Cutibacterium_granulosum|t__SGB16958	Cutibacterium_granulosum|t__SGB16958
25	Within a single astronaut	2024-08-21	t__SGB17036	3	k__Bacteria|p__Actinobacteria|c__Actinobacteria|o__Corynebacteriales|f__Corynebacteriaceae|g__Corynebacterium|s__Corynebacterium_amycolatum|t__SGB17036	Corynebacterium_amycolatum|t__SGB17036
26	Within a single astronaut	2024-08-21	t__SGB2043	3	k__Bacteria|p__Bacteroidetes|c__Bacteroidia|o__Bacteroidales|f__Porphyromonadaceae|g__Porphyromonas|s__Porphyromonas_pasteri|t__SGB2043	Porphyromonas_pasteri|t__SGB2043
27	Within a single astronaut	2024-08-21	t__SGB3663	2	k__Bacteria|p__Actinobacteria|c__Actinobacteria|o__Corynebacteriales|f__Lawsonellaceae|g__GGB2722|s__GGB2722_SGB3663|t__SGB3663	GGB2722_SGB3663|t__SGB3663
28	Within a single astronaut	2024-08-21	t__SGB5989	2	k__Bacteria|p__Fusobacteria|c__Fusobacteriia|o__Fusobacteriales|f__Fusobacteriaceae|g__Fusobacterium|s__Fusobacterium_pseudoperiodonticum|t__SGB5989	Fusobacterium_pseudoperiodonticum|t__SGB5989
29	Within a single astronaut	2024-08-21	t__SGB7858	5	k__Bacteria|p__Firmicutes|c__Bacilli|o__Bacillales|f__Staphylococcaceae|g__Staphylococcus|s__Staphylococcus_hominis|t__SGB7858	Staphylococcus_hominis|t__SGB7858
30	Within a single astronaut	2024-08-21	t__SGB7863	3	k__Bacteria|p__Firmicutes|c__Bacilli|o__Bacillales|f__Staphylococcaceae|g__Staphylococcus|s__Staphylococcus_capitis|t__SGB7863	Staphylococcus_capitis|t__SGB7863
31	Within a single astronaut	2024-08-21	t__SGB7865	2	k__Bacteria|p__Firmicutes|c__Bacilli|o__Bacillales|f__Staphylococcaceae|g__Staphylococcus|s__Staphylococcus_epidermidis|t__SGB7865	Staphylococcus_epidermidis|t__SGB7865
32	Within a single astronaut	2024-08-21	t__SGB9382	3	k__Bacteria|p__Bacteroidetes|c__CFGB2427|o__OFGB2427|f__FGB2427|g__GGB6645|s__GGB6645_SGB9382|t__SGB9382	GGB6645_SGB9382|t__SGB9382
33	Within a single astronaut	Sept Pre-Launch	t__SGB16971	2	k__Bacteria|p__Actinobacteria|c__Actinobacteria|o__Micrococcales|f__Micrococcaceae|g__Rothia|s__Rothia_mucilaginosa|t__SGB16971	Rothia_mucilaginosa|t__SGB16971
34	Within a single astronaut	Sept Pre-Launch	t__SGB17036	3	k__Bacteria|p__Actinobacteria|c__Actinobacteria|o__Corynebacteriales|f__Corynebacteriaceae|g__Corynebacterium|s__Corynebacterium_amycolatum|t__SGB17036	Corynebacterium_amycolatum|t__SGB17036
35	Within a single astronaut	Sept Pre-Launch	t__SGB17100	2	k__Bacteria|p__Actinobacteria|c__Actinobacteria|o__Corynebacteriales|f__Corynebacteriaceae|g__Corynebacterium|s__Corynebacterium_aurimucosum|t__SGB17100	Corynebacterium_aurimucosum|t__SGB17100
36	Within a single astronaut	Flight 1	t__SGB15878	3	k__Bacteria|p__Actinobacteria|c__Actinobacteria|o__Actinomycetales|f__Actinomycetaceae|g__Actinomyces|s__Actinomyces_oris|t__SGB15878	Actinomyces_oris|t__SGB15878
37	Within a single astronaut	Flight 1	t__SGB16958	5	k__Bacteria|p__Actinobacteria|c__Actinobacteria|o__Propionibacteriales|f__Propionibacteriaceae|g__Cutibacterium|s__Cutibacterium_granulosum|t__SGB16958	Cutibacterium_granulosum|t__SGB16958
38	Within a single astronaut	Flight 1	t__SGB16971	3	k__Bacteria|p__Actinobacteria|c__Actinobacteria|o__Micrococcales|f__Micrococcaceae|g__Rothia|s__Rothia_mucilaginosa|t__SGB16971	Rothia_mucilaginosa|t__SGB16971
39	Within a single astronaut	Flight 1	t__SGB17100	5	k__Bacteria|p__Actinobacteria|c__Actinobacteria|o__Corynebacteriales|f__Corynebacteriaceae|g__Corynebacterium|s__Corynebacterium_aurimucosum|t__SGB17100	Corynebacterium_aurimucosum|t__SGB17100
40	Within a single astronaut	Flight 1	t__SGB17167	3	k__Bacteria|p__Actinobacteria|c__Actinobacteria|o__Actinomycetales|f__Actinomycetaceae|g__Actinomyces|s__Actinomyces_sp_ICM47|t__SGB17167	Actinomyces_sp_ICM47|t__SGB17167
41	Within a single astronaut	Flight 1	t__SGB3663	4	k__Bacteria|p__Actinobacteria|c__Actinobacteria|o__Corynebacteriales|f__Lawsonellaceae|g__GGB2722|s__GGB2722_SGB3663|t__SGB3663	GGB2722_SGB3663|t__SGB3663
42	Within a single astronaut	Flight 1	t__SGB6657	2	k__Bacteria|p__Firmicutes|c__Tissierellia|o__Tissierellales|f__Peptoniphilaceae|g__GGB4812|s__GGB4812_SGB6657|t__SGB6657	GGB4812_SGB6657|t__SGB6657
43	Within a single astronaut	Flight 1	t__SGB7865	8	k__Bacteria|p__Firmicutes|c__Bacilli|o__Bacillales|f__Staphylococcaceae|g__Staphylococcus|s__Staphylococcus_epidermidis|t__SGB7865	Staphylococcus_epidermidis|t__SGB7865
44	Within a single astronaut	Flight 1	t__SGB9382	2	k__Bacteria|p__Bacteroidetes|c__CFGB2427|o__OFGB2427|f__FGB2427|g__GGB6645|s__GGB6645_SGB9382|t__SGB9382	GGB6645_SGB9382|t__SGB9382
45	Within a single astronaut	Flight 1	t__SGB9450_group	6	k__Bacteria|p__Proteobacteria|c__Betaproteobacteria|o__Neisseriales|f__Neisseriaceae|g__Neisseria|s__Neisseria_subflava|t__SGB9450_group	Neisseria_subflava|t__SGB9450_group
46	Within a single astronaut	Flight 2	t__EUK76775	3	k__Eukaryota|p__Basidiomycota|c__Malasseziomycetes|o__Malasseziales|f__Malasseziaceae|g__Malassezia|s__Malassezia_restricta|t__EUK76775	Malassezia_restricta|t__EUK76775
47	Within a single astronaut	Flight 2	t__SGB11031	5	k__Bacteria|p__Proteobacteria|c__Alphaproteobacteria|o__Rhizobiales|f__Phyllobacteriaceae|g__Mesorhizobium|s__Mesorhizobium_hungaricum|t__SGB11031	Mesorhizobium_hungaricum|t__SGB11031
48	Within a single astronaut	Flight 2	t__SGB15878	3	k__Bacteria|p__Actinobacteria|c__Actinobacteria|o__Actinomycetales|f__Actinomycetaceae|g__Actinomyces|s__Actinomyces_oris|t__SGB15878	Actinomyces_oris|t__SGB15878
49	Within a single astronaut	Flight 2	t__SGB16958	5	k__Bacteria|p__Actinobacteria|c__Actinobacteria|o__Propionibacteriales|f__Propionibacteriaceae|g__Cutibacterium|s__Cutibacterium_granulosum|t__SGB16958	Cutibacterium_granulosum|t__SGB16958
50	Within a single astronaut	Flight 2	t__SGB3663	2	k__Bacteria|p__Actinobacteria|c__Actinobacteria|o__Corynebacteriales|f__Lawsonellaceae|g__GGB2722|s__GGB2722_SGB3663|t__SGB3663	GGB2722_SGB3663|t__SGB3663
51	Within a single astronaut	Flight 2	t__SGB56795	2	k__Bacteria|p__Proteobacteria|c__Alphaproteobacteria|o__Caulobacterales|f__Caulobacteraceae|g__Caulobacteraceae_unclassified|s__Caulobacteraceae_bacterium|t__SGB56795	Caulobacteraceae_bacterium|t__SGB56795
52	Within a single astronaut	Flight 2	t__SGB6657	3	k__Bacteria|p__Firmicutes|c__Tissierellia|o__Tissierellales|f__Peptoniphilaceae|g__GGB4812|s__GGB4812_SGB6657|t__SGB6657	GGB4812_SGB6657|t__SGB6657
53	Within a single astronaut	Flight 2	t__SGB7858	2	k__Bacteria|p__Firmicutes|c__Bacilli|o__Bacillales|f__Staphylococcaceae|g__Staphylococcus|s__Staphylococcus_hominis|t__SGB7858	Staphylococcus_hominis|t__SGB7858
54	Within a single astronaut	Flight 2	t__SGB7865	2	k__Bacteria|p__Firmicutes|c__Bacilli|o__Bacillales|f__Staphylococcaceae|g__Staphylococcus|s__Staphylococcus_epidermidis|t__SGB7865	Staphylococcus_epidermidis|t__SGB7865
55	Within a single astronaut	Flight 2	t__SGB8138	6	k__Bacteria|p__Firmicutes|c__Bacilli|o__Lactobacillales|f__Streptococcaceae|g__Streptococcus|s__Streptococcus_pneumoniae|t__SGB8138	Streptococcus_pneumoniae|t__SGB8138
56	Within a single astronaut	Flight 2	t__SGB9467_group	3	k__Bacteria|p__Proteobacteria|c__Betaproteobacteria|o__Neisseriales|f__Neisseriaceae|g__Neisseria|s__Neisseria_sicca|t__SGB9467_group	Neisseria_sicca|t__SGB9467_group
57	Within a single astronaut	Sept Post-Return	t__EUK76775	4	k__Eukaryota|p__Basidiomycota|c__Malasseziomycetes|o__Malasseziales|f__Malasseziaceae|g__Malassezia|s__Malassezia_restricta|t__EUK76775	Malassezia_restricta|t__EUK76775
58	Within a single astronaut	Sept Post-Return	t__SGB16958	2	k__Bacteria|p__Actinobacteria|c__Actinobacteria|o__Propionibacteriales|f__Propionibacteriaceae|g__Cutibacterium|s__Cutibacterium_granulosum|t__SGB16958	Cutibacterium_granulosum|t__SGB16958
59	Within a single astronaut	Sept Post-Return	t__SGB17100	2	k__Bacteria|p__Actinobacteria|c__Actinobacteria|o__Corynebacteriales|f__Corynebacteriaceae|g__Corynebacterium|s__Corynebacterium_aurimucosum|t__SGB17100	Corynebacterium_aurimucosum|t__SGB17100
60	Within a single astronaut	Sept Post-Return	t__SGB3663	3	k__Bacteria|p__Actinobacteria|c__Actinobacteria|o__Corynebacteriales|f__Lawsonellaceae|g__GGB2722|s__GGB2722_SGB3663|t__SGB3663	GGB2722_SGB3663|t__SGB3663
61	Within a single astronaut	Sept Post-Return	t__SGB6657	3	k__Bacteria|p__Firmicutes|c__Tissierellia|o__Tissierellales|f__Peptoniphilaceae|g__GGB4812|s__GGB4812_SGB6657|t__SGB6657	GGB4812_SGB6657|t__SGB6657
62	Within a single astronaut	November	t__EUK76775	6	k__Eukaryota|p__Basidiomycota|c__Malasseziomycetes|o__Malasseziales|f__Malasseziaceae|g__Malassezia|s__Malassezia_restricta|t__EUK76775	Malassezia_restricta|t__EUK76775
63	Within a single astronaut	November	t__SGB10439	2	k__Bacteria|p__Proteobacteria|c__Gammaproteobacteria|o__Pseudomonadales|f__Moraxellaceae|g__Moraxella|s__Moraxella_osloensis|t__SGB10439	Moraxella_osloensis|t__SGB10439
64	Within a single astronaut	November	t__SGB16958	3	k__Bacteria|p__Actinobacteria|c__Actinobacteria|o__Propionibacteriales|f__Propionibacteriaceae|g__Cutibacterium|s__Cutibacterium_granulosum|t__SGB16958	Cutibacterium_granulosum|t__SGB16958
65	Within a single astronaut	November	t__SGB3663	7	k__Bacteria|p__Actinobacteria|c__Actinobacteria|o__Corynebacteriales|f__Lawsonellaceae|g__GGB2722|s__GGB2722_SGB3663|t__SGB3663	GGB2722_SGB3663|t__SGB3663
66	Within a single astronaut	November	t__SGB6657	2	k__Bacteria|p__Firmicutes|c__Tissierellia|o__Tissierellales|f__Peptoniphilaceae|g__GGB4812|s__GGB4812_SGB6657|t__SGB6657	GGB4812_SGB6657|t__SGB6657
67	Within a single astronaut	November	t__SGB7852	3	k__Bacteria|p__Firmicutes|c__Bacilli|o__Bacillales|f__Staphylococcaceae|g__Staphylococcus|s__Staphylococcus_aureus|t__SGB7852	Staphylococcus_aureus|t__SGB7852
68	Within a single astronaut	November	t__SGB7865	4	k__Bacteria|p__Firmicutes|c__Bacilli|o__Bacillales|f__Staphylococcaceae|g__Staphylococcus|s__Staphylococcus_epidermidis|t__SGB7865	Staphylococcus_epidermidis|t__SGB7865
69	Within a single astronaut	November	t__SGB7882	3	k__Bacteria|p__Firmicutes|c__Bacilli|o__Lactobacillales|f__Aerococcaceae|g__Facklamia|s__Facklamia_hominis|t__SGB7882	Facklamia_hominis|t__SGB7882
70	Within a single astronaut	November	t__SGB8047	3	k__Bacteria|p__Firmicutes|c__Bacilli|o__Lactobacillales|f__Streptococcaceae|g__Streptococcus|s__Streptococcus_sanguinis|t__SGB8047	Streptococcus_sanguinis|t__SGB8047
71	Within a single astronaut	2024-12-21	t__SGB3663	4	k__Bacteria|p__Actinobacteria|c__Actinobacteria|o__Corynebacteriales|f__Lawsonellaceae|g__GGB2722|s__GGB2722_SGB3663|t__SGB3663	GGB2722_SGB3663|t__SGB3663
72	Within a single astronaut	2024-12-21	t__SGB7865	3	k__Bacteria|p__Firmicutes|c__Bacilli|o__Bacillales|f__Staphylococcaceae|g__Staphylococcus|s__Staphylococcus_epidermidis|t__SGB7865	Staphylococcus_epidermidis|t__SGB7865
