# Supplementary material for: Longitudinal multi-omics analysis of host microbiome architecture and immune responses during short-term spaceflight
Source: Nat Microbiol. 2024 Jun 11;9(7):1661–75. doi: 10.1038/s41564-024-01635-8 (PMC11222149; doi:10.1038/s41564-024-01635-8)
Supplement: Supplementary file 10 — Statistical source data. [file 41564_2024_1635_MOESM10_ESM.xlsx]

## Sheet: 5a
	regressionclass	celltype	seqtype	dset	value
1	Oral	CD4 T	METAGENOMICS	BACTERIAL -- GTDB	3
2	Oral	CD4 T	METAGENOMICS	VIRAL	NA
3	Oral	CD4 T	METAGENOMICS	GENE-CATALOG	766
4	Oral	CD4 T	METATRANSCRIPTOMICS	BACTERIAL -- GTDB	69
5	Oral	CD4 T	METATRANSCRIPTOMICS	VIRAL	NA
6	Oral	CD4 T	METATRANSCRIPTOMICS	GENE-CATALOG	337
7	Oral	CD8 T	METAGENOMICS	BACTERIAL -- GTDB	5
8	Oral	CD8 T	METAGENOMICS	VIRAL	NA
9	Oral	CD8 T	METAGENOMICS	GENE-CATALOG	804
10	Oral	CD8 T	METATRANSCRIPTOMICS	BACTERIAL -- GTDB	46
11	Oral	CD8 T	METATRANSCRIPTOMICS	VIRAL	NA
12	Oral	CD8 T	METATRANSCRIPTOMICS	GENE-CATALOG	324
13	Oral	other T	METAGENOMICS	BACTERIAL -- GTDB	14
14	Oral	other T	METAGENOMICS	VIRAL	NA
15	Oral	other T	METAGENOMICS	GENE-CATALOG	410
16	Oral	other T	METATRANSCRIPTOMICS	BACTERIAL -- GTDB	29
17	Oral	other T	METATRANSCRIPTOMICS	VIRAL	NA
18	Oral	other T	METATRANSCRIPTOMICS	GENE-CATALOG	326
19	Oral	B	METAGENOMICS	BACTERIAL -- GTDB	0
20	Oral	B	METAGENOMICS	VIRAL	NA
21	Oral	B	METAGENOMICS	GENE-CATALOG	855
22	Oral	B	METATRANSCRIPTOMICS	BACTERIAL -- GTDB	42
23	Oral	B	METATRANSCRIPTOMICS	VIRAL	NA
24	Oral	B	METATRANSCRIPTOMICS	GENE-CATALOG	336
25	Oral	NK	METAGENOMICS	BACTERIAL -- GTDB	4
26	Oral	NK	METAGENOMICS	VIRAL	NA
27	Oral	NK	METAGENOMICS	GENE-CATALOG	625
28	Oral	NK	METATRANSCRIPTOMICS	BACTERIAL -- GTDB	52
29	Oral	NK	METATRANSCRIPTOMICS	VIRAL	NA
30	Oral	NK	METATRANSCRIPTOMICS	GENE-CATALOG	281
31	Oral	CD14 Mono	METAGENOMICS	BACTERIAL -- GTDB	4
32	Oral	CD14 Mono	METAGENOMICS	VIRAL	NA
33	Oral	CD14 Mono	METAGENOMICS	GENE-CATALOG	1127
34	Oral	CD14 Mono	METATRANSCRIPTOMICS	BACTERIAL -- GTDB	110
35	Oral	CD14 Mono	METATRANSCRIPTOMICS	VIRAL	NA
36	Oral	CD14 Mono	METATRANSCRIPTOMICS	GENE-CATALOG	627
37	Oral	CD16 Mono	METAGENOMICS	BACTERIAL -- GTDB	0
38	Oral	CD16 Mono	METAGENOMICS	VIRAL	NA
39	Oral	CD16 Mono	METAGENOMICS	GENE-CATALOG	899
40	Oral	CD16 Mono	METATRANSCRIPTOMICS	BACTERIAL -- GTDB	45
41	Oral	CD16 Mono	METATRANSCRIPTOMICS	VIRAL	NA
42	Oral	CD16 Mono	METATRANSCRIPTOMICS	GENE-CATALOG	386
43	Oral	DC	METAGENOMICS	BACTERIAL -- GTDB	0
44	Oral	DC	METAGENOMICS	VIRAL	NA
45	Oral	DC	METAGENOMICS	GENE-CATALOG	600
46	Oral	DC	METATRANSCRIPTOMICS	BACTERIAL -- GTDB	8
47	Oral	DC	METATRANSCRIPTOMICS	VIRAL	NA
48	Oral	DC	METATRANSCRIPTOMICS	GENE-CATALOG	299
49	Oral	other	METAGENOMICS	BACTERIAL -- GTDB	0
50	Oral	other	METAGENOMICS	VIRAL	NA
51	Oral	other	METAGENOMICS	GENE-CATALOG	843
52	Oral	other	METATRANSCRIPTOMICS	BACTERIAL -- GTDB	18
53	Oral	other	METATRANSCRIPTOMICS	VIRAL	NA
54	Oral	other	METATRANSCRIPTOMICS	GENE-CATALOG	321
55	Skin	CD4 T	METAGENOMICS	BACTERIAL -- GTDB	0
56	Skin	CD4 T	METAGENOMICS	VIRAL	0
57	Skin	CD4 T	METAGENOMICS	GENE-CATALOG	421
58	Skin	CD4 T	METATRANSCRIPTOMICS	BACTERIAL -- GTDB	NA
59	Skin	CD4 T	METATRANSCRIPTOMICS	VIRAL	NA
60	Skin	CD4 T	METATRANSCRIPTOMICS	GENE-CATALOG	618
61	Skin	CD8 T	METAGENOMICS	BACTERIAL -- GTDB	0
62	Skin	CD8 T	METAGENOMICS	VIRAL	7
63	Skin	CD8 T	METAGENOMICS	GENE-CATALOG	195
64	Skin	CD8 T	METATRANSCRIPTOMICS	BACTERIAL -- GTDB	NA
65	Skin	CD8 T	METATRANSCRIPTOMICS	VIRAL	NA
66	Skin	CD8 T	METATRANSCRIPTOMICS	GENE-CATALOG	301
67	Skin	other T	METAGENOMICS	BACTERIAL -- GTDB	0
68	Skin	other T	METAGENOMICS	VIRAL	2
69	Skin	other T	METAGENOMICS	GENE-CATALOG	194
70	Skin	other T	METATRANSCRIPTOMICS	BACTERIAL -- GTDB	NA
71	Skin	other T	METATRANSCRIPTOMICS	VIRAL	NA
72	Skin	other T	METATRANSCRIPTOMICS	GENE-CATALOG	459
73	Skin	B	METAGENOMICS	BACTERIAL -- GTDB	0
74	Skin	B	METAGENOMICS	VIRAL	6
75	Skin	B	METAGENOMICS	GENE-CATALOG	207
76	Skin	B	METATRANSCRIPTOMICS	BACTERIAL -- GTDB	NA
77	Skin	B	METATRANSCRIPTOMICS	VIRAL	NA
78	Skin	B	METATRANSCRIPTOMICS	GENE-CATALOG	551
79	Skin	NK	METAGENOMICS	BACTERIAL -- GTDB	0
80	Skin	NK	METAGENOMICS	VIRAL	23
81	Skin	NK	METAGENOMICS	GENE-CATALOG	273
82	Skin	NK	METATRANSCRIPTOMICS	BACTERIAL -- GTDB	NA
83	Skin	NK	METATRANSCRIPTOMICS	VIRAL	NA
84	Skin	NK	METATRANSCRIPTOMICS	GENE-CATALOG	488
85	Skin	CD14 Mono	METAGENOMICS	BACTERIAL -- GTDB	0
86	Skin	CD14 Mono	METAGENOMICS	VIRAL	15
87	Skin	CD14 Mono	METAGENOMICS	GENE-CATALOG	322
88	Skin	CD14 Mono	METATRANSCRIPTOMICS	BACTERIAL -- GTDB	NA
89	Skin	CD14 Mono	METATRANSCRIPTOMICS	VIRAL	NA
90	Skin	CD14 Mono	METATRANSCRIPTOMICS	GENE-CATALOG	856
91	Skin	CD16 Mono	METAGENOMICS	BACTERIAL -- GTDB	0
92	Skin	CD16 Mono	METAGENOMICS	VIRAL	8
93	Skin	CD16 Mono	METAGENOMICS	GENE-CATALOG	216
94	Skin	CD16 Mono	METATRANSCRIPTOMICS	BACTERIAL -- GTDB	NA
95	Skin	CD16 Mono	METATRANSCRIPTOMICS	VIRAL	NA
96	Skin	CD16 Mono	METATRANSCRIPTOMICS	GENE-CATALOG	804
97	Skin	DC	METAGENOMICS	BACTERIAL -- GTDB	0
98	Skin	DC	METAGENOMICS	VIRAL	10
99	Skin	DC	METAGENOMICS	GENE-CATALOG	271
100	Skin	DC	METATRANSCRIPTOMICS	BACTERIAL -- GTDB	NA
101	Skin	DC	METATRANSCRIPTOMICS	VIRAL	NA
102	Skin	DC	METATRANSCRIPTOMICS	GENE-CATALOG	644
103	Skin	other	METAGENOMICS	BACTERIAL -- GTDB	16
104	Skin	other	METAGENOMICS	VIRAL	8
105	Skin	other	METAGENOMICS	GENE-CATALOG	96
106	Skin	other	METATRANSCRIPTOMICS	BACTERIAL -- GTDB	NA
107	Skin	other	METATRANSCRIPTOMICS	VIRAL	NA
108	Skin	other	METATRANSCRIPTOMICS	GENE-CATALOG	421
109	Nasal	CD4 T	METAGENOMICS	BACTERIAL -- GTDB	NA
110	Nasal	CD4 T	METAGENOMICS	VIRAL	NA
111	Nasal	CD4 T	METAGENOMICS	GENE-CATALOG	134
112	Nasal	CD4 T	METATRANSCRIPTOMICS	BACTERIAL -- GTDB	NA
113	Nasal	CD4 T	METATRANSCRIPTOMICS	VIRAL	NA
114	Nasal	CD4 T	METATRANSCRIPTOMICS	GENE-CATALOG	156
115	Nasal	CD8 T	METAGENOMICS	BACTERIAL -- GTDB	NA
116	Nasal	CD8 T	METAGENOMICS	VIRAL	NA
117	Nasal	CD8 T	METAGENOMICS	GENE-CATALOG	39
118	Nasal	CD8 T	METATRANSCRIPTOMICS	BACTERIAL -- GTDB	NA
119	Nasal	CD8 T	METATRANSCRIPTOMICS	VIRAL	NA
120	Nasal	CD8 T	METATRANSCRIPTOMICS	GENE-CATALOG	146
121	Nasal	other T	METAGENOMICS	BACTERIAL -- GTDB	NA
122	Nasal	other T	METAGENOMICS	VIRAL	NA
123	Nasal	other T	METAGENOMICS	GENE-CATALOG	79
124	Nasal	other T	METATRANSCRIPTOMICS	BACTERIAL -- GTDB	NA
125	Nasal	other T	METATRANSCRIPTOMICS	VIRAL	NA
126	Nasal	other T	METATRANSCRIPTOMICS	GENE-CATALOG	122
127	Nasal	B	METAGENOMICS	BACTERIAL -- GTDB	NA
128	Nasal	B	METAGENOMICS	VIRAL	NA
129	Nasal	B	METAGENOMICS	GENE-CATALOG	64
130	Nasal	B	METATRANSCRIPTOMICS	BACTERIAL -- GTDB	NA
131	Nasal	B	METATRANSCRIPTOMICS	VIRAL	NA
132	Nasal	B	METATRANSCRIPTOMICS	GENE-CATALOG	72
133	Nasal	NK	METAGENOMICS	BACTERIAL -- GTDB	NA
134	Nasal	NK	METAGENOMICS	VIRAL	NA
135	Nasal	NK	METAGENOMICS	GENE-CATALOG	31
136	Nasal	NK	METATRANSCRIPTOMICS	BACTERIAL -- GTDB	NA
137	Nasal	NK	METATRANSCRIPTOMICS	VIRAL	NA
138	Nasal	NK	METATRANSCRIPTOMICS	GENE-CATALOG	244
139	Nasal	CD14 Mono	METAGENOMICS	BACTERIAL -- GTDB	NA
140	Nasal	CD14 Mono	METAGENOMICS	VIRAL	NA
141	Nasal	CD14 Mono	METAGENOMICS	GENE-CATALOG	56
142	Nasal	CD14 Mono	METATRANSCRIPTOMICS	BACTERIAL -- GTDB	NA
143	Nasal	CD14 Mono	METATRANSCRIPTOMICS	VIRAL	NA
144	Nasal	CD14 Mono	METATRANSCRIPTOMICS	GENE-CATALOG	91
145	Nasal	CD16 Mono	METAGENOMICS	BACTERIAL -- GTDB	NA
146	Nasal	CD16 Mono	METAGENOMICS	VIRAL	NA
147	Nasal	CD16 Mono	METAGENOMICS	GENE-CATALOG	17
148	Nasal	CD16 Mono	METATRANSCRIPTOMICS	BACTERIAL -- GTDB	NA
149	Nasal	CD16 Mono	METATRANSCRIPTOMICS	VIRAL	NA
150	Nasal	CD16 Mono	METATRANSCRIPTOMICS	GENE-CATALOG	51
151	Nasal	DC	METAGENOMICS	BACTERIAL -- GTDB	NA
152	Nasal	DC	METAGENOMICS	VIRAL	NA
153	Nasal	DC	METAGENOMICS	GENE-CATALOG	40
154	Nasal	DC	METATRANSCRIPTOMICS	BACTERIAL -- GTDB	NA
155	Nasal	DC	METATRANSCRIPTOMICS	VIRAL	NA
156	Nasal	DC	METATRANSCRIPTOMICS	GENE-CATALOG	104
157	Nasal	other	METAGENOMICS	BACTERIAL -- GTDB	NA
158	Nasal	other	METAGENOMICS	VIRAL	NA
159	Nasal	other	METAGENOMICS	GENE-CATALOG	21
160	Nasal	other	METATRANSCRIPTOMICS	BACTERIAL -- GTDB	NA
161	Nasal	other	METATRANSCRIPTOMICS	VIRAL	NA
162	Nasal	other	METATRANSCRIPTOMICS	GENE-CATALOG	198

## Sheet: 5b
	seqtype	dset	regressionclass	microbialfeaturename	celltype	n	gene_name	product	other_annotations
1	METAGENOMICS	VIRAL	Skin	Genomoviridae	CD8 T	2	NA	NA	NA
2	METAGENOMICS	VIRAL	Skin	Genomoviridae	B	5	NA	NA	NA
3	METAGENOMICS	VIRAL	Skin	Genomoviridae	NK	13	NA	NA	NA
4	METAGENOMICS	VIRAL	Skin	Firunevirus	NK	3	NA	NA	NA
5	METAGENOMICS	VIRAL	Skin	Firunevirus	CD16 Mono	1	NA	NA	NA
6	METAGENOMICS	VIRAL	Skin	Apukhovirus	other T	1	NA	NA	NA
7	METAGENOMICS	VIRAL	Skin	Apukhovirus	B	1	NA	NA	NA
8	METAGENOMICS	VIRAL	Skin	Apukhovirus	NK	1	NA	NA	NA
9	METAGENOMICS	VIRAL	Skin	Apukhovirus	DC	9	NA	NA	NA
10	METAGENOMICS	VIRAL	Skin	Apukhovirus	other	8	NA	NA	NA
11	METAGENOMICS	VIRAL	Skin	Blafavirus	other T	1	NA	NA	NA
12	METAGENOMICS	VIRAL	Skin	Trucevirus	CD8 T	4	NA	NA	NA
13	METAGENOMICS	VIRAL	Skin	Trucevirus	CD14 Mono	8	NA	NA	NA
14	METAGENOMICS	VIRAL	Skin	Trucevirus	CD16 Mono	5	NA	NA	NA
15	METAGENOMICS	VIRAL	Skin	Trucevirus	DC	1	NA	NA	NA
16	METAGENOMICS	VIRAL	Skin	Kahraivirus	CD14 Mono	2	NA	NA	NA
17	METAGENOMICS	VIRAL	Skin	Kahraivirus	CD16 Mono	2	NA	NA	NA
18	METAGENOMICS	VIRAL	Skin	Bat badicivirus 1	CD8 T	1	NA	NA	NA
19	METAGENOMICS	VIRAL	Skin	Bat badicivirus 1	NK	3	NA	NA	NA
20	METAGENOMICS	VIRAL	Skin	Gochnauervirinae	NK	3	NA	NA	NA
21	METAGENOMICS	VIRAL	Skin	Gochnauervirinae	CD14 Mono	5	NA	NA	NA
22	METAGENOMICS	BACTERIAL -- GTDB	Oral	Gemella morbillorum	CD4 T	3	NA	NA	NA
23	METAGENOMICS	BACTERIAL -- GTDB	Oral	Gemella morbillorum	CD8 T	5	NA	NA	NA
24	METAGENOMICS	BACTERIAL -- GTDB	Oral	Gemella morbillorum	other T	14	NA	NA	NA
25	METAGENOMICS	BACTERIAL -- GTDB	Oral	Gemella morbillorum	NK	4	NA	NA	NA
26	METAGENOMICS	BACTERIAL -- GTDB	Oral	Gemella morbillorum	CD14 Mono	4	NA	NA	NA
27	METAGENOMICS	BACTERIAL -- GTDB	Skin	Staphylococcus pasteuri	other	15	NA	NA	NA
28	METAGENOMICS	BACTERIAL -- GTDB	Skin	Mesorhizobium terrae	other	1	NA	NA	NA
29	METATRANSCRIPTOMICS	BACTERIAL -- GTDB	Oral	Pauljensenia hongkongensis	B	6	NA	NA	NA
30	METATRANSCRIPTOMICS	BACTERIAL -- GTDB	Oral	Pauljensenia hongkongensis	NK	1	NA	NA	NA
31	METATRANSCRIPTOMICS	BACTERIAL -- GTDB	Oral	Pauljensenia hongkongensis	CD14 Mono	11	NA	NA	NA
32	METATRANSCRIPTOMICS	BACTERIAL -- GTDB	Oral	Pauljensenia hongkongensis	CD16 Mono	7	NA	NA	NA
33	METATRANSCRIPTOMICS	BACTERIAL -- GTDB	Oral	Pauljensenia hongkongensis	other	5	NA	NA	NA
34	METATRANSCRIPTOMICS	BACTERIAL -- GTDB	Oral	Porphyromonas catoniae	CD8 T	5	NA	NA	NA
35	METATRANSCRIPTOMICS	BACTERIAL -- GTDB	Oral	Porphyromonas catoniae	NK	2	NA	NA	NA
36	METATRANSCRIPTOMICS	BACTERIAL -- GTDB	Oral	Porphyromonas catoniae	CD16 Mono	8	NA	NA	NA
37	METATRANSCRIPTOMICS	BACTERIAL -- GTDB	Oral	Abiotrophia sp001815865	CD4 T	11	NA	NA	NA
38	METATRANSCRIPTOMICS	BACTERIAL -- GTDB	Oral	Abiotrophia sp001815865	CD8 T	9	NA	NA	NA
39	METATRANSCRIPTOMICS	BACTERIAL -- GTDB	Oral	Abiotrophia sp001815865	B	8	NA	NA	NA
40	METATRANSCRIPTOMICS	BACTERIAL -- GTDB	Oral	Abiotrophia sp001815865	CD16 Mono	4	NA	NA	NA
41	METATRANSCRIPTOMICS	BACTERIAL -- GTDB	Oral	Streptococcus gordonii_A	CD4 T	9	NA	NA	NA
42	METATRANSCRIPTOMICS	BACTERIAL -- GTDB	Oral	Streptococcus gordonii_A	other T	3	NA	NA	NA
43	METATRANSCRIPTOMICS	BACTERIAL -- GTDB	Oral	Streptococcus gordonii_A	CD14 Mono	12	NA	NA	NA
44	METATRANSCRIPTOMICS	BACTERIAL -- GTDB	Oral	Streptococcus gordonii_A	CD16 Mono	4	NA	NA	NA
45	METATRANSCRIPTOMICS	BACTERIAL -- GTDB	Oral	Streptococcus gordonii_A	DC	2	NA	NA	NA
46	METATRANSCRIPTOMICS	BACTERIAL -- GTDB	Oral	Streptococcus gordonii_A	other	2	NA	NA	NA
47	METATRANSCRIPTOMICS	BACTERIAL -- GTDB	Oral	Streptococcus mitis_BE	CD14 Mono	20	NA	NA	NA
48	METATRANSCRIPTOMICS	BACTERIAL -- GTDB	Oral	Streptococcus mitis_S	CD4 T	14	NA	NA	NA
49	METATRANSCRIPTOMICS	BACTERIAL -- GTDB	Oral	Streptococcus pneumoniae_A	B	2	NA	NA	NA
50	METATRANSCRIPTOMICS	BACTERIAL -- GTDB	Oral	Streptococcus pneumoniae_A	NK	30	NA	NA	NA
51	METATRANSCRIPTOMICS	BACTERIAL -- GTDB	Oral	Streptococcus sanguinis_H	other T	14	NA	NA	NA
52	METATRANSCRIPTOMICS	BACTERIAL -- GTDB	Oral	Streptococcus sanguinis_H	B	3	NA	NA	NA
53	METATRANSCRIPTOMICS	BACTERIAL -- GTDB	Oral	Streptococcus sanguinis_H	CD14 Mono	5	NA	NA	NA
54	METATRANSCRIPTOMICS	BACTERIAL -- GTDB	Oral	Streptococcus sp905221165	CD4 T	1	NA	NA	NA
55	METATRANSCRIPTOMICS	BACTERIAL -- GTDB	Oral	Streptococcus sp905221165	CD8 T	8	NA	NA	NA
56	METATRANSCRIPTOMICS	BACTERIAL -- GTDB	Oral	Streptococcus sp905221165	NK	5	NA	NA	NA
57	METATRANSCRIPTOMICS	BACTERIAL -- GTDB	Oral	Streptococcus sp905221165	CD14 Mono	13	NA	NA	NA
58	METATRANSCRIPTOMICS	BACTERIAL -- GTDB	Oral	Streptococcus sp905221165	CD16 Mono	1	NA	NA	NA
59	METATRANSCRIPTOMICS	BACTERIAL -- GTDB	Oral	Haemophilus_A parahaemolyticus	CD4 T	1	NA	NA	NA
60	METATRANSCRIPTOMICS	BACTERIAL -- GTDB	Oral	Haemophilus_A parahaemolyticus	CD8 T	6	NA	NA	NA
61	METATRANSCRIPTOMICS	BACTERIAL -- GTDB	Oral	Haemophilus_A parahaemolyticus	NK	8	NA	NA	NA

## Sheet: 5c
	seqtype	dset	regressionclass	microbialfeaturename	celltype	n	gene_name	product	other_annotations
1	METAGENOMICS	GENE-CATALOG	Oral	N-acetyltransferase	CD16 Mono	12		N-acetyltransferase	SO:0001217, UniRef:UniRef50_A0A6H1D755
2	METAGENOMICS	GENE-CATALOG	Oral	N-acetyltransferase	DC	10		N-acetyltransferase	SO:0001217, UniRef:UniRef50_A0A6H1D755
3	METAGENOMICS	GENE-CATALOG	Oral	L-glutamate gamma-semialdehyde dehydrogenase	other T	6		L-glutamate gamma-semialdehyde dehydrogenase	SO:0001217, UniRef:UniRef50_A0A3D4XFP8
4	METAGENOMICS	GENE-CATALOG	Oral	L-glutamate gamma-semialdehyde dehydrogenase	CD14 Mono	6		L-glutamate gamma-semialdehyde dehydrogenase	SO:0001217, UniRef:UniRef50_A0A3D4XFP8
5	METAGENOMICS	GENE-CATALOG	Oral	L-glutamate gamma-semialdehyde dehydrogenase	other	8		L-glutamate gamma-semialdehyde dehydrogenase	SO:0001217, UniRef:UniRef50_A0A3D4XFP8
6	METAGENOMICS	GENE-CATALOG	Oral	L-glutamate gamma-semialdehyde dehydrogenase	CD14 Mono	2		L-glutamate gamma-semialdehyde dehydrogenase	SO:0001217, UniRef:UniRef50_A0A7Y7TYA8
7	METAGENOMICS	GENE-CATALOG	Oral	L-glutamate gamma-semialdehyde dehydrogenase	DC	14		L-glutamate gamma-semialdehyde dehydrogenase	SO:0001217, UniRef:UniRef50_A0A7Y7TYA8
8	METAGENOMICS	GENE-CATALOG	Oral	L-glutamate gamma-semialdehyde dehydrogenase	other	8		L-glutamate gamma-semialdehyde dehydrogenase	SO:0001217, UniRef:UniRef50_A0A7Y7TYA8
9	METAGENOMICS	GENE-CATALOG	Oral	DNA helicase	CD8 T	5		DNA helicase	SO:0001217, UniRef:UniRef50_A0A1L3MDK0
10	METAGENOMICS	GENE-CATALOG	Oral	DNA helicase	B	3		DNA helicase	SO:0001217, UniRef:UniRef50_A0A1L3MDK0
11	METAGENOMICS	GENE-CATALOG	Oral	DNA helicase	CD14 Mono	1		DNA helicase	SO:0001217, UniRef:UniRef50_A0A1L3MDK0
12	METAGENOMICS	GENE-CATALOG	Oral	DNA helicase	CD16 Mono	6		DNA helicase	SO:0001217, UniRef:UniRef50_A0A1L3MDK0
13	METAGENOMICS	GENE-CATALOG	Oral	sodium:proline symporter	CD8 T	12		sodium:proline symporter	RefSeq:WP_003780291.1, SO:0001217, UniParc:UPI00021D3200, UniRef:UniRef100_A0A0X8K367, UniRef:UniRef50_F9EG81, UniRef:UniRef90_E7NC30
14	METAGENOMICS	GENE-CATALOG	Oral	sodium:proline symporter	other T	5		sodium:proline symporter	RefSeq:WP_003780291.1, SO:0001217, UniParc:UPI00021D3200, UniRef:UniRef100_A0A0X8K367, UniRef:UniRef50_F9EG81, UniRef:UniRef90_E7NC30
15	METAGENOMICS	GENE-CATALOG	Oral	sodium:proline symporter	B	5		sodium:proline symporter	RefSeq:WP_003780291.1, SO:0001217, UniParc:UPI00021D3200, UniRef:UniRef100_A0A0X8K367, UniRef:UniRef50_F9EG81, UniRef:UniRef90_E7NC30
16	METAGENOMICS	GENE-CATALOG	Oral	sodium:proline symporter	CD14 Mono	1		sodium:proline symporter	RefSeq:WP_003780291.1, SO:0001217, UniParc:UPI00021D3200, UniRef:UniRef100_A0A0X8K367, UniRef:UniRef50_F9EG81, UniRef:UniRef90_E7NC30
17	METAGENOMICS	GENE-CATALOG	Oral	sodium:proline symporter	other	1		sodium:proline symporter	RefSeq:WP_003780291.1, SO:0001217, UniParc:UPI00021D3200, UniRef:UniRef100_A0A0X8K367, UniRef:UniRef50_F9EG81, UniRef:UniRef90_E7NC30
18	METAGENOMICS	GENE-CATALOG	Oral	DNA helicase	CD4 T	6		DNA helicase	EC:5.6.2.4, KEGG:K10843, SO:0001217, UniRef:UniRef50_A0A1L3MDK0, UniRef:UniRef90_F8DXE0
19	METAGENOMICS	GENE-CATALOG	Oral	DNA helicase	B	2		DNA helicase	EC:5.6.2.4, KEGG:K10843, SO:0001217, UniRef:UniRef50_A0A1L3MDK0, UniRef:UniRef90_F8DXE0
20	METAGENOMICS	GENE-CATALOG	Oral	DNA helicase	NK	3		DNA helicase	EC:5.6.2.4, KEGG:K10843, SO:0001217, UniRef:UniRef50_A0A1L3MDK0, UniRef:UniRef90_F8DXE0
21	METAGENOMICS	GENE-CATALOG	Oral	DNA helicase	CD14 Mono	2		DNA helicase	EC:5.6.2.4, KEGG:K10843, SO:0001217, UniRef:UniRef50_A0A1L3MDK0, UniRef:UniRef90_F8DXE0
22	METAGENOMICS	GENE-CATALOG	Oral	DNA helicase	CD4 T	2		DNA helicase	EC:5.6.2.4, KEGG:K10843, SO:0001217, UniRef:UniRef50_A0A2U1FLP1, UniRef:UniRef90_A0A1F0CV66
23	METAGENOMICS	GENE-CATALOG	Oral	DNA helicase	B	1		DNA helicase	EC:5.6.2.4, KEGG:K10843, SO:0001217, UniRef:UniRef50_A0A2U1FLP1, UniRef:UniRef90_A0A1F0CV66
24	METAGENOMICS	GENE-CATALOG	Oral	DNA helicase	NK	13		DNA helicase	EC:5.6.2.4, KEGG:K10843, SO:0001217, UniRef:UniRef50_A0A2U1FLP1, UniRef:UniRef90_A0A1F0CV66
25	METAGENOMICS	GENE-CATALOG	Oral	DNA helicase	CD14 Mono	4		DNA helicase	EC:5.6.2.4, KEGG:K10843, SO:0001217, UniRef:UniRef50_A0A2U1FLP1, UniRef:UniRef90_A0A1F0CV66
26	METAGENOMICS	GENE-CATALOG	Oral	DNA helicase	CD16 Mono	8		DNA helicase	EC:5.6.2.4, KEGG:K10843, SO:0001217, UniRef:UniRef50_A0A2U1FLP1, UniRef:UniRef90_A0A1F0CV66
27	METAGENOMICS	GENE-CATALOG	Oral	bifunctional glutamate N-acetyltransferase/amino-acid acetyltransferase ArgJ	other T	16	argJ	bifunctional glutamate N-acetyltransferase/amino-acid acetyltransferase ArgJ	EC:2.3.1.1, EC:2.3.1.35, KEGG:K00620, SO:0001217, UniRef:UniRef50_Q8CK24, UniRef:UniRef90_D4YMI5
28	METAGENOMICS	GENE-CATALOG	Oral	bifunctional glutamate N-acetyltransferase/amino-acid acetyltransferase ArgJ	CD14 Mono	1	argJ	bifunctional glutamate N-acetyltransferase/amino-acid acetyltransferase ArgJ	EC:2.3.1.1, EC:2.3.1.35, KEGG:K00620, SO:0001217, UniRef:UniRef50_Q8CK24, UniRef:UniRef90_D4YMI5
29	METAGENOMICS	GENE-CATALOG	Oral	Sulfurtransferase	CD14 Mono	25		Sulfurtransferase	SO:0001217, UniParc:UPI0014787BD3, UniRef:UniRef100_A0A849ASP2, UniRef:UniRef50_P46700, UniRef:UniRef90_A0A2N6PFE7
30	METAGENOMICS	GENE-CATALOG	Oral	Sulfurtransferase	other	2		Sulfurtransferase	SO:0001217, UniParc:UPI0014787BD3, UniRef:UniRef100_A0A849ASP2, UniRef:UniRef50_P46700, UniRef:UniRef90_A0A2N6PFE7
31	METAGENOMICS	GENE-CATALOG	Oral	helicase	CD4 T	4		helicase	EC:5.6.2.4, KEGG:K10843, SO:0001217, UniRef:UniRef50_A0A2U1FLP1, UniRef:UniRef90_C3PEU6
32	METAGENOMICS	GENE-CATALOG	Oral	helicase	CD8 T	2		helicase	EC:5.6.2.4, KEGG:K10843, SO:0001217, UniRef:UniRef50_A0A2U1FLP1, UniRef:UniRef90_C3PEU6
33	METAGENOMICS	GENE-CATALOG	Oral	helicase	B	1		helicase	EC:5.6.2.4, KEGG:K10843, SO:0001217, UniRef:UniRef50_A0A2U1FLP1, UniRef:UniRef90_C3PEU6
34	METAGENOMICS	GENE-CATALOG	Oral	helicase	NK	6		helicase	EC:5.6.2.4, KEGG:K10843, SO:0001217, UniRef:UniRef50_A0A2U1FLP1, UniRef:UniRef90_C3PEU6
35	METAGENOMICS	GENE-CATALOG	Oral	helicase	CD14 Mono	4		helicase	EC:5.6.2.4, KEGG:K10843, SO:0001217, UniRef:UniRef50_A0A2U1FLP1, UniRef:UniRef90_C3PEU6
36	METAGENOMICS	GENE-CATALOG	Oral	helicase	CD16 Mono	1		helicase	EC:5.6.2.4, KEGG:K10843, SO:0001217, UniRef:UniRef50_A0A2U1FLP1, UniRef:UniRef90_C3PEU6
37	METAGENOMICS	GENE-CATALOG	Oral	helicase	CD8 T	8		helicase	EC:5.6.2.4, KEGG:K10843, SO:0001217, UniRef:UniRef50_A0A2U1FLP1, UniRef:UniRef90_B1VIF0
38	METAGENOMICS	GENE-CATALOG	Oral	helicase	B	2		helicase	EC:5.6.2.4, KEGG:K10843, SO:0001217, UniRef:UniRef50_A0A2U1FLP1, UniRef:UniRef90_B1VIF0
39	METAGENOMICS	GENE-CATALOG	Oral	helicase	NK	17		helicase	EC:5.6.2.4, KEGG:K10843, SO:0001217, UniRef:UniRef50_A0A2U1FLP1, UniRef:UniRef90_B1VIF0
40	METAGENOMICS	GENE-CATALOG	Oral	helicase	CD14 Mono	3		helicase	EC:5.6.2.4, KEGG:K10843, SO:0001217, UniRef:UniRef50_A0A2U1FLP1, UniRef:UniRef90_B1VIF0
41	METAGENOMICS	GENE-CATALOG	Oral	helicase	CD16 Mono	1		helicase	EC:5.6.2.4, KEGG:K10843, SO:0001217, UniRef:UniRef50_A0A2U1FLP1, UniRef:UniRef90_B1VIF0
42	METAGENOMICS	GENE-CATALOG	Oral	DUF600 domain-containing protein	CD4 T	1		DUF600 domain-containing protein	RefSeq:WP_021148473.1, SO:0001217, UniParc:UPI00038AB3FB, UniRef:UniRef100_T0SUZ3, UniRef:UniRef50_D1BNY7, UniRef:UniRef90_D1BNY7
43	METAGENOMICS	GENE-CATALOG	Oral	DUF600 domain-containing protein	CD8 T	2		DUF600 domain-containing protein	RefSeq:WP_021148473.1, SO:0001217, UniParc:UPI00038AB3FB, UniRef:UniRef100_T0SUZ3, UniRef:UniRef50_D1BNY7, UniRef:UniRef90_D1BNY7
44	METAGENOMICS	GENE-CATALOG	Oral	DUF600 domain-containing protein	other T	2		DUF600 domain-containing protein	RefSeq:WP_021148473.1, SO:0001217, UniParc:UPI00038AB3FB, UniRef:UniRef100_T0SUZ3, UniRef:UniRef50_D1BNY7, UniRef:UniRef90_D1BNY7
45	METAGENOMICS	GENE-CATALOG	Oral	DUF600 domain-containing protein	B	2		DUF600 domain-containing protein	RefSeq:WP_021148473.1, SO:0001217, UniParc:UPI00038AB3FB, UniRef:UniRef100_T0SUZ3, UniRef:UniRef50_D1BNY7, UniRef:UniRef90_D1BNY7
46	METAGENOMICS	GENE-CATALOG	Oral	DUF600 domain-containing protein	CD14 Mono	9		DUF600 domain-containing protein	RefSeq:WP_021148473.1, SO:0001217, UniParc:UPI00038AB3FB, UniRef:UniRef100_T0SUZ3, UniRef:UniRef50_D1BNY7, UniRef:UniRef90_D1BNY7
47	METAGENOMICS	GENE-CATALOG	Oral	DUF600 domain-containing protein	CD16 Mono	4		DUF600 domain-containing protein	RefSeq:WP_021148473.1, SO:0001217, UniParc:UPI00038AB3FB, UniRef:UniRef100_T0SUZ3, UniRef:UniRef50_D1BNY7, UniRef:UniRef90_D1BNY7
48	METAGENOMICS	GENE-CATALOG	Oral	DUF600 domain-containing protein	DC	1		DUF600 domain-containing protein	RefSeq:WP_021148473.1, SO:0001217, UniParc:UPI00038AB3FB, UniRef:UniRef100_T0SUZ3, UniRef:UniRef50_D1BNY7, UniRef:UniRef90_D1BNY7
49	METAGENOMICS	GENE-CATALOG	Oral	DUF600 domain-containing protein	other	5		DUF600 domain-containing protein	RefSeq:WP_021148473.1, SO:0001217, UniParc:UPI00038AB3FB, UniRef:UniRef100_T0SUZ3, UniRef:UniRef50_D1BNY7, UniRef:UniRef90_D1BNY7
50	METAGENOMICS	GENE-CATALOG	Oral	DNA helicase	B	1		DNA helicase	EC:5.6.2.4, KEGG:K10843, SO:0001217, UniParc:UPI000DB1487F, UniRef:UniRef100_A0A2W5KJX3, UniRef:UniRef50_A0A2U1FLP1, UniRef:UniRef90_A0A2W5KJX3
51	METAGENOMICS	GENE-CATALOG	Oral	DNA helicase	NK	4		DNA helicase	EC:5.6.2.4, KEGG:K10843, SO:0001217, UniParc:UPI000DB1487F, UniRef:UniRef100_A0A2W5KJX3, UniRef:UniRef50_A0A2U1FLP1, UniRef:UniRef90_A0A2W5KJX3
52	METAGENOMICS	GENE-CATALOG	Oral	DNA helicase	CD14 Mono	2		DNA helicase	EC:5.6.2.4, KEGG:K10843, SO:0001217, UniParc:UPI000DB1487F, UniRef:UniRef100_A0A2W5KJX3, UniRef:UniRef50_A0A2U1FLP1, UniRef:UniRef90_A0A2W5KJX3
53	METAGENOMICS	GENE-CATALOG	Oral	DNA helicase	DC	14		DNA helicase	EC:5.6.2.4, KEGG:K10843, SO:0001217, UniParc:UPI000DB1487F, UniRef:UniRef100_A0A2W5KJX3, UniRef:UniRef50_A0A2U1FLP1, UniRef:UniRef90_A0A2W5KJX3
54	METAGENOMICS	GENE-CATALOG	Oral	DNA helicase	B	6		DNA helicase	EC:5.6.2.4, KEGG:K10843, SO:0001217, UniRef:UniRef50_A0A1C5CA31, UniRef:UniRef90_F3NXW7
55	METAGENOMICS	GENE-CATALOG	Oral	DNA helicase	CD16 Mono	2		DNA helicase	EC:5.6.2.4, KEGG:K10843, SO:0001217, UniRef:UniRef50_A0A1C5CA31, UniRef:UniRef90_F3NXW7
56	METAGENOMICS	GENE-CATALOG	Oral	DNA helicase	DC	13		DNA helicase	EC:5.6.2.4, KEGG:K10843, SO:0001217, UniRef:UniRef50_A0A1C5CA31, UniRef:UniRef90_F3NXW7
57	METAGENOMICS	GENE-CATALOG	Oral	bifunctional glutamate N-acetyltransferase/amino-acid acetyltransferase ArgJ	CD14 Mono	10	argJ	bifunctional glutamate N-acetyltransferase/amino-acid acetyltransferase ArgJ	EC:2.3.1.1, EC:2.3.1.35, KEGG:K00620, SO:0001217, UniParc:UPI000DB18765, UniRef:UniRef100_A0A2W5ICQ3, UniRef:UniRef50_Q8CK24, UniRef:UniRef90_A0A2W5ICQ3
58	METAGENOMICS	GENE-CATALOG	Oral	GNAT family N-acetyltransferase	CD4 T	1	rimI	GNAT family N-acetyltransferase	COG:COG0456, COG:J, SO:0001217, UniRef:UniRef50_A0A811GSK9, UniRef:UniRef90_A0A811GSK9
59	METAGENOMICS	GENE-CATALOG	Oral	GNAT family N-acetyltransferase	CD8 T	1	rimI	GNAT family N-acetyltransferase	COG:COG0456, COG:J, SO:0001217, UniRef:UniRef50_A0A811GSK9, UniRef:UniRef90_A0A811GSK9
60	METAGENOMICS	GENE-CATALOG	Oral	GNAT family N-acetyltransferase	other T	8	rimI	GNAT family N-acetyltransferase	COG:COG0456, COG:J, SO:0001217, UniRef:UniRef50_A0A811GSK9, UniRef:UniRef90_A0A811GSK9
61	METAGENOMICS	GENE-CATALOG	Oral	GNAT family N-acetyltransferase	B	1	rimI	GNAT family N-acetyltransferase	COG:COG0456, COG:J, SO:0001217, UniRef:UniRef50_A0A811GSK9, UniRef:UniRef90_A0A811GSK9
62	METAGENOMICS	GENE-CATALOG	Oral	GNAT family N-acetyltransferase	NK	1	rimI	GNAT family N-acetyltransferase	COG:COG0456, COG:J, SO:0001217, UniRef:UniRef50_A0A811GSK9, UniRef:UniRef90_A0A811GSK9
63	METAGENOMICS	GENE-CATALOG	Oral	GNAT family N-acetyltransferase	CD16 Mono	10	rimI	GNAT family N-acetyltransferase	COG:COG0456, COG:J, SO:0001217, UniRef:UniRef50_A0A811GSK9, UniRef:UniRef90_A0A811GSK9
64	METAGENOMICS	GENE-CATALOG	Oral	GNAT family N-acetyltransferase	DC	5	rimI	GNAT family N-acetyltransferase	COG:COG0456, COG:J, SO:0001217, UniRef:UniRef50_A0A811GSK9, UniRef:UniRef90_A0A811GSK9
65	METAGENOMICS	GENE-CATALOG	Oral	GNAT family N-acetyltransferase	other	6	rimI	GNAT family N-acetyltransferase	COG:COG0456, COG:J, SO:0001217, UniRef:UniRef50_A0A811GSK9, UniRef:UniRef90_A0A811GSK9
66	METAGENOMICS	GENE-CATALOG	Oral	Sugar ABC transporter permease	CD8 T	2		Sugar ABC transporter permease	SO:0001217, UniRef:UniRef50_A0A022LTV7, UniRef:UniRef90_A0A2S0LUX1
67	METAGENOMICS	GENE-CATALOG	Oral	Sugar ABC transporter permease	other T	4		Sugar ABC transporter permease	SO:0001217, UniRef:UniRef50_A0A022LTV7, UniRef:UniRef90_A0A2S0LUX1
68	METAGENOMICS	GENE-CATALOG	Oral	Sugar ABC transporter permease	B	9		Sugar ABC transporter permease	SO:0001217, UniRef:UniRef50_A0A022LTV7, UniRef:UniRef90_A0A2S0LUX1
69	METAGENOMICS	GENE-CATALOG	Oral	Sugar ABC transporter permease	NK	11		Sugar ABC transporter permease	SO:0001217, UniRef:UniRef50_A0A022LTV7, UniRef:UniRef90_A0A2S0LUX1
70	METAGENOMICS	GENE-CATALOG	Oral	Sugar ABC transporter permease	CD14 Mono	5		Sugar ABC transporter permease	SO:0001217, UniRef:UniRef50_A0A022LTV7, UniRef:UniRef90_A0A2S0LUX1
71	METAGENOMICS	GENE-CATALOG	Oral	Sugar ABC transporter permease	CD16 Mono	2		Sugar ABC transporter permease	SO:0001217, UniRef:UniRef50_A0A022LTV7, UniRef:UniRef90_A0A2S0LUX1
72	METAGENOMICS	GENE-CATALOG	Oral	DUF600 domain-containing protein	CD8 T	1		DUF600 domain-containing protein	SO:0001217, UniRef:UniRef50_D1BNY7, UniRef:UniRef90_D6KKB4
73	METAGENOMICS	GENE-CATALOG	Oral	DUF600 domain-containing protein	B	2		DUF600 domain-containing protein	SO:0001217, UniRef:UniRef50_D1BNY7, UniRef:UniRef90_D6KKB4
74	METAGENOMICS	GENE-CATALOG	Oral	DUF600 domain-containing protein	CD14 Mono	7		DUF600 domain-containing protein	SO:0001217, UniRef:UniRef50_D1BNY7, UniRef:UniRef90_D6KKB4
75	METAGENOMICS	GENE-CATALOG	Oral	DUF600 domain-containing protein	CD16 Mono	7		DUF600 domain-containing protein	SO:0001217, UniRef:UniRef50_D1BNY7, UniRef:UniRef90_D6KKB4
76	METAGENOMICS	GENE-CATALOG	Oral	DUF600 domain-containing protein	other	5		DUF600 domain-containing protein	SO:0001217, UniRef:UniRef50_D1BNY7, UniRef:UniRef90_D6KKB4
77	METAGENOMICS	GENE-CATALOG	Oral	DNA helicase	B	3		DNA helicase	SO:0001217, UniRef:UniRef50_A0A2U1FLP1
78	METAGENOMICS	GENE-CATALOG	Oral	DNA helicase	NK	2		DNA helicase	SO:0001217, UniRef:UniRef50_A0A2U1FLP1
79	METAGENOMICS	GENE-CATALOG	Oral	DNA helicase	CD16 Mono	1		DNA helicase	SO:0001217, UniRef:UniRef50_A0A2U1FLP1
80	METAGENOMICS	GENE-CATALOG	Nasal	glucose-6-phosphate dehydrogenase	NK	2	zwf	glucose-6-phosphate dehydrogenase	RefSeq:WP_029622668.1, SO:0001217, UniParc:UPI000498550C, UniRef:UniRef100_A0A432VET2, UniRef:UniRef50_A0A1B9TRH2, UniRef:UniRef90_W1S7T7
81	METAGENOMICS	GENE-CATALOG	Skin	Inosine-5'-monophosphate dehydrogenase / CBS domain	CD4 T	7		Inosine-5'-monophosphate dehydrogenase / CBS domain	SO:0001217, UniRef:UniRef50_A0A6J4JZ18
82	METAGENOMICS	GENE-CATALOG	Skin	Inosine-5'-monophosphate dehydrogenase / CBS domain	other T	2		Inosine-5'-monophosphate dehydrogenase / CBS domain	SO:0001217, UniRef:UniRef50_A0A6J4JZ18
83	METAGENOMICS	GENE-CATALOG	Skin	Inosine-5'-monophosphate dehydrogenase / CBS domain	B	6		Inosine-5'-monophosphate dehydrogenase / CBS domain	SO:0001217, UniRef:UniRef50_A0A6J4JZ18
84	METAGENOMICS	GENE-CATALOG	Skin	Inosine-5'-monophosphate dehydrogenase / CBS domain	NK	15		Inosine-5'-monophosphate dehydrogenase / CBS domain	SO:0001217, UniRef:UniRef50_A0A6J4JZ18
85	METAGENOMICS	GENE-CATALOG	Skin	Inosine-5'-monophosphate dehydrogenase / CBS domain	CD16 Mono	10		Inosine-5'-monophosphate dehydrogenase / CBS domain	SO:0001217, UniRef:UniRef50_A0A6J4JZ18
86	METAGENOMICS	GENE-CATALOG	Skin	Inosine-5'-monophosphate dehydrogenase / CBS domain	DC	4		Inosine-5'-monophosphate dehydrogenase / CBS domain	SO:0001217, UniRef:UniRef50_A0A6J4JZ18
87	METAGENOMICS	GENE-CATALOG	Skin	toxin-antitoxin system HicB family antitoxin	CD4 T	3		toxin-antitoxin system HicB family antitoxin	RefSeq:WP_012903584.1, SO:0001217, UniParc:UPI0001C124DE, UniRef:UniRef100_D2NTF4, UniRef:UniRef50_D2NTF4, UniRef:UniRef90_D2NTF4
88	METAGENOMICS	GENE-CATALOG	Skin	toxin-antitoxin system HicB family antitoxin	CD8 T	4		toxin-antitoxin system HicB family antitoxin	RefSeq:WP_012903584.1, SO:0001217, UniParc:UPI0001C124DE, UniRef:UniRef100_D2NTF4, UniRef:UniRef50_D2NTF4, UniRef:UniRef90_D2NTF4
89	METAGENOMICS	GENE-CATALOG	Skin	toxin-antitoxin system HicB family antitoxin	NK	9		toxin-antitoxin system HicB family antitoxin	RefSeq:WP_012903584.1, SO:0001217, UniParc:UPI0001C124DE, UniRef:UniRef100_D2NTF4, UniRef:UniRef50_D2NTF4, UniRef:UniRef90_D2NTF4
90	METAGENOMICS	GENE-CATALOG	Skin	toxin-antitoxin system HicB family antitoxin	CD14 Mono	1		toxin-antitoxin system HicB family antitoxin	RefSeq:WP_012903584.1, SO:0001217, UniParc:UPI0001C124DE, UniRef:UniRef100_D2NTF4, UniRef:UniRef50_D2NTF4, UniRef:UniRef90_D2NTF4
91	METAGENOMICS	GENE-CATALOG	Skin	ABC transporter ATP-binding protein	other T	7		ABC transporter ATP-binding protein	RefSeq:WP_012042747.1, SO:0001217, UniParc:UPI00005E09B0, UniRef:UniRef100_A5EEX5, UniRef:UniRef50_A5EEX5, UniRef:UniRef90_A5EEX5
92	METAGENOMICS	GENE-CATALOG	Skin	ABC transporter substrate-binding protein	CD4 T	1	fepB	ABC transporter substrate-binding protein	COG:COG0614, COG:P, SO:0001217, UniRef:UniRef50_A0A433SGT3, UniRef:UniRef90_E7RW52
93	METAGENOMICS	GENE-CATALOG	Skin	ABC transporter substrate-binding protein	other T	5	fepB	ABC transporter substrate-binding protein	COG:COG0614, COG:P, SO:0001217, UniRef:UniRef50_A0A433SGT3, UniRef:UniRef90_E7RW52
94	METAGENOMICS	GENE-CATALOG	Skin	ABC transporter substrate-binding protein	DC	11	fepB	ABC transporter substrate-binding protein	COG:COG0614, COG:P, SO:0001217, UniRef:UniRef50_A0A433SGT3, UniRef:UniRef90_E7RW52
95	METAGENOMICS	GENE-CATALOG	Skin	ABC-type spermidine/putrescine transport system, ATPase component	CD4 T	7		ABC-type spermidine/putrescine transport system, ATPase component	SO:0001217, UniRef:UniRef50_A0A1Q2HUE5, UniRef:UniRef90_A0A0B6F265
96	METAGENOMICS	GENE-CATALOG	Skin	ABC-type spermidine/putrescine transport system, ATPase component	CD8 T	3		ABC-type spermidine/putrescine transport system, ATPase component	SO:0001217, UniRef:UniRef50_A0A1Q2HUE5, UniRef:UniRef90_A0A0B6F265
97	METAGENOMICS	GENE-CATALOG	Skin	ABC-type spermidine/putrescine transport system, ATPase component	other T	3		ABC-type spermidine/putrescine transport system, ATPase component	SO:0001217, UniRef:UniRef50_A0A1Q2HUE5, UniRef:UniRef90_A0A0B6F265
98	METAGENOMICS	GENE-CATALOG	Skin	ABC-type spermidine/putrescine transport system, ATPase component	B	1		ABC-type spermidine/putrescine transport system, ATPase component	SO:0001217, UniRef:UniRef50_A0A1Q2HUE5, UniRef:UniRef90_A0A0B6F265
99	METAGENOMICS	GENE-CATALOG	Skin	ABC-type spermidine/putrescine transport system, ATPase component	NK	6		ABC-type spermidine/putrescine transport system, ATPase component	SO:0001217, UniRef:UniRef50_A0A1Q2HUE5, UniRef:UniRef90_A0A0B6F265
100	METAGENOMICS	GENE-CATALOG	Skin	ABC-type spermidine/putrescine transport system, ATPase component	CD16 Mono	7		ABC-type spermidine/putrescine transport system, ATPase component	SO:0001217, UniRef:UniRef50_A0A1Q2HUE5, UniRef:UniRef90_A0A0B6F265
101	METAGENOMICS	GENE-CATALOG	Skin	ABC-type spermidine/putrescine transport system, ATPase component	DC	3		ABC-type spermidine/putrescine transport system, ATPase component	SO:0001217, UniRef:UniRef50_A0A1Q2HUE5, UniRef:UniRef90_A0A0B6F265
102	METAGENOMICS	GENE-CATALOG	Skin	ABC-type spermidine/putrescine transport system, ATPase component	other	2		ABC-type spermidine/putrescine transport system, ATPase component	SO:0001217, UniRef:UniRef50_A0A1Q2HUE5, UniRef:UniRef90_A0A0B6F265
103	METAGENOMICS	GENE-CATALOG	Skin	TIGR00730 family Rossman fold protein	CD4 T	8		TIGR00730 family Rossman fold protein	EC:3.2.2.-, KEGG:K22522, RefSeq:WP_070832777.1, SO:0001217, UniParc:UPI0008A8C8F5, UniRef:UniRef100_UPI0008A8C8F5, UniRef:UniRef50_A0A1F2EWQ9, UniRef:UniRef90_A0A1S1ESJ0
104	METAGENOMICS	GENE-CATALOG	Skin	TIGR00730 family Rossman fold protein	CD8 T	9		TIGR00730 family Rossman fold protein	EC:3.2.2.-, KEGG:K22522, RefSeq:WP_070832777.1, SO:0001217, UniParc:UPI0008A8C8F5, UniRef:UniRef100_UPI0008A8C8F5, UniRef:UniRef50_A0A1F2EWQ9, UniRef:UniRef90_A0A1S1ESJ0
105	METAGENOMICS	GENE-CATALOG	Skin	TIGR00730 family Rossman fold protein	other T	4		TIGR00730 family Rossman fold protein	EC:3.2.2.-, KEGG:K22522, RefSeq:WP_070832777.1, SO:0001217, UniParc:UPI0008A8C8F5, UniRef:UniRef100_UPI0008A8C8F5, UniRef:UniRef50_A0A1F2EWQ9, UniRef:UniRef90_A0A1S1ESJ0
106	METAGENOMICS	GENE-CATALOG	Skin	TIGR00730 family Rossman fold protein	B	13		TIGR00730 family Rossman fold protein	EC:3.2.2.-, KEGG:K22522, RefSeq:WP_070832777.1, SO:0001217, UniParc:UPI0008A8C8F5, UniRef:UniRef100_UPI0008A8C8F5, UniRef:UniRef50_A0A1F2EWQ9, UniRef:UniRef90_A0A1S1ESJ0
107	METAGENOMICS	GENE-CATALOG	Skin	TIGR00730 family Rossman fold protein	NK	10		TIGR00730 family Rossman fold protein	EC:3.2.2.-, KEGG:K22522, RefSeq:WP_070832777.1, SO:0001217, UniParc:UPI0008A8C8F5, UniRef:UniRef100_UPI0008A8C8F5, UniRef:UniRef50_A0A1F2EWQ9, UniRef:UniRef90_A0A1S1ESJ0
108	METAGENOMICS	GENE-CATALOG	Skin	TIGR00730 family Rossman fold protein	CD14 Mono	5		TIGR00730 family Rossman fold protein	EC:3.2.2.-, KEGG:K22522, RefSeq:WP_070832777.1, SO:0001217, UniParc:UPI0008A8C8F5, UniRef:UniRef100_UPI0008A8C8F5, UniRef:UniRef50_A0A1F2EWQ9, UniRef:UniRef90_A0A1S1ESJ0
109	METAGENOMICS	GENE-CATALOG	Skin	TIGR00730 family Rossman fold protein	CD16 Mono	4		TIGR00730 family Rossman fold protein	EC:3.2.2.-, KEGG:K22522, RefSeq:WP_070832777.1, SO:0001217, UniParc:UPI0008A8C8F5, UniRef:UniRef100_UPI0008A8C8F5, UniRef:UniRef50_A0A1F2EWQ9, UniRef:UniRef90_A0A1S1ESJ0
110	METAGENOMICS	GENE-CATALOG	Skin	ABC transporter ATP-binding protein	CD4 T	2		ABC transporter ATP-binding protein	SO:0001217, UniRef:UniRef50_A0A1V5YND2, UniRef:UniRef90_L1MSS3
111	METAGENOMICS	GENE-CATALOG	Skin	DsbA-like protein	CD4 T	8		DsbA-like protein	SO:0001217, UniRef:UniRef50_E3H1G7
112	METAGENOMICS	GENE-CATALOG	Skin	DsbA-like protein	CD8 T	15		DsbA-like protein	SO:0001217, UniRef:UniRef50_E3H1G7
113	METAGENOMICS	GENE-CATALOG	Skin	DsbA-like protein	CD16 Mono	2		DsbA-like protein	SO:0001217, UniRef:UniRef50_E3H1G7
114	METAGENOMICS	GENE-CATALOG	Skin	Protein-glutamate methylesterase/protein-glutamine glutaminase	CD16 Mono	1	cheB	Protein-glutamate methylesterase/protein-glutamine glutaminase	EC:3.1.1.61, EC:3.5.1.44, GO:0000156, GO:0005737, GO:0006482, GO:0006935, GO:0008984, GO:0018277, GO:0050568, RefSeq:WP_016488410.1, SO:0001217, UniParc:UPI00034F1028, UniRef:UniRef100_R9VDY7, UniRef:UniRef50_O87125, UniRef:UniRef90_O52262
115	METAGENOMICS	GENE-CATALOG	Skin	Protein-glutamate methylesterase/protein-glutamine glutaminase	DC	21	cheB	Protein-glutamate methylesterase/protein-glutamine glutaminase	EC:3.1.1.61, EC:3.5.1.44, GO:0000156, GO:0005737, GO:0006482, GO:0006935, GO:0008984, GO:0018277, GO:0050568, RefSeq:WP_016488410.1, SO:0001217, UniParc:UPI00034F1028, UniRef:UniRef100_R9VDY7, UniRef:UniRef50_O87125, UniRef:UniRef90_O52262
116	METAGENOMICS	GENE-CATALOG	Skin	3-isopropylmalate dehydrogenase	CD8 T	6		3-isopropylmalate dehydrogenase	SO:0001217, UniRef:UniRef50_A0A838H3W8
117	METAGENOMICS	GENE-CATALOG	Skin	3-isopropylmalate dehydrogenase	CD16 Mono	11		3-isopropylmalate dehydrogenase	SO:0001217, UniRef:UniRef50_A0A838H3W8
118	METAGENOMICS	GENE-CATALOG	Skin	ABC transporter ATP-binding protein	B	5	ccmA	ABC transporter ATP-binding protein	COG:COG1131, COG:V, RefSeq:WP_188100765.1, SO:0001217, UniParc:UPI00165FA426, UniRef:UniRef100_UPI00165FA426, UniRef:UniRef50_A0A1Q5RGQ8, UniRef:UniRef90_A0A2U8QMF3
119	METAGENOMICS	GENE-CATALOG	Skin	ABC transporter ATP-binding protein	NK	16	ccmA	ABC transporter ATP-binding protein	COG:COG1131, COG:V, RefSeq:WP_188100765.1, SO:0001217, UniParc:UPI00165FA426, UniRef:UniRef100_UPI00165FA426, UniRef:UniRef50_A0A1Q5RGQ8, UniRef:UniRef90_A0A2U8QMF3
120	METAGENOMICS	GENE-CATALOG	Skin	ABC transporter ATP-binding protein	DC	5	ccmA	ABC transporter ATP-binding protein	COG:COG1131, COG:V, RefSeq:WP_188100765.1, SO:0001217, UniParc:UPI00165FA426, UniRef:UniRef100_UPI00165FA426, UniRef:UniRef50_A0A1Q5RGQ8, UniRef:UniRef90_A0A2U8QMF3
121	METAGENOMICS	GENE-CATALOG	Skin	ABC transporter permease	CD4 T	5		ABC transporter permease	RefSeq:WP_012042356.1, SO:0001217, UniParc:UPI00005E06E3, UniRef:UniRef100_A5EDT2, UniRef:UniRef50_A0A024GXA8, UniRef:UniRef90_A4YP65
122	METAGENOMICS	GENE-CATALOG	Skin	ABC transporter permease	other T	15		ABC transporter permease	RefSeq:WP_012042356.1, SO:0001217, UniParc:UPI00005E06E3, UniRef:UniRef100_A5EDT2, UniRef:UniRef50_A0A024GXA8, UniRef:UniRef90_A4YP65
123	METAGENOMICS	GENE-CATALOG	Skin	ABC transporter permease	NK	2		ABC transporter permease	RefSeq:WP_012042356.1, SO:0001217, UniParc:UPI00005E06E3, UniRef:UniRef100_A5EDT2, UniRef:UniRef50_A0A024GXA8, UniRef:UniRef90_A4YP65
124	METAGENOMICS	GENE-CATALOG	Skin	ABC transporter permease	CD14 Mono	3		ABC transporter permease	RefSeq:WP_012042356.1, SO:0001217, UniParc:UPI00005E06E3, UniRef:UniRef100_A5EDT2, UniRef:UniRef50_A0A024GXA8, UniRef:UniRef90_A4YP65
125	METAGENOMICS	GENE-CATALOG	Skin	ABC transporter permease	CD16 Mono	3		ABC transporter permease	RefSeq:WP_012042356.1, SO:0001217, UniParc:UPI00005E06E3, UniRef:UniRef100_A5EDT2, UniRef:UniRef50_A0A024GXA8, UniRef:UniRef90_A4YP65
126	METAGENOMICS	GENE-CATALOG	Skin	decarboxylating 6-phosphogluconate dehydrogenase	CD4 T	3	gnd	decarboxylating 6-phosphogluconate dehydrogenase	SO:0001217, UniRef:UniRef50_J2Y6U4, UniRef:UniRef90_A0A2K8YMB7
127	METAGENOMICS	GENE-CATALOG	Skin	decarboxylating 6-phosphogluconate dehydrogenase	NK	9	gnd	decarboxylating 6-phosphogluconate dehydrogenase	SO:0001217, UniRef:UniRef50_J2Y6U4, UniRef:UniRef90_A0A2K8YMB7
128	METAGENOMICS	GENE-CATALOG	Skin	decarboxylating 6-phosphogluconate dehydrogenase	CD14 Mono	4	gnd	decarboxylating 6-phosphogluconate dehydrogenase	SO:0001217, UniRef:UniRef50_J2Y6U4, UniRef:UniRef90_A0A2K8YMB7
129	METAGENOMICS	GENE-CATALOG	Skin	decarboxylating 6-phosphogluconate dehydrogenase	other	4	gnd	decarboxylating 6-phosphogluconate dehydrogenase	SO:0001217, UniRef:UniRef50_J2Y6U4, UniRef:UniRef90_A0A2K8YMB7
130	METAGENOMICS	GENE-CATALOG	Skin	Peptide ABC transporter substrate-binding protein	CD4 T	2		Peptide ABC transporter substrate-binding protein	SO:0001217, UniRef:UniRef50_A0A2X4RBD2, UniRef:UniRef90_A0A1F0QGE6
131	METAGENOMICS	GENE-CATALOG	Skin	Peptide ABC transporter substrate-binding protein	CD8 T	1		Peptide ABC transporter substrate-binding protein	SO:0001217, UniRef:UniRef50_A0A2X4RBD2, UniRef:UniRef90_A0A1F0QGE6
132	METAGENOMICS	GENE-CATALOG	Skin	Peptide ABC transporter substrate-binding protein	other T	1		Peptide ABC transporter substrate-binding protein	SO:0001217, UniRef:UniRef50_A0A2X4RBD2, UniRef:UniRef90_A0A1F0QGE6
133	METAGENOMICS	GENE-CATALOG	Skin	Peptide ABC transporter substrate-binding protein	B	3		Peptide ABC transporter substrate-binding protein	SO:0001217, UniRef:UniRef50_A0A2X4RBD2, UniRef:UniRef90_A0A1F0QGE6
134	METAGENOMICS	GENE-CATALOG	Skin	Peptide ABC transporter substrate-binding protein	NK	3		Peptide ABC transporter substrate-binding protein	SO:0001217, UniRef:UniRef50_A0A2X4RBD2, UniRef:UniRef90_A0A1F0QGE6
135	METAGENOMICS	GENE-CATALOG	Skin	Peptide ABC transporter substrate-binding protein	CD16 Mono	7		Peptide ABC transporter substrate-binding protein	SO:0001217, UniRef:UniRef50_A0A2X4RBD2, UniRef:UniRef90_A0A1F0QGE6
136	METAGENOMICS	GENE-CATALOG	Skin	Peptide ABC transporter substrate-binding protein	DC	9		Peptide ABC transporter substrate-binding protein	SO:0001217, UniRef:UniRef50_A0A2X4RBD2, UniRef:UniRef90_A0A1F0QGE6
137	METATRANSCRIPTOMICS	GENE-CATALOG	Oral	cupin	NK	4		cupin	RefSeq:WP_002895366.1, SO:0001217, UniParc:UPI0000F1BD76, UniRef:UniRef100_F0I2B7, UniRef:UniRef50_F3UXF3, UniRef:UniRef90_F0I2B7
138	METATRANSCRIPTOMICS	GENE-CATALOG	Oral	cupin	other	3		cupin	RefSeq:WP_002895366.1, SO:0001217, UniParc:UPI0000F1BD76, UniRef:UniRef100_F0I2B7, UniRef:UniRef50_F3UXF3, UniRef:UniRef90_F0I2B7
139	METATRANSCRIPTOMICS	GENE-CATALOG	Oral	HicB-like domain-containing protein	other	19		HicB-like domain-containing protein	SO:0001217, UniRef:UniRef50_A0A2X1XWM5
140	METATRANSCRIPTOMICS	GENE-CATALOG	Oral	Putative membrane protein	CD8 T	11		Putative membrane protein	SO:0001217, UniRef:UniRef50_C0E4V4, UniRef:UniRef90_A0A7Z0IPS6
141	METATRANSCRIPTOMICS	GENE-CATALOG	Oral	Putative membrane protein	B	2		Putative membrane protein	SO:0001217, UniRef:UniRef50_C0E4V4, UniRef:UniRef90_A0A7Z0IPS6
142	METATRANSCRIPTOMICS	GENE-CATALOG	Oral	Putative membrane protein	CD14 Mono	3		Putative membrane protein	SO:0001217, UniRef:UniRef50_C0E4V4, UniRef:UniRef90_A0A7Z0IPS6
143	METATRANSCRIPTOMICS	GENE-CATALOG	Oral	Putative membrane protein	DC	1		Putative membrane protein	SO:0001217, UniRef:UniRef50_C0E4V4, UniRef:UniRef90_A0A7Z0IPS6
144	METATRANSCRIPTOMICS	GENE-CATALOG	Oral	cupin	CD8 T	2		cupin	RefSeq:WP_003030010.1, SO:0001217, UniParc:UPI0001F0C710, UniRef:UniRef100_A0A418G6R6, UniRef:UniRef50_F3UXF3, UniRef:UniRef90_W1TQX8
145	METATRANSCRIPTOMICS	GENE-CATALOG	Oral	cupin	other T	7		cupin	RefSeq:WP_003030010.1, SO:0001217, UniParc:UPI0001F0C710, UniRef:UniRef100_A0A418G6R6, UniRef:UniRef50_F3UXF3, UniRef:UniRef90_W1TQX8
146	METATRANSCRIPTOMICS	GENE-CATALOG	Oral	N-6 DNA methylase	CD8 T	6		N-6 DNA methylase	EC:2.1.1.72, KEGG:K03427, SO:0001217, UniRef:UniRef50_A0A0M3QGM5, UniRef:UniRef90_UPI001CA34587
147	METATRANSCRIPTOMICS	GENE-CATALOG	Oral	N-6 DNA methylase	other T	15		N-6 DNA methylase	EC:2.1.1.72, KEGG:K03427, SO:0001217, UniRef:UniRef50_A0A0M3QGM5, UniRef:UniRef90_UPI001CA34587
148	METATRANSCRIPTOMICS	GENE-CATALOG	Oral	ParB N-terminal domain-containing protein	CD4 T	5		ParB N-terminal domain-containing protein	RefSeq:WP_204866523.1, SO:0001217, UniParc:UPI0019592D74, UniRef:UniRef100_UPI0019592D74, UniRef:UniRef50_UPI0019592D74, UniRef:UniRef90_UPI0019592D74
149	METATRANSCRIPTOMICS	GENE-CATALOG	Oral	ParB N-terminal domain-containing protein	CD8 T	7		ParB N-terminal domain-containing protein	RefSeq:WP_204866523.1, SO:0001217, UniParc:UPI0019592D74, UniRef:UniRef100_UPI0019592D74, UniRef:UniRef50_UPI0019592D74, UniRef:UniRef90_UPI0019592D74
150	METATRANSCRIPTOMICS	GENE-CATALOG	Oral	ParB N-terminal domain-containing protein	other T	7		ParB N-terminal domain-containing protein	RefSeq:WP_204866523.1, SO:0001217, UniParc:UPI0019592D74, UniRef:UniRef100_UPI0019592D74, UniRef:UniRef50_UPI0019592D74, UniRef:UniRef90_UPI0019592D74
151	METATRANSCRIPTOMICS	GENE-CATALOG	Oral	ParB N-terminal domain-containing protein	NK	6		ParB N-terminal domain-containing protein	RefSeq:WP_204866523.1, SO:0001217, UniParc:UPI0019592D74, UniRef:UniRef100_UPI0019592D74, UniRef:UniRef50_UPI0019592D74, UniRef:UniRef90_UPI0019592D74
152	METATRANSCRIPTOMICS	GENE-CATALOG	Oral	ParB N-terminal domain-containing protein	CD14 Mono	4		ParB N-terminal domain-containing protein	RefSeq:WP_204866523.1, SO:0001217, UniParc:UPI0019592D74, UniRef:UniRef100_UPI0019592D74, UniRef:UniRef50_UPI0019592D74, UniRef:UniRef90_UPI0019592D74
153	METATRANSCRIPTOMICS	GENE-CATALOG	Oral	ParB N-terminal domain-containing protein	CD16 Mono	5		ParB N-terminal domain-containing protein	RefSeq:WP_204866523.1, SO:0001217, UniParc:UPI0019592D74, UniRef:UniRef100_UPI0019592D74, UniRef:UniRef50_UPI0019592D74, UniRef:UniRef90_UPI0019592D74
154	METATRANSCRIPTOMICS	GENE-CATALOG	Oral	ParB N-terminal domain-containing protein	other	7		ParB N-terminal domain-containing protein	RefSeq:WP_204866523.1, SO:0001217, UniParc:UPI0019592D74, UniRef:UniRef100_UPI0019592D74, UniRef:UniRef50_UPI0019592D74, UniRef:UniRef90_UPI0019592D74
155	METATRANSCRIPTOMICS	GENE-CATALOG	Oral	XRE family transcriptional regulator	NK	6		XRE family transcriptional regulator	RefSeq:WP_150861452.1, SO:0001217, UniParc:UPI0012440430, UniRef:UniRef100_A0A412PKT3, UniRef:UniRef50_M4YVV9, UniRef:UniRef90_A0A412PKT3
156	METATRANSCRIPTOMICS	GENE-CATALOG	Oral	XRE family transcriptional regulator	CD14 Mono	3		XRE family transcriptional regulator	RefSeq:WP_150861452.1, SO:0001217, UniParc:UPI0012440430, UniRef:UniRef100_A0A412PKT3, UniRef:UniRef50_M4YVV9, UniRef:UniRef90_A0A412PKT3
157	METATRANSCRIPTOMICS	GENE-CATALOG	Oral	GNAT family N-acetyltransferase	CD4 T	3		GNAT family N-acetyltransferase	SO:0001217, UniRef:UniRef50_C8NHE7, UniRef:UniRef90_UPI00158A2143
158	METATRANSCRIPTOMICS	GENE-CATALOG	Oral	GNAT family N-acetyltransferase	CD16 Mono	6		GNAT family N-acetyltransferase	SO:0001217, UniRef:UniRef50_C8NHE7, UniRef:UniRef90_UPI00158A2143
159	METATRANSCRIPTOMICS	GENE-CATALOG	Oral	LPXTG-motif protein cell wall anchor domain protein	CD4 T	8		LPXTG-motif protein cell wall anchor domain protein	SO:0001217, UniRef:UniRef50_A0A179B1U0, UniRef:UniRef90_U1PSY2
160	METATRANSCRIPTOMICS	GENE-CATALOG	Oral	LPXTG-motif protein cell wall anchor domain protein	CD8 T	2		LPXTG-motif protein cell wall anchor domain protein	SO:0001217, UniRef:UniRef50_A0A179B1U0, UniRef:UniRef90_U1PSY2
161	METATRANSCRIPTOMICS	GENE-CATALOG	Oral	LPXTG-motif protein cell wall anchor domain protein	other T	5		LPXTG-motif protein cell wall anchor domain protein	SO:0001217, UniRef:UniRef50_A0A179B1U0, UniRef:UniRef90_U1PSY2
162	METATRANSCRIPTOMICS	GENE-CATALOG	Oral	LPXTG-motif protein cell wall anchor domain protein	CD14 Mono	2		LPXTG-motif protein cell wall anchor domain protein	SO:0001217, UniRef:UniRef50_A0A179B1U0, UniRef:UniRef90_U1PSY2
163	METATRANSCRIPTOMICS	GENE-CATALOG	Oral	LPXTG-motif protein cell wall anchor domain protein	CD16 Mono	7		LPXTG-motif protein cell wall anchor domain protein	SO:0001217, UniRef:UniRef50_A0A179B1U0, UniRef:UniRef90_U1PSY2
164	METATRANSCRIPTOMICS	GENE-CATALOG	Oral	XRE family transcriptional regulator	B	2		XRE family transcriptional regulator	RefSeq:WP_005726068.1, SO:0001217, UniParc:UPI0001CA7B1A, UniRef:UniRef100_K1MFN8, UniRef:UniRef50_K1MFN8, UniRef:UniRef90_K1MFN8
165	METATRANSCRIPTOMICS	GENE-CATALOG	Oral	XRE family transcriptional regulator	CD8 T	3		XRE family transcriptional regulator	RefSeq:WP_128733925.1, SO:0001217, UniParc:UPI0005E0C113, UniRef:UniRef100_A0A4Q0LWB9, UniRef:UniRef50_A0A2N5KW74, UniRef:UniRef90_A0A4Q0LWB9
166	METATRANSCRIPTOMICS	GENE-CATALOG	Oral	XRE family transcriptional regulator	B	1		XRE family transcriptional regulator	RefSeq:WP_128733925.1, SO:0001217, UniParc:UPI0005E0C113, UniRef:UniRef100_A0A4Q0LWB9, UniRef:UniRef50_A0A2N5KW74, UniRef:UniRef90_A0A4Q0LWB9
167	METATRANSCRIPTOMICS	GENE-CATALOG	Oral	XRE family transcriptional regulator	CD16 Mono	2		XRE family transcriptional regulator	RefSeq:WP_128733925.1, SO:0001217, UniParc:UPI0005E0C113, UniRef:UniRef100_A0A4Q0LWB9, UniRef:UniRef50_A0A2N5KW74, UniRef:UniRef90_A0A4Q0LWB9
168	METATRANSCRIPTOMICS	GENE-CATALOG	Oral	ATP-binding protein	CD8 T	12		ATP-binding protein	SO:0001217, UniRef:UniRef50_D6LDG0, UniRef:UniRef90_D6LDG0
169	METATRANSCRIPTOMICS	GENE-CATALOG	Oral	ATP-binding protein	B	2		ATP-binding protein	SO:0001217, UniRef:UniRef50_D6LDG0, UniRef:UniRef90_D6LDG0
170	METATRANSCRIPTOMICS	GENE-CATALOG	Oral	ATP-binding protein	CD14 Mono	5		ATP-binding protein	SO:0001217, UniRef:UniRef50_D6LDG0, UniRef:UniRef90_D6LDG0
171	METATRANSCRIPTOMICS	GENE-CATALOG	Oral	ATP-binding protein	other	3		ATP-binding protein	SO:0001217, UniRef:UniRef50_D6LDG0, UniRef:UniRef90_D6LDG0
172	METATRANSCRIPTOMICS	GENE-CATALOG	Oral	GNAT family N-acetyltransferase	other T	4		GNAT family N-acetyltransferase	SO:0001217, UniRef:UniRef50_UPI0005E14474
173	METATRANSCRIPTOMICS	GENE-CATALOG	Oral	GNAT family N-acetyltransferase	NK	4		GNAT family N-acetyltransferase	SO:0001217, UniRef:UniRef50_UPI0005E14474
174	METATRANSCRIPTOMICS	GENE-CATALOG	Oral	GNAT family N-acetyltransferase	CD14 Mono	8		GNAT family N-acetyltransferase	SO:0001217, UniRef:UniRef50_UPI0005E14474
175	METATRANSCRIPTOMICS	GENE-CATALOG	Oral	cupin	NK	1		cupin	RefSeq:WP_045773740.1, SO:0001217, UniParc:UPI0005F3155C, UniRef:UniRef100_A0A0F3HNB1, UniRef:UniRef50_F3UXF3, UniRef:UniRef90_A0A4U9YJB5
176	METATRANSCRIPTOMICS	GENE-CATALOG	Oral	cupin	other	1		cupin	RefSeq:WP_045773740.1, SO:0001217, UniParc:UPI0005F3155C, UniRef:UniRef100_A0A0F3HNB1, UniRef:UniRef50_F3UXF3, UniRef:UniRef90_A0A4U9YJB5
177	METATRANSCRIPTOMICS	GENE-CATALOG	Oral	DUF600 domain-containing protein	B	3		DUF600 domain-containing protein	SO:0001217, UniRef:UniRef50_A0A134C3I9, UniRef:UniRef90_A0A844HD59
178	METATRANSCRIPTOMICS	GENE-CATALOG	Oral	DUF600 domain-containing protein	B	2		DUF600 domain-containing protein	SO:0001217, UniRef:UniRef50_A0A134C3I9, UniRef:UniRef90_C4FNW5
179	METATRANSCRIPTOMICS	GENE-CATALOG	Oral	DUF600 domain-containing protein	NK	2		DUF600 domain-containing protein	SO:0001217, UniRef:UniRef50_A0A134C3I9, UniRef:UniRef90_C4FNW5
180	METATRANSCRIPTOMICS	GENE-CATALOG	Oral	preprotein translocase subunit SecG	CD8 T	9	secG	preprotein translocase subunit SecG	COG:COG1314, COG:U, RefSeq:WP_005968993.1, SO:0001217, UniParc:UPI0001A2ACA2, UniRef:UniRef100_D6LFQ5, UniRef:UniRef50_Q8RFY8, UniRef:UniRef90_Q8RFY8
181	METATRANSCRIPTOMICS	GENE-CATALOG	Oral	preprotein translocase subunit SecG	DC	9	secG	preprotein translocase subunit SecG	COG:COG1314, COG:U, RefSeq:WP_005968993.1, SO:0001217, UniParc:UPI0001A2ACA2, UniRef:UniRef100_D6LFQ5, UniRef:UniRef50_Q8RFY8, UniRef:UniRef90_Q8RFY8
182	METATRANSCRIPTOMICS	GENE-CATALOG	Oral	DUF600 domain-containing protein	CD4 T	2		DUF600 domain-containing protein	SO:0001217, UniRef:UniRef50_D1BNY7, UniRef:UniRef90_D6KKB4
183	METATRANSCRIPTOMICS	GENE-CATALOG	Oral	DUF600 domain-containing protein	CD16 Mono	1		DUF600 domain-containing protein	SO:0001217, UniRef:UniRef50_D1BNY7, UniRef:UniRef90_D6KKB4
184	METATRANSCRIPTOMICS	GENE-CATALOG	Oral	DUF600 domain-containing protein	NK	2		DUF600 domain-containing protein	SO:0001217, UniRef:UniRef50_A0A134C3I9, UniRef:UniRef90_A0A2S7YXA7
185	METATRANSCRIPTOMICS	GENE-CATALOG	Nasal	DoxX family protein	CD8 T	1		DoxX family protein	SO:0001217, UniRef:UniRef50_A0A085UEX3, UniRef:UniRef90_A0A364UQ00
186	METATRANSCRIPTOMICS	GENE-CATALOG	Nasal	DoxX family protein	NK	5		DoxX family protein	SO:0001217, UniRef:UniRef50_A0A085UEX3, UniRef:UniRef90_A0A364UQ00
187	METATRANSCRIPTOMICS	GENE-CATALOG	Nasal	DUF4467 domain-containing protein	other	1		DUF4467 domain-containing protein	RefSeq:WP_037544674.1, SO:0001217, UniParc:UPI00045B52F1, UniRef:UniRef100_UPI00045B52F1, UniRef:UniRef50_A0A0E0VKU9, UniRef:UniRef90_A0A4Q9WE57
188	METATRANSCRIPTOMICS	GENE-CATALOG	Nasal	Membrane protein	CD8 T	2		Membrane protein	RefSeq:WP_000917665.1, SO:0001217, UniParc:UPI0001B8388E, UniRef:UniRef100_A0A133PW78, UniRef:UniRef50_A0A0S3E2I1, UniRef:UniRef90_A0A3A5LQ33
189	METATRANSCRIPTOMICS	GENE-CATALOG	Nasal	Membrane protein	NK	2		Membrane protein	RefSeq:WP_000917665.1, SO:0001217, UniParc:UPI0001B8388E, UniRef:UniRef100_A0A133PW78, UniRef:UniRef50_A0A0S3E2I1, UniRef:UniRef90_A0A3A5LQ33
190	METATRANSCRIPTOMICS	GENE-CATALOG	Nasal	seryl-tRNA synthetase	NK	4		seryl-tRNA synthetase	RefSeq:WP_050198433.1, SO:0001217, UniParc:UPI0005E4AB3B, UniRef:UniRef100_UPI0005E4AB3B, UniRef:UniRef50_A0A6B4WI96, UniRef:UniRef90_UPI0005E4AB3B
191	METATRANSCRIPTOMICS	GENE-CATALOG	Nasal	DoxX family protein	CD8 T	1		DoxX family protein	SO:0001217, UniRef:UniRef50_Q4L3H6, UniRef:UniRef90_A0A364UTH7
192	METATRANSCRIPTOMICS	GENE-CATALOG	Nasal	Membrane protein	NK	1		Membrane protein	RefSeq:WP_012840518.1, SO:0001217, UniParc:UPI0001BAF725, UniRef:UniRef100_A0A6B5FZ08, UniRef:UniRef50_W8U039, UniRef:UniRef90_W8U039
193	METATRANSCRIPTOMICS	GENE-CATALOG	Nasal	superantigen-like protein SSL10	CD4 T	5	set25	superantigen-like protein SSL10	GO:0005576, RefSeq:WP_000673051.1, SO:0001217, UniParc:UPI00000CAB82, UniRef:UniRef100_Q2G2X7, UniRef:UniRef50_Q2G2X7, UniRef:UniRef90_Q2G2X7, VFDB:VFC0235, VFDB:VFG004906
194	METATRANSCRIPTOMICS	GENE-CATALOG	Nasal	superantigen-like protein SSL10	NK	1	set25	superantigen-like protein SSL10	GO:0005576, RefSeq:WP_000673051.1, SO:0001217, UniParc:UPI00000CAB82, UniRef:UniRef100_Q2G2X7, UniRef:UniRef50_Q2G2X7, UniRef:UniRef90_Q2G2X7, VFDB:VFC0235, VFDB:VFG004906
195	METATRANSCRIPTOMICS	GENE-CATALOG	Nasal	DUF4467 domain-containing protein	other	1		DUF4467 domain-containing protein	RefSeq:WP_002492881.1, SO:0001217, UniParc:UPI00024E4322, UniRef:UniRef100_A0A4Q9WCD8, UniRef:UniRef50_A0A0E0VKU9, UniRef:UniRef90_A0A133Q8G9
196	METATRANSCRIPTOMICS	GENE-CATALOG	Nasal	TIGR01741 family protein	NK	5		TIGR01741 family protein	SO:0001217, UniRef:UniRef50_A0A133Q8H2, UniRef:UniRef90_A0A4Q9WCE7
197	METATRANSCRIPTOMICS	GENE-CATALOG	Nasal	DUF4467 domain-containing protein	other	2		DUF4467 domain-containing protein	RefSeq:WP_002441717.1, SO:0001217, UniParc:UPI0001AACAE8, UniRef:UniRef100_C5QQL7, UniRef:UniRef50_A0A0E0VKU9, UniRef:UniRef90_C5QQL7
198	METATRANSCRIPTOMICS	GENE-CATALOG	Nasal	staphylococcal enterotoxin type Q	other	4	seq	staphylococcal enterotoxin type Q	KEGG:K11040, NCBIProtein:EYN56163.1, RefSeq:WP_001033321.1, SO:0001217, UniParc:UPI0000696BEA, UniRef:UniRef100_K7ZK09, UniRef:UniRef50_O54476, UniRef:UniRef90_A0A7T7SX89
199	METATRANSCRIPTOMICS	GENE-CATALOG	Nasal	WecB/TagA/CpsF family glycosyltransferase	CD4 T	1		WecB/TagA/CpsF family glycosyltransferase	EC:2.4.1.187, KEGG:K05946, SO:0001217, UniRef:UniRef50_A0A2X1XZY4, UniRef:UniRef90_UPI000D552AF7
200	METATRANSCRIPTOMICS	GENE-CATALOG	Nasal	WecB/TagA/CpsF family glycosyltransferase	CD14 Mono	17		WecB/TagA/CpsF family glycosyltransferase	EC:2.4.1.187, KEGG:K05946, SO:0001217, UniRef:UniRef50_A0A2X1XZY4, UniRef:UniRef90_UPI000D552AF7
201	METATRANSCRIPTOMICS	GENE-CATALOG	Nasal	superantigen-like protein SSL6	NK	4		superantigen-like protein SSL6	RefSeq:WP_000769845.1, SO:0001217, UniParc:UPI0000054539, UniRef:UniRef100_A0A0D6GBP6, UniRef:UniRef50_A0A641AB29, UniRef:UniRef90_A0A0D6GBP6
202	METATRANSCRIPTOMICS	GENE-CATALOG	Nasal	DoxX family protein	B	7	doxX	DoxX family protein	COG:COG2259, COG:S, SO:0001217, UniParc:UPI0001AB1921, UniRef:UniRef100_A0A133PXF3, UniRef:UniRef50_A0A085UEX3, UniRef:UniRef90_A0A085UEX3
203	METATRANSCRIPTOMICS	GENE-CATALOG	Nasal	heme uptake protein IsdC	CD4 T	4	isdC	heme uptake protein IsdC	RefSeq:WP_002460922.1, SO:0001217, UniParc:UPI0001C54178, UniRef:UniRef100_A0A292DHC8, UniRef:UniRef50_Q6GHV5, UniRef:UniRef90_A0A292DHC8
204	METATRANSCRIPTOMICS	GENE-CATALOG	Nasal	heme uptake protein IsdC	CD8 T	5	isdC	heme uptake protein IsdC	RefSeq:WP_002460922.1, SO:0001217, UniParc:UPI0001C54178, UniRef:UniRef100_A0A292DHC8, UniRef:UniRef50_Q6GHV5, UniRef:UniRef90_A0A292DHC8
205	METATRANSCRIPTOMICS	GENE-CATALOG	Nasal	heme uptake protein IsdC	B	2	isdC	heme uptake protein IsdC	RefSeq:WP_002460922.1, SO:0001217, UniParc:UPI0001C54178, UniRef:UniRef100_A0A292DHC8, UniRef:UniRef50_Q6GHV5, UniRef:UniRef90_A0A292DHC8
206	METATRANSCRIPTOMICS	GENE-CATALOG	Nasal	heme uptake protein IsdC	NK	2	isdC	heme uptake protein IsdC	RefSeq:WP_002460922.1, SO:0001217, UniParc:UPI0001C54178, UniRef:UniRef100_A0A292DHC8, UniRef:UniRef50_Q6GHV5, UniRef:UniRef90_A0A292DHC8
207	METATRANSCRIPTOMICS	GENE-CATALOG	Nasal	heme uptake protein IsdC	CD14 Mono	4	isdC	heme uptake protein IsdC	RefSeq:WP_002460922.1, SO:0001217, UniParc:UPI0001C54178, UniRef:UniRef100_A0A292DHC8, UniRef:UniRef50_Q6GHV5, UniRef:UniRef90_A0A292DHC8
208	METATRANSCRIPTOMICS	GENE-CATALOG	Nasal	heme uptake protein IsdC	other	2	isdC	heme uptake protein IsdC	RefSeq:WP_002460922.1, SO:0001217, UniParc:UPI0001C54178, UniRef:UniRef100_A0A292DHC8, UniRef:UniRef50_Q6GHV5, UniRef:UniRef90_A0A292DHC8
209	METATRANSCRIPTOMICS	GENE-CATALOG	Nasal	GTP-binding protein	CD4 T	9		GTP-binding protein	RefSeq:WP_002492020.1, SO:0001217, UniParc:UPI00024E5452, UniRef:UniRef100_A0A4Q9WDL6, UniRef:UniRef50_A0A2K4AH48, UniRef:UniRef90_A0A133Q7P8
210	METATRANSCRIPTOMICS	GENE-CATALOG	Nasal	GTP-binding protein	NK	3		GTP-binding protein	RefSeq:WP_002492020.1, SO:0001217, UniParc:UPI00024E5452, UniRef:UniRef100_A0A4Q9WDL6, UniRef:UniRef50_A0A2K4AH48, UniRef:UniRef90_A0A133Q7P8
211	METATRANSCRIPTOMICS	GENE-CATALOG	Skin	Succinyl-diaminopimelate desuccinylase like protein	CD8 T	4		Succinyl-diaminopimelate desuccinylase like protein	RefSeq:WP_004811105.1, SO:0001217, UniParc:UPI00022C4931, UniRef:UniRef100_G4CYZ3, UniRef:UniRef50_G4CYZ3, UniRef:UniRef90_G4CYZ3
212	METATRANSCRIPTOMICS	GENE-CATALOG	Skin	Succinyl-diaminopimelate desuccinylase like protein	other	7		Succinyl-diaminopimelate desuccinylase like protein	RefSeq:WP_004811105.1, SO:0001217, UniParc:UPI00022C4931, UniRef:UniRef100_G4CYZ3, UniRef:UniRef50_G4CYZ3, UniRef:UniRef90_G4CYZ3
213	METATRANSCRIPTOMICS	GENE-CATALOG	Skin	Elements of external origin	CD4 T	10		Elements of external origin	SO:0001217, UniRef:UniRef50_A0A2S7JHF8, UniRef:UniRef90_A0A2S7JJQ1
214	METATRANSCRIPTOMICS	GENE-CATALOG	Skin	Elements of external origin	CD8 T	1		Elements of external origin	SO:0001217, UniRef:UniRef50_A0A2S7JHF8, UniRef:UniRef90_A0A2S7JJQ1
215	METATRANSCRIPTOMICS	GENE-CATALOG	Skin	Elements of external origin	CD16 Mono	3		Elements of external origin	SO:0001217, UniRef:UniRef50_A0A2S7JHF8, UniRef:UniRef90_A0A2S7JJQ1
216	METATRANSCRIPTOMICS	GENE-CATALOG	Skin	Elements of external origin	DC	3		Elements of external origin	SO:0001217, UniRef:UniRef50_A0A2S7JHF8, UniRef:UniRef90_A0A2S7JJQ1
217	METATRANSCRIPTOMICS	GENE-CATALOG	Skin	GntR domain protein	CD4 T	9		GntR domain protein	SO:0001217, UniRef:UniRef50_A0A1G4TLP2, UniRef:UniRef90_A0A0K2VRD2
218	METATRANSCRIPTOMICS	GENE-CATALOG	Skin	GntR domain protein	other T	1		GntR domain protein	SO:0001217, UniRef:UniRef50_A0A1G4TLP2, UniRef:UniRef90_A0A0K2VRD2
219	METATRANSCRIPTOMICS	GENE-CATALOG	Skin	VRR-NUC domain-containing protein	CD8 T	6		VRR-NUC domain-containing protein	RefSeq:WP_020997912.1, SO:0001217, UniParc:UPI00039068E6, UniRef:UniRef100_U2YAH5, UniRef:UniRef50_U2YAH5, UniRef:UniRef90_U2YAH5
220	METATRANSCRIPTOMICS	GENE-CATALOG	Skin	Guanylate kinase	CD4 T	13		Guanylate kinase	SO:0001217, UniRef:UniRef50_Q984S9
221	METATRANSCRIPTOMICS	GENE-CATALOG	Skin	Guanylate kinase	CD8 T	2		Guanylate kinase	SO:0001217, UniRef:UniRef50_Q984S9
222	METATRANSCRIPTOMICS	GENE-CATALOG	Skin	Guanylate kinase	B	2		Guanylate kinase	SO:0001217, UniRef:UniRef50_Q984S9
223	METATRANSCRIPTOMICS	GENE-CATALOG	Skin	Guanylate kinase	NK	2		Guanylate kinase	SO:0001217, UniRef:UniRef50_Q984S9
224	METATRANSCRIPTOMICS	GENE-CATALOG	Skin	Guanylate kinase	CD14 Mono	8		Guanylate kinase	SO:0001217, UniRef:UniRef50_Q984S9
225	METATRANSCRIPTOMICS	GENE-CATALOG	Skin	Guanylate kinase	other	1		Guanylate kinase	SO:0001217, UniRef:UniRef50_Q984S9
226	METATRANSCRIPTOMICS	GENE-CATALOG	Skin	50S ribosomal protein L7/L12	other T	1	rplL	50S ribosomal protein L7/L12	COG:COG0222, COG:J, RefSeq:WP_004005325.1, SO:0001217, UniParc:UPI0001D349F7, UniRef:UniRef100_A0A2I1VKP6, UniRef:UniRef50_Q89J73, UniRef:UniRef90_A0A2I1VKP6
227	METATRANSCRIPTOMICS	GENE-CATALOG	Skin	50S ribosomal protein L7/L12	B	3	rplL	50S ribosomal protein L7/L12	COG:COG0222, COG:J, RefSeq:WP_004005325.1, SO:0001217, UniParc:UPI0001D349F7, UniRef:UniRef100_A0A2I1VKP6, UniRef:UniRef50_Q89J73, UniRef:UniRef90_A0A2I1VKP6
228	METATRANSCRIPTOMICS	GENE-CATALOG	Skin	50S ribosomal protein L7/L12	NK	6	rplL	50S ribosomal protein L7/L12	COG:COG0222, COG:J, RefSeq:WP_004005325.1, SO:0001217, UniParc:UPI0001D349F7, UniRef:UniRef100_A0A2I1VKP6, UniRef:UniRef50_Q89J73, UniRef:UniRef90_A0A2I1VKP6
229	METATRANSCRIPTOMICS	GENE-CATALOG	Skin	50S ribosomal protein L7/L12	other	2	rplL	50S ribosomal protein L7/L12	COG:COG0222, COG:J, RefSeq:WP_004005325.1, SO:0001217, UniParc:UPI0001D349F7, UniRef:UniRef100_A0A2I1VKP6, UniRef:UniRef50_Q89J73, UniRef:UniRef90_A0A2I1VKP6
230	METATRANSCRIPTOMICS	GENE-CATALOG	Skin	ferredoxin	CD4 T	8		ferredoxin	RefSeq:WP_004289820.1, SO:0001217, UniParc:UPI0001656770, UniRef:UniRef100_A0A120A3L7, UniRef:UniRef50_A0A7J0AAN5, UniRef:UniRef90_F3PPQ9
231	METATRANSCRIPTOMICS	GENE-CATALOG	Skin	DUF6242 domain-containing protein	CD16 Mono	6		DUF6242 domain-containing protein	SO:0001217, UniRef:UniRef50_D1W2Z5, UniRef:UniRef90_D1W2Z5
232	METATRANSCRIPTOMICS	GENE-CATALOG	Skin	ATP-binding protein	CD4 T	1		ATP-binding protein	SO:0001217, UniRef:UniRef50_A0A449I4A4, UniRef:UniRef90_A0A095YA03
233	METATRANSCRIPTOMICS	GENE-CATALOG	Skin	ATP-binding protein	B	2		ATP-binding protein	SO:0001217, UniRef:UniRef50_A0A449I4A4, UniRef:UniRef90_A0A095YA03
234	METATRANSCRIPTOMICS	GENE-CATALOG	Skin	ATP-binding protein	CD14 Mono	1		ATP-binding protein	SO:0001217, UniRef:UniRef50_A0A449I4A4, UniRef:UniRef90_A0A095YA03
235	METATRANSCRIPTOMICS	GENE-CATALOG	Skin	ATP-binding protein	other	3		ATP-binding protein	SO:0001217, UniRef:UniRef50_A0A449I4A4, UniRef:UniRef90_A0A095YA03
236	METATRANSCRIPTOMICS	GENE-CATALOG	Skin	YcaO domain-containing protein	B	16		YcaO domain-containing protein	SO:0001217, UniRef:UniRef50_W1TK94
