# Supplementary material for: Longitudinal multi-omics analysis of host microbiome architecture and immune responses during short-term spaceflight
Source: Nat Microbiol. 2024 Jun 11;9(7):1661–75. doi: 10.1038/s41564-024-01635-8 (PMC11222149; doi:10.1038/s41564-024-01635-8)
Supplement: Supplementary file 11 — Statistical source data. [file 41564_2024_1635_MOESM11_ESM.xlsx]

## Sheet: e1b
	sampleid	totalreads	variable	value	reference	type	SeqID	location
1	6809-CEM-0001	5261656	COUNTS_HG38	287274	HG38	COUNTS	6809-CEM-0001	Nasal
2	6809-CEM-0002	7881241	COUNTS_HG38	1545548	HG38	COUNTS	6809-CEM-0002	Nasal
3	6809-CEM-0003	8366594	COUNTS_HG38	2788370	HG38	COUNTS	6809-CEM-0003	Nasal
4	6809-CEM-0004	12599808	COUNTS_HG38	1418692	HG38	COUNTS	6809-CEM-0004	Oral
5	6809-CEM-0005	5636145	COUNTS_HG38	333642	HG38	COUNTS	6809-CEM-0005	Oral
6	6809-CEM-0006	8188316	COUNTS_HG38	38486	HG38	COUNTS	6809-CEM-0006	T-Zone
7	6809-CEM-0007	5077355	COUNTS_HG38	162473	HG38	COUNTS	6809-CEM-0007	T-Zone
8	6809-CEM-0008	10517013	COUNTS_HG38	169325	HG38	COUNTS	6809-CEM-0008	T-Zone
9	6809-CEM-0009	5329919	COUNTS_HG38	247323	HG38	COUNTS	6809-CEM-0009	Nasal
10	6809-CEM-0010	5119678	COUNTS_HG38	447474	HG38	COUNTS	6809-CEM-0010	Nasal
11	6809-CEM-0011	8764938	COUNTS_HG38	1029879	HG38	COUNTS	6809-CEM-0011	Nasal
12	6809-CEM-0012	12207502	COUNTS_HG38	5239812	HG38	COUNTS	6809-CEM-0012	Oral
13	6809-CEM-0013	10268817	COUNTS_HG38	1104915	HG38	COUNTS	6809-CEM-0013	Oral
14	6809-CEM-0014	6131372	COUNTS_HG38	90738	HG38	COUNTS	6809-CEM-0014	T-Zone
15	6809-CEM-0015	6434222	COUNTS_HG38	360961	HG38	COUNTS	6809-CEM-0015	T-Zone
16	6809-CEM-0016	6517664	COUNTS_HG38	74296	HG38	COUNTS	6809-CEM-0016	Nasal
17	6809-CEM-0017	10181234	COUNTS_HG38	34617	HG38	COUNTS	6809-CEM-0017	Nasal
18	6809-CEM-0018	8678726	COUNTS_HG38	353226	HG38	COUNTS	6809-CEM-0018	Nasal
19	6809-CEM-0019	12031950	COUNTS_HG38	1733784	HG38	COUNTS	6809-CEM-0019	Oral
20	6809-CEM-0020	11786426	COUNTS_HG38	36538	HG38	COUNTS	6809-CEM-0020	Oral
21	6809-CEM-0021	5643519	COUNTS_HG38	171569	HG38	COUNTS	6809-CEM-0021	T-Zone
22	6809-CEM-0022	6486828	COUNTS_HG38	91458	HG38	COUNTS	6809-CEM-0022	T-Zone
23	6809-CEM-0023	6791208	COUNTS_HG38	85572	HG38	COUNTS	6809-CEM-0023	Nasal
24	6809-CEM-0024	10437299	COUNTS_HG38	88719	HG38	COUNTS	6809-CEM-0024	Nasal
25	6809-CEM-0025	7137646	COUNTS_HG38	519603	HG38	COUNTS	6809-CEM-0025	Nasal
26	6809-CEM-0026	8336286	COUNTS_HG38	4203195	HG38	COUNTS	6809-CEM-0026	Oral
27	6809-CEM-0027	8870012	COUNTS_HG38	209333	HG38	COUNTS	6809-CEM-0027	Oral
28	6809-CEM-0028	9007748	COUNTS_HG38	26123	HG38	COUNTS	6809-CEM-0028	T-Zone
29	6809-CEM-0029	9654773	COUNTS_HG38	32826	HG38	COUNTS	6809-CEM-0029	T-Zone
30	6809-CEM-0030	6178029	COUNTS_HG38	101322	HG38	COUNTS	6809-CEM-0030	Nasal
31	6809-CEM-0031	6990932	COUNTS_HG38	55230	HG38	COUNTS	6809-CEM-0031	Nasal
32	6809-CEM-0032	12384619	COUNTS_HG38	210538	HG38	COUNTS	6809-CEM-0032	Oral
33	6809-CEM-0033	16351362	COUNTS_HG38	10098765	HG38	COUNTS	6809-CEM-0033	Oral
34	6809-CEM-0034	13649698	COUNTS_HG38	40949	HG38	COUNTS	6809-CEM-0034	Oral
35	6809-CEM-0035	5789469	COUNTS_HG38	131994	HG38	COUNTS	6809-CEM-0035	T-Zone
36	6809-CEM-0037	7584717	COUNTS_HG38	62196	HG38	COUNTS	6809-CEM-0037	Nasal
37	6809-CEM-0038	6226946	COUNTS_HG38	399741	HG38	COUNTS	6809-CEM-0038	Nasal
38	6809-CEM-0039	4690923	COUNTS_HG38	576070	HG38	COUNTS	6809-CEM-0039	Oral
39	6809-CEM-0040	13592973	COUNTS_HG38	2257748	HG38	COUNTS	6809-CEM-0040	Oral
40	6809-CEM-0041	10413711	COUNTS_HG38	148915	HG38	COUNTS	6809-CEM-0041	Oral
41	6809-CEM-0042	7637770	COUNTS_HG38	889794	HG38	COUNTS	6809-CEM-0042	T-Zone
42	6809-CEM-0043	8208667	COUNTS_HG38	20522	HG38	COUNTS	6809-CEM-0043	T-Zone
43	6809-CEM-0044	8730959	COUNTS_HG38	41036	HG38	COUNTS	6809-CEM-0044	Nasal
44	6809-CEM-0045	6199123	COUNTS_HG38	82451	HG38	COUNTS	6809-CEM-0045	Nasal
45	6809-CEM-0046	16920478	COUNTS_HG38	10909531	HG38	COUNTS	6809-CEM-0046	Oral
46	6809-CEM-0047	8570882	COUNTS_HG38	113993	HG38	COUNTS	6809-CEM-0047	Oral
47	6809-CEM-0048	6833074	COUNTS_HG38	101817	HG38	COUNTS	6809-CEM-0048	T-Zone
48	6809-CEM-0049	4247863	COUNTS_HG38	289709	HG38	COUNTS	6809-CEM-0049	T-Zone
49	6809-CEM-0050	5965992	COUNTS_HG38	2274378	HG38	COUNTS	6809-CEM-0050	Nasal
50	6809-CEM-0051	8461275	COUNTS_HG38	499224	HG38	COUNTS	6809-CEM-0051	Nasal
51	6809-CEM-0052	8803684	COUNTS_HG38	71311	HG38	COUNTS	6809-CEM-0052	Oral
52	6809-CEM-0053	10094090	COUNTS_HG38	57536	HG38	COUNTS	6809-CEM-0053	Oral
53	6809-CEM-0054	6823281	COUNTS_HG38	105080	HG38	COUNTS	6809-CEM-0054	Oral
54	6809-CEM-0055	6332609	COUNTS_HG38	183641	HG38	COUNTS	6809-CEM-0055	T-Zone
55	6809-CEM-0056	6253460	COUNTS_HG38	191350	HG38	COUNTS	6809-CEM-0056	T-Zone
56	6809-CEM-0057	5375536	COUNTS_HG38	484300	HG38	COUNTS	6809-CEM-0057	Nasal
57	6809-CEM-0058	16947164	COUNTS_HG38	7593759	HG38	COUNTS	6809-CEM-0058	Nasal
58	6809-CEM-0059	12705719	COUNTS_HG38	106728	HG38	COUNTS	6809-CEM-0059	Oral
59	6809-CEM-0060	4355777	COUNTS_HG38	364998	HG38	COUNTS	6809-CEM-0060	Oral
60	6809-CEM-0061	13578319	COUNTS_HG38	14936	HG38	COUNTS	6809-CEM-0061	Oral
61	6809-CEM-0062	5524978	COUNTS_HG38	727074	HG38	COUNTS	6809-CEM-0062	T-Zone
62	6809-CEM-0063	4790943	COUNTS_HG38	116418	HG38	COUNTS	6809-CEM-0063	T-Zone
63	6809-CEM-0064	6317377	COUNTS_HG38	375229	HG38	COUNTS	6809-CEM-0064	Nasal
64	6809-CEM-0065	4950819	COUNTS_HG38	429228	HG38	COUNTS	6809-CEM-0065	Nasal
65	6809-CEM-0066	6985244	COUNTS_HG38	266838	HG38	COUNTS	6809-CEM-0066	Oral
66	6809-CEM-0067	6542863	COUNTS_HG38	67385	HG38	COUNTS	6809-CEM-0067	Oral
67	6809-CEM-0068	7178745	COUNTS_HG38	175868	HG38	COUNTS	6809-CEM-0068	T-Zone
68	6809-CEM-0069	11125601	COUNTS_HG38	1053578	HG38	COUNTS	6809-CEM-0069	T-Zone
69	6809-CEM-0070	6612953	COUNTS_HG38	934444	HG38	COUNTS	6809-CEM-0070	T-Zone
70	6809-CEM-0071	7590299	COUNTS_HG38	4413359	HG38	COUNTS	6809-CEM-0071	Nasal
71	6809-CEM-0072	6379004	COUNTS_HG38	870732	HG38	COUNTS	6809-CEM-0072	Nasal
72	6809-CEM-0073	5424916	COUNTS_HG38	834384	HG38	COUNTS	6809-CEM-0073	Oral
73	6809-CEM-0074	7770129	COUNTS_HG38	142195	HG38	COUNTS	6809-CEM-0074	Oral
74	6809-CEM-0075	6609720	COUNTS_HG38	61472	HG38	COUNTS	6809-CEM-0075	T-Zone
75	6809-CEM-0076	6685247	COUNTS_HG38	685920	HG38	COUNTS	6809-CEM-0076	T-Zone
76	6809-CEM-0077	5874656	COUNTS_HG38	98102	HG38	COUNTS	6809-CEM-0077	T-Zone
77	6809-CEM-0078	8420556	COUNTS_HG38	682075	HG38	COUNTS	6809-CEM-0078	Nasal
78	6809-CEM-0079	5901151	COUNTS_HG38	1149536	HG38	COUNTS	6809-CEM-0079	Nasal
79	6809-CEM-0080	13789822	COUNTS_HG38	301997	HG38	COUNTS	6809-CEM-0080	Oral
80	6809-CEM-0081	11312555	COUNTS_HG38	424193	HG38	COUNTS	6809-CEM-0081	Oral
81	6809-CEM-0082	7727628	COUNTS_HG38	650685	HG38	COUNTS	6809-CEM-0082	T-Zone
82	6809-CEM-0083	7812052	COUNTS_HG38	189060	HG38	COUNTS	6809-CEM-0083	T-Zone
83	6809-CEM-0084	6027911	COUNTS_HG38	113932	HG38	COUNTS	6809-CEM-0084	T-Zone
84	6809-CEM-0085	5913991	COUNTS_HG38	1273334	HG38	COUNTS	6809-CEM-0085	Nasal
85	6809-CEM-0090	3152413	COUNTS_HG38	400670	HG38	COUNTS	6809-CEM-0090	Gluteal Crease
86	6809-CEM-0091	5987942	COUNTS_HG38	55688	HG38	COUNTS	6809-CEM-0091	Gluteal Crease
87	6809-CEM-0092	6189247	COUNTS_HG38	57561	HG38	COUNTS	6809-CEM-0092	Gluteal Crease
88	6809-CEM-0093	4661853	COUNTS_HG38	501134	HG38	COUNTS	6809-CEM-0093	Nasal
89	6809-CEM-0098	5081991	COUNTS_HG38	379110	HG38	COUNTS	6809-CEM-0098	Gluteal Crease
90	6809-CEM-0099	10083097	COUNTS_HG38	28233	HG38	COUNTS	6809-CEM-0099	Gluteal Crease
91	6809-CEM-0100	3369229	COUNTS_HG38	105121	HG38	COUNTS	6809-CEM-0100	Gluteal Crease
92	6809-CEM-0101	8431788	COUNTS_HG38	1048091	HG38	COUNTS	6809-CEM-0101	Nasal
93	6809-CEM-0106	2878007	COUNTS_HG38	235141	HG38	COUNTS	6809-CEM-0106	Gluteal Crease
94	6809-CEM-0108	2810789	COUNTS_HG38	205190	HG38	COUNTS	6809-CEM-0108	Gluteal Crease
95	6809-CEM-0109	7624497	COUNTS_HG38	4775972	HG38	COUNTS	6809-CEM-0109	Nasal
96	6809-CEM-0114	6255531	COUNTS_HG38	48793	HG38	COUNTS	6809-CEM-0114	Gluteal Crease
97	6809-CEM-0115	2650976	COUNTS_HG38	269854	HG38	COUNTS	6809-CEM-0115	Gluteal Crease
98	6809-CEM-0116	3818441	COUNTS_HG38	77513	HG38	COUNTS	6809-CEM-0116	Gluteal Crease
99	6809-CEM-0117	9996526	COUNTS_HG38	808722	HG38	COUNTS	6809-CEM-0117	Oral
100	6809-CEM-0122	4898982	COUNTS_HG38	50460	HG38	COUNTS	6809-CEM-0122	Gluteal Crease
101	6809-CEM-0123	5175165	COUNTS_HG38	83838	HG38	COUNTS	6809-CEM-0123	Gluteal Crease
102	6809-CEM-0124	5466574	COUNTS_HG38	33893	HG38	COUNTS	6809-CEM-0124	Gluteal Crease
103	6809-CEM-0125	9462343	COUNTS_HG38	2391988	HG38	COUNTS	6809-CEM-0125	Oral
104	6809-CEM-0130	2612956	COUNTS_HG38	146064	HG38	COUNTS	6809-CEM-0130	Gluteal Crease
105	6809-CEM-0131	2618074	COUNTS_HG38	170177	HG38	COUNTS	6809-CEM-0131	Gluteal Crease
106	6809-CEM-0132	3012141	COUNTS_HG38	615389	HG38	COUNTS	6809-CEM-0132	Gluteal Crease
107	6809-CEM-0133	4829301	COUNTS_HG38	525895	HG38	COUNTS	6809-CEM-0133	Oral
108	6809-CEM-0138	4236310	COUNTS_HG38	92768	HG38	COUNTS	6809-CEM-0138	Gluteal Crease
109	6809-CEM-0139	2368214	COUNTS_HG38	239893	HG38	COUNTS	6809-CEM-0139	Gluteal Crease
110	6809-CEM-0140	3751066	COUNTS_HG38	438533	HG38	COUNTS	6809-CEM-0140	Gluteal Crease
111	6809-CEM-0141	6401536	COUNTS_HG38	352724	HG38	COUNTS	6809-CEM-0141	Oral
112	6809-CEM-0146	4101014	COUNTS_HG38	69715	HG38	COUNTS	6809-CEM-0146	Gluteal Crease
113	6809-CEM-0147	3126272	COUNTS_HG38	295130	HG38	COUNTS	6809-CEM-0147	Gluteal Crease
114	6809-CEM-0148	5323848	COUNTS_HG38	72940	HG38	COUNTS	6809-CEM-0148	Post-Auricular
115	6809-CEM-0149	6270481	COUNTS_HG38	62078	HG38	COUNTS	6809-CEM-0149	T-Zone
116	6809-CEM-0154	2486513	COUNTS_HG38	328702	HG38	COUNTS	6809-CEM-0154	Gluteal Crease
117	6809-CEM-0155	3860093	COUNTS_HG38	65235	HG38	COUNTS	6809-CEM-0155	Gluteal Crease
118	6809-CEM-0156	4985845	COUNTS_HG38	117668	HG38	COUNTS	6809-CEM-0156	Post-Auricular
119	6809-CEM-0157	6383181	COUNTS_HG38	1103648	HG38	COUNTS	6809-CEM-0157	T-Zone
120	6809-CEM-0162	10018327	COUNTS_HG38	45083	HG38	COUNTS	6809-CEM-0162	Gluteal Crease
121	6809-CEM-0163	4450765	COUNTS_HG38	106377	HG38	COUNTS	6809-CEM-0163	Gluteal Crease
122	6809-CEM-0164	5428017	COUNTS_HG38	91192	HG38	COUNTS	6809-CEM-0164	Post-Auricular
123	6809-CEM-0165	6113488	COUNTS_HG38	80088	HG38	COUNTS	6809-CEM-0165	T-Zone
124	6809-CEM-0171	3440295	COUNTS_HG38	517113	HG38	COUNTS	6809-CEM-0171	Gluteal Crease
125	6809-CEM-0172	3339420	COUNTS_HG38	214725	HG38	COUNTS	6809-CEM-0172	Post-Auricular
126	6809-CEM-0173	7345628	COUNTS_HG38	399600	HG38	COUNTS	6809-CEM-0173	T-Zone
127	6809-CEM-0178	9215204	COUNTS_HG38	22116	HG38	COUNTS	6809-CEM-0178	Gluteal Crease
128	6809-CEM-0181	5750204	COUNTS_HG38	84530	HG38	COUNTS	6809-CEM-0181	Post-Auricular
129	6809-CEM-0182	4350361	COUNTS_HG38	155743	HG38	COUNTS	6809-CEM-0182	Post-Auricular
130	6809-CEM-0183	3643091	COUNTS_HG38	1798215	HG38	COUNTS	6809-CEM-0183	Post-Auricular
131	6809-CEM-0184	3105044	COUNTS_HG38	714694	HG38	COUNTS	6809-CEM-0184	Toe Web Space
132	6809-CEM-0185	3694128	COUNTS_HG38	744299	HG38	COUNTS	6809-CEM-0185	Toe Web Space
133	6809-CEM-0186	3281532	COUNTS_HG38	911926	HG38	COUNTS	6809-CEM-0186	Armpit
134	6809-CEM-0187	4354845	COUNTS_HG38	1034357	HG38	COUNTS	6809-CEM-0187	Armpit
135	6809-CEM-0188	3786478	COUNTS_HG38	690289	HG38	COUNTS	6809-CEM-0188	Armpit
136	6809-CEM-0189	8047557	COUNTS_HG38	125544	HG38	COUNTS	6809-CEM-0189	Post-Auricular
137	6809-CEM-0190	4457942	COUNTS_HG38	99859	HG38	COUNTS	6809-CEM-0190	Post-Auricular
138	6809-CEM-0191	6466130	COUNTS_HG38	118333	HG38	COUNTS	6809-CEM-0191	Post-Auricular
139	6809-CEM-0192	4462608	COUNTS_HG38	490420	HG38	COUNTS	6809-CEM-0192	Toe Web Space
140	6809-CEM-0193	3001093	COUNTS_HG38	587957	HG38	COUNTS	6809-CEM-0193	Toe Web Space
141	6809-CEM-0194	3201094	COUNTS_HG38	573659	HG38	COUNTS	6809-CEM-0194	Armpit
142	6809-CEM-0195	3407740	COUNTS_HG38	999422	HG38	COUNTS	6809-CEM-0195	Armpit
143	6809-CEM-0196	3311785	COUNTS_HG38	429518	HG38	COUNTS	6809-CEM-0196	Armpit
144	6809-CEM-0197	3935336	COUNTS_HG38	1175636	HG38	COUNTS	6809-CEM-0197	Post-Auricular
145	6809-CEM-0198	4234416	COUNTS_HG38	150747	HG38	COUNTS	6809-CEM-0198	Post-Auricular
146	6809-CEM-0199	6939042	COUNTS_HG38	68697	HG38	COUNTS	6809-CEM-0199	Post-Auricular
147	6809-CEM-0200	4402127	COUNTS_HG38	109614	HG38	COUNTS	6809-CEM-0200	Toe Web Space
148	6809-CEM-0201	3261371	COUNTS_HG38	805563	HG38	COUNTS	6809-CEM-0201	Toe Web Space
149	6809-CEM-0202	3392130	COUNTS_HG38	601805	HG38	COUNTS	6809-CEM-0202	Armpit
150	6809-CEM-0203	5082390	COUNTS_HG38	1569400	HG38	COUNTS	6809-CEM-0203	Armpit
151	6809-CEM-0204	5962159	COUNTS_HG38	664176	HG38	COUNTS	6809-CEM-0204	Armpit
152	6809-CEM-0205	3256378	COUNTS_HG38	893168	HG38	COUNTS	6809-CEM-0205	Post-Auricular
153	6809-CEM-0206	9020810	COUNTS_HG38	29769	HG38	COUNTS	6809-CEM-0206	Post-Auricular
154	6809-CEM-0207	9227116	COUNTS_HG38	62745	HG38	COUNTS	6809-CEM-0207	Toe Web Space
155	6809-CEM-0208	4272886	COUNTS_HG38	123915	HG38	COUNTS	6809-CEM-0208	Toe Web Space
156	6809-CEM-0209	4047657	COUNTS_HG38	574813	HG38	COUNTS	6809-CEM-0209	Toe Web Space
157	6809-CEM-0210	2853209	COUNTS_HG38	602337	HG38	COUNTS	6809-CEM-0210	Armpit
158	6809-CEM-0211	3700725	COUNTS_HG38	796425	HG38	COUNTS	6809-CEM-0211	Armpit
159	6809-CEM-0212	3267875	COUNTS_HG38	791831	HG38	COUNTS	6809-CEM-0212	Armpit
160	6809-CEM-0213	4642525	COUNTS_HG38	1785071	HG38	COUNTS	6809-CEM-0213	Post-Auricular
161	6809-CEM-0214	7268866	COUNTS_HG38	50882	HG38	COUNTS	6809-CEM-0214	Post-Auricular
162	6809-CEM-0215	7923660	COUNTS_HG38	36449	HG38	COUNTS	6809-CEM-0215	Toe Web Space
163	6809-CEM-0216	3954932	COUNTS_HG38	228595	HG38	COUNTS	6809-CEM-0216	Toe Web Space
164	6809-CEM-0217	3195963	COUNTS_HG38	714364	HG38	COUNTS	6809-CEM-0217	Toe Web Space
165	6809-CEM-0218	3541104	COUNTS_HG38	807984	HG38	COUNTS	6809-CEM-0218	Armpit
166	6809-CEM-0219	2710865	COUNTS_HG38	658010	HG38	COUNTS	6809-CEM-0219	Armpit
167	6809-CEM-0220	3172149	COUNTS_HG38	528139	HG38	COUNTS	6809-CEM-0220	Armpit
168	6809-CEM-0221	3804210	COUNTS_HG38	1283028	HG38	COUNTS	6809-CEM-0221	Post-Auricular
169	6809-CEM-0222	6120249	COUNTS_HG38	53246	HG38	COUNTS	6809-CEM-0222	Post-Auricular
170	6809-CEM-0223	11269139	COUNTS_HG38	7888	HG38	COUNTS	6809-CEM-0223	Toe Web Space
171	6809-CEM-0224	3308982	COUNTS_HG38	610505	HG38	COUNTS	6809-CEM-0224	Toe Web Space
172	6809-CEM-0225	3559599	COUNTS_HG38	594487	HG38	COUNTS	6809-CEM-0225	Toe Web Space
173	6809-CEM-0226	4245549	COUNTS_HG38	905943	HG38	COUNTS	6809-CEM-0226	Armpit
174	6809-CEM-0227	4149932	COUNTS_HG38	1042512	HG38	COUNTS	6809-CEM-0227	Armpit
175	6809-CEM-0228	4200623	COUNTS_HG38	504904	HG38	COUNTS	6809-CEM-0228	Armpit
176	6809-CEM-0229	3244242	COUNTS_HG38	552831	HG38	COUNTS	6809-CEM-0229	Post-Auricular
177	6809-CEM-0230	6818172	COUNTS_HG38	75000	HG38	COUNTS	6809-CEM-0230	Post-Auricular
178	6809-CEM-0231	5571235	COUNTS_HG38	97501	HG38	COUNTS	6809-CEM-0231	Toe Web Space
179	6809-CEM-0232	3729115	COUNTS_HG38	607513	HG38	COUNTS	6809-CEM-0232	Toe Web Space
180	6809-CEM-0233	3438683	COUNTS_HG38	330802	HG38	COUNTS	6809-CEM-0233	Toe Web Space
181	6809-CEM-0234	3045525	COUNTS_HG38	538426	HG38	COUNTS	6809-CEM-0234	Armpit
182	6809-CEM-0235	3247202	COUNTS_HG38	783560	HG38	COUNTS	6809-CEM-0235	Armpit
183	6809-CEM-0236	4477167	COUNTS_HG38	268170	HG38	COUNTS	6809-CEM-0236	Armpit
184	6809-CEM-0237	5148939	COUNTS_HG38	1124061	HG38	COUNTS	6809-CEM-0237	Post-Auricular
185	6809-CEM-0238	7727137	COUNTS_HG38	91180	HG38	COUNTS	6809-CEM-0238	Post-Auricular
186	6809-CEM-0239	7611057	COUNTS_HG38	74588	HG38	COUNTS	6809-CEM-0239	Toe Web Space
187	6809-CEM-0240	3919656	COUNTS_HG38	1135465	HG38	COUNTS	6809-CEM-0240	Toe Web Space
188	6809-CEM-0241	7933437	COUNTS_HG38	14280	HG38	COUNTS	6809-CEM-0241	Toe Web Space
189	6809-CEM-0242	2871065	COUNTS_HG38	677347	HG38	COUNTS	6809-CEM-0242	Armpit
190	6809-CEM-0243	5364971	COUNTS_HG38	1296717	HG38	COUNTS	6809-CEM-0243	Armpit
191	6809-CEM-0244	6306721	COUNTS_HG38	42255	HG38	COUNTS	6809-CEM-0244	Belly Button
192	6809-CEM-0245	4685996	COUNTS_HG38	2543995	HG38	COUNTS	6809-CEM-0245	Post-Auricular
193	6809-CEM-0246	8354347	COUNTS_HG38	50962	HG38	COUNTS	6809-CEM-0246	Post-Auricular
194	6809-CEM-0247	8378514	COUNTS_HG38	38541	HG38	COUNTS	6809-CEM-0247	Toe Web Space
195	6809-CEM-0248	4770742	COUNTS_HG38	1405489	HG38	COUNTS	6809-CEM-0248	Toe Web Space
196	6809-CEM-0249	3755497	COUNTS_HG38	715027	HG38	COUNTS	6809-CEM-0249	Toe Web Space
197	6809-CEM-0250	4945018	COUNTS_HG38	1271950	HG38	COUNTS	6809-CEM-0250	Armpit
198	6809-CEM-0251	3744563	COUNTS_HG38	1004693	HG38	COUNTS	6809-CEM-0251	Armpit
199	6809-CEM-0252	7020194	COUNTS_HG38	68798	HG38	COUNTS	6809-CEM-0252	Belly Button
200	6809-CEM-0253	7358756	COUNTS_HG38	25756	HG38	COUNTS	6809-CEM-0253	Post-Auricular
201	6809-CEM-0254	9501683	COUNTS_HG38	29455	HG38	COUNTS	6809-CEM-0254	Post-Auricular
202	6809-CEM-0255	12340623	COUNTS_HG38	6170	HG38	COUNTS	6809-CEM-0255	Toe Web Space
203	6809-CEM-0256	3280805	COUNTS_HG38	949395	HG38	COUNTS	6809-CEM-0256	Toe Web Space
204	6809-CEM-0257	5356121	COUNTS_HG38	3712676	HG38	COUNTS	6809-CEM-0257	Toe Web Space
205	6809-CEM-0258	3839329	COUNTS_HG38	427674	HG38	COUNTS	6809-CEM-0258	Armpit
206	6809-CEM-0259	4482117	COUNTS_HG38	1328956	HG38	COUNTS	6809-CEM-0259	Armpit
207	6809-CEM-0260	3605923	COUNTS_HG38	494694	HG38	COUNTS	6809-CEM-0260	Belly Button
208	6809-CEM-0261	8346687	COUNTS_HG38	73451	HG38	COUNTS	6809-CEM-0261	Post-Auricular
209	6809-CEM-0262	7561387	COUNTS_HG38	90738	HG38	COUNTS	6809-CEM-0262	Post-Auricular
210	6809-CEM-0263	4320566	COUNTS_HG38	512385	HG38	COUNTS	6809-CEM-0263	Toe Web Space
211	6809-CEM-0264	4252130	COUNTS_HG38	1254003	HG38	COUNTS	6809-CEM-0264	Toe Web Space
212	6809-CEM-0265	3577158	COUNTS_HG38	689328	HG38	COUNTS	6809-CEM-0265	Toe Web Space
213	6809-CEM-0266	3808036	COUNTS_HG38	899474	HG38	COUNTS	6809-CEM-0266	Armpit
214	6809-CEM-0267	6010599	COUNTS_HG38	1806683	HG38	COUNTS	6809-CEM-0267	Armpit
215	6809-CEM-0268	3940783	COUNTS_HG38	472499	HG38	COUNTS	6809-CEM-0268	Belly Button
216	6809-CEM-0269	5740484	COUNTS_HG38	119392	HG38	COUNTS	6809-CEM-0269	Post-Auricular
217	6809-CEM-0270	7303994	COUNTS_HG38	100066	HG38	COUNTS	6809-CEM-0270	Post-Auricular
218	6809-CEM-0271	4638293	COUNTS_HG38	290800	HG38	COUNTS	6809-CEM-0271	Toe Web Space
219	6809-CEM-0272	5206577	COUNTS_HG38	1519766	HG38	COUNTS	6809-CEM-0272	Toe Web Space
220	6809-CEM-0273	3790855	COUNTS_HG38	1211562	HG38	COUNTS	6809-CEM-0273	Armpit
221	6809-CEM-0274	4691785	COUNTS_HG38	852974	HG38	COUNTS	6809-CEM-0274	Armpit
222	6809-CEM-0277	2594911	COUNTS_HG38	433895	HG38	COUNTS	6809-CEM-0277	Belly Button
223	6809-CEM-0278	4507096	COUNTS_HG38	129353	HG38	COUNTS	6809-CEM-0278	Belly Button
224	6809-CEM-0279	3165592	COUNTS_HG38	177276	HG38	COUNTS	6809-CEM-0279	Belly Button
225	6809-CEM-0280	2725732	COUNTS_HG38	607031	HG38	COUNTS	6809-CEM-0280	Nape of Neck
226	6809-CEM-0281	2927024	COUNTS_HG38	525385	HG38	COUNTS	6809-CEM-0281	Nape of Neck
227	6809-CEM-0282	2542871	COUNTS_HG38	695753	HG38	COUNTS	6809-CEM-0282	Forearm
228	6809-CEM-0283	2484903	COUNTS_HG38	633876	HG38	COUNTS	6809-CEM-0283	Forearm
229	6809-CEM-0284	4774442	COUNTS_HG38	118407	HG38	COUNTS	6809-CEM-0284	Forearm
230	6809-CEM-0285	7814593	COUNTS_HG38	40636	HG38	COUNTS	6809-CEM-0285	Belly Button
231	6809-CEM-0286	4277021	COUNTS_HG38	112916	HG38	COUNTS	6809-CEM-0286	Belly Button
232	6809-CEM-0287	9633669	COUNTS_HG38	24084	HG38	COUNTS	6809-CEM-0287	Belly Button
233	6809-CEM-0288	3248189	COUNTS_HG38	898694	HG38	COUNTS	6809-CEM-0288	Nape of Neck
234	6809-CEM-0289	3378022	COUNTS_HG38	255376	HG38	COUNTS	6809-CEM-0289	Nape of Neck
235	6809-CEM-0290	2899090	COUNTS_HG38	624501	HG38	COUNTS	6809-CEM-0290	Forearm
236	6809-CEM-0291	2479539	COUNTS_HG38	535813	HG38	COUNTS	6809-CEM-0291	Forearm
237	6809-CEM-0292	3348401	COUNTS_HG38	119542	HG38	COUNTS	6809-CEM-0292	Forearm
238	6809-CEM-0293	7672166	COUNTS_HG38	55240	HG38	COUNTS	6809-CEM-0293	Belly Button
239	6809-CEM-0294	8298017	COUNTS_HG38	40660	HG38	COUNTS	6809-CEM-0294	Belly Button
240	6809-CEM-0295	2980026	COUNTS_HG38	666939	HG38	COUNTS	6809-CEM-0295	Belly Button
241	6809-CEM-0296	2370595	COUNTS_HG38	572238	HG38	COUNTS	6809-CEM-0296	Nape of Neck
242	6809-CEM-0297	2736863	COUNTS_HG38	228537	HG38	COUNTS	6809-CEM-0297	Nape of Neck
243	6809-CEM-0298	2620277	COUNTS_HG38	698267	HG38	COUNTS	6809-CEM-0298	Forearm
244	6809-CEM-0299	2718486	COUNTS_HG38	665195	HG38	COUNTS	6809-CEM-0299	Forearm
245	6809-CEM-0300	6416102	COUNTS_HG38	59670	HG38	COUNTS	6809-CEM-0300	Forearm
246	6809-CEM-0301	2546838	COUNTS_HG38	182099	HG38	COUNTS	6809-CEM-0301	Belly Button
247	6809-CEM-0302	9547441	COUNTS_HG38	18140	HG38	COUNTS	6809-CEM-0302	Belly Button
248	6809-CEM-0303	4631021	COUNTS_HG38	124565	HG38	COUNTS	6809-CEM-0303	Nape of Neck
249	6809-CEM-0304	2820283	COUNTS_HG38	657984	HG38	COUNTS	6809-CEM-0304	Nape of Neck
250	6809-CEM-0305	4032242	COUNTS_HG38	97180	HG38	COUNTS	6809-CEM-0305	Nape of Neck
251	6809-CEM-0306	2578353	COUNTS_HG38	484973	HG38	COUNTS	6809-CEM-0306	Forearm
252	6809-CEM-0307	4323868	COUNTS_HG38	1060669	HG38	COUNTS	6809-CEM-0307	Forearm
253	6809-CEM-0308	2625924	COUNTS_HG38	512603	HG38	COUNTS	6809-CEM-0308	Forearm
254	6809-CEM-0309	2987555	COUNTS_HG38	550909	HG38	COUNTS	6809-CEM-0309	Belly Button
255	6809-CEM-0310	2405715	COUNTS_HG38	513615	HG38	COUNTS	6809-CEM-0310	Belly Button
256	6809-CEM-0311	3227388	COUNTS_HG38	369875	HG38	COUNTS	6809-CEM-0311	Nape of Neck
257	6809-CEM-0312	2722671	COUNTS_HG38	330276	HG38	COUNTS	6809-CEM-0312	Nape of Neck
258	6809-CEM-0313	3700963	COUNTS_HG38	156923	HG38	COUNTS	6809-CEM-0313	Nape of Neck
259	6809-CEM-0314	2333212	COUNTS_HG38	517259	HG38	COUNTS	6809-CEM-0314	Forearm
260	6809-CEM-0315	2300614	COUNTS_HG38	488008	HG38	COUNTS	6809-CEM-0315	Forearm
261	6809-CEM-0316	2418437	COUNTS_HG38	473017	HG38	COUNTS	6809-CEM-0316	Forearm
262	6809-CEM-0317	3041728	COUNTS_HG38	282581	HG38	COUNTS	6809-CEM-0317	Belly Button
263	6809-CEM-0318	2799892	COUNTS_HG38	467273	HG38	COUNTS	6809-CEM-0318	Belly Button
264	6809-CEM-0319	3224408	COUNTS_HG38	104148	HG38	COUNTS	6809-CEM-0319	Nape of Neck
265	6809-CEM-0320	6064539	COUNTS_HG38	31536	HG38	COUNTS	6809-CEM-0320	Nape of Neck
266	6809-CEM-0321	3692440	COUNTS_HG38	144380	HG38	COUNTS	6809-CEM-0321	Nape of Neck
267	6809-CEM-0322	2665534	COUNTS_HG38	503768	HG38	COUNTS	6809-CEM-0322	Forearm
268	6809-CEM-0323	2577396	COUNTS_HG38	410849	HG38	COUNTS	6809-CEM-0323	Forearm
269	6809-CEM-0324	3242935	COUNTS_HG38	165069	HG38	COUNTS	6809-CEM-0324	Forearm
270	6809-CEM-0325	4161555	COUNTS_HG38	210163	HG38	COUNTS	6809-CEM-0325	Belly Button
271	6809-CEM-0326	2807373	COUNTS_HG38	279038	HG38	COUNTS	6809-CEM-0326	Belly Button
272	6809-CEM-0327	2877704	COUNTS_HG38	153384	HG38	COUNTS	6809-CEM-0327	Nape of Neck
273	6809-CEM-0328	4135068	COUNTS_HG38	52516	HG38	COUNTS	6809-CEM-0328	Nape of Neck
274	6809-CEM-0329	6907623	COUNTS_HG38	46281	HG38	COUNTS	6809-CEM-0329	Nape of Neck
275	6809-CEM-0330	3930859	COUNTS_HG38	982302	HG38	COUNTS	6809-CEM-0330	Forearm
276	6809-CEM-0331	2630142	COUNTS_HG38	205151	HG38	COUNTS	6809-CEM-0331	Forearm
277	6809-CEM-0332	2782543	COUNTS_HG38	341691	HG38	COUNTS	6809-CEM-0332	Forearm
278	6809-CEM-0333	7406674	COUNTS_HG38	56291	HG38	COUNTS	6809-CEM-0333	Belly Button
279	6809-CEM-0334	3559220	COUNTS_HG38	721805	HG38	COUNTS	6809-CEM-0334	Belly Button
280	6809-CEM-0335	4659544	COUNTS_HG38	101108	HG38	COUNTS	6809-CEM-0335	Nape of Neck
281	6809-CEM-0336	5733027	COUNTS_HG38	218432	HG38	COUNTS	6809-CEM-0336	Nape of Neck
282	6809-CEM-0337	4642710	COUNTS_HG38	374209	HG38	COUNTS	6809-CEM-0337	Nape of Neck
283	6809-CEM-0338	3537661	COUNTS_HG38	617266	HG38	COUNTS	6809-CEM-0338	Forearm
284	6809-CEM-0339	3352279	COUNTS_HG38	644328	HG38	COUNTS	6809-CEM-0339	Forearm
285	6809-CEM-0341	8937374	COUNTS_HG38	23237	HG38	COUNTS	6809-CEM-0341	Belly Button
286	6809-CEM-0342	2638643	COUNTS_HG38	251465	HG38	COUNTS	6809-CEM-0342	Belly Button
287	6809-CEM-0343	2708088	COUNTS_HG38	377240	HG38	COUNTS	6809-CEM-0343	Nape of Neck
288	6809-CEM-0344	3128628	COUNTS_HG38	156755	HG38	COUNTS	6809-CEM-0344	Nape of Neck
289	6809-CEM-0345	2852329	COUNTS_HG38	229336	HG38	COUNTS	6809-CEM-0345	Nape of Neck
290	6809-CEM-0346	3754319	COUNTS_HG38	1044748	HG38	COUNTS	6809-CEM-0346	Forearm
291	6809-CEM-0347	2481719	COUNTS_HG38	283910	HG38	COUNTS	6809-CEM-0347	Forearm
292	6809-CEM-0349	13613215	COUNTS_HG38	5445	HG38	COUNTS	6809-CEM-0349	Belly Button
293	6809-CEM-0350	3669568	COUNTS_HG38	200353	HG38	COUNTS	6809-CEM-0350	Belly Button
294	6809-CEM-0351	5325789	COUNTS_HG38	80953	HG38	COUNTS	6809-CEM-0351	Nape of Neck
295	6809-CEM-0352	3995612	COUNTS_HG38	59136	HG38	COUNTS	6809-CEM-0352	Nape of Neck
296	6809-CEM-0353	7647375	COUNTS_HG38	17589	HG38	COUNTS	6809-CEM-0353	Nape of Neck
297	6809-CEM-0354	3280560	COUNTS_HG38	626208	HG38	COUNTS	6809-CEM-0354	Forearm
298	6809-CEM-0355	2782229	COUNTS_HG38	431495	HG38	COUNTS	6809-CEM-0355	Forearm
299	6809-CEM-0357	5193310	COUNTS_HG38	100751	HG38	COUNTS	6809-CEM-0357	Belly Button
300	6809-CEM-0358	3403174	COUNTS_HG38	458744	HG38	COUNTS	6809-CEM-0358	Belly Button
301	6809-CEM-0359	3537920	COUNTS_HG38	847276	HG38	COUNTS	6809-CEM-0359	Nape of Neck
302	6809-CEM-0360	4177143	COUNTS_HG38	83960	HG38	COUNTS	6809-CEM-0360	Nape of Neck
303	6809-CEM-0361	4264610	COUNTS_HG38	80595	HG38	COUNTS	6809-CEM-0361	Nape of Neck
304	6809-CEM-0362	3225237	COUNTS_HG38	737627	HG38	COUNTS	6809-CEM-0362	Forearm
305	6809-CEM-0363	2709894	COUNTS_HG38	376642	HG38	COUNTS	6809-CEM-0363	Forearm
306	6809-CEM-0365	6976889	COUNTS_HG38	80933	HG38	COUNTS	6809-CEM-0365	Belly Button
307	6809-CEM-0366	5008308	COUNTS_HG38	80134	HG38	COUNTS	6809-CEM-0366	Belly Button
308	6809-CEM-0367	3290229	COUNTS_HG38	803425	HG38	COUNTS	6809-CEM-0367	Nape of Neck
309	6809-CEM-0368	7893175	COUNTS_HG38	24469	HG38	COUNTS	6809-CEM-0368	Nape of Neck
310	6809-CEM-0369	2727192	COUNTS_HG38	604931	HG38	COUNTS	6809-CEM-0369	Forearm
311	6809-CEM-0370	3617517	COUNTS_HG38	783930	HG38	COUNTS	6809-CEM-0370	Forearm
312	A11D_S178_L004	14755300	COUNTS_HG38	4633195	HG38	COUNTS	A11	Armpit
313	A12D_S179_L004	526178	COUNTS_HG38	423084	HG38	COUNTS	A12	Armpit
314	A13D_S180_L004	15295180	COUNTS_HG38	12613939	HG38	COUNTS	A13	Armpit
315	A14D_S181_L004	4893537	COUNTS_HG38	4160616	HG38	COUNTS	A14	Armpit
316	A15D_S182_L004	2261677	COUNTS_HG38	1621412	HG38	COUNTS	A15	Armpit
317	A16D_S183_L004	1938357	COUNTS_HG38	856263	HG38	COUNTS	A16	Armpit
318	A17D_S184_L004	897732	COUNTS_HG38	494658	HG38	COUNTS	A17	Armpit
319	A18D_S185_L004	503603	COUNTS_HG38	361392	HG38	COUNTS	A18	Armpit
320	A19D_S186_L004	879475	COUNTS_HG38	547439	HG38	COUNTS	A19	Armpit
321	A1D_S168_L004	2237980	COUNTS_HG38	1115770	HG38	COUNTS	A1	Armpit
322	A20D_S187_L004	3089277	COUNTS_HG38	1109739	HG38	COUNTS	A20	Armpit
323	A21D_S188_L004	2126286	COUNTS_HG38	1397104	HG38	COUNTS	A21	Armpit
324	A22D_S189_L004	1018356	COUNTS_HG38	698035	HG38	COUNTS	A22	Armpit
325	A23D_S190_L004	315414	COUNTS_HG38	206982	HG38	COUNTS	A23	Armpit
326	A24D_S191_L004	462740	COUNTS_HG38	175590	HG38	COUNTS	A24	Armpit
327	A25D_S192_L004	185179	COUNTS_HG38	102117	HG38	COUNTS	A25	Armpit
328	A26_S1_L003	19761221	COUNTS_HG38	11622221	HG38	COUNTS	A26	Armpit
329	A27_S9_L003	22810043	COUNTS_HG38	8858215	HG38	COUNTS	A27	Armpit
330	A28_S17_L003	6930282	COUNTS_HG38	2479741	HG38	COUNTS	A28	Armpit
331	A29_S5_L002	2977409	COUNTS_HG38	2496451	HG38	COUNTS	A29	Armpit
332	A2D_S169_L004	10020553	COUNTS_HG38	6624924	HG38	COUNTS	A2	Armpit
333	A30_S85_L002	1568598	COUNTS_HG38	1332426	HG38	COUNTS	A30	Armpit
334	A31_S70_L002	948913	COUNTS_HG38	460005	HG38	COUNTS	A31	Armpit
335	A32_S55_L002	1542152	COUNTS_HG38	128149	HG38	COUNTS	A32	Armpit
336	A3D_S170_L004	12231041	COUNTS_HG38	10248587	HG38	COUNTS	A3	Armpit
337	A4D_S171_L004	14944689	COUNTS_HG38	5769921	HG38	COUNTS	A4	Armpit
338	A5D_S172_L004	48932109	COUNTS_HG38	19041047	HG38	COUNTS	A5	Armpit
339	A6D_S173_L004	12575793	COUNTS_HG38	10180732	HG38	COUNTS	A6	Armpit
340	A7D_S174_L004	25502688	COUNTS_HG38	21848759	HG38	COUNTS	A7	Armpit
341	A8D_S175_L004	20210422	COUNTS_HG38	9964070	HG38	COUNTS	A8	Armpit
342	A9D_S176_L004	3595659	COUNTS_HG38	3078867	HG38	COUNTS	A9	Armpit
343	B10_S2_L003	9373935	COUNTS_HG38	8013668	HG38	COUNTS	B10	Belly Button
344	B11_S10_L003	1070008	COUNTS_HG38	23006	HG38	COUNTS	B11	Belly Button
345	B12_S18_L003	953298	COUNTS_HG38	53955	HG38	COUNTS	B12	Belly Button
346	B13_S26_L003	4336652	COUNTS_HG38	305739	HG38	COUNTS	B13	Belly Button
347	B14_S34_L003	4722637	COUNTS_HG38	10862	HG38	COUNTS	B14	Belly Button
348	B16_S50_L003	45988945	COUNTS_HG38	32192	HG38	COUNTS	B16	Belly Button
349	B17_S58_L003	29076108	COUNTS_HG38	29076	HG38	COUNTS	B17	Belly Button
350	B18_S66_L003	15100229	COUNTS_HG38	36241	HG38	COUNTS	B18	Belly Button
351	B19_S74_L003	5320849	COUNTS_HG38	37246	HG38	COUNTS	B19	Belly Button
352	B1_S25_L003	78371060	COUNTS_HG38	282138	HG38	COUNTS	B1	Belly Button
353	B20_S82_L003	34818650	COUNTS_HG38	128829	HG38	COUNTS	B20	Belly Button
354	B21_S90_L003	18269995	COUNTS_HG38	5481	HG38	COUNTS	B21	Belly Button
355	B22_S3_L003	24138324	COUNTS_HG38	4974581	HG38	COUNTS	B22	Belly Button
356	B23_S11_L003	40734357	COUNTS_HG38	26327993	HG38	COUNTS	B23	Belly Button
357	B24_S19_L003	27944916	COUNTS_HG38	1439234	HG38	COUNTS	B24	Belly Button
358	B25_S27_L003	4752602	COUNTS_HG38	492413	HG38	COUNTS	B25	Belly Button
359	B26_S35_L003	10122444	COUNTS_HG38	1098261	HG38	COUNTS	B26	Belly Button
360	B27_S43_L003	147779140	COUNTS_HG38	65358263	HG38	COUNTS	B27	Belly Button
361	B28_S51_L003	28583794	COUNTS_HG38	18417044	HG38	COUNTS	B28	Belly Button
362	B29_S13_L002	4791395	COUNTS_HG38	174892	HG38	COUNTS	B29	Belly Button
363	B2_S33_L003	36103544	COUNTS_HG38	5429642	HG38	COUNTS	B2	Belly Button
364	B30_S93_L002	4904508	COUNTS_HG38	157927	HG38	COUNTS	B30	Belly Button
365	B31_S78_L002	8658821	COUNTS_HG38	2834370	HG38	COUNTS	B31	Belly Button
366	B32_S63_L002	2690153	COUNTS_HG38	1738898	HG38	COUNTS	B32	Belly Button
367	B3_S41_L003	23093371	COUNTS_HG38	1584296	HG38	COUNTS	B3	Belly Button
368	B4_S49_L003	50912159	COUNTS_HG38	1384840	HG38	COUNTS	B4	Belly Button
369	B5_S57_L003	48907931	COUNTS_HG38	35939539	HG38	COUNTS	B5	Belly Button
370	B6_S65_L003	12431315	COUNTS_HG38	2816967	HG38	COUNTS	B6	Belly Button
371	B7_S73_L003	56614866	COUNTS_HG38	175507	HG38	COUNTS	B7	Belly Button
372	B9_S89_L003	129884	COUNTS_HG38	3663	HG38	COUNTS	B9	Belly Button
373	C10D_S66_L003	31850002	COUNTS_HG38	133770	HG38	COUNTS	C10	Gluteal Crease
374	C11D_S67_L003	23796917	COUNTS_HG38	5261366	HG38	COUNTS	C11	Gluteal Crease
375	C12D_S68_L003	21494323	COUNTS_HG38	1395008	HG38	COUNTS	C12	Gluteal Crease
376	C13D_S69_L003	22353493	COUNTS_HG38	853907	HG38	COUNTS	C13	Gluteal Crease
377	C14D_S70_L003	40872063	COUNTS_HG38	16349	HG38	COUNTS	C14	Gluteal Crease
378	C15D_S71_L003	10049968	COUNTS_HG38	4150366	HG38	COUNTS	C15	Gluteal Crease
379	C16D_S72_L003	17738720	COUNTS_HG38	5073388	HG38	COUNTS	C16	Gluteal Crease
380	C17D_S73_L003	11984945	COUNTS_HG38	2816743	HG38	COUNTS	C17	Gluteal Crease
381	C19D_S74_L003	12693980	COUNTS_HG38	2571750	HG38	COUNTS	C19	Gluteal Crease
382	C1D_S57_L003	11777162	COUNTS_HG38	234349	HG38	COUNTS	C1	Gluteal Crease
383	C20D_S75_L003	16240208	COUNTS_HG38	3199661	HG38	COUNTS	C20	Gluteal Crease
384	C21D_S76_L003	4976223	COUNTS_HG38	1532193	HG38	COUNTS	C21	Gluteal Crease
385	C22D_S77_L003	161190241	COUNTS_HG38	5254995	HG38	COUNTS	C22	Gluteal Crease
386	C23D_S78_L003	27171267	COUNTS_HG38	1024402	HG38	COUNTS	C23	Gluteal Crease
387	C24D_S79_L003	10689818	COUNTS_HG38	3051848	HG38	COUNTS	C24	Gluteal Crease
388	C25D_S80_L003	9365445	COUNTS_HG38	1613558	HG38	COUNTS	C25	Gluteal Crease
389	C26D_S81_L003	14125182	COUNTS_HG38	1187909	HG38	COUNTS	C26	Gluteal Crease
390	C27D_S82_L003	9383917	COUNTS_HG38	1461170	HG38	COUNTS	C27	Gluteal Crease
391	C28D_S83_L003	18892817	COUNTS_HG38	5031176	HG38	COUNTS	C28	Gluteal Crease
392	C29_S68_L002	1875051	COUNTS_HG38	159371	HG38	COUNTS	C29	Gluteal Crease
393	C2D_S58_L003	28172215	COUNTS_HG38	357797	HG38	COUNTS	C2	Gluteal Crease
394	C30_S53_L002	2461894	COUNTS_HG38	115710	HG38	COUNTS	C30	Gluteal Crease
395	C31_S38_L002	272602	COUNTS_HG38	30993	HG38	COUNTS	C31	Gluteal Crease
396	C32_S23_L002	2028203	COUNTS_HG38	482305	HG38	COUNTS	C32	Gluteal Crease
397	C3D_S59_L003	40344442	COUNTS_HG38	996436	HG38	COUNTS	C3	Gluteal Crease
398	C4D_S60_L003	36102044	COUNTS_HG38	2473174	HG38	COUNTS	C4	Gluteal Crease
399	C5D_S61_L003	15493568	COUNTS_HG38	1253408	HG38	COUNTS	C5	Gluteal Crease
400	C6D_S62_L003	13040360	COUNTS_HG38	852817	HG38	COUNTS	C6	Gluteal Crease
401	C7D_S63_L003	26265381	COUNTS_HG38	383481	HG38	COUNTS	C7	Gluteal Crease
402	C8D_S64_L003	13647688	COUNTS_HG38	13648	HG38	COUNTS	C8	Gluteal Crease
403	C9D_S65_L003	6762233	COUNTS_HG38	3741508	HG38	COUNTS	C9	Gluteal Crease
404	E10D_S93_L003	25767917	COUNTS_HG38	24903172	HG38	COUNTS	E10	Post-Auricular
405	E11D_S94_L003	8372744	COUNTS_HG38	8011026	HG38	COUNTS	E11	Post-Auricular
406	E12D_S95_L003	29972794	COUNTS_HG38	28694786	HG38	COUNTS	E12	Post-Auricular
407	E13D_S96_L003	26076510	COUNTS_HG38	25125393	HG38	COUNTS	E13	Post-Auricular
408	E14D_S97_L004	13948402	COUNTS_HG38	13293240	HG38	COUNTS	E14	Post-Auricular
409	E15D_S98_L004	24886381	COUNTS_HG38	281218	HG38	COUNTS	E15	Post-Auricular
410	E16D_S99_L004	18258756	COUNTS_HG38	2863131	HG38	COUNTS	E16	Post-Auricular
411	E17D_S100_L004	27997406	COUNTS_HG38	1595723	HG38	COUNTS	E17	Post-Auricular
412	E18D_S101_L004	41091002	COUNTS_HG38	4322970	HG38	COUNTS	E18	Post-Auricular
413	E19D_S102_L004	23396364	COUNTS_HG38	1434084	HG38	COUNTS	E19	Post-Auricular
414	E1D_S84_L003	25171118	COUNTS_HG38	7015682	HG38	COUNTS	E1	Post-Auricular
415	E20D_S103_L004	49280211	COUNTS_HG38	10359723	HG38	COUNTS	E20	Post-Auricular
416	E21D_S104_L004	30306493	COUNTS_HG38	3667272	HG38	COUNTS	E21	Post-Auricular
417	E22D_S105_L004	20070111	COUNTS_HG38	1278559	HG38	COUNTS	E22	Post-Auricular
418	E23D_S106_L004	13795561	COUNTS_HG38	3116423	HG38	COUNTS	E23	Post-Auricular
419	E24D_S107_L004	11603422	COUNTS_HG38	2545545	HG38	COUNTS	E24	Post-Auricular
420	E25D_S108_L004	13921420	COUNTS_HG38	1507696	HG38	COUNTS	E25	Post-Auricular
421	E26D_S109_L004	19546747	COUNTS_HG38	3006091	HG38	COUNTS	E26	Post-Auricular
422	E27D_S110_L004	20858491	COUNTS_HG38	1833437	HG38	COUNTS	E27	Post-Auricular
423	E28D_S111_L004	44513468	COUNTS_HG38	18584167	HG38	COUNTS	E28	Post-Auricular
424	E29_S76_L002	7864920	COUNTS_HG38	1145181	HG38	COUNTS	E29	Post-Auricular
425	E2D_S85_L003	16936048	COUNTS_HG38	11358815	HG38	COUNTS	E2	Post-Auricular
426	E30_S61_L002	3512370	COUNTS_HG38	3310432	HG38	COUNTS	E30	Post-Auricular
427	E31_S46_L002	6338176	COUNTS_HG38	1027973	HG38	COUNTS	E31	Post-Auricular
428	E32_S31_L002	5661997	COUNTS_HG38	1035569	HG38	COUNTS	E32	Post-Auricular
429	E3D_S86_L003	25917266	COUNTS_HG38	12078661	HG38	COUNTS	E3	Post-Auricular
430	E4D_S87_L003	13719179	COUNTS_HG38	1167591	HG38	COUNTS	E4	Post-Auricular
431	E5D_S88_L003	22008312	COUNTS_HG38	8618454	HG38	COUNTS	E5	Post-Auricular
432	E6D_S89_L003	24565003	COUNTS_HG38	6275936	HG38	COUNTS	E6	Post-Auricular
433	E7D_S90_L003	20792702	COUNTS_HG38	7986871	HG38	COUNTS	E7	Post-Auricular
434	E8D_S91_L003	30940565	COUNTS_HG38	30039165	HG38	COUNTS	E8	Post-Auricular
435	E9D_S92_L003	19758250	COUNTS_HG38	19077339	HG38	COUNTS	E9	Post-Auricular
436	F10_S70_L003	404949	COUNTS_HG38	194454	HG38	COUNTS	F10	Forearm
437	F11_S78_L003	1590098	COUNTS_HG38	169198	HG38	COUNTS	F11	Forearm
438	F12_S86_L003	997661	COUNTS_HG38	251130	HG38	COUNTS	F12	Forearm
439	F13_S94_L003	169093	COUNTS_HG38	81247	HG38	COUNTS	F13	Forearm
440	F14_S7_L003	5393633	COUNTS_HG38	1758947	HG38	COUNTS	F14	Forearm
441	F15_S15_L003	15255123	COUNTS_HG38	6370661	HG38	COUNTS	F15	Forearm
442	F16_S23_L003	4661096	COUNTS_HG38	548176	HG38	COUNTS	F16	Forearm
443	F17_S31_L003	4605109	COUNTS_HG38	2153395	HG38	COUNTS	F17	Forearm
444	F18_S39_L003	1985785	COUNTS_HG38	334829	HG38	COUNTS	F18	Forearm
445	F19_S47_L003	10320617	COUNTS_HG38	1936074	HG38	COUNTS	F19	Forearm
446	F1_S93_L003	4116875	COUNTS_HG38	1242565	HG38	COUNTS	F1	Forearm
447	F20_S55_L003	4600596	COUNTS_HG38	1897419	HG38	COUNTS	F20	Forearm
448	F21_S63_L003	9590550	COUNTS_HG38	1956332	HG38	COUNTS	F21	Forearm
449	F22_S71_L003	3324353	COUNTS_HG38	801430	HG38	COUNTS	F22	Forearm
450	F23_S79_L003	21444670	COUNTS_HG38	13930179	HG38	COUNTS	F23	Forearm
451	F24_S87_L003	5811157	COUNTS_HG38	2504214	HG38	COUNTS	F24	Forearm
452	F25_S95_L003	15793417	COUNTS_HG38	6592188	HG38	COUNTS	F25	Forearm
453	F26_S8_L003	22426247	COUNTS_HG38	1953266	HG38	COUNTS	F26	Forearm
454	F27_S16_L003	11579488	COUNTS_HG38	8455981	HG38	COUNTS	F27	Forearm
455	F28_S24_L003	8618194	COUNTS_HG38	1544513	HG38	COUNTS	F28	Forearm
456	F29_S29_L002	15733	COUNTS_HG38	5067	HG38	COUNTS	F29	Forearm
457	F2_S6_L003	25620420	COUNTS_HG38	24208359	HG38	COUNTS	F2	Forearm
458	F2_S96_L002	16860136	COUNTS_HG38	1686	HG38	COUNTS	F2	Forearm
459	F30_S14_L002	16363	COUNTS_HG38	13861	HG38	COUNTS	F30	Forearm
460	F31_S94_L002	1237575	COUNTS_HG38	167570	HG38	COUNTS	F31	Forearm
461	F32_S79_L002	2291124	COUNTS_HG38	1629771	HG38	COUNTS	F32	Forearm
462	F3_S14_L003	3628619	COUNTS_HG38	792112	HG38	COUNTS	F3	Forearm
463	F4_S22_L003	4564362	COUNTS_HG38	1600691	HG38	COUNTS	F4	Forearm
464	F5_S30_L003	468739	COUNTS_HG38	140471	HG38	COUNTS	F5	Forearm
465	F6_S38_L003	530750	COUNTS_HG38	301910	HG38	COUNTS	F6	Forearm
466	F7_S46_L003	881905	COUNTS_HG38	411327	HG38	COUNTS	F7	Forearm
467	F8_S54_L003	478579	COUNTS_HG38	82029	HG38	COUNTS	F8	Forearm
468	F9_S62_L003	2189721	COUNTS_HG38	1144249	HG38	COUNTS	F9	Forearm
469	N10D_S10_L003	26412249	COUNTS_HG38	24523435	HG38	COUNTS	N10	Nasal
470	N11D_S11_L003	11819115	COUNTS_HG38	11507098	HG38	COUNTS	N11	Nasal
471	N12D_S12_L003	8587880	COUNTS_HG38	8151976	HG38	COUNTS	N12	Nasal
472	N13D_S13_L003	11102045	COUNTS_HG38	10783938	HG38	COUNTS	N13	Nasal
473	N14D_S14_L003	12435328	COUNTS_HG38	11930746	HG38	COUNTS	N14	Nasal
474	N15D_S15_L003	13595521	COUNTS_HG38	11592559	HG38	COUNTS	N15	Nasal
475	N16D_S16_L003	18353422	COUNTS_HG38	15319404	HG38	COUNTS	N16	Nasal
476	N17D_S17_L003	17580825	COUNTS_HG38	14079692	HG38	COUNTS	N17	Nasal
477	N18D_S18_L003	20784990	COUNTS_HG38	19748342	HG38	COUNTS	N18	Nasal
478	N19D_S19_L003	15299335	COUNTS_HG38	13094964	HG38	COUNTS	N19	Nasal
479	N1D_S1_L003	14916105	COUNTS_HG38	13583156	HG38	COUNTS	N1	Nasal
480	N20D_S20_L003	24615881	COUNTS_HG38	23746289	HG38	COUNTS	N20	Nasal
481	N21D_S21_L003	17300064	COUNTS_HG38	16209008	HG38	COUNTS	N21	Nasal
482	N22D_S22_L003	21716766	COUNTS_HG38	20738408	HG38	COUNTS	N22	Nasal
483	N23D_S23_L003	21488343	COUNTS_HG38	20734766	HG38	COUNTS	N23	Nasal
484	N24D_S24_L003	27500100	COUNTS_HG38	26633805	HG38	COUNTS	N24	Nasal
485	N25D_S25_L003	15014826	COUNTS_HG38	14588510	HG38	COUNTS	N25	Nasal
486	N26D_S26_L003	32756350	COUNTS_HG38	31775528	HG38	COUNTS	N26	Nasal
487	N27D_S27_L003	29948175	COUNTS_HG38	28659732	HG38	COUNTS	N27	Nasal
488	N28D_S28_L003	28731142	COUNTS_HG38	27230829	HG38	COUNTS	N28	Nasal
489	N29_S52_L002	8044798	COUNTS_HG38	6723866	HG38	COUNTS	N29	Nasal
490	N2D_S2_L003	19797055	COUNTS_HG38	18742831	HG38	COUNTS	N2	Nasal
491	N30_S37_L002	6569501	COUNTS_HG38	6227639	HG38	COUNTS	N30	Nasal
492	N31_S22_L002	21496056	COUNTS_HG38	19875317	HG38	COUNTS	N31	Nasal
493	N32_S7_L002	16792456	COUNTS_HG38	16215499	HG38	COUNTS	N32	Nasal
494	N3D_S3_L003	10471549	COUNTS_HG38	9008376	HG38	COUNTS	N3	Nasal
495	N4D_S4_L003	28517906	COUNTS_HG38	18328969	HG38	COUNTS	N4	Nasal
496	N5D_S5_L003	18105840	COUNTS_HG38	13627020	HG38	COUNTS	N5	Nasal
497	N6D_S6_L003	25740095	COUNTS_HG38	22469153	HG38	COUNTS	N6	Nasal
498	N7D_S7_L003	12516314	COUNTS_HG38	11123094	HG38	COUNTS	N7	Nasal
499	N8D_S8_L003	16963154	COUNTS_HG38	16233252	HG38	COUNTS	N8	Nasal
500	N9D_S9_L003	21139520	COUNTS_HG38	19198683	HG38	COUNTS	N9	Nasal
501	O10D_S38_L003	16462007	COUNTS_HG38	15090365	HG38	COUNTS	O10	Oral
502	O11D_S39_L003	19807160	COUNTS_HG38	18814409	HG38	COUNTS	O11	Oral
503	O12D_S40_L003	23831146	COUNTS_HG38	22690341	HG38	COUNTS	O12	Oral
504	O13D_S41_L003	27997585	COUNTS_HG38	25594423	HG38	COUNTS	O13	Oral
505	O14D_S42_L003	22798414	COUNTS_HG38	21581366	HG38	COUNTS	O14	Oral
506	O15D_S43_L003	20630811	COUNTS_HG38	11622715	HG38	COUNTS	O15	Oral
507	O16D_S44_L003	31275431	COUNTS_HG38	25566226	HG38	COUNTS	O16	Oral
508	O17D_S45_L003	14551244	COUNTS_HG38	11019866	HG38	COUNTS	O17	Oral
509	O18D_S46_L003	22681955	COUNTS_HG38	16674801	HG38	COUNTS	O18	Oral
510	O19D_S47_L003	23429646	COUNTS_HG38	15880136	HG38	COUNTS	O19	Oral
511	O1D_S29_L003	26978543	COUNTS_HG38	22369561	HG38	COUNTS	O1	Oral
512	O20D_S48_L003	22508910	COUNTS_HG38	21326532	HG38	COUNTS	O20	Oral
513	O21D_S49_L003	12408709	COUNTS_HG38	10684261	HG38	COUNTS	O21	Oral
514	O22D_S50_L003	15044568	COUNTS_HG38	7781378	HG38	COUNTS	O22	Oral
515	O23D_S51_L003	18188515	COUNTS_HG38	14421755	HG38	COUNTS	O23	Oral
516	O24D_S52_L003	25028510	COUNTS_HG38	9530244	HG38	COUNTS	O24	Oral
517	O25D_S53_L003	24952070	COUNTS_HG38	19358223	HG38	COUNTS	O25	Oral
518	O26D_S54_L003	18897087	COUNTS_HG38	16275303	HG38	COUNTS	O26	Oral
519	O27D_S55_L003	34674990	COUNTS_HG38	31290796	HG38	COUNTS	O27	Oral
520	O28D_S56_L003	25926332	COUNTS_HG38	9107105	HG38	COUNTS	O28	Oral
521	O29_S60_L002	7429303	COUNTS_HG38	5987748	HG38	COUNTS	O29	Oral
522	O2D_S30_L003	22773909	COUNTS_HG38	21768601	HG38	COUNTS	O2	Oral
523	O30_S45_L002	7449383	COUNTS_HG38	6978276	HG38	COUNTS	O30	Oral
524	O31_S30_L002	3005786	COUNTS_HG38	2331033	HG38	COUNTS	O31	Oral
525	O32_S15_L002	20083544	COUNTS_HG38	17402140	HG38	COUNTS	O32	Oral
526	O3D_S31_L003	24289286	COUNTS_HG38	21754862	HG38	COUNTS	O3	Oral
527	O4D_S32_L003	28719690	COUNTS_HG38	15910300	HG38	COUNTS	O4	Oral
528	O5D_S33_L003	31200508	COUNTS_HG38	26759869	HG38	COUNTS	O5	Oral
529	O6D_S34_L003	17335605	COUNTS_HG38	16623814	HG38	COUNTS	O6	Oral
530	O7D_S35_L003	23520862	COUNTS_HG38	18102883	HG38	COUNTS	O7	Oral
531	O8D_S36_L003	23725608	COUNTS_HG38	20552692	HG38	COUNTS	O8	Oral
532	O9D_S37_L003	12233940	COUNTS_HG38	11452938	HG38	COUNTS	O9	Oral
533	P10_S36_L003	353208	COUNTS_HG38	95326	HG38	COUNTS	P10	Nape of Neck
534	P11_S44_L003	19885337	COUNTS_HG38	16479895	HG38	COUNTS	P11	Nape of Neck
535	P12_S52_L003	1927	COUNTS_HG38	536	HG38	COUNTS	P12	Nape of Neck
536	P13_S60_L003	7112986	COUNTS_HG38	3114535	HG38	COUNTS	P13	Nape of Neck
537	P14_S68_L003	25989190	COUNTS_HG38	14233007	HG38	COUNTS	P14	Nape of Neck
538	P15_S76_L003	46546593	COUNTS_HG38	311863	HG38	COUNTS	P15	Nape of Neck
539	P16_S84_L003	50060510	COUNTS_HG38	465564	HG38	COUNTS	P16	Nape of Neck
540	P17_S92_L003	33674282	COUNTS_HG38	1272902	HG38	COUNTS	P17	Nape of Neck
541	P18_S5_L003	25348450	COUNTS_HG38	278834	HG38	COUNTS	P18	Nape of Neck
542	P19_S13_L003	38802975	COUNTS_HG38	842034	HG38	COUNTS	P19	Nape of Neck
543	P1_S59_L003	36047276	COUNTS_HG38	14630491	HG38	COUNTS	P1	Nape of Neck
544	P20_S21_L003	23721949	COUNTS_HG38	659477	HG38	COUNTS	P20	Nape of Neck
545	P21_S29_L003	46351052	COUNTS_HG38	825052	HG38	COUNTS	P21	Nape of Neck
546	P22_S37_L003	23157572	COUNTS_HG38	8193070	HG38	COUNTS	P22	Nape of Neck
547	P23_S45_L003	21843250	COUNTS_HG38	1926531	HG38	COUNTS	P23	Nape of Neck
548	P24_S53_L003	38874240	COUNTS_HG38	11830119	HG38	COUNTS	P24	Nape of Neck
549	P25_S61_L003	61312848	COUNTS_HG38	11691713	HG38	COUNTS	P25	Nape of Neck
550	P26_S69_L003	20217382	COUNTS_HG38	10950346	HG38	COUNTS	P26	Nape of Neck
551	P27_S77_L003	19229783	COUNTS_HG38	4267406	HG38	COUNTS	P27	Nape of Neck
552	P28_S85_L003	36385538	COUNTS_HG38	6934759	HG38	COUNTS	P28	Nape of Neck
553	P29_S21_L002	6763998	COUNTS_HG38	5518216	HG38	COUNTS	P29	Nape of Neck
554	P2_S67_L003	33012497	COUNTS_HG38	5592601	HG38	COUNTS	P2	Nape of Neck
555	P30_S6_L002	883351	COUNTS_HG38	526985	HG38	COUNTS	P30	Nape of Neck
556	P31_S86_L002	8042357	COUNTS_HG38	264595	HG38	COUNTS	P31	Nape of Neck
557	P32_S71_L002	6251932	COUNTS_HG38	585790	HG38	COUNTS	P32	Nape of Neck
558	P4_S83_L003	34583092	COUNTS_HG38	4070373	HG38	COUNTS	P4	Nape of Neck
559	P5_S91_L003	33142174	COUNTS_HG38	9438094	HG38	COUNTS	P5	Nape of Neck
560	P6_S4_L003	20048025	COUNTS_HG38	8527959	HG38	COUNTS	P6	Nape of Neck
561	P7_S12_L003	35363885	COUNTS_HG38	8720715	HG38	COUNTS	P7	Nape of Neck
562	P8_S20_L003	5043240	COUNTS_HG38	3652434	HG38	COUNTS	P8	Nape of Neck
563	P9_S28_L003	62663	COUNTS_HG38	35564	HG38	COUNTS	P9	Nape of Neck
564	W10D_S149_L004	16370611	COUNTS_HG38	3912643	HG38	COUNTS	W10	Toe Web Space
565	W11D_S150_L004	21415389	COUNTS_HG38	5428761	HG38	COUNTS	W11	Toe Web Space
566	W12D_S151_L004	22771814	COUNTS_HG38	1744371	HG38	COUNTS	W12	Toe Web Space
567	W13D_S152_L004	23838120	COUNTS_HG38	1341971	HG38	COUNTS	W13	Toe Web Space
568	W14D_S153_L004	29188928	COUNTS_HG38	19577227	HG38	COUNTS	W14	Toe Web Space
569	W15D_S154_L004	25289933	COUNTS_HG38	7586996	HG38	COUNTS	W15	Toe Web Space
570	W16D_S155_L004	13581811	COUNTS_HG38	2917286	HG38	COUNTS	W16	Toe Web Space
571	W17D_S156_L004	4125821	COUNTS_HG38	1437912	HG38	COUNTS	W17	Toe Web Space
572	W18D_S157_L004	6053312	COUNTS_HG38	516977	HG38	COUNTS	W18	Toe Web Space
573	W19D_S158_L004	35356323	COUNTS_HG38	19077980	HG38	COUNTS	W19	Toe Web Space
574	W1D_S140_L004	20799374	COUNTS_HG38	9156189	HG38	COUNTS	W1	Toe Web Space
575	W20D_S159_L004	9445169	COUNTS_HG38	2773145	HG38	COUNTS	W20	Toe Web Space
576	W21D_S160_L004	5115342	COUNTS_HG38	2092866	HG38	COUNTS	W21	Toe Web Space
577	W22D_S161_L004	27813574	COUNTS_HG38	20245900	HG38	COUNTS	W22	Toe Web Space
578	W23D_S162_L004	32997827	COUNTS_HG38	16124069	HG38	COUNTS	W23	Toe Web Space
579	W24D_S163_L004	7758452	COUNTS_HG38	1206574	HG38	COUNTS	W24	Toe Web Space
580	W25D_S164_L004	23158291	COUNTS_HG38	1486684	HG38	COUNTS	W25	Toe Web Space
581	W26D_S165_L004	32088361	COUNTS_HG38	8725101	HG38	COUNTS	W26	Toe Web Space
582	W27D_S166_L004	19752482	COUNTS_HG38	1825112	HG38	COUNTS	W27	Toe Web Space
583	W28D_S167_L004	18442225	COUNTS_HG38	6376954	HG38	COUNTS	W28	Toe Web Space
584	W29_S92_L002	9083506	COUNTS_HG38	2725	HG38	COUNTS	W29	Toe Web Space
585	W2D_S141_L004	18715200	COUNTS_HG38	3743	HG38	COUNTS	W2	Toe Web Space
586	W30_S77_L002	1094600	COUNTS_HG38	761797	HG38	COUNTS	W30	Toe Web Space
587	W31_S62_L002	237667	COUNTS_HG38	44393	HG38	COUNTS	W31	Toe Web Space
588	W32_S47_L002	2306481	COUNTS_HG38	995250	HG38	COUNTS	W32	Toe Web Space
589	W3D_S142_L004	26747645	COUNTS_HG38	45467	HG38	COUNTS	W3	Toe Web Space
590	W4D_S143_L004	16073283	COUNTS_HG38	75544	HG38	COUNTS	W4	Toe Web Space
591	W5D_S144_L004	12113805	COUNTS_HG38	30285	HG38	COUNTS	W5	Toe Web Space
592	W6D_S145_L004	27856023	COUNTS_HG38	69641	HG38	COUNTS	W6	Toe Web Space
593	W7D_S146_L004	14761371	COUNTS_HG38	60522	HG38	COUNTS	W7	Toe Web Space
594	W8D_S147_L004	12347429	COUNTS_HG38	591454	HG38	COUNTS	W8	Toe Web Space
595	W9D_S148_L004	17132984	COUNTS_HG38	729801	HG38	COUNTS	W9	Toe Web Space
596	Z10D_S121_L004	43878885	COUNTS_HG38	890753	HG38	COUNTS	Z10	T-Zone
597	Z11D_S122_L004	31018349	COUNTS_HG38	20230430	HG38	COUNTS	Z11	T-Zone
598	Z12D_S123_L004	39888383	COUNTS_HG38	20516858	HG38	COUNTS	Z12	T-Zone
599	Z13D_S124_L004	23974269	COUNTS_HG38	22576924	HG38	COUNTS	Z13	T-Zone
600	Z14D_S125_L004	77488545	COUNTS_HG38	72771348	HG38	COUNTS	Z14	T-Zone
601	Z15D_S126_L004	25330507	COUNTS_HG38	7145615	HG38	COUNTS	Z15	T-Zone
602	Z16D_S127_L004	22557211	COUNTS_HG38	7340157	HG38	COUNTS	Z16	T-Zone
603	Z17D_S128_L004	4215050	COUNTS_HG38	1378389	HG38	COUNTS	Z17	T-Zone
604	Z18D_S129_L004	26925090	COUNTS_HG38	4854411	HG38	COUNTS	Z18	T-Zone
605	Z19D_S130_L004	21410100	COUNTS_HG38	2804531	HG38	COUNTS	Z19	T-Zone
606	Z1D_S112_L004	37325517	COUNTS_HG38	7547238	HG38	COUNTS	Z1	T-Zone
607	Z20D_S131_L004	15868270	COUNTS_HG38	1615449	HG38	COUNTS	Z20	T-Zone
608	Z21D_S132_L004	18445378	COUNTS_HG38	2014307	HG38	COUNTS	Z21	T-Zone
609	Z22D_S133_L004	163610051	COUNTS_HG38	73438320	HG38	COUNTS	Z22	T-Zone
610	Z23D_S134_L004	29843464	COUNTS_HG38	7904915	HG38	COUNTS	Z23	T-Zone
611	Z24D_S135_L004	42608868	COUNTS_HG38	21316666	HG38	COUNTS	Z24	T-Zone
612	Z25D_S136_L004	31162812	COUNTS_HG38	25897382	HG38	COUNTS	Z25	T-Zone
613	Z26D_S137_L004	34649177	COUNTS_HG38	17629505	HG38	COUNTS	Z26	T-Zone
614	Z27D_S138_L004	28136015	COUNTS_HG38	19071033	HG38	COUNTS	Z27	T-Zone
615	Z28D_S139_L004	19246353	COUNTS_HG38	9944367	HG38	COUNTS	Z28	T-Zone
616	Z29_S84_L002	13079185	COUNTS_HG38	3387478	HG38	COUNTS	Z29	T-Zone
617	Z2D_S113_L004	47462453	COUNTS_HG38	28015812	HG38	COUNTS	Z2	T-Zone
618	Z30_S69_L002	17848738	COUNTS_HG38	15044864	HG38	COUNTS	Z30	T-Zone
619	Z31_S54_L002	5400848	COUNTS_HG38	2093085	HG38	COUNTS	Z31	T-Zone
620	Z32_S39_L002	10366034	COUNTS_HG38	7465689	HG38	COUNTS	Z32	T-Zone
621	Z3D_S114_L004	29443888	COUNTS_HG38	1784397	HG38	COUNTS	Z3	T-Zone
622	Z4D_S115_L004	30401198	COUNTS_HG38	11554836	HG38	COUNTS	Z4	T-Zone
623	Z5D_S116_L004	26002383	COUNTS_HG38	11064193	HG38	COUNTS	Z5	T-Zone
624	Z6D_S117_L004	26087839	COUNTS_HG38	15364539	HG38	COUNTS	Z6	T-Zone
625	Z7D_S118_L004	17102869	COUNTS_HG38	3724621	HG38	COUNTS	Z7	T-Zone
626	Z8D_S119_L004	18064256	COUNTS_HG38	15595816	HG38	COUNTS	Z8	T-Zone
627	Z9D_S120_L004	9690206	COUNTS_HG38	9167233	HG38	COUNTS	Z9	T-Zone
628	6809-CEM-0001	5261656	PERCENTAGE_HG38	5.46	HG38	PERCENTAGE	6809-CEM-0001	Nasal
629	6809-CEM-0002	7881241	PERCENTAGE_HG38	19.61	HG38	PERCENTAGE	6809-CEM-0002	Nasal
630	6809-CEM-0003	8366594	PERCENTAGE_HG38	33.33	HG38	PERCENTAGE	6809-CEM-0003	Nasal
631	6809-CEM-0004	12599808	PERCENTAGE_HG38	11.26	HG38	PERCENTAGE	6809-CEM-0004	Oral
632	6809-CEM-0005	5636145	PERCENTAGE_HG38	5.92	HG38	PERCENTAGE	6809-CEM-0005	Oral
633	6809-CEM-0006	8188316	PERCENTAGE_HG38	0.47	HG38	PERCENTAGE	6809-CEM-0006	T-Zone
634	6809-CEM-0007	5077355	PERCENTAGE_HG38	3.2	HG38	PERCENTAGE	6809-CEM-0007	T-Zone
635	6809-CEM-0008	10517013	PERCENTAGE_HG38	1.61	HG38	PERCENTAGE	6809-CEM-0008	T-Zone
636	6809-CEM-0009	5329919	PERCENTAGE_HG38	4.64	HG38	PERCENTAGE	6809-CEM-0009	Nasal
637	6809-CEM-0010	5119678	PERCENTAGE_HG38	8.74	HG38	PERCENTAGE	6809-CEM-0010	Nasal
638	6809-CEM-0011	8764938	PERCENTAGE_HG38	11.75	HG38	PERCENTAGE	6809-CEM-0011	Nasal
639	6809-CEM-0012	12207502	PERCENTAGE_HG38	42.92	HG38	PERCENTAGE	6809-CEM-0012	Oral
640	6809-CEM-0013	10268817	PERCENTAGE_HG38	10.76	HG38	PERCENTAGE	6809-CEM-0013	Oral
641	6809-CEM-0014	6131372	PERCENTAGE_HG38	1.48	HG38	PERCENTAGE	6809-CEM-0014	T-Zone
642	6809-CEM-0015	6434222	PERCENTAGE_HG38	5.61	HG38	PERCENTAGE	6809-CEM-0015	T-Zone
643	6809-CEM-0016	6517664	PERCENTAGE_HG38	1.14	HG38	PERCENTAGE	6809-CEM-0016	Nasal
644	6809-CEM-0017	10181234	PERCENTAGE_HG38	0.34	HG38	PERCENTAGE	6809-CEM-0017	Nasal
645	6809-CEM-0018	8678726	PERCENTAGE_HG38	4.07	HG38	PERCENTAGE	6809-CEM-0018	Nasal
646	6809-CEM-0019	12031950	PERCENTAGE_HG38	14.41	HG38	PERCENTAGE	6809-CEM-0019	Oral
647	6809-CEM-0020	11786426	PERCENTAGE_HG38	0.31	HG38	PERCENTAGE	6809-CEM-0020	Oral
648	6809-CEM-0021	5643519	PERCENTAGE_HG38	3.04	HG38	PERCENTAGE	6809-CEM-0021	T-Zone
649	6809-CEM-0022	6486828	PERCENTAGE_HG38	1.41	HG38	PERCENTAGE	6809-CEM-0022	T-Zone
650	6809-CEM-0023	6791208	PERCENTAGE_HG38	1.26	HG38	PERCENTAGE	6809-CEM-0023	Nasal
651	6809-CEM-0024	10437299	PERCENTAGE_HG38	0.85	HG38	PERCENTAGE	6809-CEM-0024	Nasal
652	6809-CEM-0025	7137646	PERCENTAGE_HG38	7.28	HG38	PERCENTAGE	6809-CEM-0025	Nasal
653	6809-CEM-0026	8336286	PERCENTAGE_HG38	50.42	HG38	PERCENTAGE	6809-CEM-0026	Oral
654	6809-CEM-0027	8870012	PERCENTAGE_HG38	2.36	HG38	PERCENTAGE	6809-CEM-0027	Oral
655	6809-CEM-0028	9007748	PERCENTAGE_HG38	0.29	HG38	PERCENTAGE	6809-CEM-0028	T-Zone
656	6809-CEM-0029	9654773	PERCENTAGE_HG38	0.34	HG38	PERCENTAGE	6809-CEM-0029	T-Zone
657	6809-CEM-0030	6178029	PERCENTAGE_HG38	1.64	HG38	PERCENTAGE	6809-CEM-0030	Nasal
658	6809-CEM-0031	6990932	PERCENTAGE_HG38	0.79	HG38	PERCENTAGE	6809-CEM-0031	Nasal
659	6809-CEM-0032	12384619	PERCENTAGE_HG38	1.7	HG38	PERCENTAGE	6809-CEM-0032	Oral
660	6809-CEM-0033	16351362	PERCENTAGE_HG38	61.76	HG38	PERCENTAGE	6809-CEM-0033	Oral
661	6809-CEM-0034	13649698	PERCENTAGE_HG38	0.3	HG38	PERCENTAGE	6809-CEM-0034	Oral
662	6809-CEM-0035	5789469	PERCENTAGE_HG38	2.28	HG38	PERCENTAGE	6809-CEM-0035	T-Zone
663	6809-CEM-0037	7584717	PERCENTAGE_HG38	0.82	HG38	PERCENTAGE	6809-CEM-0037	Nasal
664	6809-CEM-0038	6226946	PERCENTAGE_HG38	6.42	HG38	PERCENTAGE	6809-CEM-0038	Nasal
665	6809-CEM-0039	4690923	PERCENTAGE_HG38	12.28	HG38	PERCENTAGE	6809-CEM-0039	Oral
666	6809-CEM-0040	13592973	PERCENTAGE_HG38	16.61	HG38	PERCENTAGE	6809-CEM-0040	Oral
667	6809-CEM-0041	10413711	PERCENTAGE_HG38	1.43	HG38	PERCENTAGE	6809-CEM-0041	Oral
668	6809-CEM-0042	7637770	PERCENTAGE_HG38	11.65	HG38	PERCENTAGE	6809-CEM-0042	T-Zone
669	6809-CEM-0043	8208667	PERCENTAGE_HG38	0.25	HG38	PERCENTAGE	6809-CEM-0043	T-Zone
670	6809-CEM-0044	8730959	PERCENTAGE_HG38	0.47	HG38	PERCENTAGE	6809-CEM-0044	Nasal
671	6809-CEM-0045	6199123	PERCENTAGE_HG38	1.33	HG38	PERCENTAGE	6809-CEM-0045	Nasal
672	6809-CEM-0046	16920478	PERCENTAGE_HG38	64.47	HG38	PERCENTAGE	6809-CEM-0046	Oral
673	6809-CEM-0047	8570882	PERCENTAGE_HG38	1.33	HG38	PERCENTAGE	6809-CEM-0047	Oral
674	6809-CEM-0048	6833074	PERCENTAGE_HG38	1.49	HG38	PERCENTAGE	6809-CEM-0048	T-Zone
675	6809-CEM-0049	4247863	PERCENTAGE_HG38	6.82	HG38	PERCENTAGE	6809-CEM-0049	T-Zone
676	6809-CEM-0050	5965992	PERCENTAGE_HG38	38.12	HG38	PERCENTAGE	6809-CEM-0050	Nasal
677	6809-CEM-0051	8461275	PERCENTAGE_HG38	5.9	HG38	PERCENTAGE	6809-CEM-0051	Nasal
678	6809-CEM-0052	8803684	PERCENTAGE_HG38	0.81	HG38	PERCENTAGE	6809-CEM-0052	Oral
679	6809-CEM-0053	10094090	PERCENTAGE_HG38	0.57	HG38	PERCENTAGE	6809-CEM-0053	Oral
680	6809-CEM-0054	6823281	PERCENTAGE_HG38	1.54	HG38	PERCENTAGE	6809-CEM-0054	Oral
681	6809-CEM-0055	6332609	PERCENTAGE_HG38	2.9	HG38	PERCENTAGE	6809-CEM-0055	T-Zone
682	6809-CEM-0056	6253460	PERCENTAGE_HG38	3.06	HG38	PERCENTAGE	6809-CEM-0056	T-Zone
683	6809-CEM-0057	5375536	PERCENTAGE_HG38	9.01	HG38	PERCENTAGE	6809-CEM-0057	Nasal
684	6809-CEM-0058	16947164	PERCENTAGE_HG38	44.81	HG38	PERCENTAGE	6809-CEM-0058	Nasal
685	6809-CEM-0059	12705719	PERCENTAGE_HG38	0.84	HG38	PERCENTAGE	6809-CEM-0059	Oral
686	6809-CEM-0060	4355777	PERCENTAGE_HG38	8.38	HG38	PERCENTAGE	6809-CEM-0060	Oral
687	6809-CEM-0061	13578319	PERCENTAGE_HG38	0.11	HG38	PERCENTAGE	6809-CEM-0061	Oral
688	6809-CEM-0062	5524978	PERCENTAGE_HG38	13.16	HG38	PERCENTAGE	6809-CEM-0062	T-Zone
689	6809-CEM-0063	4790943	PERCENTAGE_HG38	2.43	HG38	PERCENTAGE	6809-CEM-0063	T-Zone
690	6809-CEM-0064	6317377	PERCENTAGE_HG38	5.94	HG38	PERCENTAGE	6809-CEM-0064	Nasal
691	6809-CEM-0065	4950819	PERCENTAGE_HG38	8.67	HG38	PERCENTAGE	6809-CEM-0065	Nasal
692	6809-CEM-0066	6985244	PERCENTAGE_HG38	3.82	HG38	PERCENTAGE	6809-CEM-0066	Oral
693	6809-CEM-0067	6542863	PERCENTAGE_HG38	1.03	HG38	PERCENTAGE	6809-CEM-0067	Oral
694	6809-CEM-0068	7178745	PERCENTAGE_HG38	2.45	HG38	PERCENTAGE	6809-CEM-0068	T-Zone
695	6809-CEM-0069	11125601	PERCENTAGE_HG38	9.47	HG38	PERCENTAGE	6809-CEM-0069	T-Zone
696	6809-CEM-0070	6612953	PERCENTAGE_HG38	14.13	HG38	PERCENTAGE	6809-CEM-0070	T-Zone
697	6809-CEM-0071	7590299	PERCENTAGE_HG38	58.14	HG38	PERCENTAGE	6809-CEM-0071	Nasal
698	6809-CEM-0072	6379004	PERCENTAGE_HG38	13.65	HG38	PERCENTAGE	6809-CEM-0072	Nasal
699	6809-CEM-0073	5424916	PERCENTAGE_HG38	15.38	HG38	PERCENTAGE	6809-CEM-0073	Oral
700	6809-CEM-0074	7770129	PERCENTAGE_HG38	1.83	HG38	PERCENTAGE	6809-CEM-0074	Oral
701	6809-CEM-0075	6609720	PERCENTAGE_HG38	0.93	HG38	PERCENTAGE	6809-CEM-0075	T-Zone
702	6809-CEM-0076	6685247	PERCENTAGE_HG38	10.26	HG38	PERCENTAGE	6809-CEM-0076	T-Zone
703	6809-CEM-0077	5874656	PERCENTAGE_HG38	1.67	HG38	PERCENTAGE	6809-CEM-0077	T-Zone
704	6809-CEM-0078	8420556	PERCENTAGE_HG38	8.1	HG38	PERCENTAGE	6809-CEM-0078	Nasal
705	6809-CEM-0079	5901151	PERCENTAGE_HG38	19.48	HG38	PERCENTAGE	6809-CEM-0079	Nasal
706	6809-CEM-0080	13789822	PERCENTAGE_HG38	2.19	HG38	PERCENTAGE	6809-CEM-0080	Oral
707	6809-CEM-0081	11312555	PERCENTAGE_HG38	3.75	HG38	PERCENTAGE	6809-CEM-0081	Oral
708	6809-CEM-0082	7727628	PERCENTAGE_HG38	8.42	HG38	PERCENTAGE	6809-CEM-0082	T-Zone
709	6809-CEM-0083	7812052	PERCENTAGE_HG38	2.42	HG38	PERCENTAGE	6809-CEM-0083	T-Zone
710	6809-CEM-0084	6027911	PERCENTAGE_HG38	1.89	HG38	PERCENTAGE	6809-CEM-0084	T-Zone
711	6809-CEM-0085	5913991	PERCENTAGE_HG38	21.53	HG38	PERCENTAGE	6809-CEM-0085	Nasal
712	6809-CEM-0090	3152413	PERCENTAGE_HG38	12.71	HG38	PERCENTAGE	6809-CEM-0090	Gluteal Crease
713	6809-CEM-0091	5987942	PERCENTAGE_HG38	0.93	HG38	PERCENTAGE	6809-CEM-0091	Gluteal Crease
714	6809-CEM-0092	6189247	PERCENTAGE_HG38	0.93	HG38	PERCENTAGE	6809-CEM-0092	Gluteal Crease
715	6809-CEM-0093	4661853	PERCENTAGE_HG38	10.75	HG38	PERCENTAGE	6809-CEM-0093	Nasal
716	6809-CEM-0098	5081991	PERCENTAGE_HG38	7.46	HG38	PERCENTAGE	6809-CEM-0098	Gluteal Crease
717	6809-CEM-0099	10083097	PERCENTAGE_HG38	0.28	HG38	PERCENTAGE	6809-CEM-0099	Gluteal Crease
718	6809-CEM-0100	3369229	PERCENTAGE_HG38	3.12	HG38	PERCENTAGE	6809-CEM-0100	Gluteal Crease
719	6809-CEM-0101	8431788	PERCENTAGE_HG38	12.43	HG38	PERCENTAGE	6809-CEM-0101	Nasal
720	6809-CEM-0106	2878007	PERCENTAGE_HG38	8.17	HG38	PERCENTAGE	6809-CEM-0106	Gluteal Crease
721	6809-CEM-0108	2810789	PERCENTAGE_HG38	7.3	HG38	PERCENTAGE	6809-CEM-0108	Gluteal Crease
722	6809-CEM-0109	7624497	PERCENTAGE_HG38	62.63	HG38	PERCENTAGE	6809-CEM-0109	Nasal
723	6809-CEM-0114	6255531	PERCENTAGE_HG38	0.78	HG38	PERCENTAGE	6809-CEM-0114	Gluteal Crease
724	6809-CEM-0115	2650976	PERCENTAGE_HG38	10.18	HG38	PERCENTAGE	6809-CEM-0115	Gluteal Crease
725	6809-CEM-0116	3818441	PERCENTAGE_HG38	2.03	HG38	PERCENTAGE	6809-CEM-0116	Gluteal Crease
726	6809-CEM-0117	9996526	PERCENTAGE_HG38	8.09	HG38	PERCENTAGE	6809-CEM-0117	Oral
727	6809-CEM-0122	4898982	PERCENTAGE_HG38	1.03	HG38	PERCENTAGE	6809-CEM-0122	Gluteal Crease
728	6809-CEM-0123	5175165	PERCENTAGE_HG38	1.62	HG38	PERCENTAGE	6809-CEM-0123	Gluteal Crease
729	6809-CEM-0124	5466574	PERCENTAGE_HG38	0.62	HG38	PERCENTAGE	6809-CEM-0124	Gluteal Crease
730	6809-CEM-0125	9462343	PERCENTAGE_HG38	25.28	HG38	PERCENTAGE	6809-CEM-0125	Oral
731	6809-CEM-0130	2612956	PERCENTAGE_HG38	5.59	HG38	PERCENTAGE	6809-CEM-0130	Gluteal Crease
732	6809-CEM-0131	2618074	PERCENTAGE_HG38	6.5	HG38	PERCENTAGE	6809-CEM-0131	Gluteal Crease
733	6809-CEM-0132	3012141	PERCENTAGE_HG38	20.43	HG38	PERCENTAGE	6809-CEM-0132	Gluteal Crease
734	6809-CEM-0133	4829301	PERCENTAGE_HG38	10.89	HG38	PERCENTAGE	6809-CEM-0133	Oral
735	6809-CEM-0138	4236310	PERCENTAGE_HG38	2.19	HG38	PERCENTAGE	6809-CEM-0138	Gluteal Crease
736	6809-CEM-0139	2368214	PERCENTAGE_HG38	10.13	HG38	PERCENTAGE	6809-CEM-0139	Gluteal Crease
737	6809-CEM-0140	3751066	PERCENTAGE_HG38	11.69	HG38	PERCENTAGE	6809-CEM-0140	Gluteal Crease
738	6809-CEM-0141	6401536	PERCENTAGE_HG38	5.51	HG38	PERCENTAGE	6809-CEM-0141	Oral
739	6809-CEM-0146	4101014	PERCENTAGE_HG38	1.7	HG38	PERCENTAGE	6809-CEM-0146	Gluteal Crease
740	6809-CEM-0147	3126272	PERCENTAGE_HG38	9.44	HG38	PERCENTAGE	6809-CEM-0147	Gluteal Crease
741	6809-CEM-0148	5323848	PERCENTAGE_HG38	1.37	HG38	PERCENTAGE	6809-CEM-0148	Post-Auricular
742	6809-CEM-0149	6270481	PERCENTAGE_HG38	0.99	HG38	PERCENTAGE	6809-CEM-0149	T-Zone
743	6809-CEM-0154	2486513	PERCENTAGE_HG38	13.22	HG38	PERCENTAGE	6809-CEM-0154	Gluteal Crease
744	6809-CEM-0155	3860093	PERCENTAGE_HG38	1.69	HG38	PERCENTAGE	6809-CEM-0155	Gluteal Crease
745	6809-CEM-0156	4985845	PERCENTAGE_HG38	2.36	HG38	PERCENTAGE	6809-CEM-0156	Post-Auricular
746	6809-CEM-0157	6383181	PERCENTAGE_HG38	17.29	HG38	PERCENTAGE	6809-CEM-0157	T-Zone
747	6809-CEM-0162	10018327	PERCENTAGE_HG38	0.45	HG38	PERCENTAGE	6809-CEM-0162	Gluteal Crease
748	6809-CEM-0163	4450765	PERCENTAGE_HG38	2.39	HG38	PERCENTAGE	6809-CEM-0163	Gluteal Crease
749	6809-CEM-0164	5428017	PERCENTAGE_HG38	1.68	HG38	PERCENTAGE	6809-CEM-0164	Post-Auricular
750	6809-CEM-0165	6113488	PERCENTAGE_HG38	1.31	HG38	PERCENTAGE	6809-CEM-0165	T-Zone
751	6809-CEM-0171	3440295	PERCENTAGE_HG38	15.03	HG38	PERCENTAGE	6809-CEM-0171	Gluteal Crease
752	6809-CEM-0172	3339420	PERCENTAGE_HG38	6.43	HG38	PERCENTAGE	6809-CEM-0172	Post-Auricular
753	6809-CEM-0173	7345628	PERCENTAGE_HG38	5.44	HG38	PERCENTAGE	6809-CEM-0173	T-Zone
754	6809-CEM-0178	9215204	PERCENTAGE_HG38	0.24	HG38	PERCENTAGE	6809-CEM-0178	Gluteal Crease
755	6809-CEM-0181	5750204	PERCENTAGE_HG38	1.47	HG38	PERCENTAGE	6809-CEM-0181	Post-Auricular
756	6809-CEM-0182	4350361	PERCENTAGE_HG38	3.58	HG38	PERCENTAGE	6809-CEM-0182	Post-Auricular
757	6809-CEM-0183	3643091	PERCENTAGE_HG38	49.36	HG38	PERCENTAGE	6809-CEM-0183	Post-Auricular
758	6809-CEM-0184	3105044	PERCENTAGE_HG38	23.02	HG38	PERCENTAGE	6809-CEM-0184	Toe Web Space
759	6809-CEM-0185	3694128	PERCENTAGE_HG38	20.15	HG38	PERCENTAGE	6809-CEM-0185	Toe Web Space
760	6809-CEM-0186	3281532	PERCENTAGE_HG38	27.79	HG38	PERCENTAGE	6809-CEM-0186	Armpit
761	6809-CEM-0187	4354845	PERCENTAGE_HG38	23.75	HG38	PERCENTAGE	6809-CEM-0187	Armpit
762	6809-CEM-0188	3786478	PERCENTAGE_HG38	18.23	HG38	PERCENTAGE	6809-CEM-0188	Armpit
763	6809-CEM-0189	8047557	PERCENTAGE_HG38	1.56	HG38	PERCENTAGE	6809-CEM-0189	Post-Auricular
764	6809-CEM-0190	4457942	PERCENTAGE_HG38	2.24	HG38	PERCENTAGE	6809-CEM-0190	Post-Auricular
765	6809-CEM-0191	6466130	PERCENTAGE_HG38	1.83	HG38	PERCENTAGE	6809-CEM-0191	Post-Auricular
766	6809-CEM-0192	4462608	PERCENTAGE_HG38	10.99	HG38	PERCENTAGE	6809-CEM-0192	Toe Web Space
767	6809-CEM-0193	3001093	PERCENTAGE_HG38	19.59	HG38	PERCENTAGE	6809-CEM-0193	Toe Web Space
768	6809-CEM-0194	3201094	PERCENTAGE_HG38	17.92	HG38	PERCENTAGE	6809-CEM-0194	Armpit
769	6809-CEM-0195	3407740	PERCENTAGE_HG38	29.33	HG38	PERCENTAGE	6809-CEM-0195	Armpit
770	6809-CEM-0196	3311785	PERCENTAGE_HG38	12.97	HG38	PERCENTAGE	6809-CEM-0196	Armpit
771	6809-CEM-0197	3935336	PERCENTAGE_HG38	29.87	HG38	PERCENTAGE	6809-CEM-0197	Post-Auricular
772	6809-CEM-0198	4234416	PERCENTAGE_HG38	3.56	HG38	PERCENTAGE	6809-CEM-0198	Post-Auricular
773	6809-CEM-0199	6939042	PERCENTAGE_HG38	0.99	HG38	PERCENTAGE	6809-CEM-0199	Post-Auricular
774	6809-CEM-0200	4402127	PERCENTAGE_HG38	2.49	HG38	PERCENTAGE	6809-CEM-0200	Toe Web Space
775	6809-CEM-0201	3261371	PERCENTAGE_HG38	24.7	HG38	PERCENTAGE	6809-CEM-0201	Toe Web Space
776	6809-CEM-0202	3392130	PERCENTAGE_HG38	17.74	HG38	PERCENTAGE	6809-CEM-0202	Armpit
777	6809-CEM-0203	5082390	PERCENTAGE_HG38	30.88	HG38	PERCENTAGE	6809-CEM-0203	Armpit
778	6809-CEM-0204	5962159	PERCENTAGE_HG38	11.14	HG38	PERCENTAGE	6809-CEM-0204	Armpit
779	6809-CEM-0205	3256378	PERCENTAGE_HG38	27.43	HG38	PERCENTAGE	6809-CEM-0205	Post-Auricular
780	6809-CEM-0206	9020810	PERCENTAGE_HG38	0.33	HG38	PERCENTAGE	6809-CEM-0206	Post-Auricular
781	6809-CEM-0207	9227116	PERCENTAGE_HG38	0.68	HG38	PERCENTAGE	6809-CEM-0207	Toe Web Space
782	6809-CEM-0208	4272886	PERCENTAGE_HG38	2.9	HG38	PERCENTAGE	6809-CEM-0208	Toe Web Space
783	6809-CEM-0209	4047657	PERCENTAGE_HG38	14.2	HG38	PERCENTAGE	6809-CEM-0209	Toe Web Space
784	6809-CEM-0210	2853209	PERCENTAGE_HG38	21.11	HG38	PERCENTAGE	6809-CEM-0210	Armpit
785	6809-CEM-0211	3700725	PERCENTAGE_HG38	21.52	HG38	PERCENTAGE	6809-CEM-0211	Armpit
786	6809-CEM-0212	3267875	PERCENTAGE_HG38	24.23	HG38	PERCENTAGE	6809-CEM-0212	Armpit
787	6809-CEM-0213	4642525	PERCENTAGE_HG38	38.45	HG38	PERCENTAGE	6809-CEM-0213	Post-Auricular
788	6809-CEM-0214	7268866	PERCENTAGE_HG38	0.7	HG38	PERCENTAGE	6809-CEM-0214	Post-Auricular
789	6809-CEM-0215	7923660	PERCENTAGE_HG38	0.46	HG38	PERCENTAGE	6809-CEM-0215	Toe Web Space
790	6809-CEM-0216	3954932	PERCENTAGE_HG38	5.78	HG38	PERCENTAGE	6809-CEM-0216	Toe Web Space
791	6809-CEM-0217	3195963	PERCENTAGE_HG38	22.35	HG38	PERCENTAGE	6809-CEM-0217	Toe Web Space
792	6809-CEM-0218	3541104	PERCENTAGE_HG38	22.82	HG38	PERCENTAGE	6809-CEM-0218	Armpit
793	6809-CEM-0219	2710865	PERCENTAGE_HG38	24.27	HG38	PERCENTAGE	6809-CEM-0219	Armpit
794	6809-CEM-0220	3172149	PERCENTAGE_HG38	16.65	HG38	PERCENTAGE	6809-CEM-0220	Armpit
795	6809-CEM-0221	3804210	PERCENTAGE_HG38	33.73	HG38	PERCENTAGE	6809-CEM-0221	Post-Auricular
796	6809-CEM-0222	6120249	PERCENTAGE_HG38	0.87	HG38	PERCENTAGE	6809-CEM-0222	Post-Auricular
797	6809-CEM-0223	11269139	PERCENTAGE_HG38	0.07	HG38	PERCENTAGE	6809-CEM-0223	Toe Web Space
798	6809-CEM-0224	3308982	PERCENTAGE_HG38	18.45	HG38	PERCENTAGE	6809-CEM-0224	Toe Web Space
799	6809-CEM-0225	3559599	PERCENTAGE_HG38	16.7	HG38	PERCENTAGE	6809-CEM-0225	Toe Web Space
800	6809-CEM-0226	4245549	PERCENTAGE_HG38	21.34	HG38	PERCENTAGE	6809-CEM-0226	Armpit
801	6809-CEM-0227	4149932	PERCENTAGE_HG38	25.12	HG38	PERCENTAGE	6809-CEM-0227	Armpit
802	6809-CEM-0228	4200623	PERCENTAGE_HG38	12.02	HG38	PERCENTAGE	6809-CEM-0228	Armpit
803	6809-CEM-0229	3244242	PERCENTAGE_HG38	17.04	HG38	PERCENTAGE	6809-CEM-0229	Post-Auricular
804	6809-CEM-0230	6818172	PERCENTAGE_HG38	1.1	HG38	PERCENTAGE	6809-CEM-0230	Post-Auricular
805	6809-CEM-0231	5571235	PERCENTAGE_HG38	1.75	HG38	PERCENTAGE	6809-CEM-0231	Toe Web Space
806	6809-CEM-0232	3729115	PERCENTAGE_HG38	16.29	HG38	PERCENTAGE	6809-CEM-0232	Toe Web Space
807	6809-CEM-0233	3438683	PERCENTAGE_HG38	9.62	HG38	PERCENTAGE	6809-CEM-0233	Toe Web Space
808	6809-CEM-0234	3045525	PERCENTAGE_HG38	17.68	HG38	PERCENTAGE	6809-CEM-0234	Armpit
809	6809-CEM-0235	3247202	PERCENTAGE_HG38	24.13	HG38	PERCENTAGE	6809-CEM-0235	Armpit
810	6809-CEM-0236	4477167	PERCENTAGE_HG38	5.99	HG38	PERCENTAGE	6809-CEM-0236	Armpit
811	6809-CEM-0237	5148939	PERCENTAGE_HG38	21.83	HG38	PERCENTAGE	6809-CEM-0237	Post-Auricular
812	6809-CEM-0238	7727137	PERCENTAGE_HG38	1.18	HG38	PERCENTAGE	6809-CEM-0238	Post-Auricular
813	6809-CEM-0239	7611057	PERCENTAGE_HG38	0.98	HG38	PERCENTAGE	6809-CEM-0239	Toe Web Space
814	6809-CEM-0240	3919656	PERCENTAGE_HG38	28.97	HG38	PERCENTAGE	6809-CEM-0240	Toe Web Space
815	6809-CEM-0241	7933437	PERCENTAGE_HG38	0.18	HG38	PERCENTAGE	6809-CEM-0241	Toe Web Space
816	6809-CEM-0242	2871065	PERCENTAGE_HG38	23.59	HG38	PERCENTAGE	6809-CEM-0242	Armpit
817	6809-CEM-0243	5364971	PERCENTAGE_HG38	24.17	HG38	PERCENTAGE	6809-CEM-0243	Armpit
818	6809-CEM-0244	6306721	PERCENTAGE_HG38	0.67	HG38	PERCENTAGE	6809-CEM-0244	Belly Button
819	6809-CEM-0245	4685996	PERCENTAGE_HG38	54.29	HG38	PERCENTAGE	6809-CEM-0245	Post-Auricular
820	6809-CEM-0246	8354347	PERCENTAGE_HG38	0.61	HG38	PERCENTAGE	6809-CEM-0246	Post-Auricular
821	6809-CEM-0247	8378514	PERCENTAGE_HG38	0.46	HG38	PERCENTAGE	6809-CEM-0247	Toe Web Space
822	6809-CEM-0248	4770742	PERCENTAGE_HG38	29.46	HG38	PERCENTAGE	6809-CEM-0248	Toe Web Space
823	6809-CEM-0249	3755497	PERCENTAGE_HG38	19.04	HG38	PERCENTAGE	6809-CEM-0249	Toe Web Space
824	6809-CEM-0250	4945018	PERCENTAGE_HG38	25.72	HG38	PERCENTAGE	6809-CEM-0250	Armpit
825	6809-CEM-0251	3744563	PERCENTAGE_HG38	26.83	HG38	PERCENTAGE	6809-CEM-0251	Armpit
826	6809-CEM-0252	7020194	PERCENTAGE_HG38	0.98	HG38	PERCENTAGE	6809-CEM-0252	Belly Button
827	6809-CEM-0253	7358756	PERCENTAGE_HG38	0.35	HG38	PERCENTAGE	6809-CEM-0253	Post-Auricular
828	6809-CEM-0254	9501683	PERCENTAGE_HG38	0.31	HG38	PERCENTAGE	6809-CEM-0254	Post-Auricular
829	6809-CEM-0255	12340623	PERCENTAGE_HG38	0.05	HG38	PERCENTAGE	6809-CEM-0255	Toe Web Space
830	6809-CEM-0256	3280805	PERCENTAGE_HG38	28.94	HG38	PERCENTAGE	6809-CEM-0256	Toe Web Space
831	6809-CEM-0257	5356121	PERCENTAGE_HG38	69.32	HG38	PERCENTAGE	6809-CEM-0257	Toe Web Space
832	6809-CEM-0258	3839329	PERCENTAGE_HG38	11.14	HG38	PERCENTAGE	6809-CEM-0258	Armpit
833	6809-CEM-0259	4482117	PERCENTAGE_HG38	29.65	HG38	PERCENTAGE	6809-CEM-0259	Armpit
834	6809-CEM-0260	3605923	PERCENTAGE_HG38	13.72	HG38	PERCENTAGE	6809-CEM-0260	Belly Button
835	6809-CEM-0261	8346687	PERCENTAGE_HG38	0.88	HG38	PERCENTAGE	6809-CEM-0261	Post-Auricular
836	6809-CEM-0262	7561387	PERCENTAGE_HG38	1.2	HG38	PERCENTAGE	6809-CEM-0262	Post-Auricular
837	6809-CEM-0263	4320566	PERCENTAGE_HG38	11.86	HG38	PERCENTAGE	6809-CEM-0263	Toe Web Space
838	6809-CEM-0264	4252130	PERCENTAGE_HG38	29.49	HG38	PERCENTAGE	6809-CEM-0264	Toe Web Space
839	6809-CEM-0265	3577158	PERCENTAGE_HG38	19.27	HG38	PERCENTAGE	6809-CEM-0265	Toe Web Space
840	6809-CEM-0266	3808036	PERCENTAGE_HG38	23.62	HG38	PERCENTAGE	6809-CEM-0266	Armpit
841	6809-CEM-0267	6010599	PERCENTAGE_HG38	30.06	HG38	PERCENTAGE	6809-CEM-0267	Armpit
842	6809-CEM-0268	3940783	PERCENTAGE_HG38	11.99	HG38	PERCENTAGE	6809-CEM-0268	Belly Button
843	6809-CEM-0269	5740484	PERCENTAGE_HG38	2.08	HG38	PERCENTAGE	6809-CEM-0269	Post-Auricular
844	6809-CEM-0270	7303994	PERCENTAGE_HG38	1.37	HG38	PERCENTAGE	6809-CEM-0270	Post-Auricular
845	6809-CEM-0271	4638293	PERCENTAGE_HG38	6.27	HG38	PERCENTAGE	6809-CEM-0271	Toe Web Space
846	6809-CEM-0272	5206577	PERCENTAGE_HG38	29.19	HG38	PERCENTAGE	6809-CEM-0272	Toe Web Space
847	6809-CEM-0273	3790855	PERCENTAGE_HG38	31.96	HG38	PERCENTAGE	6809-CEM-0273	Armpit
848	6809-CEM-0274	4691785	PERCENTAGE_HG38	18.18	HG38	PERCENTAGE	6809-CEM-0274	Armpit
849	6809-CEM-0277	2594911	PERCENTAGE_HG38	16.72	HG38	PERCENTAGE	6809-CEM-0277	Belly Button
850	6809-CEM-0278	4507096	PERCENTAGE_HG38	2.87	HG38	PERCENTAGE	6809-CEM-0278	Belly Button
851	6809-CEM-0279	3165592	PERCENTAGE_HG38	5.6	HG38	PERCENTAGE	6809-CEM-0279	Belly Button
852	6809-CEM-0280	2725732	PERCENTAGE_HG38	22.27	HG38	PERCENTAGE	6809-CEM-0280	Nape of Neck
853	6809-CEM-0281	2927024	PERCENTAGE_HG38	17.95	HG38	PERCENTAGE	6809-CEM-0281	Nape of Neck
854	6809-CEM-0282	2542871	PERCENTAGE_HG38	27.36	HG38	PERCENTAGE	6809-CEM-0282	Forearm
855	6809-CEM-0283	2484903	PERCENTAGE_HG38	25.51	HG38	PERCENTAGE	6809-CEM-0283	Forearm
856	6809-CEM-0284	4774442	PERCENTAGE_HG38	2.48	HG38	PERCENTAGE	6809-CEM-0284	Forearm
857	6809-CEM-0285	7814593	PERCENTAGE_HG38	0.52	HG38	PERCENTAGE	6809-CEM-0285	Belly Button
858	6809-CEM-0286	4277021	PERCENTAGE_HG38	2.64	HG38	PERCENTAGE	6809-CEM-0286	Belly Button
859	6809-CEM-0287	9633669	PERCENTAGE_HG38	0.25	HG38	PERCENTAGE	6809-CEM-0287	Belly Button
860	6809-CEM-0288	3248189	PERCENTAGE_HG38	27.67	HG38	PERCENTAGE	6809-CEM-0288	Nape of Neck
861	6809-CEM-0289	3378022	PERCENTAGE_HG38	7.56	HG38	PERCENTAGE	6809-CEM-0289	Nape of Neck
862	6809-CEM-0290	2899090	PERCENTAGE_HG38	21.54	HG38	PERCENTAGE	6809-CEM-0290	Forearm
863	6809-CEM-0291	2479539	PERCENTAGE_HG38	21.61	HG38	PERCENTAGE	6809-CEM-0291	Forearm
864	6809-CEM-0292	3348401	PERCENTAGE_HG38	3.57	HG38	PERCENTAGE	6809-CEM-0292	Forearm
865	6809-CEM-0293	7672166	PERCENTAGE_HG38	0.72	HG38	PERCENTAGE	6809-CEM-0293	Belly Button
866	6809-CEM-0294	8298017	PERCENTAGE_HG38	0.49	HG38	PERCENTAGE	6809-CEM-0294	Belly Button
867	6809-CEM-0295	2980026	PERCENTAGE_HG38	22.38	HG38	PERCENTAGE	6809-CEM-0295	Belly Button
868	6809-CEM-0296	2370595	PERCENTAGE_HG38	24.14	HG38	PERCENTAGE	6809-CEM-0296	Nape of Neck
869	6809-CEM-0297	2736863	PERCENTAGE_HG38	8.35	HG38	PERCENTAGE	6809-CEM-0297	Nape of Neck
870	6809-CEM-0298	2620277	PERCENTAGE_HG38	26.65	HG38	PERCENTAGE	6809-CEM-0298	Forearm
871	6809-CEM-0299	2718486	PERCENTAGE_HG38	24.47	HG38	PERCENTAGE	6809-CEM-0299	Forearm
872	6809-CEM-0300	6416102	PERCENTAGE_HG38	0.93	HG38	PERCENTAGE	6809-CEM-0300	Forearm
873	6809-CEM-0301	2546838	PERCENTAGE_HG38	7.15	HG38	PERCENTAGE	6809-CEM-0301	Belly Button
874	6809-CEM-0302	9547441	PERCENTAGE_HG38	0.19	HG38	PERCENTAGE	6809-CEM-0302	Belly Button
875	6809-CEM-0303	4631021	PERCENTAGE_HG38	2.69	HG38	PERCENTAGE	6809-CEM-0303	Nape of Neck
876	6809-CEM-0304	2820283	PERCENTAGE_HG38	23.33	HG38	PERCENTAGE	6809-CEM-0304	Nape of Neck
877	6809-CEM-0305	4032242	PERCENTAGE_HG38	2.41	HG38	PERCENTAGE	6809-CEM-0305	Nape of Neck
878	6809-CEM-0306	2578353	PERCENTAGE_HG38	18.81	HG38	PERCENTAGE	6809-CEM-0306	Forearm
879	6809-CEM-0307	4323868	PERCENTAGE_HG38	24.53	HG38	PERCENTAGE	6809-CEM-0307	Forearm
880	6809-CEM-0308	2625924	PERCENTAGE_HG38	19.52	HG38	PERCENTAGE	6809-CEM-0308	Forearm
881	6809-CEM-0309	2987555	PERCENTAGE_HG38	18.44	HG38	PERCENTAGE	6809-CEM-0309	Belly Button
882	6809-CEM-0310	2405715	PERCENTAGE_HG38	21.35	HG38	PERCENTAGE	6809-CEM-0310	Belly Button
883	6809-CEM-0311	3227388	PERCENTAGE_HG38	11.46	HG38	PERCENTAGE	6809-CEM-0311	Nape of Neck
884	6809-CEM-0312	2722671	PERCENTAGE_HG38	12.13	HG38	PERCENTAGE	6809-CEM-0312	Nape of Neck
885	6809-CEM-0313	3700963	PERCENTAGE_HG38	4.24	HG38	PERCENTAGE	6809-CEM-0313	Nape of Neck
886	6809-CEM-0314	2333212	PERCENTAGE_HG38	22.17	HG38	PERCENTAGE	6809-CEM-0314	Forearm
887	6809-CEM-0315	2300614	PERCENTAGE_HG38	21.21	HG38	PERCENTAGE	6809-CEM-0315	Forearm
888	6809-CEM-0316	2418437	PERCENTAGE_HG38	19.56	HG38	PERCENTAGE	6809-CEM-0316	Forearm
889	6809-CEM-0317	3041728	PERCENTAGE_HG38	9.29	HG38	PERCENTAGE	6809-CEM-0317	Belly Button
890	6809-CEM-0318	2799892	PERCENTAGE_HG38	16.69	HG38	PERCENTAGE	6809-CEM-0318	Belly Button
891	6809-CEM-0319	3224408	PERCENTAGE_HG38	3.23	HG38	PERCENTAGE	6809-CEM-0319	Nape of Neck
892	6809-CEM-0320	6064539	PERCENTAGE_HG38	0.52	HG38	PERCENTAGE	6809-CEM-0320	Nape of Neck
893	6809-CEM-0321	3692440	PERCENTAGE_HG38	3.91	HG38	PERCENTAGE	6809-CEM-0321	Nape of Neck
894	6809-CEM-0322	2665534	PERCENTAGE_HG38	18.9	HG38	PERCENTAGE	6809-CEM-0322	Forearm
895	6809-CEM-0323	2577396	PERCENTAGE_HG38	15.94	HG38	PERCENTAGE	6809-CEM-0323	Forearm
896	6809-CEM-0324	3242935	PERCENTAGE_HG38	5.09	HG38	PERCENTAGE	6809-CEM-0324	Forearm
897	6809-CEM-0325	4161555	PERCENTAGE_HG38	5.05	HG38	PERCENTAGE	6809-CEM-0325	Belly Button
898	6809-CEM-0326	2807373	PERCENTAGE_HG38	9.94	HG38	PERCENTAGE	6809-CEM-0326	Belly Button
899	6809-CEM-0327	2877704	PERCENTAGE_HG38	5.33	HG38	PERCENTAGE	6809-CEM-0327	Nape of Neck
900	6809-CEM-0328	4135068	PERCENTAGE_HG38	1.27	HG38	PERCENTAGE	6809-CEM-0328	Nape of Neck
901	6809-CEM-0329	6907623	PERCENTAGE_HG38	0.67	HG38	PERCENTAGE	6809-CEM-0329	Nape of Neck
902	6809-CEM-0330	3930859	PERCENTAGE_HG38	24.99	HG38	PERCENTAGE	6809-CEM-0330	Forearm
903	6809-CEM-0331	2630142	PERCENTAGE_HG38	7.8	HG38	PERCENTAGE	6809-CEM-0331	Forearm
904	6809-CEM-0332	2782543	PERCENTAGE_HG38	12.28	HG38	PERCENTAGE	6809-CEM-0332	Forearm
905	6809-CEM-0333	7406674	PERCENTAGE_HG38	0.76	HG38	PERCENTAGE	6809-CEM-0333	Belly Button
906	6809-CEM-0334	3559220	PERCENTAGE_HG38	20.28	HG38	PERCENTAGE	6809-CEM-0334	Belly Button
907	6809-CEM-0335	4659544	PERCENTAGE_HG38	2.17	HG38	PERCENTAGE	6809-CEM-0335	Nape of Neck
908	6809-CEM-0336	5733027	PERCENTAGE_HG38	3.81	HG38	PERCENTAGE	6809-CEM-0336	Nape of Neck
909	6809-CEM-0337	4642710	PERCENTAGE_HG38	8.06	HG38	PERCENTAGE	6809-CEM-0337	Nape of Neck
910	6809-CEM-0338	3537661	PERCENTAGE_HG38	17.45	HG38	PERCENTAGE	6809-CEM-0338	Forearm
911	6809-CEM-0339	3352279	PERCENTAGE_HG38	19.22	HG38	PERCENTAGE	6809-CEM-0339	Forearm
912	6809-CEM-0341	8937374	PERCENTAGE_HG38	0.26	HG38	PERCENTAGE	6809-CEM-0341	Belly Button
913	6809-CEM-0342	2638643	PERCENTAGE_HG38	9.53	HG38	PERCENTAGE	6809-CEM-0342	Belly Button
914	6809-CEM-0343	2708088	PERCENTAGE_HG38	13.93	HG38	PERCENTAGE	6809-CEM-0343	Nape of Neck
915	6809-CEM-0344	3128628	PERCENTAGE_HG38	5.01	HG38	PERCENTAGE	6809-CEM-0344	Nape of Neck
916	6809-CEM-0345	2852329	PERCENTAGE_HG38	8.04	HG38	PERCENTAGE	6809-CEM-0345	Nape of Neck
917	6809-CEM-0346	3754319	PERCENTAGE_HG38	27.83	HG38	PERCENTAGE	6809-CEM-0346	Forearm
918	6809-CEM-0347	2481719	PERCENTAGE_HG38	11.44	HG38	PERCENTAGE	6809-CEM-0347	Forearm
919	6809-CEM-0349	13613215	PERCENTAGE_HG38	0.04	HG38	PERCENTAGE	6809-CEM-0349	Belly Button
920	6809-CEM-0350	3669568	PERCENTAGE_HG38	5.46	HG38	PERCENTAGE	6809-CEM-0350	Belly Button
921	6809-CEM-0351	5325789	PERCENTAGE_HG38	1.52	HG38	PERCENTAGE	6809-CEM-0351	Nape of Neck
922	6809-CEM-0352	3995612	PERCENTAGE_HG38	1.48	HG38	PERCENTAGE	6809-CEM-0352	Nape of Neck
923	6809-CEM-0353	7647375	PERCENTAGE_HG38	0.23	HG38	PERCENTAGE	6809-CEM-0353	Nape of Neck
924	6809-CEM-0354	3280560	PERCENTAGE_HG38	19.09	HG38	PERCENTAGE	6809-CEM-0354	Forearm
925	6809-CEM-0355	2782229	PERCENTAGE_HG38	15.51	HG38	PERCENTAGE	6809-CEM-0355	Forearm
926	6809-CEM-0357	5193310	PERCENTAGE_HG38	1.94	HG38	PERCENTAGE	6809-CEM-0357	Belly Button
927	6809-CEM-0358	3403174	PERCENTAGE_HG38	13.48	HG38	PERCENTAGE	6809-CEM-0358	Belly Button
928	6809-CEM-0359	3537920	PERCENTAGE_HG38	23.95	HG38	PERCENTAGE	6809-CEM-0359	Nape of Neck
929	6809-CEM-0360	4177143	PERCENTAGE_HG38	2.01	HG38	PERCENTAGE	6809-CEM-0360	Nape of Neck
930	6809-CEM-0361	4264610	PERCENTAGE_HG38	1.89	HG38	PERCENTAGE	6809-CEM-0361	Nape of Neck
931	6809-CEM-0362	3225237	PERCENTAGE_HG38	22.87	HG38	PERCENTAGE	6809-CEM-0362	Forearm
932	6809-CEM-0363	2709894	PERCENTAGE_HG38	13.9	HG38	PERCENTAGE	6809-CEM-0363	Forearm
933	6809-CEM-0365	6976889	PERCENTAGE_HG38	1.16	HG38	PERCENTAGE	6809-CEM-0365	Belly Button
934	6809-CEM-0366	5008308	PERCENTAGE_HG38	1.6	HG38	PERCENTAGE	6809-CEM-0366	Belly Button
935	6809-CEM-0367	3290229	PERCENTAGE_HG38	24.42	HG38	PERCENTAGE	6809-CEM-0367	Nape of Neck
936	6809-CEM-0368	7893175	PERCENTAGE_HG38	0.31	HG38	PERCENTAGE	6809-CEM-0368	Nape of Neck
937	6809-CEM-0369	2727192	PERCENTAGE_HG38	22.18	HG38	PERCENTAGE	6809-CEM-0369	Forearm
938	6809-CEM-0370	3617517	PERCENTAGE_HG38	21.67	HG38	PERCENTAGE	6809-CEM-0370	Forearm
939	A11D_S178_L004	14755300	PERCENTAGE_HG38	31.4	HG38	PERCENTAGE	A11	Armpit
940	A12D_S179_L004	526178	PERCENTAGE_HG38	80.4	HG38	PERCENTAGE	A12	Armpit
941	A13D_S180_L004	15295180	PERCENTAGE_HG38	82.45	HG38	PERCENTAGE	A13	Armpit
942	A14D_S181_L004	4893537	PERCENTAGE_HG38	85.04	HG38	PERCENTAGE	A14	Armpit
943	A15D_S182_L004	2261677	PERCENTAGE_HG38	71.71	HG38	PERCENTAGE	A15	Armpit
944	A16D_S183_L004	1938357	PERCENTAGE_HG38	44.17	HG38	PERCENTAGE	A16	Armpit
945	A17D_S184_L004	897732	PERCENTAGE_HG38	55.1	HG38	PERCENTAGE	A17	Armpit
946	A18D_S185_L004	503603	PERCENTAGE_HG38	71.77	HG38	PERCENTAGE	A18	Armpit
947	A19D_S186_L004	879475	PERCENTAGE_HG38	62.25	HG38	PERCENTAGE	A19	Armpit
948	A1D_S168_L004	2237980	PERCENTAGE_HG38	49.86	HG38	PERCENTAGE	A1	Armpit
949	A20D_S187_L004	3089277	PERCENTAGE_HG38	35.92	HG38	PERCENTAGE	A20	Armpit
950	A21D_S188_L004	2126286	PERCENTAGE_HG38	65.7	HG38	PERCENTAGE	A21	Armpit
951	A22D_S189_L004	1018356	PERCENTAGE_HG38	68.55	HG38	PERCENTAGE	A22	Armpit
952	A23D_S190_L004	315414	PERCENTAGE_HG38	65.63	HG38	PERCENTAGE	A23	Armpit
953	A24D_S191_L004	462740	PERCENTAGE_HG38	37.95	HG38	PERCENTAGE	A24	Armpit
954	A25D_S192_L004	185179	PERCENTAGE_HG38	55.15	HG38	PERCENTAGE	A25	Armpit
955	A26_S1_L003	19761221	PERCENTAGE_HG38	58.82	HG38	PERCENTAGE	A26	Armpit
956	A27_S9_L003	22810043	PERCENTAGE_HG38	38.84	HG38	PERCENTAGE	A27	Armpit
957	A28_S17_L003	6930282	PERCENTAGE_HG38	35.78	HG38	PERCENTAGE	A28	Armpit
958	A29_S5_L002	2977409	PERCENTAGE_HG38	83.81	HG38	PERCENTAGE	A29	Armpit
959	A2D_S169_L004	10020553	PERCENTAGE_HG38	66.11	HG38	PERCENTAGE	A2	Armpit
960	A30_S85_L002	1568598	PERCENTAGE_HG38	84.93	HG38	PERCENTAGE	A30	Armpit
961	A31_S70_L002	948913	PERCENTAGE_HG38	48.48	HG38	PERCENTAGE	A31	Armpit
962	A32_S55_L002	1542152	PERCENTAGE_HG38	8.31	HG38	PERCENTAGE	A32	Armpit
963	A3D_S170_L004	12231041	PERCENTAGE_HG38	83.78	HG38	PERCENTAGE	A3	Armpit
964	A4D_S171_L004	14944689	PERCENTAGE_HG38	38.61	HG38	PERCENTAGE	A4	Armpit
965	A5D_S172_L004	48932109	PERCENTAGE_HG38	38.91	HG38	PERCENTAGE	A5	Armpit
966	A6D_S173_L004	12575793	PERCENTAGE_HG38	80.94	HG38	PERCENTAGE	A6	Armpit
967	A7D_S174_L004	25502688	PERCENTAGE_HG38	85.68	HG38	PERCENTAGE	A7	Armpit
968	A8D_S175_L004	20210422	PERCENTAGE_HG38	49.3	HG38	PERCENTAGE	A8	Armpit
969	A9D_S176_L004	3595659	PERCENTAGE_HG38	85.62	HG38	PERCENTAGE	A9	Armpit
970	B10_S2_L003	9373935	PERCENTAGE_HG38	85.51	HG38	PERCENTAGE	B10	Belly Button
971	B11_S10_L003	1070008	PERCENTAGE_HG38	2.15	HG38	PERCENTAGE	B11	Belly Button
972	B12_S18_L003	953298	PERCENTAGE_HG38	5.66	HG38	PERCENTAGE	B12	Belly Button
973	B13_S26_L003	4336652	PERCENTAGE_HG38	7.05	HG38	PERCENTAGE	B13	Belly Button
974	B14_S34_L003	4722637	PERCENTAGE_HG38	0.23	HG38	PERCENTAGE	B14	Belly Button
975	B16_S50_L003	45988945	PERCENTAGE_HG38	0.07	HG38	PERCENTAGE	B16	Belly Button
976	B17_S58_L003	29076108	PERCENTAGE_HG38	0.1	HG38	PERCENTAGE	B17	Belly Button
977	B18_S66_L003	15100229	PERCENTAGE_HG38	0.24	HG38	PERCENTAGE	B18	Belly Button
978	B19_S74_L003	5320849	PERCENTAGE_HG38	0.7	HG38	PERCENTAGE	B19	Belly Button
979	B1_S25_L003	78371060	PERCENTAGE_HG38	0.36	HG38	PERCENTAGE	B1	Belly Button
980	B20_S82_L003	34818650	PERCENTAGE_HG38	0.37	HG38	PERCENTAGE	B20	Belly Button
981	B21_S90_L003	18269995	PERCENTAGE_HG38	0.03	HG38	PERCENTAGE	B21	Belly Button
982	B22_S3_L003	24138324	PERCENTAGE_HG38	20.61	HG38	PERCENTAGE	B22	Belly Button
983	B23_S11_L003	40734357	PERCENTAGE_HG38	64.63	HG38	PERCENTAGE	B23	Belly Button
984	B24_S19_L003	27944916	PERCENTAGE_HG38	5.15	HG38	PERCENTAGE	B24	Belly Button
985	B25_S27_L003	4752602	PERCENTAGE_HG38	10.36	HG38	PERCENTAGE	B25	Belly Button
986	B26_S35_L003	10122444	PERCENTAGE_HG38	10.85	HG38	PERCENTAGE	B26	Belly Button
987	B27_S43_L003	147779140	PERCENTAGE_HG38	44.23	HG38	PERCENTAGE	B27	Belly Button
988	B28_S51_L003	28583794	PERCENTAGE_HG38	64.42	HG38	PERCENTAGE	B28	Belly Button
989	B29_S13_L002	4791395	PERCENTAGE_HG38	3.65	HG38	PERCENTAGE	B29	Belly Button
990	B2_S33_L003	36103544	PERCENTAGE_HG38	15.04	HG38	PERCENTAGE	B2	Belly Button
991	B30_S93_L002	4904508	PERCENTAGE_HG38	3.22	HG38	PERCENTAGE	B30	Belly Button
992	B31_S78_L002	8658821	PERCENTAGE_HG38	32.73	HG38	PERCENTAGE	B31	Belly Button
993	B32_S63_L002	2690153	PERCENTAGE_HG38	64.64	HG38	PERCENTAGE	B32	Belly Button
994	B3_S41_L003	23093371	PERCENTAGE_HG38	6.86	HG38	PERCENTAGE	B3	Belly Button
995	B4_S49_L003	50912159	PERCENTAGE_HG38	2.72	HG38	PERCENTAGE	B4	Belly Button
996	B5_S57_L003	48907931	PERCENTAGE_HG38	73.48	HG38	PERCENTAGE	B5	Belly Button
997	B6_S65_L003	12431315	PERCENTAGE_HG38	22.66	HG38	PERCENTAGE	B6	Belly Button
998	B7_S73_L003	56614866	PERCENTAGE_HG38	0.31	HG38	PERCENTAGE	B7	Belly Button
999	B9_S89_L003	129884	PERCENTAGE_HG38	2.82	HG38	PERCENTAGE	B9	Belly Button
1000	C10D_S66_L003	31850002	PERCENTAGE_HG38	0.42	HG38	PERCENTAGE	C10	Gluteal Crease
1001	C11D_S67_L003	23796917	PERCENTAGE_HG38	22.11	HG38	PERCENTAGE	C11	Gluteal Crease
1002	C12D_S68_L003	21494323	PERCENTAGE_HG38	6.49	HG38	PERCENTAGE	C12	Gluteal Crease
1003	C13D_S69_L003	22353493	PERCENTAGE_HG38	3.82	HG38	PERCENTAGE	C13	Gluteal Crease
1004	C14D_S70_L003	40872063	PERCENTAGE_HG38	0.04	HG38	PERCENTAGE	C14	Gluteal Crease
1005	C15D_S71_L003	10049968	PERCENTAGE_HG38	41.3	HG38	PERCENTAGE	C15	Gluteal Crease
1006	C16D_S72_L003	17738720	PERCENTAGE_HG38	28.6	HG38	PERCENTAGE	C16	Gluteal Crease
1007	C17D_S73_L003	11984945	PERCENTAGE_HG38	23.5	HG38	PERCENTAGE	C17	Gluteal Crease
1008	C19D_S74_L003	12693980	PERCENTAGE_HG38	20.26	HG38	PERCENTAGE	C19	Gluteal Crease
1009	C1D_S57_L003	11777162	PERCENTAGE_HG38	1.99	HG38	PERCENTAGE	C1	Gluteal Crease
1010	C20D_S75_L003	16240208	PERCENTAGE_HG38	19.7	HG38	PERCENTAGE	C20	Gluteal Crease
1011	C21D_S76_L003	4976223	PERCENTAGE_HG38	30.79	HG38	PERCENTAGE	C21	Gluteal Crease
1012	C22D_S77_L003	161190241	PERCENTAGE_HG38	3.26	HG38	PERCENTAGE	C22	Gluteal Crease
1013	C23D_S78_L003	27171267	PERCENTAGE_HG38	3.77	HG38	PERCENTAGE	C23	Gluteal Crease
1014	C24D_S79_L003	10689818	PERCENTAGE_HG38	28.55	HG38	PERCENTAGE	C24	Gluteal Crease
1015	C25D_S80_L003	9365445	PERCENTAGE_HG38	17.23	HG38	PERCENTAGE	C25	Gluteal Crease
1016	C26D_S81_L003	14125182	PERCENTAGE_HG38	8.41	HG38	PERCENTAGE	C26	Gluteal Crease
1017	C27D_S82_L003	9383917	PERCENTAGE_HG38	15.57	HG38	PERCENTAGE	C27	Gluteal Crease
1018	C28D_S83_L003	18892817	PERCENTAGE_HG38	26.63	HG38	PERCENTAGE	C28	Gluteal Crease
1019	C29_S68_L002	1875051	PERCENTAGE_HG38	8.5	HG38	PERCENTAGE	C29	Gluteal Crease
1020	C2D_S58_L003	28172215	PERCENTAGE_HG38	1.27	HG38	PERCENTAGE	C2	Gluteal Crease
1021	C30_S53_L002	2461894	PERCENTAGE_HG38	4.7	HG38	PERCENTAGE	C30	Gluteal Crease
1022	C31_S38_L002	272602	PERCENTAGE_HG38	11.37	HG38	PERCENTAGE	C31	Gluteal Crease
1023	C32_S23_L002	2028203	PERCENTAGE_HG38	23.78	HG38	PERCENTAGE	C32	Gluteal Crease
1024	C3D_S59_L003	40344442	PERCENTAGE_HG38	2.47	HG38	PERCENTAGE	C3	Gluteal Crease
1025	C4D_S60_L003	36102044	PERCENTAGE_HG38	6.85	HG38	PERCENTAGE	C4	Gluteal Crease
1026	C5D_S61_L003	15493568	PERCENTAGE_HG38	8.09	HG38	PERCENTAGE	C5	Gluteal Crease
1027	C6D_S62_L003	13040360	PERCENTAGE_HG38	6.54	HG38	PERCENTAGE	C6	Gluteal Crease
1028	C7D_S63_L003	26265381	PERCENTAGE_HG38	1.46	HG38	PERCENTAGE	C7	Gluteal Crease
1029	C8D_S64_L003	13647688	PERCENTAGE_HG38	0.1	HG38	PERCENTAGE	C8	Gluteal Crease
1030	C9D_S65_L003	6762233	PERCENTAGE_HG38	55.33	HG38	PERCENTAGE	C9	Gluteal Crease
1031	E10D_S93_L003	25767917	PERCENTAGE_HG38	96.84	HG38	PERCENTAGE	E10	Post-Auricular
1032	E11D_S94_L003	8372744	PERCENTAGE_HG38	95.67	HG38	PERCENTAGE	E11	Post-Auricular
1033	E12D_S95_L003	29972794	PERCENTAGE_HG38	95.64	HG38	PERCENTAGE	E12	Post-Auricular
1034	E13D_S96_L003	26076510	PERCENTAGE_HG38	96.36	HG38	PERCENTAGE	E13	Post-Auricular
1035	E14D_S97_L004	13948402	PERCENTAGE_HG38	95.34	HG38	PERCENTAGE	E14	Post-Auricular
1036	E15D_S98_L004	24886381	PERCENTAGE_HG38	1.13	HG38	PERCENTAGE	E15	Post-Auricular
1037	E16D_S99_L004	18258756	PERCENTAGE_HG38	15.68	HG38	PERCENTAGE	E16	Post-Auricular
1038	E17D_S100_L004	27997406	PERCENTAGE_HG38	5.7	HG38	PERCENTAGE	E17	Post-Auricular
1039	E18D_S101_L004	41091002	PERCENTAGE_HG38	10.52	HG38	PERCENTAGE	E18	Post-Auricular
1040	E19D_S102_L004	23396364	PERCENTAGE_HG38	6.13	HG38	PERCENTAGE	E19	Post-Auricular
1041	E1D_S84_L003	25171118	PERCENTAGE_HG38	27.87	HG38	PERCENTAGE	E1	Post-Auricular
1042	E20D_S103_L004	49280211	PERCENTAGE_HG38	21.02	HG38	PERCENTAGE	E20	Post-Auricular
1043	E21D_S104_L004	30306493	PERCENTAGE_HG38	12.1	HG38	PERCENTAGE	E21	Post-Auricular
1044	E22D_S105_L004	20070111	PERCENTAGE_HG38	6.37	HG38	PERCENTAGE	E22	Post-Auricular
1045	E23D_S106_L004	13795561	PERCENTAGE_HG38	22.59	HG38	PERCENTAGE	E23	Post-Auricular
1046	E24D_S107_L004	11603422	PERCENTAGE_HG38	21.94	HG38	PERCENTAGE	E24	Post-Auricular
1047	E25D_S108_L004	13921420	PERCENTAGE_HG38	10.83	HG38	PERCENTAGE	E25	Post-Auricular
1048	E26D_S109_L004	19546747	PERCENTAGE_HG38	15.38	HG38	PERCENTAGE	E26	Post-Auricular
1049	E27D_S110_L004	20858491	PERCENTAGE_HG38	8.79	HG38	PERCENTAGE	E27	Post-Auricular
1050	E28D_S111_L004	44513468	PERCENTAGE_HG38	41.75	HG38	PERCENTAGE	E28	Post-Auricular
1051	E29_S76_L002	7864920	PERCENTAGE_HG38	14.56	HG38	PERCENTAGE	E29	Post-Auricular
1052	E2D_S85_L003	16936048	PERCENTAGE_HG38	67.07	HG38	PERCENTAGE	E2	Post-Auricular
1053	E30_S61_L002	3512370	PERCENTAGE_HG38	94.2	HG38	PERCENTAGE	E30	Post-Auricular
1054	E31_S46_L002	6338176	PERCENTAGE_HG38	16.22	HG38	PERCENTAGE	E31	Post-Auricular
1055	E32_S31_L002	5661997	PERCENTAGE_HG38	18.29	HG38	PERCENTAGE	E32	Post-Auricular
1056	E3D_S86_L003	25917266	PERCENTAGE_HG38	46.6	HG38	PERCENTAGE	E3	Post-Auricular
1057	E4D_S87_L003	13719179	PERCENTAGE_HG38	8.51	HG38	PERCENTAGE	E4	Post-Auricular
1058	E5D_S88_L003	22008312	PERCENTAGE_HG38	39.16	HG38	PERCENTAGE	E5	Post-Auricular
1059	E6D_S89_L003	24565003	PERCENTAGE_HG38	25.55	HG38	PERCENTAGE	E6	Post-Auricular
1060	E7D_S90_L003	20792702	PERCENTAGE_HG38	38.41	HG38	PERCENTAGE	E7	Post-Auricular
1061	E8D_S91_L003	30940565	PERCENTAGE_HG38	96.96	HG38	PERCENTAGE	E8	Post-Auricular
1062	E9D_S92_L003	19758250	PERCENTAGE_HG38	96.76	HG38	PERCENTAGE	E9	Post-Auricular
1063	F10_S70_L003	404949	PERCENTAGE_HG38	48.02	HG38	PERCENTAGE	F10	Forearm
1064	F11_S78_L003	1590098	PERCENTAGE_HG38	10.64	HG38	PERCENTAGE	F11	Forearm
1065	F12_S86_L003	997661	PERCENTAGE_HG38	25.17	HG38	PERCENTAGE	F12	Forearm
1066	F13_S94_L003	169093	PERCENTAGE_HG38	48.05	HG38	PERCENTAGE	F13	Forearm
1067	F14_S7_L003	5393633	PERCENTAGE_HG38	32.61	HG38	PERCENTAGE	F14	Forearm
1068	F15_S15_L003	15255123	PERCENTAGE_HG38	41.76	HG38	PERCENTAGE	F15	Forearm
1069	F16_S23_L003	4661096	PERCENTAGE_HG38	11.76	HG38	PERCENTAGE	F16	Forearm
1070	F17_S31_L003	4605109	PERCENTAGE_HG38	46.76	HG38	PERCENTAGE	F17	Forearm
1071	F18_S39_L003	1985785	PERCENTAGE_HG38	16.86	HG38	PERCENTAGE	F18	Forearm
1072	F19_S47_L003	10320617	PERCENTAGE_HG38	18.76	HG38	PERCENTAGE	F19	Forearm
1073	F1_S93_L003	4116875	PERCENTAGE_HG38	30.18	HG38	PERCENTAGE	F1	Forearm
1074	F20_S55_L003	4600596	PERCENTAGE_HG38	41.24	HG38	PERCENTAGE	F20	Forearm
1075	F21_S63_L003	9590550	PERCENTAGE_HG38	20.4	HG38	PERCENTAGE	F21	Forearm
1076	F22_S71_L003	3324353	PERCENTAGE_HG38	24.11	HG38	PERCENTAGE	F22	Forearm
1077	F23_S79_L003	21444670	PERCENTAGE_HG38	64.96	HG38	PERCENTAGE	F23	Forearm
1078	F24_S87_L003	5811157	PERCENTAGE_HG38	43.09	HG38	PERCENTAGE	F24	Forearm
1079	F25_S95_L003	15793417	PERCENTAGE_HG38	41.74	HG38	PERCENTAGE	F25	Forearm
1080	F26_S8_L003	22426247	PERCENTAGE_HG38	8.71	HG38	PERCENTAGE	F26	Forearm
1081	F27_S16_L003	11579488	PERCENTAGE_HG38	73.02	HG38	PERCENTAGE	F27	Forearm
1082	F28_S24_L003	8618194	PERCENTAGE_HG38	17.92	HG38	PERCENTAGE	F28	Forearm
1083	F29_S29_L002	15733	PERCENTAGE_HG38	32.21	HG38	PERCENTAGE	F29	Forearm
1084	F2_S6_L003	25620420	PERCENTAGE_HG38	94.46	HG38	PERCENTAGE	F2	Forearm
1085	F2_S96_L002	16860136	PERCENTAGE_HG38	0.01	HG38	PERCENTAGE	F2	Forearm
1086	F30_S14_L002	16363	PERCENTAGE_HG38	84.73	HG38	PERCENTAGE	F30	Forearm
1087	F31_S94_L002	1237575	PERCENTAGE_HG38	13.54	HG38	PERCENTAGE	F31	Forearm
1088	F32_S79_L002	2291124	PERCENTAGE_HG38	71.12	HG38	PERCENTAGE	F32	Forearm
1089	F3_S14_L003	3628619	PERCENTAGE_HG38	21.83	HG38	PERCENTAGE	F3	Forearm
1090	F4_S22_L003	4564362	PERCENTAGE_HG38	35.07	HG38	PERCENTAGE	F4	Forearm
1091	F5_S30_L003	468739	PERCENTAGE_HG38	29.97	HG38	PERCENTAGE	F5	Forearm
1092	F6_S38_L003	530750	PERCENTAGE_HG38	56.89	HG38	PERCENTAGE	F6	Forearm
1093	F7_S46_L003	881905	PERCENTAGE_HG38	46.64	HG38	PERCENTAGE	F7	Forearm
1094	F8_S54_L003	478579	PERCENTAGE_HG38	17.14	HG38	PERCENTAGE	F8	Forearm
1095	F9_S62_L003	2189721	PERCENTAGE_HG38	52.26	HG38	PERCENTAGE	F9	Forearm
1096	N10D_S10_L003	26412249	PERCENTAGE_HG38	92.98	HG38	PERCENTAGE	N10	Nasal
1097	N11D_S11_L003	11819115	PERCENTAGE_HG38	97.37	HG38	PERCENTAGE	N11	Nasal
1098	N12D_S12_L003	8587880	PERCENTAGE_HG38	94.97	HG38	PERCENTAGE	N12	Nasal
1099	N13D_S13_L003	11102045	PERCENTAGE_HG38	96.9	HG38	PERCENTAGE	N13	Nasal
1100	N14D_S14_L003	12435328	PERCENTAGE_HG38	96.01	HG38	PERCENTAGE	N14	Nasal
1101	N15D_S15_L003	13595521	PERCENTAGE_HG38	85.28	HG38	PERCENTAGE	N15	Nasal
1102	N16D_S16_L003	18353422	PERCENTAGE_HG38	83.49	HG38	PERCENTAGE	N16	Nasal
1103	N17D_S17_L003	17580825	PERCENTAGE_HG38	80.1	HG38	PERCENTAGE	N17	Nasal
1104	N18D_S18_L003	20784990	PERCENTAGE_HG38	95.02	HG38	PERCENTAGE	N18	Nasal
1105	N19D_S19_L003	15299335	PERCENTAGE_HG38	85.55	HG38	PERCENTAGE	N19	Nasal
1106	N1D_S1_L003	14916105	PERCENTAGE_HG38	91.01	HG38	PERCENTAGE	N1	Nasal
1107	N20D_S20_L003	24615881	PERCENTAGE_HG38	96.45	HG38	PERCENTAGE	N20	Nasal
1108	N21D_S21_L003	17300064	PERCENTAGE_HG38	93.72	HG38	PERCENTAGE	N21	Nasal
1109	N22D_S22_L003	21716766	PERCENTAGE_HG38	95.55	HG38	PERCENTAGE	N22	Nasal
1110	N23D_S23_L003	21488343	PERCENTAGE_HG38	96.58	HG38	PERCENTAGE	N23	Nasal
1111	N24D_S24_L003	27500100	PERCENTAGE_HG38	96.92	HG38	PERCENTAGE	N24	Nasal
1112	N25D_S25_L003	15014826	PERCENTAGE_HG38	97.03	HG38	PERCENTAGE	N25	Nasal
1113	N26D_S26_L003	32756350	PERCENTAGE_HG38	97.16	HG38	PERCENTAGE	N26	Nasal
1114	N27D_S27_L003	29948175	PERCENTAGE_HG38	95.69	HG38	PERCENTAGE	N27	Nasal
1115	N28D_S28_L003	28731142	PERCENTAGE_HG38	94.83	HG38	PERCENTAGE	N28	Nasal
1116	N29_S52_L002	8044798	PERCENTAGE_HG38	83.6	HG38	PERCENTAGE	N29	Nasal
1117	N2D_S2_L003	19797055	PERCENTAGE_HG38	94.67	HG38	PERCENTAGE	N2	Nasal
1118	N30_S37_L002	6569501	PERCENTAGE_HG38	94.77	HG38	PERCENTAGE	N30	Nasal
1119	N31_S22_L002	21496056	PERCENTAGE_HG38	92.45	HG38	PERCENTAGE	N31	Nasal
1120	N32_S7_L002	16792456	PERCENTAGE_HG38	96.52	HG38	PERCENTAGE	N32	Nasal
1121	N3D_S3_L003	10471549	PERCENTAGE_HG38	86.03	HG38	PERCENTAGE	N3	Nasal
1122	N4D_S4_L003	28517906	PERCENTAGE_HG38	64.27	HG38	PERCENTAGE	N4	Nasal
1123	N5D_S5_L003	18105840	PERCENTAGE_HG38	75.28	HG38	PERCENTAGE	N5	Nasal
1124	N6D_S6_L003	25740095	PERCENTAGE_HG38	87.34	HG38	PERCENTAGE	N6	Nasal
1125	N7D_S7_L003	12516314	PERCENTAGE_HG38	88.84	HG38	PERCENTAGE	N7	Nasal
1126	N8D_S8_L003	16963154	PERCENTAGE_HG38	95.87	HG38	PERCENTAGE	N8	Nasal
1127	N9D_S9_L003	21139520	PERCENTAGE_HG38	90.8	HG38	PERCENTAGE	N9	Nasal
1128	O10D_S38_L003	16462007	PERCENTAGE_HG38	91.65	HG38	PERCENTAGE	O10	Oral
1129	O11D_S39_L003	19807160	PERCENTAGE_HG38	94.9	HG38	PERCENTAGE	O11	Oral
1130	O12D_S40_L003	23831146	PERCENTAGE_HG38	95.17	HG38	PERCENTAGE	O12	Oral
1131	O13D_S41_L003	27997585	PERCENTAGE_HG38	91.4	HG38	PERCENTAGE	O13	Oral
1132	O14D_S42_L003	22798414	PERCENTAGE_HG38	94.61	HG38	PERCENTAGE	O14	Oral
1133	O15D_S43_L003	20630811	PERCENTAGE_HG38	56.34	HG38	PERCENTAGE	O15	Oral
1134	O16D_S44_L003	31275431	PERCENTAGE_HG38	81.76	HG38	PERCENTAGE	O16	Oral
1135	O17D_S45_L003	14551244	PERCENTAGE_HG38	75.71	HG38	PERCENTAGE	O17	Oral
1136	O18D_S46_L003	22681955	PERCENTAGE_HG38	73.53	HG38	PERCENTAGE	O18	Oral
1137	O19D_S47_L003	23429646	PERCENTAGE_HG38	67.77	HG38	PERCENTAGE	O19	Oral
1138	O1D_S29_L003	26978543	PERCENTAGE_HG38	82.9	HG38	PERCENTAGE	O1	Oral
1139	O20D_S48_L003	22508910	PERCENTAGE_HG38	94.74	HG38	PERCENTAGE	O20	Oral
1140	O21D_S49_L003	12408709	PERCENTAGE_HG38	86.11	HG38	PERCENTAGE	O21	Oral
1141	O22D_S50_L003	15044568	PERCENTAGE_HG38	51.73	HG38	PERCENTAGE	O22	Oral
1142	O23D_S51_L003	18188515	PERCENTAGE_HG38	79.31	HG38	PERCENTAGE	O23	Oral
1143	O24D_S52_L003	25028510	PERCENTAGE_HG38	38.08	HG38	PERCENTAGE	O24	Oral
1144	O25D_S53_L003	24952070	PERCENTAGE_HG38	77.56	HG38	PERCENTAGE	O25	Oral
1145	O26D_S54_L003	18897087	PERCENTAGE_HG38	86.12	HG38	PERCENTAGE	O26	Oral
1146	O27D_S55_L003	34674990	PERCENTAGE_HG38	90.22	HG38	PERCENTAGE	O27	Oral
1147	O28D_S56_L003	25926332	PERCENTAGE_HG38	35.13	HG38	PERCENTAGE	O28	Oral
1148	O29_S60_L002	7429303	PERCENTAGE_HG38	80.57	HG38	PERCENTAGE	O29	Oral
1149	O2D_S30_L003	22773909	PERCENTAGE_HG38	95.51	HG38	PERCENTAGE	O2	Oral
1150	O30_S45_L002	7449383	PERCENTAGE_HG38	93.66	HG38	PERCENTAGE	O30	Oral
1151	O31_S30_L002	3005786	PERCENTAGE_HG38	77.54	HG38	PERCENTAGE	O31	Oral
1152	O32_S15_L002	20083544	PERCENTAGE_HG38	86.63	HG38	PERCENTAGE	O32	Oral
1153	O3D_S31_L003	24289286	PERCENTAGE_HG38	89.56	HG38	PERCENTAGE	O3	Oral
1154	O4D_S32_L003	28719690	PERCENTAGE_HG38	55.39	HG38	PERCENTAGE	O4	Oral
1155	O5D_S33_L003	31200508	PERCENTAGE_HG38	85.74	HG38	PERCENTAGE	O5	Oral
1156	O6D_S34_L003	17335605	PERCENTAGE_HG38	95.86	HG38	PERCENTAGE	O6	Oral
1157	O7D_S35_L003	23520862	PERCENTAGE_HG38	76.97	HG38	PERCENTAGE	O7	Oral
1158	O8D_S36_L003	23725608	PERCENTAGE_HG38	86.65	HG38	PERCENTAGE	O8	Oral
1159	O9D_S37_L003	12233940	PERCENTAGE_HG38	93.65	HG38	PERCENTAGE	O9	Oral
1160	P10_S36_L003	353208	PERCENTAGE_HG38	26.99	HG38	PERCENTAGE	P10	Nape of Neck
1161	P11_S44_L003	19885337	PERCENTAGE_HG38	82.9	HG38	PERCENTAGE	P11	Nape of Neck
1162	P12_S52_L003	1927	PERCENTAGE_HG38	27.82	HG38	PERCENTAGE	P12	Nape of Neck
1163	P13_S60_L003	7112986	PERCENTAGE_HG38	43.79	HG38	PERCENTAGE	P13	Nape of Neck
1164	P14_S68_L003	25989190	PERCENTAGE_HG38	54.77	HG38	PERCENTAGE	P14	Nape of Neck
1165	P15_S76_L003	46546593	PERCENTAGE_HG38	0.67	HG38	PERCENTAGE	P15	Nape of Neck
1166	P16_S84_L003	50060510	PERCENTAGE_HG38	0.93	HG38	PERCENTAGE	P16	Nape of Neck
1167	P17_S92_L003	33674282	PERCENTAGE_HG38	3.78	HG38	PERCENTAGE	P17	Nape of Neck
1168	P18_S5_L003	25348450	PERCENTAGE_HG38	1.1	HG38	PERCENTAGE	P18	Nape of Neck
1169	P19_S13_L003	38802975	PERCENTAGE_HG38	2.17	HG38	PERCENTAGE	P19	Nape of Neck
1170	P1_S59_L003	36047276	PERCENTAGE_HG38	40.59	HG38	PERCENTAGE	P1	Nape of Neck
1171	P20_S21_L003	23721949	PERCENTAGE_HG38	2.78	HG38	PERCENTAGE	P20	Nape of Neck
1172	P21_S29_L003	46351052	PERCENTAGE_HG38	1.78	HG38	PERCENTAGE	P21	Nape of Neck
1173	P22_S37_L003	23157572	PERCENTAGE_HG38	35.38	HG38	PERCENTAGE	P22	Nape of Neck
1174	P23_S45_L003	21843250	PERCENTAGE_HG38	8.82	HG38	PERCENTAGE	P23	Nape of Neck
1175	P24_S53_L003	38874240	PERCENTAGE_HG38	30.43	HG38	PERCENTAGE	P24	Nape of Neck
1176	P25_S61_L003	61312848	PERCENTAGE_HG38	19.07	HG38	PERCENTAGE	P25	Nape of Neck
1177	P26_S69_L003	20217382	PERCENTAGE_HG38	54.16	HG38	PERCENTAGE	P26	Nape of Neck
1178	P27_S77_L003	19229783	PERCENTAGE_HG38	22.19	HG38	PERCENTAGE	P27	Nape of Neck
1179	P28_S85_L003	36385538	PERCENTAGE_HG38	19.06	HG38	PERCENTAGE	P28	Nape of Neck
1180	P29_S21_L002	6763998	PERCENTAGE_HG38	81.61	HG38	PERCENTAGE	P29	Nape of Neck
1181	P2_S67_L003	33012497	PERCENTAGE_HG38	16.94	HG38	PERCENTAGE	P2	Nape of Neck
1182	P30_S6_L002	883351	PERCENTAGE_HG38	59.66	HG38	PERCENTAGE	P30	Nape of Neck
1183	P31_S86_L002	8042357	PERCENTAGE_HG38	3.29	HG38	PERCENTAGE	P31	Nape of Neck
1184	P32_S71_L002	6251932	PERCENTAGE_HG38	9.37	HG38	PERCENTAGE	P32	Nape of Neck
1185	P4_S83_L003	34583092	PERCENTAGE_HG38	11.77	HG38	PERCENTAGE	P4	Nape of Neck
1186	P5_S91_L003	33142174	PERCENTAGE_HG38	28.48	HG38	PERCENTAGE	P5	Nape of Neck
1187	P6_S4_L003	20048025	PERCENTAGE_HG38	42.54	HG38	PERCENTAGE	P6	Nape of Neck
1188	P7_S12_L003	35363885	PERCENTAGE_HG38	24.66	HG38	PERCENTAGE	P7	Nape of Neck
1189	P8_S20_L003	5043240	PERCENTAGE_HG38	72.42	HG38	PERCENTAGE	P8	Nape of Neck
1190	P9_S28_L003	62663	PERCENTAGE_HG38	56.75	HG38	PERCENTAGE	P9	Nape of Neck
1191	W10D_S149_L004	16370611	PERCENTAGE_HG38	23.9	HG38	PERCENTAGE	W10	Toe Web Space
1192	W11D_S150_L004	21415389	PERCENTAGE_HG38	25.35	HG38	PERCENTAGE	W11	Toe Web Space
1193	W12D_S151_L004	22771814	PERCENTAGE_HG38	7.66	HG38	PERCENTAGE	W12	Toe Web Space
1194	W13D_S152_L004	23838120	PERCENTAGE_HG38	5.63	HG38	PERCENTAGE	W13	Toe Web Space
1195	W14D_S153_L004	29188928	PERCENTAGE_HG38	67.08	HG38	PERCENTAGE	W14	Toe Web Space
1196	W15D_S154_L004	25289933	PERCENTAGE_HG38	30	HG38	PERCENTAGE	W15	Toe Web Space
1197	W16D_S155_L004	13581811	PERCENTAGE_HG38	21.48	HG38	PERCENTAGE	W16	Toe Web Space
1198	W17D_S156_L004	4125821	PERCENTAGE_HG38	34.85	HG38	PERCENTAGE	W17	Toe Web Space
1199	W18D_S157_L004	6053312	PERCENTAGE_HG38	8.54	HG38	PERCENTAGE	W18	Toe Web Space
1200	W19D_S158_L004	35356323	PERCENTAGE_HG38	53.96	HG38	PERCENTAGE	W19	Toe Web Space
1201	W1D_S140_L004	20799374	PERCENTAGE_HG38	44.02	HG38	PERCENTAGE	W1	Toe Web Space
1202	W20D_S159_L004	9445169	PERCENTAGE_HG38	29.36	HG38	PERCENTAGE	W20	Toe Web Space
1203	W21D_S160_L004	5115342	PERCENTAGE_HG38	40.91	HG38	PERCENTAGE	W21	Toe Web Space
1204	W22D_S161_L004	27813574	PERCENTAGE_HG38	72.79	HG38	PERCENTAGE	W22	Toe Web Space
1205	W23D_S162_L004	32997827	PERCENTAGE_HG38	48.87	HG38	PERCENTAGE	W23	Toe Web Space
1206	W24D_S163_L004	7758452	PERCENTAGE_HG38	15.55	HG38	PERCENTAGE	W24	Toe Web Space
1207	W25D_S164_L004	23158291	PERCENTAGE_HG38	6.42	HG38	PERCENTAGE	W25	Toe Web Space
1208	W26D_S165_L004	32088361	PERCENTAGE_HG38	27.19	HG38	PERCENTAGE	W26	Toe Web Space
1209	W27D_S166_L004	19752482	PERCENTAGE_HG38	9.24	HG38	PERCENTAGE	W27	Toe Web Space
1210	W28D_S167_L004	18442225	PERCENTAGE_HG38	34.58	HG38	PERCENTAGE	W28	Toe Web Space
1211	W29_S92_L002	9083506	PERCENTAGE_HG38	0.03	HG38	PERCENTAGE	W29	Toe Web Space
1212	W2D_S141_L004	18715200	PERCENTAGE_HG38	0.02	HG38	PERCENTAGE	W2	Toe Web Space
1213	W30_S77_L002	1094600	PERCENTAGE_HG38	69.59	HG38	PERCENTAGE	W30	Toe Web Space
1214	W31_S62_L002	237667	PERCENTAGE_HG38	18.68	HG38	PERCENTAGE	W31	Toe Web Space
1215	W32_S47_L002	2306481	PERCENTAGE_HG38	43.15	HG38	PERCENTAGE	W32	Toe Web Space
1216	W3D_S142_L004	26747645	PERCENTAGE_HG38	0.17	HG38	PERCENTAGE	W3	Toe Web Space
1217	W4D_S143_L004	16073283	PERCENTAGE_HG38	0.47	HG38	PERCENTAGE	W4	Toe Web Space
1218	W5D_S144_L004	12113805	PERCENTAGE_HG38	0.25	HG38	PERCENTAGE	W5	Toe Web Space
1219	W6D_S145_L004	27856023	PERCENTAGE_HG38	0.25	HG38	PERCENTAGE	W6	Toe Web Space
1220	W7D_S146_L004	14761371	PERCENTAGE_HG38	0.41	HG38	PERCENTAGE	W7	Toe Web Space
1221	W8D_S147_L004	12347429	PERCENTAGE_HG38	4.79	HG38	PERCENTAGE	W8	Toe Web Space
1222	W9D_S148_L004	17132984	PERCENTAGE_HG38	4.26	HG38	PERCENTAGE	W9	Toe Web Space
1223	Z10D_S121_L004	43878885	PERCENTAGE_HG38	2.03	HG38	PERCENTAGE	Z10	T-Zone
1224	Z11D_S122_L004	31018349	PERCENTAGE_HG38	65.22	HG38	PERCENTAGE	Z11	T-Zone
1225	Z12D_S123_L004	39888383	PERCENTAGE_HG38	51.44	HG38	PERCENTAGE	Z12	T-Zone
1226	Z13D_S124_L004	23974269	PERCENTAGE_HG38	94.16	HG38	PERCENTAGE	Z13	T-Zone
1227	Z14D_S125_L004	77488545	PERCENTAGE_HG38	93.92	HG38	PERCENTAGE	Z14	T-Zone
1228	Z15D_S126_L004	25330507	PERCENTAGE_HG38	28.21	HG38	PERCENTAGE	Z15	T-Zone
1229	Z16D_S127_L004	22557211	PERCENTAGE_HG38	32.54	HG38	PERCENTAGE	Z16	T-Zone
1230	Z17D_S128_L004	4215050	PERCENTAGE_HG38	32.7	HG38	PERCENTAGE	Z17	T-Zone
1231	Z18D_S129_L004	26925090	PERCENTAGE_HG38	18.03	HG38	PERCENTAGE	Z18	T-Zone
1232	Z19D_S130_L004	21410100	PERCENTAGE_HG38	13.1	HG38	PERCENTAGE	Z19	T-Zone
1233	Z1D_S112_L004	37325517	PERCENTAGE_HG38	20.22	HG38	PERCENTAGE	Z1	T-Zone
1234	Z20D_S131_L004	15868270	PERCENTAGE_HG38	10.18	HG38	PERCENTAGE	Z20	T-Zone
1235	Z21D_S132_L004	18445378	PERCENTAGE_HG38	10.92	HG38	PERCENTAGE	Z21	T-Zone
1236	Z22D_S133_L004	163610051	PERCENTAGE_HG38	44.89	HG38	PERCENTAGE	Z22	T-Zone
1237	Z23D_S134_L004	29843464	PERCENTAGE_HG38	26.49	HG38	PERCENTAGE	Z23	T-Zone
1238	Z24D_S135_L004	42608868	PERCENTAGE_HG38	50.03	HG38	PERCENTAGE	Z24	T-Zone
1239	Z25D_S136_L004	31162812	PERCENTAGE_HG38	83.1	HG38	PERCENTAGE	Z25	T-Zone
1240	Z26D_S137_L004	34649177	PERCENTAGE_HG38	50.88	HG38	PERCENTAGE	Z26	T-Zone
1241	Z27D_S138_L004	28136015	PERCENTAGE_HG38	67.77	HG38	PERCENTAGE	Z27	T-Zone
1242	Z28D_S139_L004	19246353	PERCENTAGE_HG38	51.67	HG38	PERCENTAGE	Z28	T-Zone
1243	Z29_S84_L002	13079185	PERCENTAGE_HG38	25.9	HG38	PERCENTAGE	Z29	T-Zone
1244	Z2D_S113_L004	47462453	PERCENTAGE_HG38	59.02	HG38	PERCENTAGE	Z2	T-Zone
1245	Z30_S69_L002	17848738	PERCENTAGE_HG38	84.29	HG38	PERCENTAGE	Z30	T-Zone
1246	Z31_S54_L002	5400848	PERCENTAGE_HG38	38.76	HG38	PERCENTAGE	Z31	T-Zone
1247	Z32_S39_L002	10366034	PERCENTAGE_HG38	72.02	HG38	PERCENTAGE	Z32	T-Zone
1248	Z3D_S114_L004	29443888	PERCENTAGE_HG38	6.06	HG38	PERCENTAGE	Z3	T-Zone
1249	Z4D_S115_L004	30401198	PERCENTAGE_HG38	38.01	HG38	PERCENTAGE	Z4	T-Zone
1250	Z5D_S116_L004	26002383	PERCENTAGE_HG38	42.55	HG38	PERCENTAGE	Z5	T-Zone
1251	Z6D_S117_L004	26087839	PERCENTAGE_HG38	58.9	HG38	PERCENTAGE	Z6	T-Zone
1252	Z7D_S118_L004	17102869	PERCENTAGE_HG38	21.78	HG38	PERCENTAGE	Z7	T-Zone
1253	Z8D_S119_L004	18064256	PERCENTAGE_HG38	86.32	HG38	PERCENTAGE	Z8	T-Zone
1254	Z9D_S120_L004	9690206	PERCENTAGE_HG38	94.63	HG38	PERCENTAGE	Z9	T-Zone

## Sheet: e1c
	SeqID	type	method	location	variable	value
1	A10	METAGENOMICS	XTREE -- BACTERIAL_MAGS	Armpit	aligned_read_counts	6.66009
2	A11	METAGENOMICS	XTREE -- BACTERIAL_MAGS	Armpit	aligned_read_counts	7.24397
3	A12	METAGENOMICS	XTREE -- BACTERIAL_MAGS	Armpit	aligned_read_counts	4.93619
4	A13	METAGENOMICS	XTREE -- BACTERIAL_MAGS	Armpit	aligned_read_counts	6.59222
5	A14	METAGENOMICS	XTREE -- BACTERIAL_MAGS	Armpit	aligned_read_counts	5.98313
6	A15	METAGENOMICS	XTREE -- BACTERIAL_MAGS	Armpit	aligned_read_counts	5.97131
7	A16	METAGENOMICS	XTREE -- BACTERIAL_MAGS	Armpit	aligned_read_counts	6.22021
8	A17	METAGENOMICS	XTREE -- BACTERIAL_MAGS	Armpit	aligned_read_counts	5.75472
9	A18	METAGENOMICS	XTREE -- BACTERIAL_MAGS	Armpit	aligned_read_counts	5.16037
10	A19	METAGENOMICS	XTREE -- BACTERIAL_MAGS	Armpit	aligned_read_counts	5.67952
11	A1	METAGENOMICS	XTREE -- BACTERIAL_MAGS	Armpit	aligned_read_counts	6.16605
12	A20	METAGENOMICS	XTREE -- BACTERIAL_MAGS	Armpit	aligned_read_counts	6.52425
13	A21	METAGENOMICS	XTREE -- BACTERIAL_MAGS	Armpit	aligned_read_counts	6.0491
14	A22	METAGENOMICS	XTREE -- BACTERIAL_MAGS	Armpit	aligned_read_counts	5.45013
15	A23	METAGENOMICS	XTREE -- BACTERIAL_MAGS	Armpit	aligned_read_counts	4.94403
16	A24	METAGENOMICS	XTREE -- BACTERIAL_MAGS	Armpit	aligned_read_counts	4.86525
17	A25	METAGENOMICS	XTREE -- BACTERIAL_MAGS	Armpit	aligned_read_counts	4.27418
18	A26	METAGENOMICS	XTREE -- BACTERIAL_MAGS	Armpit	aligned_read_counts	7.03886
19	A27	METAGENOMICS	XTREE -- BACTERIAL_MAGS	Armpit	aligned_read_counts	7.29149
20	A28	METAGENOMICS	XTREE -- BACTERIAL_MAGS	Armpit	aligned_read_counts	6.8414
21	A29	METAGENOMICS	XTREE -- BACTERIAL_MAGS	Armpit	aligned_read_counts	5.64546
22	A2	METAGENOMICS	XTREE -- BACTERIAL_MAGS	Armpit	aligned_read_counts	6.56967
23	A30	METAGENOMICS	XTREE -- BACTERIAL_MAGS	Armpit	aligned_read_counts	5.1138
24	A31	METAGENOMICS	XTREE -- BACTERIAL_MAGS	Armpit	aligned_read_counts	5.88547
25	A32	METAGENOMICS	XTREE -- BACTERIAL_MAGS	Armpit	aligned_read_counts	6.40272
26	A3	METAGENOMICS	XTREE -- BACTERIAL_MAGS	Armpit	aligned_read_counts	6.16382
27	A4	METAGENOMICS	XTREE -- BACTERIAL_MAGS	Armpit	aligned_read_counts	7.08935
28	A5	METAGENOMICS	XTREE -- BACTERIAL_MAGS	Armpit	aligned_read_counts	7.63515
29	A6	METAGENOMICS	XTREE -- BACTERIAL_MAGS	Armpit	aligned_read_counts	6.49712
30	A7	METAGENOMICS	XTREE -- BACTERIAL_MAGS	Armpit	aligned_read_counts	6.57982
31	A8	METAGENOMICS	XTREE -- BACTERIAL_MAGS	Armpit	aligned_read_counts	7.21667
32	A9	METAGENOMICS	XTREE -- BACTERIAL_MAGS	Armpit	aligned_read_counts	5.65918
33	B1	METAGENOMICS	XTREE -- BACTERIAL_MAGS	Belly Button	aligned_read_counts	8.15288
34	B10	METAGENOMICS	XTREE -- BACTERIAL_MAGS	Belly Button	aligned_read_counts	6.2809
35	B11	METAGENOMICS	XTREE -- BACTERIAL_MAGS	Belly Button	aligned_read_counts	6.27636
36	B12	METAGENOMICS	XTREE -- BACTERIAL_MAGS	Belly Button	aligned_read_counts	6.20215
37	B13	METAGENOMICS	XTREE -- BACTERIAL_MAGS	Belly Button	aligned_read_counts	6.85459
38	B14	METAGENOMICS	XTREE -- BACTERIAL_MAGS	Belly Button	aligned_read_counts	6.92706
39	B16	METAGENOMICS	XTREE -- BACTERIAL_MAGS	Belly Button	aligned_read_counts	7.91255
40	B17	METAGENOMICS	XTREE -- BACTERIAL_MAGS	Belly Button	aligned_read_counts	7.70939
41	B18	METAGENOMICS	XTREE -- BACTERIAL_MAGS	Belly Button	aligned_read_counts	7.42661
42	B19	METAGENOMICS	XTREE -- BACTERIAL_MAGS	Belly Button	aligned_read_counts	6.97307
43	B2	METAGENOMICS	XTREE -- BACTERIAL_MAGS	Belly Button	aligned_read_counts	7.7484
44	B20	METAGENOMICS	XTREE -- BACTERIAL_MAGS	Belly Button	aligned_read_counts	7.79872
45	B21	METAGENOMICS	XTREE -- BACTERIAL_MAGS	Belly Button	aligned_read_counts	7.51153
46	B22	METAGENOMICS	XTREE -- BACTERIAL_MAGS	Belly Button	aligned_read_counts	7.4353
47	B23	METAGENOMICS	XTREE -- BACTERIAL_MAGS	Belly Button	aligned_read_counts	7.35315
48	B24	METAGENOMICS	XTREE -- BACTERIAL_MAGS	Belly Button	aligned_read_counts	7.57106
49	B25	METAGENOMICS	XTREE -- BACTERIAL_MAGS	Belly Button	aligned_read_counts	6.84441
50	B26	METAGENOMICS	XTREE -- BACTERIAL_MAGS	Belly Button	aligned_read_counts	7.18866
51	B28	METAGENOMICS	XTREE -- BACTERIAL_MAGS	Belly Button	aligned_read_counts	7.0618
52	B29	METAGENOMICS	XTREE -- BACTERIAL_MAGS	Belly Button	aligned_read_counts	6.92112
53	B3	METAGENOMICS	XTREE -- BACTERIAL_MAGS	Belly Button	aligned_read_counts	7.57059
54	B30	METAGENOMICS	XTREE -- BACTERIAL_MAGS	Belly Button	aligned_read_counts	6.92963
55	B31	METAGENOMICS	XTREE -- BACTERIAL_MAGS	Belly Button	aligned_read_counts	6.99182
56	B32	METAGENOMICS	XTREE -- BACTERIAL_MAGS	Belly Button	aligned_read_counts	6.07091
57	B4	METAGENOMICS	XTREE -- BACTERIAL_MAGS	Belly Button	aligned_read_counts	7.959
58	B5	METAGENOMICS	XTREE -- BACTERIAL_MAGS	Belly Button	aligned_read_counts	7.34399
59	B6	METAGENOMICS	XTREE -- BACTERIAL_MAGS	Belly Button	aligned_read_counts	7.23318
60	B7	METAGENOMICS	XTREE -- BACTERIAL_MAGS	Belly Button	aligned_read_counts	8.0223
61	B9	METAGENOMICS	XTREE -- BACTERIAL_MAGS	Belly Button	aligned_read_counts	5.2575
62	C10	METAGENOMICS	XTREE -- BACTERIAL_MAGS	Gluteal Crease	aligned_read_counts	7.70474
63	C11	METAGENOMICS	XTREE -- BACTERIAL_MAGS	Gluteal Crease	aligned_read_counts	7.45676
64	C12	METAGENOMICS	XTREE -- BACTERIAL_MAGS	Gluteal Crease	aligned_read_counts	7.473
65	C13	METAGENOMICS	XTREE -- BACTERIAL_MAGS	Gluteal Crease	aligned_read_counts	7.51365
66	C14	METAGENOMICS	XTREE -- BACTERIAL_MAGS	Gluteal Crease	aligned_read_counts	7.83268
67	C15	METAGENOMICS	XTREE -- BACTERIAL_MAGS	Gluteal Crease	aligned_read_counts	6.73383
68	C16	METAGENOMICS	XTREE -- BACTERIAL_MAGS	Gluteal Crease	aligned_read_counts	7.18696
69	C17	METAGENOMICS	XTREE -- BACTERIAL_MAGS	Gluteal Crease	aligned_read_counts	7.20702
70	C19	METAGENOMICS	XTREE -- BACTERIAL_MAGS	Gluteal Crease	aligned_read_counts	7.17608
71	C1	METAGENOMICS	XTREE -- BACTERIAL_MAGS	Gluteal Crease	aligned_read_counts	7.24291
72	C20	METAGENOMICS	XTREE -- BACTERIAL_MAGS	Gluteal Crease	aligned_read_counts	7.08903
73	C21	METAGENOMICS	XTREE -- BACTERIAL_MAGS	Gluteal Crease	aligned_read_counts	6.65827
74	C22	METAGENOMICS	XTREE -- BACTERIAL_MAGS	Gluteal Crease	aligned_read_counts	8.38921
75	C23	METAGENOMICS	XTREE -- BACTERIAL_MAGS	Gluteal Crease	aligned_read_counts	7.56148
76	C24	METAGENOMICS	XTREE -- BACTERIAL_MAGS	Gluteal Crease	aligned_read_counts	7.08019
77	C25	METAGENOMICS	XTREE -- BACTERIAL_MAGS	Gluteal Crease	aligned_read_counts	6.9423
78	C26	METAGENOMICS	XTREE -- BACTERIAL_MAGS	Gluteal Crease	aligned_read_counts	7.26958
79	C27	METAGENOMICS	XTREE -- BACTERIAL_MAGS	Gluteal Crease	aligned_read_counts	7.01182
80	C28	METAGENOMICS	XTREE -- BACTERIAL_MAGS	Gluteal Crease	aligned_read_counts	7.12424
81	C29	METAGENOMICS	XTREE -- BACTERIAL_MAGS	Gluteal Crease	aligned_read_counts	6.45809
82	C2	METAGENOMICS	XTREE -- BACTERIAL_MAGS	Gluteal Crease	aligned_read_counts	7.65839
83	C30	METAGENOMICS	XTREE -- BACTERIAL_MAGS	Gluteal Crease	aligned_read_counts	6.63313
84	C31	METAGENOMICS	XTREE -- BACTERIAL_MAGS	Gluteal Crease	aligned_read_counts	5.43008
85	C32	METAGENOMICS	XTREE -- BACTERIAL_MAGS	Gluteal Crease	aligned_read_counts	6.36057
86	C3	METAGENOMICS	XTREE -- BACTERIAL_MAGS	Gluteal Crease	aligned_read_counts	7.81306
87	C4	METAGENOMICS	XTREE -- BACTERIAL_MAGS	Gluteal Crease	aligned_read_counts	7.76508
88	C5	METAGENOMICS	XTREE -- BACTERIAL_MAGS	Gluteal Crease	aligned_read_counts	7.36928
89	C6	METAGENOMICS	XTREE -- BACTERIAL_MAGS	Gluteal Crease	aligned_read_counts	7.33468
90	C7	METAGENOMICS	XTREE -- BACTERIAL_MAGS	Gluteal Crease	aligned_read_counts	7.66885
91	C8	METAGENOMICS	XTREE -- BACTERIAL_MAGS	Gluteal Crease	aligned_read_counts	7.38797
92	C9	METAGENOMICS	XTREE -- BACTERIAL_MAGS	Gluteal Crease	aligned_read_counts	6.57631
93	E10	METAGENOMICS	XTREE -- BACTERIAL_MAGS	Post-Auricular	aligned_read_counts	5.26066
94	E11	METAGENOMICS	XTREE -- BACTERIAL_MAGS	Post-Auricular	aligned_read_counts	5.2655
95	E12	METAGENOMICS	XTREE -- BACTERIAL_MAGS	Post-Auricular	aligned_read_counts	5.80968
96	E13	METAGENOMICS	XTREE -- BACTERIAL_MAGS	Post-Auricular	aligned_read_counts	5.61101
97	E14	METAGENOMICS	XTREE -- BACTERIAL_MAGS	Post-Auricular	aligned_read_counts	5.2352
98	E15	METAGENOMICS	XTREE -- BACTERIAL_MAGS	Post-Auricular	aligned_read_counts	7.64508
99	E16	METAGENOMICS	XTREE -- BACTERIAL_MAGS	Post-Auricular	aligned_read_counts	7.43883
100	E17	METAGENOMICS	XTREE -- BACTERIAL_MAGS	Post-Auricular	aligned_read_counts	7.65997
101	E18	METAGENOMICS	XTREE -- BACTERIAL_MAGS	Post-Auricular	aligned_read_counts	7.77692
102	E19	METAGENOMICS	XTREE -- BACTERIAL_MAGS	Post-Auricular	aligned_read_counts	7.55629
103	E1	METAGENOMICS	XTREE -- BACTERIAL_MAGS	Post-Auricular	aligned_read_counts	7.48966
104	E20	METAGENOMICS	XTREE -- BACTERIAL_MAGS	Post-Auricular	aligned_read_counts	7.79484
105	E21	METAGENOMICS	XTREE -- BACTERIAL_MAGS	Post-Auricular	aligned_read_counts	7.64148
106	E22	METAGENOMICS	XTREE -- BACTERIAL_MAGS	Post-Auricular	aligned_read_counts	7.48446
107	E23	METAGENOMICS	XTREE -- BACTERIAL_MAGS	Post-Auricular	aligned_read_counts	7.24194
108	E24	METAGENOMICS	XTREE -- BACTERIAL_MAGS	Post-Auricular	aligned_read_counts	7.1942
109	E25	METAGENOMICS	XTREE -- BACTERIAL_MAGS	Post-Auricular	aligned_read_counts	7.29933
110	E26	METAGENOMICS	XTREE -- BACTERIAL_MAGS	Post-Auricular	aligned_read_counts	7.39448
111	E27	METAGENOMICS	XTREE -- BACTERIAL_MAGS	Post-Auricular	aligned_read_counts	7.4952
112	E28	METAGENOMICS	XTREE -- BACTERIAL_MAGS	Post-Auricular	aligned_read_counts	7.61416
113	E29	METAGENOMICS	XTREE -- BACTERIAL_MAGS	Post-Auricular	aligned_read_counts	7.08043
114	E2	METAGENOMICS	XTREE -- BACTERIAL_MAGS	Post-Auricular	aligned_read_counts	6.96142
115	E30	METAGENOMICS	XTREE -- BACTERIAL_MAGS	Post-Auricular	aligned_read_counts	4.08174
116	E31	METAGENOMICS	XTREE -- BACTERIAL_MAGS	Post-Auricular	aligned_read_counts	6.98303
117	E32	METAGENOMICS	XTREE -- BACTERIAL_MAGS	Post-Auricular	aligned_read_counts	6.91823
118	E3	METAGENOMICS	XTREE -- BACTERIAL_MAGS	Post-Auricular	aligned_read_counts	7.35739
119	E4	METAGENOMICS	XTREE -- BACTERIAL_MAGS	Post-Auricular	aligned_read_counts	7.30719
120	E5	METAGENOMICS	XTREE -- BACTERIAL_MAGS	Post-Auricular	aligned_read_counts	7.34259
121	E6	METAGENOMICS	XTREE -- BACTERIAL_MAGS	Post-Auricular	aligned_read_counts	7.48145
122	E7	METAGENOMICS	XTREE -- BACTERIAL_MAGS	Post-Auricular	aligned_read_counts	7.29391
123	E8	METAGENOMICS	XTREE -- BACTERIAL_MAGS	Post-Auricular	aligned_read_counts	5.04298
124	E9	METAGENOMICS	XTREE -- BACTERIAL_MAGS	Post-Auricular	aligned_read_counts	4.72996
125	F1	METAGENOMICS	XTREE -- BACTERIAL_MAGS	Forearm	aligned_read_counts	6.5434
126	F10	METAGENOMICS	XTREE -- BACTERIAL_MAGS	Forearm	aligned_read_counts	5.1769
127	F11	METAGENOMICS	XTREE -- BACTERIAL_MAGS	Forearm	aligned_read_counts	6.30251
128	F12	METAGENOMICS	XTREE -- BACTERIAL_MAGS	Forearm	aligned_read_counts	6.02127
129	F13	METAGENOMICS	XTREE -- BACTERIAL_MAGS	Forearm	aligned_read_counts	4.88169
130	F14	METAGENOMICS	XTREE -- BACTERIAL_MAGS	Forearm	aligned_read_counts	6.46463
131	F15	METAGENOMICS	XTREE -- BACTERIAL_MAGS	Forearm	aligned_read_counts	7.01727
132	F16	METAGENOMICS	XTREE -- BACTERIAL_MAGS	Forearm	aligned_read_counts	6.79653
133	F17	METAGENOMICS	XTREE -- BACTERIAL_MAGS	Forearm	aligned_read_counts	6.53174
134	F18	METAGENOMICS	XTREE -- BACTERIAL_MAGS	Forearm	aligned_read_counts	6.43171
135	F19	METAGENOMICS	XTREE -- BACTERIAL_MAGS	Forearm	aligned_read_counts	7.14885
136	F2	METAGENOMICS	XTREE -- BACTERIAL_MAGS	Forearm	aligned_read_counts	7.46483
137	F20	METAGENOMICS	XTREE -- BACTERIAL_MAGS	Forearm	aligned_read_counts	6.61117
138	F21	METAGENOMICS	XTREE -- BACTERIAL_MAGS	Forearm	aligned_read_counts	6.88228
139	F22	METAGENOMICS	XTREE -- BACTERIAL_MAGS	Forearm	aligned_read_counts	6.54573
140	F23	METAGENOMICS	XTREE -- BACTERIAL_MAGS	Forearm	aligned_read_counts	6.86672
141	F24	METAGENOMICS	XTREE -- BACTERIAL_MAGS	Forearm	aligned_read_counts	6.40142
142	F25	METAGENOMICS	XTREE -- BACTERIAL_MAGS	Forearm	aligned_read_counts	7.07342
143	F26	METAGENOMICS	XTREE -- BACTERIAL_MAGS	Forearm	aligned_read_counts	7.53121
144	F27	METAGENOMICS	XTREE -- BACTERIAL_MAGS	Forearm	aligned_read_counts	6.46574
145	F28	METAGENOMICS	XTREE -- BACTERIAL_MAGS	Forearm	aligned_read_counts	7.06512
146	F29	METAGENOMICS	XTREE -- BACTERIAL_MAGS	Forearm	aligned_read_counts	3.9026
147	F3	METAGENOMICS	XTREE -- BACTERIAL_MAGS	Forearm	aligned_read_counts	6.56192
148	F31	METAGENOMICS	XTREE -- BACTERIAL_MAGS	Forearm	aligned_read_counts	6.23809
149	F32	METAGENOMICS	XTREE -- BACTERIAL_MAGS	Forearm	aligned_read_counts	5.71518
150	F4	METAGENOMICS	XTREE -- BACTERIAL_MAGS	Forearm	aligned_read_counts	6.66434
151	F5	METAGENOMICS	XTREE -- BACTERIAL_MAGS	Forearm	aligned_read_counts	5.6738
152	F6	METAGENOMICS	XTREE -- BACTERIAL_MAGS	Forearm	aligned_read_counts	5.45502
153	F7	METAGENOMICS	XTREE -- BACTERIAL_MAGS	Forearm	aligned_read_counts	5.74996
154	F8	METAGENOMICS	XTREE -- BACTERIAL_MAGS	Forearm	aligned_read_counts	5.47305
155	F9	METAGENOMICS	XTREE -- BACTERIAL_MAGS	Forearm	aligned_read_counts	5.84751
156	N10	METAGENOMICS	XTREE -- BACTERIAL_MAGS	Nasal	aligned_read_counts	6.31031
157	N11	METAGENOMICS	XTREE -- BACTERIAL_MAGS	Nasal	aligned_read_counts	4.09283
158	N12	METAGENOMICS	XTREE -- BACTERIAL_MAGS	Nasal	aligned_read_counts	5.56926
159	N13	METAGENOMICS	XTREE -- BACTERIAL_MAGS	Nasal	aligned_read_counts	4.9273
160	N14	METAGENOMICS	XTREE -- BACTERIAL_MAGS	Nasal	aligned_read_counts	5.51095
161	N15	METAGENOMICS	XTREE -- BACTERIAL_MAGS	Nasal	aligned_read_counts	6.39556
162	N16	METAGENOMICS	XTREE -- BACTERIAL_MAGS	Nasal	aligned_read_counts	6.61384
163	N17	METAGENOMICS	XTREE -- BACTERIAL_MAGS	Nasal	aligned_read_counts	6.67938
164	N18	METAGENOMICS	XTREE -- BACTERIAL_MAGS	Nasal	aligned_read_counts	5.9208
165	N19	METAGENOMICS	XTREE -- BACTERIAL_MAGS	Nasal	aligned_read_counts	6.48255
166	N1	METAGENOMICS	XTREE -- BACTERIAL_MAGS	Nasal	aligned_read_counts	6.15622
167	N20	METAGENOMICS	XTREE -- BACTERIAL_MAGS	Nasal	aligned_read_counts	5.61408
168	N21	METAGENOMICS	XTREE -- BACTERIAL_MAGS	Nasal	aligned_read_counts	5.9993
169	N22	METAGENOMICS	XTREE -- BACTERIAL_MAGS	Nasal	aligned_read_counts	5.57448
170	N23	METAGENOMICS	XTREE -- BACTERIAL_MAGS	Nasal	aligned_read_counts	5.35716
171	N24	METAGENOMICS	XTREE -- BACTERIAL_MAGS	Nasal	aligned_read_counts	5.19496
172	N25	METAGENOMICS	XTREE -- BACTERIAL_MAGS	Nasal	aligned_read_counts	4.81705
173	N26	METAGENOMICS	XTREE -- BACTERIAL_MAGS	Nasal	aligned_read_counts	4.93113
174	N27	METAGENOMICS	XTREE -- BACTERIAL_MAGS	Nasal	aligned_read_counts	5.8817
175	N28	METAGENOMICS	XTREE -- BACTERIAL_MAGS	Nasal	aligned_read_counts	6.02986
176	N29	METAGENOMICS	XTREE -- BACTERIAL_MAGS	Nasal	aligned_read_counts	5.00417
177	N2	METAGENOMICS	XTREE -- BACTERIAL_MAGS	Nasal	aligned_read_counts	5.90784
178	N30	METAGENOMICS	XTREE -- BACTERIAL_MAGS	Nasal	aligned_read_counts	5.44188
179	N31	METAGENOMICS	XTREE -- BACTERIAL_MAGS	Nasal	aligned_read_counts	5.5306
180	N32	METAGENOMICS	XTREE -- BACTERIAL_MAGS	Nasal	aligned_read_counts	5.26482
181	N3	METAGENOMICS	XTREE -- BACTERIAL_MAGS	Nasal	aligned_read_counts	6.26912
182	N4	METAGENOMICS	XTREE -- BACTERIAL_MAGS	Nasal	aligned_read_counts	7.1493
183	N5	METAGENOMICS	XTREE -- BACTERIAL_MAGS	Nasal	aligned_read_counts	6.79017
184	N6	METAGENOMICS	XTREE -- BACTERIAL_MAGS	Nasal	aligned_read_counts	6.61259
185	N7	METAGENOMICS	XTREE -- BACTERIAL_MAGS	Nasal	aligned_read_counts	6.19674
186	N8	METAGENOMICS	XTREE -- BACTERIAL_MAGS	Nasal	aligned_read_counts	5.66037
187	N9	METAGENOMICS	XTREE -- BACTERIAL_MAGS	Nasal	aligned_read_counts	6.35438
188	O10	METAGENOMICS	XTREE -- BACTERIAL_MAGS	Oral	aligned_read_counts	6.06608
189	O11	METAGENOMICS	XTREE -- BACTERIAL_MAGS	Oral	aligned_read_counts	5.73819
190	O12	METAGENOMICS	XTREE -- BACTERIAL_MAGS	Oral	aligned_read_counts	5.81085
191	O13	METAGENOMICS	XTREE -- BACTERIAL_MAGS	Oral	aligned_read_counts	6.16954
192	O14	METAGENOMICS	XTREE -- BACTERIAL_MAGS	Oral	aligned_read_counts	5.80658
193	O15	METAGENOMICS	XTREE -- BACTERIAL_MAGS	Oral	aligned_read_counts	7.1297
194	O16	METAGENOMICS	XTREE -- BACTERIAL_MAGS	Oral	aligned_read_counts	6.76021
195	O17	METAGENOMICS	XTREE -- BACTERIAL_MAGS	Oral	aligned_read_counts	6.70264
196	O18	METAGENOMICS	XTREE -- BACTERIAL_MAGS	Oral	aligned_read_counts	6.91019
197	O19	METAGENOMICS	XTREE -- BACTERIAL_MAGS	Oral	aligned_read_counts	7.01144
198	O1	METAGENOMICS	XTREE -- BACTERIAL_MAGS	Oral	aligned_read_counts	6.65256
199	O20	METAGENOMICS	XTREE -- BACTERIAL_MAGS	Oral	aligned_read_counts	5.75557
200	O21	METAGENOMICS	XTREE -- BACTERIAL_MAGS	Oral	aligned_read_counts	6.11124
201	O22	METAGENOMICS	XTREE -- BACTERIAL_MAGS	Oral	aligned_read_counts	6.92539
202	O23	METAGENOMICS	XTREE -- BACTERIAL_MAGS	Oral	aligned_read_counts	6.54969
203	O24	METAGENOMICS	XTREE -- BACTERIAL_MAGS	Oral	aligned_read_counts	7.32605
204	O25	METAGENOMICS	XTREE -- BACTERIAL_MAGS	Oral	aligned_read_counts	6.78657
205	O26	METAGENOMICS	XTREE -- BACTERIAL_MAGS	Oral	aligned_read_counts	6.44034
206	O27	METAGENOMICS	XTREE -- BACTERIAL_MAGS	Oral	aligned_read_counts	6.41627
207	O28	METAGENOMICS	XTREE -- BACTERIAL_MAGS	Oral	aligned_read_counts	7.26961
208	O29	METAGENOMICS	XTREE -- BACTERIAL_MAGS	Oral	aligned_read_counts	5.9615
209	O2	METAGENOMICS	XTREE -- BACTERIAL_MAGS	Oral	aligned_read_counts	5.50839
210	O30	METAGENOMICS	XTREE -- BACTERIAL_MAGS	Oral	aligned_read_counts	5.61067
211	O31	METAGENOMICS	XTREE -- BACTERIAL_MAGS	Oral	aligned_read_counts	5.01008
212	O32	METAGENOMICS	XTREE -- BACTERIAL_MAGS	Oral	aligned_read_counts	6.38213
213	O3	METAGENOMICS	XTREE -- BACTERIAL_MAGS	Oral	aligned_read_counts	6.15897
214	O4	METAGENOMICS	XTREE -- BACTERIAL_MAGS	Oral	aligned_read_counts	7.12265
215	O5	METAGENOMICS	XTREE -- BACTERIAL_MAGS	Oral	aligned_read_counts	6.67007
216	O6	METAGENOMICS	XTREE -- BACTERIAL_MAGS	Oral	aligned_read_counts	5.26054
217	O7	METAGENOMICS	XTREE -- BACTERIAL_MAGS	Oral	aligned_read_counts	6.86323
218	O8	METAGENOMICS	XTREE -- BACTERIAL_MAGS	Oral	aligned_read_counts	6.61324
219	O9	METAGENOMICS	XTREE -- BACTERIAL_MAGS	Oral	aligned_read_counts	5.76192
220	P1	METAGENOMICS	XTREE -- BACTERIAL_MAGS	Nape of Neck	aligned_read_counts	7.57278
221	P10	METAGENOMICS	XTREE -- BACTERIAL_MAGS	Nape of Neck	aligned_read_counts	5.40062
222	P11	METAGENOMICS	XTREE -- BACTERIAL_MAGS	Nape of Neck	aligned_read_counts	6.56904
223	P13	METAGENOMICS	XTREE -- BACTERIAL_MAGS	Nape of Neck	aligned_read_counts	6.70701
224	P14	METAGENOMICS	XTREE -- BACTERIAL_MAGS	Nape of Neck	aligned_read_counts	7.12494
225	P15	METAGENOMICS	XTREE -- BACTERIAL_MAGS	Nape of Neck	aligned_read_counts	7.9266
226	P16	METAGENOMICS	XTREE -- BACTERIAL_MAGS	Nape of Neck	aligned_read_counts	7.95632
227	P17	METAGENOMICS	XTREE -- BACTERIAL_MAGS	Nape of Neck	aligned_read_counts	7.75861
228	P18	METAGENOMICS	XTREE -- BACTERIAL_MAGS	Nape of Neck	aligned_read_counts	7.65514
229	P19	METAGENOMICS	XTREE -- BACTERIAL_MAGS	Nape of Neck	aligned_read_counts	7.83234
230	P2	METAGENOMICS	XTREE -- BACTERIAL_MAGS	Nape of Neck	aligned_read_counts	7.69254
231	P20	METAGENOMICS	XTREE -- BACTERIAL_MAGS	Nape of Neck	aligned_read_counts	7.6141
232	P21	METAGENOMICS	XTREE -- BACTERIAL_MAGS	Nape of Neck	aligned_read_counts	7.91586
233	P22	METAGENOMICS	XTREE -- BACTERIAL_MAGS	Nape of Neck	aligned_read_counts	7.32073
234	P23	METAGENOMICS	XTREE -- BACTERIAL_MAGS	Nape of Neck	aligned_read_counts	7.53238
235	P24	METAGENOMICS	XTREE -- BACTERIAL_MAGS	Nape of Neck	aligned_read_counts	7.66308
236	P25	METAGENOMICS	XTREE -- BACTERIAL_MAGS	Nape of Neck	aligned_read_counts	7.91248
237	P26	METAGENOMICS	XTREE -- BACTERIAL_MAGS	Nape of Neck	aligned_read_counts	7.07411
238	P27	METAGENOMICS	XTREE -- BACTERIAL_MAGS	Nape of Neck	aligned_read_counts	7.3774
239	P28	METAGENOMICS	XTREE -- BACTERIAL_MAGS	Nape of Neck	aligned_read_counts	7.71983
240	P29	METAGENOMICS	XTREE -- BACTERIAL_MAGS	Nape of Neck	aligned_read_counts	6.20548
241	P30	METAGENOMICS	XTREE -- BACTERIAL_MAGS	Nape of Neck	aligned_read_counts	5.58111
242	P31	METAGENOMICS	XTREE -- BACTERIAL_MAGS	Nape of Neck	aligned_read_counts	7.14039
243	P32	METAGENOMICS	XTREE -- BACTERIAL_MAGS	Nape of Neck	aligned_read_counts	7.00294
244	P4	METAGENOMICS	XTREE -- BACTERIAL_MAGS	Nape of Neck	aligned_read_counts	7.72804
245	P5	METAGENOMICS	XTREE -- BACTERIAL_MAGS	Nape of Neck	aligned_read_counts	7.6288
246	P6	METAGENOMICS	XTREE -- BACTERIAL_MAGS	Nape of Neck	aligned_read_counts	7.265
247	P7	METAGENOMICS	XTREE -- BACTERIAL_MAGS	Nape of Neck	aligned_read_counts	7.6596
248	P8	METAGENOMICS	XTREE -- BACTERIAL_MAGS	Nape of Neck	aligned_read_counts	6.11251
249	P9	METAGENOMICS	XTREE -- BACTERIAL_MAGS	Nape of Neck	aligned_read_counts	4.23404
250	W10	METAGENOMICS	XTREE -- BACTERIAL_MAGS	Toe Web Space	aligned_read_counts	7.0493
251	W11	METAGENOMICS	XTREE -- BACTERIAL_MAGS	Toe Web Space	aligned_read_counts	7.37735
252	W12	METAGENOMICS	XTREE -- BACTERIAL_MAGS	Toe Web Space	aligned_read_counts	7.52805
253	W13	METAGENOMICS	XTREE -- BACTERIAL_MAGS	Toe Web Space	aligned_read_counts	7.54413
254	W14	METAGENOMICS	XTREE -- BACTERIAL_MAGS	Toe Web Space	aligned_read_counts	6.82034
255	W15	METAGENOMICS	XTREE -- BACTERIAL_MAGS	Toe Web Space	aligned_read_counts	7.32643
256	W16	METAGENOMICS	XTREE -- BACTERIAL_MAGS	Toe Web Space	aligned_read_counts	7.21407
257	W17	METAGENOMICS	XTREE -- BACTERIAL_MAGS	Toe Web Space	aligned_read_counts	6.19356
258	W18	METAGENOMICS	XTREE -- BACTERIAL_MAGS	Toe Web Space	aligned_read_counts	6.83838
259	W19	METAGENOMICS	XTREE -- BACTERIAL_MAGS	Toe Web Space	aligned_read_counts	7.18046
260	W1	METAGENOMICS	XTREE -- BACTERIAL_MAGS	Toe Web Space	aligned_read_counts	7.24666
261	W20	METAGENOMICS	XTREE -- BACTERIAL_MAGS	Toe Web Space	aligned_read_counts	6.75753
262	W21	METAGENOMICS	XTREE -- BACTERIAL_MAGS	Toe Web Space	aligned_read_counts	6.07115
263	W22	METAGENOMICS	XTREE -- BACTERIAL_MAGS	Toe Web Space	aligned_read_counts	6.92971
264	W23	METAGENOMICS	XTREE -- BACTERIAL_MAGS	Toe Web Space	aligned_read_counts	7.23536
265	W24	METAGENOMICS	XTREE -- BACTERIAL_MAGS	Toe Web Space	aligned_read_counts	6.70402
266	W25	METAGENOMICS	XTREE -- BACTERIAL_MAGS	Toe Web Space	aligned_read_counts	7.5265
267	W26	METAGENOMICS	XTREE -- BACTERIAL_MAGS	Toe Web Space	aligned_read_counts	7.53719
268	W27	METAGENOMICS	XTREE -- BACTERIAL_MAGS	Toe Web Space	aligned_read_counts	7.20726
269	W28	METAGENOMICS	XTREE -- BACTERIAL_MAGS	Toe Web Space	aligned_read_counts	6.83895
270	W29	METAGENOMICS	XTREE -- BACTERIAL_MAGS	Toe Web Space	aligned_read_counts	7.19459
271	W2	METAGENOMICS	XTREE -- BACTERIAL_MAGS	Toe Web Space	aligned_read_counts	7.45791
272	W30	METAGENOMICS	XTREE -- BACTERIAL_MAGS	Toe Web Space	aligned_read_counts	5.38967
273	W31	METAGENOMICS	XTREE -- BACTERIAL_MAGS	Toe Web Space	aligned_read_counts	5.03589
274	W32	METAGENOMICS	XTREE -- BACTERIAL_MAGS	Toe Web Space	aligned_read_counts	6.13027
275	W3	METAGENOMICS	XTREE -- BACTERIAL_MAGS	Toe Web Space	aligned_read_counts	7.61057
276	W4	METAGENOMICS	XTREE -- BACTERIAL_MAGS	Toe Web Space	aligned_read_counts	7.43586
277	W5	METAGENOMICS	XTREE -- BACTERIAL_MAGS	Toe Web Space	aligned_read_counts	7.30779
278	W6	METAGENOMICS	XTREE -- BACTERIAL_MAGS	Toe Web Space	aligned_read_counts	7.64246
279	W7	METAGENOMICS	XTREE -- BACTERIAL_MAGS	Toe Web Space	aligned_read_counts	7.3375
280	W8	METAGENOMICS	XTREE -- BACTERIAL_MAGS	Toe Web Space	aligned_read_counts	7.16096
281	W9	METAGENOMICS	XTREE -- BACTERIAL_MAGS	Toe Web Space	aligned_read_counts	7.44008
282	Z10	METAGENOMICS	XTREE -- BACTERIAL_MAGS	T-Zone	aligned_read_counts	7.85555
283	Z11	METAGENOMICS	XTREE -- BACTERIAL_MAGS	T-Zone	aligned_read_counts	7.25179
284	Z12	METAGENOMICS	XTREE -- BACTERIAL_MAGS	T-Zone	aligned_read_counts	7.52561
285	Z13	METAGENOMICS	XTREE -- BACTERIAL_MAGS	T-Zone	aligned_read_counts	6.10702
286	Z14	METAGENOMICS	XTREE -- BACTERIAL_MAGS	T-Zone	aligned_read_counts	6.64978
287	Z15	METAGENOMICS	XTREE -- BACTERIAL_MAGS	T-Zone	aligned_read_counts	7.50553
288	Z16	METAGENOMICS	XTREE -- BACTERIAL_MAGS	T-Zone	aligned_read_counts	7.41664
289	Z17	METAGENOMICS	XTREE -- BACTERIAL_MAGS	T-Zone	aligned_read_counts	6.4815
290	Z18	METAGENOMICS	XTREE -- BACTERIAL_MAGS	T-Zone	aligned_read_counts	7.57097
291	Z19	METAGENOMICS	XTREE -- BACTERIAL_MAGS	T-Zone	aligned_read_counts	7.51816
292	Z1	METAGENOMICS	XTREE -- BACTERIAL_MAGS	T-Zone	aligned_read_counts	7.71626
293	Z20	METAGENOMICS	XTREE -- BACTERIAL_MAGS	T-Zone	aligned_read_counts	7.40472
294	Z21	METAGENOMICS	XTREE -- BACTERIAL_MAGS	T-Zone	aligned_read_counts	7.46516
295	Z23	METAGENOMICS	XTREE -- BACTERIAL_MAGS	T-Zone	aligned_read_counts	7.45924
296	Z24	METAGENOMICS	XTREE -- BACTERIAL_MAGS	T-Zone	aligned_read_counts	7.44311
297	Z25	METAGENOMICS	XTREE -- BACTERIAL_MAGS	T-Zone	aligned_read_counts	6.69764
298	Z26	METAGENOMICS	XTREE -- BACTERIAL_MAGS	T-Zone	aligned_read_counts	7.32639
299	Z27	METAGENOMICS	XTREE -- BACTERIAL_MAGS	T-Zone	aligned_read_counts	7.09839
300	Z28	METAGENOMICS	XTREE -- BACTERIAL_MAGS	T-Zone	aligned_read_counts	7.15264
301	Z29	METAGENOMICS	XTREE -- BACTERIAL_MAGS	T-Zone	aligned_read_counts	7.23091
302	Z2	METAGENOMICS	XTREE -- BACTERIAL_MAGS	T-Zone	aligned_read_counts	7.51718
303	Z30	METAGENOMICS	XTREE -- BACTERIAL_MAGS	T-Zone	aligned_read_counts	6.52195
304	Z31	METAGENOMICS	XTREE -- BACTERIAL_MAGS	T-Zone	aligned_read_counts	6.71041
305	Z32	METAGENOMICS	XTREE -- BACTERIAL_MAGS	T-Zone	aligned_read_counts	6.65089
306	Z3	METAGENOMICS	XTREE -- BACTERIAL_MAGS	T-Zone	aligned_read_counts	7.68788
307	Z4	METAGENOMICS	XTREE -- BACTERIAL_MAGS	T-Zone	aligned_read_counts	7.50241
308	Z5	METAGENOMICS	XTREE -- BACTERIAL_MAGS	T-Zone	aligned_read_counts	7.382
309	Z6	METAGENOMICS	XTREE -- BACTERIAL_MAGS	T-Zone	aligned_read_counts	7.2444
310	Z7	METAGENOMICS	XTREE -- BACTERIAL_MAGS	T-Zone	aligned_read_counts	7.34794
311	Z8	METAGENOMICS	XTREE -- BACTERIAL_MAGS	T-Zone	aligned_read_counts	6.55579
312	Z9	METAGENOMICS	XTREE -- BACTERIAL_MAGS	T-Zone	aligned_read_counts	5.56719
313	6809-CEM-0001	METATRANSCRIPTOMICS	XTREE -- BACTERIAL_MAGS	Nasal	aligned_read_counts	5.33858
314	6809-CEM-0002	METATRANSCRIPTOMICS	XTREE -- BACTERIAL_MAGS	Nasal	aligned_read_counts	5.64306
315	6809-CEM-0003	METATRANSCRIPTOMICS	XTREE -- BACTERIAL_MAGS	Nasal	aligned_read_counts	5.40829
316	6809-CEM-0004	METATRANSCRIPTOMICS	XTREE -- BACTERIAL_MAGS	Oral	aligned_read_counts	6.05164
317	6809-CEM-0005	METATRANSCRIPTOMICS	XTREE -- BACTERIAL_MAGS	Oral	aligned_read_counts	5.2288
318	6809-CEM-0006	METATRANSCRIPTOMICS	XTREE -- BACTERIAL_MAGS	T-Zone	aligned_read_counts	5.68542
319	6809-CEM-0007	METATRANSCRIPTOMICS	XTREE -- BACTERIAL_MAGS	T-Zone	aligned_read_counts	5.24063
320	6809-CEM-0008	METATRANSCRIPTOMICS	XTREE -- BACTERIAL_MAGS	T-Zone	aligned_read_counts	5.71918
321	6809-CEM-0009	METATRANSCRIPTOMICS	XTREE -- BACTERIAL_MAGS	Nasal	aligned_read_counts	5.49432
322	6809-CEM-0010	METATRANSCRIPTOMICS	XTREE -- BACTERIAL_MAGS	Nasal	aligned_read_counts	5.83042
323	6809-CEM-0011	METATRANSCRIPTOMICS	XTREE -- BACTERIAL_MAGS	Nasal	aligned_read_counts	6.29085
324	6809-CEM-0012	METATRANSCRIPTOMICS	XTREE -- BACTERIAL_MAGS	Oral	aligned_read_counts	5.63413
325	6809-CEM-0013	METATRANSCRIPTOMICS	XTREE -- BACTERIAL_MAGS	Oral	aligned_read_counts	5.79993
326	6809-CEM-0014	METATRANSCRIPTOMICS	XTREE -- BACTERIAL_MAGS	T-Zone	aligned_read_counts	4.94799
327	6809-CEM-0016	METATRANSCRIPTOMICS	XTREE -- BACTERIAL_MAGS	Nasal	aligned_read_counts	5.42982
328	6809-CEM-0017	METATRANSCRIPTOMICS	XTREE -- BACTERIAL_MAGS	Nasal	aligned_read_counts	5.84124
329	6809-CEM-0018	METATRANSCRIPTOMICS	XTREE -- BACTERIAL_MAGS	Nasal	aligned_read_counts	6.08461
330	6809-CEM-0019	METATRANSCRIPTOMICS	XTREE -- BACTERIAL_MAGS	Oral	aligned_read_counts	5.8731
331	6809-CEM-0020	METATRANSCRIPTOMICS	XTREE -- BACTERIAL_MAGS	Oral	aligned_read_counts	6.16949
332	6809-CEM-0021	METATRANSCRIPTOMICS	XTREE -- BACTERIAL_MAGS	T-Zone	aligned_read_counts	5.28673
333	6809-CEM-0022	METATRANSCRIPTOMICS	XTREE -- BACTERIAL_MAGS	T-Zone	aligned_read_counts	5.61163
334	6809-CEM-0023	METATRANSCRIPTOMICS	XTREE -- BACTERIAL_MAGS	Nasal	aligned_read_counts	5.78811
335	6809-CEM-0024	METATRANSCRIPTOMICS	XTREE -- BACTERIAL_MAGS	Nasal	aligned_read_counts	5.80138
336	6809-CEM-0025	METATRANSCRIPTOMICS	XTREE -- BACTERIAL_MAGS	Nasal	aligned_read_counts	5.38157
337	6809-CEM-0026	METATRANSCRIPTOMICS	XTREE -- BACTERIAL_MAGS	Oral	aligned_read_counts	5.50201
338	6809-CEM-0027	METATRANSCRIPTOMICS	XTREE -- BACTERIAL_MAGS	Oral	aligned_read_counts	6.22117
339	6809-CEM-0028	METATRANSCRIPTOMICS	XTREE -- BACTERIAL_MAGS	T-Zone	aligned_read_counts	5.57845
340	6809-CEM-0029	METATRANSCRIPTOMICS	XTREE -- BACTERIAL_MAGS	T-Zone	aligned_read_counts	5.98469
341	6809-CEM-0030	METATRANSCRIPTOMICS	XTREE -- BACTERIAL_MAGS	Nasal	aligned_read_counts	5.8542
342	6809-CEM-0031	METATRANSCRIPTOMICS	XTREE -- BACTERIAL_MAGS	Nasal	aligned_read_counts	5.53568
343	6809-CEM-0032	METATRANSCRIPTOMICS	XTREE -- BACTERIAL_MAGS	Oral	aligned_read_counts	6.30924
344	6809-CEM-0033	METATRANSCRIPTOMICS	XTREE -- BACTERIAL_MAGS	Oral	aligned_read_counts	5.98236
345	6809-CEM-0034	METATRANSCRIPTOMICS	XTREE -- BACTERIAL_MAGS	Oral	aligned_read_counts	6.54504
346	6809-CEM-0035	METATRANSCRIPTOMICS	XTREE -- BACTERIAL_MAGS	T-Zone	aligned_read_counts	5.3872
347	6809-CEM-0037	METATRANSCRIPTOMICS	XTREE -- BACTERIAL_MAGS	Nasal	aligned_read_counts	5.59396
348	6809-CEM-0038	METATRANSCRIPTOMICS	XTREE -- BACTERIAL_MAGS	Nasal	aligned_read_counts	5.24586
349	6809-CEM-0039	METATRANSCRIPTOMICS	XTREE -- BACTERIAL_MAGS	Oral	aligned_read_counts	4.78865
350	6809-CEM-0040	METATRANSCRIPTOMICS	XTREE -- BACTERIAL_MAGS	Oral	aligned_read_counts	5.98871
351	6809-CEM-0041	METATRANSCRIPTOMICS	XTREE -- BACTERIAL_MAGS	Oral	aligned_read_counts	6.41503
352	6809-CEM-0042	METATRANSCRIPTOMICS	XTREE -- BACTERIAL_MAGS	T-Zone	aligned_read_counts	5.34688
353	6809-CEM-0043	METATRANSCRIPTOMICS	XTREE -- BACTERIAL_MAGS	T-Zone	aligned_read_counts	5.82081
354	6809-CEM-0044	METATRANSCRIPTOMICS	XTREE -- BACTERIAL_MAGS	Nasal	aligned_read_counts	5.73721
355	6809-CEM-0045	METATRANSCRIPTOMICS	XTREE -- BACTERIAL_MAGS	Nasal	aligned_read_counts	5.27691
356	6809-CEM-0046	METATRANSCRIPTOMICS	XTREE -- BACTERIAL_MAGS	Oral	aligned_read_counts	5.75943
357	6809-CEM-0047	METATRANSCRIPTOMICS	XTREE -- BACTERIAL_MAGS	Oral	aligned_read_counts	5.93468
358	6809-CEM-0048	METATRANSCRIPTOMICS	XTREE -- BACTERIAL_MAGS	T-Zone	aligned_read_counts	5.82962
359	6809-CEM-0049	METATRANSCRIPTOMICS	XTREE -- BACTERIAL_MAGS	T-Zone	aligned_read_counts	5.26334
360	6809-CEM-0050	METATRANSCRIPTOMICS	XTREE -- BACTERIAL_MAGS	Nasal	aligned_read_counts	4.98656
361	6809-CEM-0051	METATRANSCRIPTOMICS	XTREE -- BACTERIAL_MAGS	Nasal	aligned_read_counts	5.49523
362	6809-CEM-0052	METATRANSCRIPTOMICS	XTREE -- BACTERIAL_MAGS	Oral	aligned_read_counts	5.4475
363	6809-CEM-0053	METATRANSCRIPTOMICS	XTREE -- BACTERIAL_MAGS	Oral	aligned_read_counts	6.15104
364	6809-CEM-0054	METATRANSCRIPTOMICS	XTREE -- BACTERIAL_MAGS	Oral	aligned_read_counts	5.64832
365	6809-CEM-0055	METATRANSCRIPTOMICS	XTREE -- BACTERIAL_MAGS	T-Zone	aligned_read_counts	5.28594
366	6809-CEM-0056	METATRANSCRIPTOMICS	XTREE -- BACTERIAL_MAGS	T-Zone	aligned_read_counts	5.3545
367	6809-CEM-0057	METATRANSCRIPTOMICS	XTREE -- BACTERIAL_MAGS	Nasal	aligned_read_counts	5.81157
368	6809-CEM-0058	METATRANSCRIPTOMICS	XTREE -- BACTERIAL_MAGS	Nasal	aligned_read_counts	5.6474
369	6809-CEM-0059	METATRANSCRIPTOMICS	XTREE -- BACTERIAL_MAGS	Oral	aligned_read_counts	6.31944
370	6809-CEM-0060	METATRANSCRIPTOMICS	XTREE -- BACTERIAL_MAGS	Oral	aligned_read_counts	4.98875
371	6809-CEM-0061	METATRANSCRIPTOMICS	XTREE -- BACTERIAL_MAGS	Oral	aligned_read_counts	6.1924
372	6809-CEM-0062	METATRANSCRIPTOMICS	XTREE -- BACTERIAL_MAGS	T-Zone	aligned_read_counts	5.32378
373	6809-CEM-0063	METATRANSCRIPTOMICS	XTREE -- BACTERIAL_MAGS	T-Zone	aligned_read_counts	4.87372
374	6809-CEM-0064	METATRANSCRIPTOMICS	XTREE -- BACTERIAL_MAGS	Nasal	aligned_read_counts	5.70797
375	6809-CEM-0065	METATRANSCRIPTOMICS	XTREE -- BACTERIAL_MAGS	Nasal	aligned_read_counts	5.23387
376	6809-CEM-0066	METATRANSCRIPTOMICS	XTREE -- BACTERIAL_MAGS	Oral	aligned_read_counts	5.89016
377	6809-CEM-0067	METATRANSCRIPTOMICS	XTREE -- BACTERIAL_MAGS	Oral	aligned_read_counts	5.62046
378	6809-CEM-0068	METATRANSCRIPTOMICS	XTREE -- BACTERIAL_MAGS	T-Zone	aligned_read_counts	5.63822
379	6809-CEM-0069	METATRANSCRIPTOMICS	XTREE -- BACTERIAL_MAGS	T-Zone	aligned_read_counts	5.184
380	6809-CEM-0070	METATRANSCRIPTOMICS	XTREE -- BACTERIAL_MAGS	T-Zone	aligned_read_counts	5.34442
381	6809-CEM-0071	METATRANSCRIPTOMICS	XTREE -- BACTERIAL_MAGS	Nasal	aligned_read_counts	5.81069
382	6809-CEM-0072	METATRANSCRIPTOMICS	XTREE -- BACTERIAL_MAGS	Nasal	aligned_read_counts	4.80539
383	6809-CEM-0073	METATRANSCRIPTOMICS	XTREE -- BACTERIAL_MAGS	Oral	aligned_read_counts	5.21362
384	6809-CEM-0074	METATRANSCRIPTOMICS	XTREE -- BACTERIAL_MAGS	Oral	aligned_read_counts	6.01528
385	6809-CEM-0075	METATRANSCRIPTOMICS	XTREE -- BACTERIAL_MAGS	T-Zone	aligned_read_counts	5.77396
386	6809-CEM-0076	METATRANSCRIPTOMICS	XTREE -- BACTERIAL_MAGS	T-Zone	aligned_read_counts	5.44563
387	6809-CEM-0077	METATRANSCRIPTOMICS	XTREE -- BACTERIAL_MAGS	T-Zone	aligned_read_counts	5.113
388	6809-CEM-0078	METATRANSCRIPTOMICS	XTREE -- BACTERIAL_MAGS	Nasal	aligned_read_counts	6.19163
389	6809-CEM-0079	METATRANSCRIPTOMICS	XTREE -- BACTERIAL_MAGS	Nasal	aligned_read_counts	5.03538
390	6809-CEM-0080	METATRANSCRIPTOMICS	XTREE -- BACTERIAL_MAGS	Oral	aligned_read_counts	6.33193
391	6809-CEM-0081	METATRANSCRIPTOMICS	XTREE -- BACTERIAL_MAGS	Oral	aligned_read_counts	6.28943
392	6809-CEM-0082	METATRANSCRIPTOMICS	XTREE -- BACTERIAL_MAGS	T-Zone	aligned_read_counts	5.66171
393	6809-CEM-0083	METATRANSCRIPTOMICS	XTREE -- BACTERIAL_MAGS	T-Zone	aligned_read_counts	5.68153
394	6809-CEM-0084	METATRANSCRIPTOMICS	XTREE -- BACTERIAL_MAGS	T-Zone	aligned_read_counts	4.82883
395	6809-CEM-0085	METATRANSCRIPTOMICS	XTREE -- BACTERIAL_MAGS	Nasal	aligned_read_counts	5.37508
396	6809-CEM-0091	METATRANSCRIPTOMICS	XTREE -- BACTERIAL_MAGS	Gluteal Crease	aligned_read_counts	5.95579
397	6809-CEM-0092	METATRANSCRIPTOMICS	XTREE -- BACTERIAL_MAGS	Gluteal Crease	aligned_read_counts	6.12248
398	6809-CEM-0093	METATRANSCRIPTOMICS	XTREE -- BACTERIAL_MAGS	Nasal	aligned_read_counts	5.7506
399	6809-CEM-0098	METATRANSCRIPTOMICS	XTREE -- BACTERIAL_MAGS	Gluteal Crease	aligned_read_counts	5.72788
400	6809-CEM-0099	METATRANSCRIPTOMICS	XTREE -- BACTERIAL_MAGS	Gluteal Crease	aligned_read_counts	6.10137
401	6809-CEM-0100	METATRANSCRIPTOMICS	XTREE -- BACTERIAL_MAGS	Gluteal Crease	aligned_read_counts	4.41782
402	6809-CEM-0101	METATRANSCRIPTOMICS	XTREE -- BACTERIAL_MAGS	Nasal	aligned_read_counts	5.64017
403	6809-CEM-0106	METATRANSCRIPTOMICS	XTREE -- BACTERIAL_MAGS	Gluteal Crease	aligned_read_counts	5.29384
404	6809-CEM-0108	METATRANSCRIPTOMICS	XTREE -- BACTERIAL_MAGS	Gluteal Crease	aligned_read_counts	4.2798
405	6809-CEM-0109	METATRANSCRIPTOMICS	XTREE -- BACTERIAL_MAGS	Nasal	aligned_read_counts	5.14264
406	6809-CEM-0114	METATRANSCRIPTOMICS	XTREE -- BACTERIAL_MAGS	Gluteal Crease	aligned_read_counts	5.58349
407	6809-CEM-0116	METATRANSCRIPTOMICS	XTREE -- BACTERIAL_MAGS	Gluteal Crease	aligned_read_counts	5.2323
408	6809-CEM-0117	METATRANSCRIPTOMICS	XTREE -- BACTERIAL_MAGS	Oral	aligned_read_counts	5.71576
409	6809-CEM-0122	METATRANSCRIPTOMICS	XTREE -- BACTERIAL_MAGS	Gluteal Crease	aligned_read_counts	5.6
410	6809-CEM-0123	METATRANSCRIPTOMICS	XTREE -- BACTERIAL_MAGS	Gluteal Crease	aligned_read_counts	5.53269
411	6809-CEM-0124	METATRANSCRIPTOMICS	XTREE -- BACTERIAL_MAGS	Gluteal Crease	aligned_read_counts	5.76589
412	6809-CEM-0125	METATRANSCRIPTOMICS	XTREE -- BACTERIAL_MAGS	Oral	aligned_read_counts	6.13008
413	6809-CEM-0130	METATRANSCRIPTOMICS	XTREE -- BACTERIAL_MAGS	Gluteal Crease	aligned_read_counts	4.96834
414	6809-CEM-0131	METATRANSCRIPTOMICS	XTREE -- BACTERIAL_MAGS	Gluteal Crease	aligned_read_counts	4.94542
415	6809-CEM-0132	METATRANSCRIPTOMICS	XTREE -- BACTERIAL_MAGS	Gluteal Crease	aligned_read_counts	4.67509
416	6809-CEM-0133	METATRANSCRIPTOMICS	XTREE -- BACTERIAL_MAGS	Oral	aligned_read_counts	5.31595
417	6809-CEM-0138	METATRANSCRIPTOMICS	XTREE -- BACTERIAL_MAGS	Gluteal Crease	aligned_read_counts	5.45781
418	6809-CEM-0140	METATRANSCRIPTOMICS	XTREE -- BACTERIAL_MAGS	Gluteal Crease	aligned_read_counts	4.52831
419	6809-CEM-0141	METATRANSCRIPTOMICS	XTREE -- BACTERIAL_MAGS	Oral	aligned_read_counts	5.88831
420	6809-CEM-0146	METATRANSCRIPTOMICS	XTREE -- BACTERIAL_MAGS	Gluteal Crease	aligned_read_counts	5.52098
421	6809-CEM-0147	METATRANSCRIPTOMICS	XTREE -- BACTERIAL_MAGS	Gluteal Crease	aligned_read_counts	4.7031
422	6809-CEM-0148	METATRANSCRIPTOMICS	XTREE -- BACTERIAL_MAGS	Post-Auricular	aligned_read_counts	5.92721
423	6809-CEM-0149	METATRANSCRIPTOMICS	XTREE -- BACTERIAL_MAGS	T-Zone	aligned_read_counts	5.4822
424	6809-CEM-0154	METATRANSCRIPTOMICS	XTREE -- BACTERIAL_MAGS	Gluteal Crease	aligned_read_counts	4.46861
425	6809-CEM-0155	METATRANSCRIPTOMICS	XTREE -- BACTERIAL_MAGS	Gluteal Crease	aligned_read_counts	5.71591
426	6809-CEM-0156	METATRANSCRIPTOMICS	XTREE -- BACTERIAL_MAGS	Post-Auricular	aligned_read_counts	5.95543
427	6809-CEM-0157	METATRANSCRIPTOMICS	XTREE -- BACTERIAL_MAGS	T-Zone	aligned_read_counts	5.57779
428	6809-CEM-0162	METATRANSCRIPTOMICS	XTREE -- BACTERIAL_MAGS	Gluteal Crease	aligned_read_counts	5.61218
429	6809-CEM-0163	METATRANSCRIPTOMICS	XTREE -- BACTERIAL_MAGS	Gluteal Crease	aligned_read_counts	5.49322
430	6809-CEM-0164	METATRANSCRIPTOMICS	XTREE -- BACTERIAL_MAGS	Post-Auricular	aligned_read_counts	5.70503
431	6809-CEM-0165	METATRANSCRIPTOMICS	XTREE -- BACTERIAL_MAGS	T-Zone	aligned_read_counts	5.65181
432	6809-CEM-0170	METATRANSCRIPTOMICS	XTREE -- BACTERIAL_MAGS	Gluteal Crease	aligned_read_counts	6.24706
433	6809-CEM-0171	METATRANSCRIPTOMICS	XTREE -- BACTERIAL_MAGS	Gluteal Crease	aligned_read_counts	5.26351
434	6809-CEM-0172	METATRANSCRIPTOMICS	XTREE -- BACTERIAL_MAGS	Post-Auricular	aligned_read_counts	5.56319
435	6809-CEM-0173	METATRANSCRIPTOMICS	XTREE -- BACTERIAL_MAGS	T-Zone	aligned_read_counts	5.88735
436	6809-CEM-0178	METATRANSCRIPTOMICS	XTREE -- BACTERIAL_MAGS	Gluteal Crease	aligned_read_counts	6.33203
437	6809-CEM-0181	METATRANSCRIPTOMICS	XTREE -- BACTERIAL_MAGS	Post-Auricular	aligned_read_counts	5.59198
438	6809-CEM-0182	METATRANSCRIPTOMICS	XTREE -- BACTERIAL_MAGS	Post-Auricular	aligned_read_counts	5.42722
439	6809-CEM-0183	METATRANSCRIPTOMICS	XTREE -- BACTERIAL_MAGS	Post-Auricular	aligned_read_counts	4.59631
440	6809-CEM-0185	METATRANSCRIPTOMICS	XTREE -- BACTERIAL_MAGS	Toe Web Space	aligned_read_counts	5.39227
441	6809-CEM-0186	METATRANSCRIPTOMICS	XTREE -- BACTERIAL_MAGS	Armpit	aligned_read_counts	4.75052
442	6809-CEM-0187	METATRANSCRIPTOMICS	XTREE -- BACTERIAL_MAGS	Armpit	aligned_read_counts	4.48333
443	6809-CEM-0188	METATRANSCRIPTOMICS	XTREE -- BACTERIAL_MAGS	Armpit	aligned_read_counts	4.50901
444	6809-CEM-0189	METATRANSCRIPTOMICS	XTREE -- BACTERIAL_MAGS	Post-Auricular	aligned_read_counts	5.78817
445	6809-CEM-0190	METATRANSCRIPTOMICS	XTREE -- BACTERIAL_MAGS	Post-Auricular	aligned_read_counts	5.26495
446	6809-CEM-0191	METATRANSCRIPTOMICS	XTREE -- BACTERIAL_MAGS	Post-Auricular	aligned_read_counts	5.7865
447	6809-CEM-0192	METATRANSCRIPTOMICS	XTREE -- BACTERIAL_MAGS	Toe Web Space	aligned_read_counts	5.30098
448	6809-CEM-0196	METATRANSCRIPTOMICS	XTREE -- BACTERIAL_MAGS	Armpit	aligned_read_counts	4.87168
449	6809-CEM-0197	METATRANSCRIPTOMICS	XTREE -- BACTERIAL_MAGS	Post-Auricular	aligned_read_counts	4.42091
450	6809-CEM-0198	METATRANSCRIPTOMICS	XTREE -- BACTERIAL_MAGS	Post-Auricular	aligned_read_counts	5.54193
451	6809-CEM-0199	METATRANSCRIPTOMICS	XTREE -- BACTERIAL_MAGS	Post-Auricular	aligned_read_counts	5.53982
452	6809-CEM-0200	METATRANSCRIPTOMICS	XTREE -- BACTERIAL_MAGS	Toe Web Space	aligned_read_counts	5.74066
453	6809-CEM-0201	METATRANSCRIPTOMICS	XTREE -- BACTERIAL_MAGS	Toe Web Space	aligned_read_counts	4.89049
454	6809-CEM-0202	METATRANSCRIPTOMICS	XTREE -- BACTERIAL_MAGS	Armpit	aligned_read_counts	4.47051
455	6809-CEM-0204	METATRANSCRIPTOMICS	XTREE -- BACTERIAL_MAGS	Armpit	aligned_read_counts	4.62267
456	6809-CEM-0206	METATRANSCRIPTOMICS	XTREE -- BACTERIAL_MAGS	Post-Auricular	aligned_read_counts	5.90884
457	6809-CEM-0207	METATRANSCRIPTOMICS	XTREE -- BACTERIAL_MAGS	Toe Web Space	aligned_read_counts	6.36303
458	6809-CEM-0208	METATRANSCRIPTOMICS	XTREE -- BACTERIAL_MAGS	Toe Web Space	aligned_read_counts	5.29956
459	6809-CEM-0209	METATRANSCRIPTOMICS	XTREE -- BACTERIAL_MAGS	Toe Web Space	aligned_read_counts	4.7801
460	6809-CEM-0210	METATRANSCRIPTOMICS	XTREE -- BACTERIAL_MAGS	Armpit	aligned_read_counts	4.58322
461	6809-CEM-0211	METATRANSCRIPTOMICS	XTREE -- BACTERIAL_MAGS	Armpit	aligned_read_counts	5.00703
462	6809-CEM-0213	METATRANSCRIPTOMICS	XTREE -- BACTERIAL_MAGS	Post-Auricular	aligned_read_counts	4.62314
463	6809-CEM-0214	METATRANSCRIPTOMICS	XTREE -- BACTERIAL_MAGS	Post-Auricular	aligned_read_counts	5.93068
464	6809-CEM-0215	METATRANSCRIPTOMICS	XTREE -- BACTERIAL_MAGS	Toe Web Space	aligned_read_counts	5.99757
465	6809-CEM-0216	METATRANSCRIPTOMICS	XTREE -- BACTERIAL_MAGS	Toe Web Space	aligned_read_counts	5.00957
466	6809-CEM-0219	METATRANSCRIPTOMICS	XTREE -- BACTERIAL_MAGS	Armpit	aligned_read_counts	4.52718
467	6809-CEM-0220	METATRANSCRIPTOMICS	XTREE -- BACTERIAL_MAGS	Armpit	aligned_read_counts	5.16759
468	6809-CEM-0221	METATRANSCRIPTOMICS	XTREE -- BACTERIAL_MAGS	Post-Auricular	aligned_read_counts	4.64321
469	6809-CEM-0222	METATRANSCRIPTOMICS	XTREE -- BACTERIAL_MAGS	Post-Auricular	aligned_read_counts	5.6917
470	6809-CEM-0223	METATRANSCRIPTOMICS	XTREE -- BACTERIAL_MAGS	Toe Web Space	aligned_read_counts	6.73234
471	6809-CEM-0225	METATRANSCRIPTOMICS	XTREE -- BACTERIAL_MAGS	Toe Web Space	aligned_read_counts	4.79598
472	6809-CEM-0226	METATRANSCRIPTOMICS	XTREE -- BACTERIAL_MAGS	Armpit	aligned_read_counts	4.56339
473	6809-CEM-0228	METATRANSCRIPTOMICS	XTREE -- BACTERIAL_MAGS	Armpit	aligned_read_counts	5.24811
474	6809-CEM-0229	METATRANSCRIPTOMICS	XTREE -- BACTERIAL_MAGS	Post-Auricular	aligned_read_counts	4.55557
475	6809-CEM-0230	METATRANSCRIPTOMICS	XTREE -- BACTERIAL_MAGS	Post-Auricular	aligned_read_counts	5.70498
476	6809-CEM-0231	METATRANSCRIPTOMICS	XTREE -- BACTERIAL_MAGS	Toe Web Space	aligned_read_counts	5.69255
477	6809-CEM-0232	METATRANSCRIPTOMICS	XTREE -- BACTERIAL_MAGS	Toe Web Space	aligned_read_counts	5.29671
478	6809-CEM-0233	METATRANSCRIPTOMICS	XTREE -- BACTERIAL_MAGS	Toe Web Space	aligned_read_counts	4.22181
479	6809-CEM-0234	METATRANSCRIPTOMICS	XTREE -- BACTERIAL_MAGS	Armpit	aligned_read_counts	5.16856
480	6809-CEM-0236	METATRANSCRIPTOMICS	XTREE -- BACTERIAL_MAGS	Armpit	aligned_read_counts	5.24608
481	6809-CEM-0237	METATRANSCRIPTOMICS	XTREE -- BACTERIAL_MAGS	Post-Auricular	aligned_read_counts	4.96356
482	6809-CEM-0238	METATRANSCRIPTOMICS	XTREE -- BACTERIAL_MAGS	Post-Auricular	aligned_read_counts	6.05931
483	6809-CEM-0239	METATRANSCRIPTOMICS	XTREE -- BACTERIAL_MAGS	Toe Web Space	aligned_read_counts	5.93392
484	6809-CEM-0241	METATRANSCRIPTOMICS	XTREE -- BACTERIAL_MAGS	Toe Web Space	aligned_read_counts	6.19701
485	6809-CEM-0244	METATRANSCRIPTOMICS	XTREE -- BACTERIAL_MAGS	Belly Button	aligned_read_counts	5.87221
486	6809-CEM-0245	METATRANSCRIPTOMICS	XTREE -- BACTERIAL_MAGS	Post-Auricular	aligned_read_counts	4.45942
487	6809-CEM-0246	METATRANSCRIPTOMICS	XTREE -- BACTERIAL_MAGS	Post-Auricular	aligned_read_counts	5.77223
488	6809-CEM-0247	METATRANSCRIPTOMICS	XTREE -- BACTERIAL_MAGS	Toe Web Space	aligned_read_counts	6.54494
489	6809-CEM-0249	METATRANSCRIPTOMICS	XTREE -- BACTERIAL_MAGS	Toe Web Space	aligned_read_counts	3.471
490	6809-CEM-0250	METATRANSCRIPTOMICS	XTREE -- BACTERIAL_MAGS	Armpit	aligned_read_counts	3.87552
491	6809-CEM-0252	METATRANSCRIPTOMICS	XTREE -- BACTERIAL_MAGS	Belly Button	aligned_read_counts	5.9306
492	6809-CEM-0253	METATRANSCRIPTOMICS	XTREE -- BACTERIAL_MAGS	Post-Auricular	aligned_read_counts	6.14757
493	6809-CEM-0254	METATRANSCRIPTOMICS	XTREE -- BACTERIAL_MAGS	Post-Auricular	aligned_read_counts	5.98818
494	6809-CEM-0255	METATRANSCRIPTOMICS	XTREE -- BACTERIAL_MAGS	Toe Web Space	aligned_read_counts	6.12121
495	6809-CEM-0257	METATRANSCRIPTOMICS	XTREE -- BACTERIAL_MAGS	Toe Web Space	aligned_read_counts	4.25049
496	6809-CEM-0258	METATRANSCRIPTOMICS	XTREE -- BACTERIAL_MAGS	Armpit	aligned_read_counts	5.62706
497	6809-CEM-0260	METATRANSCRIPTOMICS	XTREE -- BACTERIAL_MAGS	Belly Button	aligned_read_counts	5.26129
498	6809-CEM-0261	METATRANSCRIPTOMICS	XTREE -- BACTERIAL_MAGS	Post-Auricular	aligned_read_counts	6.09825
499	6809-CEM-0262	METATRANSCRIPTOMICS	XTREE -- BACTERIAL_MAGS	Post-Auricular	aligned_read_counts	5.72903
500	6809-CEM-0263	METATRANSCRIPTOMICS	XTREE -- BACTERIAL_MAGS	Toe Web Space	aligned_read_counts	5.61924
501	6809-CEM-0265	METATRANSCRIPTOMICS	XTREE -- BACTERIAL_MAGS	Toe Web Space	aligned_read_counts	4.82519
502	6809-CEM-0268	METATRANSCRIPTOMICS	XTREE -- BACTERIAL_MAGS	Belly Button	aligned_read_counts	5.57467
503	6809-CEM-0269	METATRANSCRIPTOMICS	XTREE -- BACTERIAL_MAGS	Post-Auricular	aligned_read_counts	5.71256
504	6809-CEM-0270	METATRANSCRIPTOMICS	XTREE -- BACTERIAL_MAGS	Post-Auricular	aligned_read_counts	5.72712
505	6809-CEM-0271	METATRANSCRIPTOMICS	XTREE -- BACTERIAL_MAGS	Toe Web Space	aligned_read_counts	6.00623
506	6809-CEM-0272	METATRANSCRIPTOMICS	XTREE -- BACTERIAL_MAGS	Toe Web Space	aligned_read_counts	4.80965
507	6809-CEM-0273	METATRANSCRIPTOMICS	XTREE -- BACTERIAL_MAGS	Armpit	aligned_read_counts	4.86453
508	6809-CEM-0274	METATRANSCRIPTOMICS	XTREE -- BACTERIAL_MAGS	Armpit	aligned_read_counts	5.45606
509	6809-CEM-0277	METATRANSCRIPTOMICS	XTREE -- BACTERIAL_MAGS	Belly Button	aligned_read_counts	5.08475
510	6809-CEM-0278	METATRANSCRIPTOMICS	XTREE -- BACTERIAL_MAGS	Belly Button	aligned_read_counts	6.00375
511	6809-CEM-0279	METATRANSCRIPTOMICS	XTREE -- BACTERIAL_MAGS	Belly Button	aligned_read_counts	5.52984
512	6809-CEM-0280	METATRANSCRIPTOMICS	XTREE -- BACTERIAL_MAGS	Nape of Neck	aligned_read_counts	4.21558
513	6809-CEM-0281	METATRANSCRIPTOMICS	XTREE -- BACTERIAL_MAGS	Nape of Neck	aligned_read_counts	4.85597
514	6809-CEM-0283	METATRANSCRIPTOMICS	XTREE -- BACTERIAL_MAGS	Forearm	aligned_read_counts	4.46529
515	6809-CEM-0284	METATRANSCRIPTOMICS	XTREE -- BACTERIAL_MAGS	Forearm	aligned_read_counts	5.6144
516	6809-CEM-0285	METATRANSCRIPTOMICS	XTREE -- BACTERIAL_MAGS	Belly Button	aligned_read_counts	6.20032
517	6809-CEM-0286	METATRANSCRIPTOMICS	XTREE -- BACTERIAL_MAGS	Belly Button	aligned_read_counts	5.95952
518	6809-CEM-0287	METATRANSCRIPTOMICS	XTREE -- BACTERIAL_MAGS	Belly Button	aligned_read_counts	6.41014
519	6809-CEM-0289	METATRANSCRIPTOMICS	XTREE -- BACTERIAL_MAGS	Nape of Neck	aligned_read_counts	5.2353
520	6809-CEM-0290	METATRANSCRIPTOMICS	XTREE -- BACTERIAL_MAGS	Forearm	aligned_read_counts	4.65623
521	6809-CEM-0291	METATRANSCRIPTOMICS	XTREE -- BACTERIAL_MAGS	Forearm	aligned_read_counts	4.81098
522	6809-CEM-0292	METATRANSCRIPTOMICS	XTREE -- BACTERIAL_MAGS	Forearm	aligned_read_counts	4.58144
523	6809-CEM-0293	METATRANSCRIPTOMICS	XTREE -- BACTERIAL_MAGS	Belly Button	aligned_read_counts	6.0731
524	6809-CEM-0294	METATRANSCRIPTOMICS	XTREE -- BACTERIAL_MAGS	Belly Button	aligned_read_counts	6.37219
525	6809-CEM-0295	METATRANSCRIPTOMICS	XTREE -- BACTERIAL_MAGS	Belly Button	aligned_read_counts	4.63945
526	6809-CEM-0296	METATRANSCRIPTOMICS	XTREE -- BACTERIAL_MAGS	Nape of Neck	aligned_read_counts	4.40812
527	6809-CEM-0297	METATRANSCRIPTOMICS	XTREE -- BACTERIAL_MAGS	Nape of Neck	aligned_read_counts	4.89538
528	6809-CEM-0298	METATRANSCRIPTOMICS	XTREE -- BACTERIAL_MAGS	Forearm	aligned_read_counts	4.70307
529	6809-CEM-0300	METATRANSCRIPTOMICS	XTREE -- BACTERIAL_MAGS	Forearm	aligned_read_counts	5.88814
530	6809-CEM-0301	METATRANSCRIPTOMICS	XTREE -- BACTERIAL_MAGS	Belly Button	aligned_read_counts	5.27574
531	6809-CEM-0302	METATRANSCRIPTOMICS	XTREE -- BACTERIAL_MAGS	Belly Button	aligned_read_counts	6.47716
532	6809-CEM-0303	METATRANSCRIPTOMICS	XTREE -- BACTERIAL_MAGS	Nape of Neck	aligned_read_counts	5.75138
533	6809-CEM-0305	METATRANSCRIPTOMICS	XTREE -- BACTERIAL_MAGS	Nape of Neck	aligned_read_counts	5.32713
534	6809-CEM-0306	METATRANSCRIPTOMICS	XTREE -- BACTERIAL_MAGS	Forearm	aligned_read_counts	4.62087
535	6809-CEM-0308	METATRANSCRIPTOMICS	XTREE -- BACTERIAL_MAGS	Forearm	aligned_read_counts	4.40926
536	6809-CEM-0309	METATRANSCRIPTOMICS	XTREE -- BACTERIAL_MAGS	Belly Button	aligned_read_counts	3.77466
537	6809-CEM-0310	METATRANSCRIPTOMICS	XTREE -- BACTERIAL_MAGS	Belly Button	aligned_read_counts	3.59748
538	6809-CEM-0311	METATRANSCRIPTOMICS	XTREE -- BACTERIAL_MAGS	Nape of Neck	aligned_read_counts	5.43407
539	6809-CEM-0313	METATRANSCRIPTOMICS	XTREE -- BACTERIAL_MAGS	Nape of Neck	aligned_read_counts	5.01013
540	6809-CEM-0314	METATRANSCRIPTOMICS	XTREE -- BACTERIAL_MAGS	Forearm	aligned_read_counts	4.42896
541	6809-CEM-0315	METATRANSCRIPTOMICS	XTREE -- BACTERIAL_MAGS	Forearm	aligned_read_counts	4.83122
542	6809-CEM-0317	METATRANSCRIPTOMICS	XTREE -- BACTERIAL_MAGS	Belly Button	aligned_read_counts	5.34679
543	6809-CEM-0318	METATRANSCRIPTOMICS	XTREE -- BACTERIAL_MAGS	Belly Button	aligned_read_counts	5.02233
544	6809-CEM-0319	METATRANSCRIPTOMICS	XTREE -- BACTERIAL_MAGS	Nape of Neck	aligned_read_counts	5.22831
545	6809-CEM-0320	METATRANSCRIPTOMICS	XTREE -- BACTERIAL_MAGS	Nape of Neck	aligned_read_counts	5.68208
546	6809-CEM-0321	METATRANSCRIPTOMICS	XTREE -- BACTERIAL_MAGS	Nape of Neck	aligned_read_counts	5.10672
547	6809-CEM-0323	METATRANSCRIPTOMICS	XTREE -- BACTERIAL_MAGS	Forearm	aligned_read_counts	4.83072
548	6809-CEM-0324	METATRANSCRIPTOMICS	XTREE -- BACTERIAL_MAGS	Forearm	aligned_read_counts	5.28399
549	6809-CEM-0325	METATRANSCRIPTOMICS	XTREE -- BACTERIAL_MAGS	Belly Button	aligned_read_counts	5.76997
550	6809-CEM-0327	METATRANSCRIPTOMICS	XTREE -- BACTERIAL_MAGS	Nape of Neck	aligned_read_counts	5.15504
551	6809-CEM-0328	METATRANSCRIPTOMICS	XTREE -- BACTERIAL_MAGS	Nape of Neck	aligned_read_counts	5.70934
552	6809-CEM-0329	METATRANSCRIPTOMICS	XTREE -- BACTERIAL_MAGS	Nape of Neck	aligned_read_counts	5.79171
553	6809-CEM-0331	METATRANSCRIPTOMICS	XTREE -- BACTERIAL_MAGS	Forearm	aligned_read_counts	4.61242
554	6809-CEM-0332	METATRANSCRIPTOMICS	XTREE -- BACTERIAL_MAGS	Forearm	aligned_read_counts	4.70545
555	6809-CEM-0333	METATRANSCRIPTOMICS	XTREE -- BACTERIAL_MAGS	Belly Button	aligned_read_counts	6.10177
556	6809-CEM-0334	METATRANSCRIPTOMICS	XTREE -- BACTERIAL_MAGS	Belly Button	aligned_read_counts	5.08095
557	6809-CEM-0335	METATRANSCRIPTOMICS	XTREE -- BACTERIAL_MAGS	Nape of Neck	aligned_read_counts	5.65463
558	6809-CEM-0336	METATRANSCRIPTOMICS	XTREE -- BACTERIAL_MAGS	Nape of Neck	aligned_read_counts	5.13708
559	6809-CEM-0337	METATRANSCRIPTOMICS	XTREE -- BACTERIAL_MAGS	Nape of Neck	aligned_read_counts	5.27446
560	6809-CEM-0339	METATRANSCRIPTOMICS	XTREE -- BACTERIAL_MAGS	Forearm	aligned_read_counts	4.51171
561	6809-CEM-0341	METATRANSCRIPTOMICS	XTREE -- BACTERIAL_MAGS	Belly Button	aligned_read_counts	6.24815
562	6809-CEM-0342	METATRANSCRIPTOMICS	XTREE -- BACTERIAL_MAGS	Belly Button	aligned_read_counts	5.39997
563	6809-CEM-0343	METATRANSCRIPTOMICS	XTREE -- BACTERIAL_MAGS	Nape of Neck	aligned_read_counts	5.16933
564	6809-CEM-0344	METATRANSCRIPTOMICS	XTREE -- BACTERIAL_MAGS	Nape of Neck	aligned_read_counts	5.5965
565	6809-CEM-0345	METATRANSCRIPTOMICS	XTREE -- BACTERIAL_MAGS	Nape of Neck	aligned_read_counts	4.74273
566	6809-CEM-0347	METATRANSCRIPTOMICS	XTREE -- BACTERIAL_MAGS	Forearm	aligned_read_counts	4.67504
567	6809-CEM-0349	METATRANSCRIPTOMICS	XTREE -- BACTERIAL_MAGS	Belly Button	aligned_read_counts	6.55139
568	6809-CEM-0350	METATRANSCRIPTOMICS	XTREE -- BACTERIAL_MAGS	Belly Button	aligned_read_counts	5.43564
569	6809-CEM-0351	METATRANSCRIPTOMICS	XTREE -- BACTERIAL_MAGS	Nape of Neck	aligned_read_counts	5.6079
570	6809-CEM-0352	METATRANSCRIPTOMICS	XTREE -- BACTERIAL_MAGS	Nape of Neck	aligned_read_counts	5.30903
571	6809-CEM-0353	METATRANSCRIPTOMICS	XTREE -- BACTERIAL_MAGS	Nape of Neck	aligned_read_counts	5.91518
572	6809-CEM-0354	METATRANSCRIPTOMICS	XTREE -- BACTERIAL_MAGS	Forearm	aligned_read_counts	4.45998
573	6809-CEM-0355	METATRANSCRIPTOMICS	XTREE -- BACTERIAL_MAGS	Forearm	aligned_read_counts	4.23078
574	6809-CEM-0357	METATRANSCRIPTOMICS	XTREE -- BACTERIAL_MAGS	Belly Button	aligned_read_counts	6.03196
575	6809-CEM-0358	METATRANSCRIPTOMICS	XTREE -- BACTERIAL_MAGS	Belly Button	aligned_read_counts	4.57002
576	6809-CEM-0360	METATRANSCRIPTOMICS	XTREE -- BACTERIAL_MAGS	Nape of Neck	aligned_read_counts	5.47655
577	6809-CEM-0361	METATRANSCRIPTOMICS	XTREE -- BACTERIAL_MAGS	Nape of Neck	aligned_read_counts	5.17262
578	6809-CEM-0363	METATRANSCRIPTOMICS	XTREE -- BACTERIAL_MAGS	Forearm	aligned_read_counts	4.22058
579	6809-CEM-0365	METATRANSCRIPTOMICS	XTREE -- BACTERIAL_MAGS	Belly Button	aligned_read_counts	6.22317
580	6809-CEM-0366	METATRANSCRIPTOMICS	XTREE -- BACTERIAL_MAGS	Belly Button	aligned_read_counts	5.80377
581	6809-CEM-0368	METATRANSCRIPTOMICS	XTREE -- BACTERIAL_MAGS	Nape of Neck	aligned_read_counts	5.95053
582	6809-CEM-0369	METATRANSCRIPTOMICS	XTREE -- BACTERIAL_MAGS	Forearm	aligned_read_counts	4.47018
583	A10	METAGENOMICS	XTREE -- GTDB	Armpit	aligned_read_counts	6.67729
584	A11	METAGENOMICS	XTREE -- GTDB	Armpit	aligned_read_counts	7.23024
585	A12	METAGENOMICS	XTREE -- GTDB	Armpit	aligned_read_counts	4.96741
586	A13	METAGENOMICS	XTREE -- GTDB	Armpit	aligned_read_counts	6.58857
587	A14	METAGENOMICS	XTREE -- GTDB	Armpit	aligned_read_counts	5.98012
588	A15	METAGENOMICS	XTREE -- GTDB	Armpit	aligned_read_counts	5.97622
589	A16	METAGENOMICS	XTREE -- GTDB	Armpit	aligned_read_counts	6.21975
590	A17	METAGENOMICS	XTREE -- GTDB	Armpit	aligned_read_counts	5.75482
591	A18	METAGENOMICS	XTREE -- GTDB	Armpit	aligned_read_counts	5.15374
592	A19	METAGENOMICS	XTREE -- GTDB	Armpit	aligned_read_counts	5.67181
593	A1	METAGENOMICS	XTREE -- GTDB	Armpit	aligned_read_counts	6.17274
594	A20	METAGENOMICS	XTREE -- GTDB	Armpit	aligned_read_counts	6.52684
595	A21	METAGENOMICS	XTREE -- GTDB	Armpit	aligned_read_counts	6.05427
596	A22	METAGENOMICS	XTREE -- GTDB	Armpit	aligned_read_counts	5.47053
597	A23	METAGENOMICS	XTREE -- GTDB	Armpit	aligned_read_counts	4.97671
598	A24	METAGENOMICS	XTREE -- GTDB	Armpit	aligned_read_counts	4.93821
599	A25	METAGENOMICS	XTREE -- GTDB	Armpit	aligned_read_counts	4.43646
600	A26	METAGENOMICS	XTREE -- GTDB	Armpit	aligned_read_counts	7.06413
601	A27	METAGENOMICS	XTREE -- GTDB	Armpit	aligned_read_counts	7.26399
602	A28	METAGENOMICS	XTREE -- GTDB	Armpit	aligned_read_counts	6.7121
603	A29	METAGENOMICS	XTREE -- GTDB	Armpit	aligned_read_counts	5.64773
604	A2	METAGENOMICS	XTREE -- GTDB	Armpit	aligned_read_counts	6.64614
605	A30	METAGENOMICS	XTREE -- GTDB	Armpit	aligned_read_counts	5.1463
606	A31	METAGENOMICS	XTREE -- GTDB	Armpit	aligned_read_counts	5.88007
607	A32	METAGENOMICS	XTREE -- GTDB	Armpit	aligned_read_counts	6.36535
608	A3	METAGENOMICS	XTREE -- GTDB	Armpit	aligned_read_counts	6.30069
609	A4	METAGENOMICS	XTREE -- GTDB	Armpit	aligned_read_counts	7.10796
610	A5	METAGENOMICS	XTREE -- GTDB	Armpit	aligned_read_counts	7.63871
611	A6	METAGENOMICS	XTREE -- GTDB	Armpit	aligned_read_counts	6.5179
612	A7	METAGENOMICS	XTREE -- GTDB	Armpit	aligned_read_counts	6.60422
613	A8	METAGENOMICS	XTREE -- GTDB	Armpit	aligned_read_counts	7.21227
614	A9	METAGENOMICS	XTREE -- GTDB	Armpit	aligned_read_counts	5.76106
615	B1	METAGENOMICS	XTREE -- GTDB	Belly Button	aligned_read_counts	7.99528
616	B10	METAGENOMICS	XTREE -- GTDB	Belly Button	aligned_read_counts	6.00416
617	B11	METAGENOMICS	XTREE -- GTDB	Belly Button	aligned_read_counts	6.18312
618	B12	METAGENOMICS	XTREE -- GTDB	Belly Button	aligned_read_counts	6.10077
619	B13	METAGENOMICS	XTREE -- GTDB	Belly Button	aligned_read_counts	6.74518
620	B14	METAGENOMICS	XTREE -- GTDB	Belly Button	aligned_read_counts	6.80363
621	B16	METAGENOMICS	XTREE -- GTDB	Belly Button	aligned_read_counts	7.73023
622	B17	METAGENOMICS	XTREE -- GTDB	Belly Button	aligned_read_counts	7.53524
623	B18	METAGENOMICS	XTREE -- GTDB	Belly Button	aligned_read_counts	7.29667
624	B19	METAGENOMICS	XTREE -- GTDB	Belly Button	aligned_read_counts	6.85823
625	B2	METAGENOMICS	XTREE -- GTDB	Belly Button	aligned_read_counts	7.64828
626	B20	METAGENOMICS	XTREE -- GTDB	Belly Button	aligned_read_counts	7.67291
627	B21	METAGENOMICS	XTREE -- GTDB	Belly Button	aligned_read_counts	7.35895
628	B22	METAGENOMICS	XTREE -- GTDB	Belly Button	aligned_read_counts	7.3932
629	B23	METAGENOMICS	XTREE -- GTDB	Belly Button	aligned_read_counts	7.34485
630	B24	METAGENOMICS	XTREE -- GTDB	Belly Button	aligned_read_counts	7.51818
631	B25	METAGENOMICS	XTREE -- GTDB	Belly Button	aligned_read_counts	6.83431
632	B26	METAGENOMICS	XTREE -- GTDB	Belly Button	aligned_read_counts	7.16297
633	B28	METAGENOMICS	XTREE -- GTDB	Belly Button	aligned_read_counts	7.09643
634	B29	METAGENOMICS	XTREE -- GTDB	Belly Button	aligned_read_counts	6.75749
635	B3	METAGENOMICS	XTREE -- GTDB	Belly Button	aligned_read_counts	7.45705
636	B30	METAGENOMICS	XTREE -- GTDB	Belly Button	aligned_read_counts	6.80585
637	B31	METAGENOMICS	XTREE -- GTDB	Belly Button	aligned_read_counts	6.71929
638	B32	METAGENOMICS	XTREE -- GTDB	Belly Button	aligned_read_counts	6.08457
639	B4	METAGENOMICS	XTREE -- GTDB	Belly Button	aligned_read_counts	7.86517
640	B5	METAGENOMICS	XTREE -- GTDB	Belly Button	aligned_read_counts	7.31209
641	B6	METAGENOMICS	XTREE -- GTDB	Belly Button	aligned_read_counts	7.14738
642	B7	METAGENOMICS	XTREE -- GTDB	Belly Button	aligned_read_counts	7.92955
643	B9	METAGENOMICS	XTREE -- GTDB	Belly Button	aligned_read_counts	5.13623
644	C10	METAGENOMICS	XTREE -- GTDB	Gluteal Crease	aligned_read_counts	7.63108
645	C11	METAGENOMICS	XTREE -- GTDB	Gluteal Crease	aligned_read_counts	7.39576
646	C12	METAGENOMICS	XTREE -- GTDB	Gluteal Crease	aligned_read_counts	7.44555
647	C13	METAGENOMICS	XTREE -- GTDB	Gluteal Crease	aligned_read_counts	7.48565
648	C14	METAGENOMICS	XTREE -- GTDB	Gluteal Crease	aligned_read_counts	7.66576
649	C15	METAGENOMICS	XTREE -- GTDB	Gluteal Crease	aligned_read_counts	6.74306
650	C16	METAGENOMICS	XTREE -- GTDB	Gluteal Crease	aligned_read_counts	7.21251
651	C17	METAGENOMICS	XTREE -- GTDB	Gluteal Crease	aligned_read_counts	7.14462
652	C19	METAGENOMICS	XTREE -- GTDB	Gluteal Crease	aligned_read_counts	7.14968
653	C1	METAGENOMICS	XTREE -- GTDB	Gluteal Crease	aligned_read_counts	7.18998
654	C20	METAGENOMICS	XTREE -- GTDB	Gluteal Crease	aligned_read_counts	7.2605
655	C21	METAGENOMICS	XTREE -- GTDB	Gluteal Crease	aligned_read_counts	6.67348
656	C22	METAGENOMICS	XTREE -- GTDB	Gluteal Crease	aligned_read_counts	8.26667
657	C23	METAGENOMICS	XTREE -- GTDB	Gluteal Crease	aligned_read_counts	7.54278
658	C24	METAGENOMICS	XTREE -- GTDB	Gluteal Crease	aligned_read_counts	7.03874
659	C25	METAGENOMICS	XTREE -- GTDB	Gluteal Crease	aligned_read_counts	6.89109
660	C26	METAGENOMICS	XTREE -- GTDB	Gluteal Crease	aligned_read_counts	7.24513
661	C27	METAGENOMICS	XTREE -- GTDB	Gluteal Crease	aligned_read_counts	6.97822
662	C28	METAGENOMICS	XTREE -- GTDB	Gluteal Crease	aligned_read_counts	7.07278
663	C29	METAGENOMICS	XTREE -- GTDB	Gluteal Crease	aligned_read_counts	6.44389
664	C2	METAGENOMICS	XTREE -- GTDB	Gluteal Crease	aligned_read_counts	7.57858
665	C30	METAGENOMICS	XTREE -- GTDB	Gluteal Crease	aligned_read_counts	6.5186
666	C31	METAGENOMICS	XTREE -- GTDB	Gluteal Crease	aligned_read_counts	5.44954
667	C32	METAGENOMICS	XTREE -- GTDB	Gluteal Crease	aligned_read_counts	6.3082
668	C3	METAGENOMICS	XTREE -- GTDB	Gluteal Crease	aligned_read_counts	7.74327
669	C4	METAGENOMICS	XTREE -- GTDB	Gluteal Crease	aligned_read_counts	7.71627
670	C5	METAGENOMICS	XTREE -- GTDB	Gluteal Crease	aligned_read_counts	7.29727
671	C6	METAGENOMICS	XTREE -- GTDB	Gluteal Crease	aligned_read_counts	7.27346
672	C7	METAGENOMICS	XTREE -- GTDB	Gluteal Crease	aligned_read_counts	7.63324
673	C8	METAGENOMICS	XTREE -- GTDB	Gluteal Crease	aligned_read_counts	7.34892
674	C9	METAGENOMICS	XTREE -- GTDB	Gluteal Crease	aligned_read_counts	6.60475
675	E10	METAGENOMICS	XTREE -- GTDB	Post-Auricular	aligned_read_counts	5.19455
676	E11	METAGENOMICS	XTREE -- GTDB	Post-Auricular	aligned_read_counts	5.25436
677	E12	METAGENOMICS	XTREE -- GTDB	Post-Auricular	aligned_read_counts	5.79701
678	E13	METAGENOMICS	XTREE -- GTDB	Post-Auricular	aligned_read_counts	5.56557
679	E14	METAGENOMICS	XTREE -- GTDB	Post-Auricular	aligned_read_counts	5.1901
680	E15	METAGENOMICS	XTREE -- GTDB	Post-Auricular	aligned_read_counts	7.59298
681	E16	METAGENOMICS	XTREE -- GTDB	Post-Auricular	aligned_read_counts	7.39044
682	E17	METAGENOMICS	XTREE -- GTDB	Post-Auricular	aligned_read_counts	7.63395
683	E18	METAGENOMICS	XTREE -- GTDB	Post-Auricular	aligned_read_counts	7.74738
684	E19	METAGENOMICS	XTREE -- GTDB	Post-Auricular	aligned_read_counts	7.52519
685	E1	METAGENOMICS	XTREE -- GTDB	Post-Auricular	aligned_read_counts	7.4453
686	E20	METAGENOMICS	XTREE -- GTDB	Post-Auricular	aligned_read_counts	7.76673
687	E21	METAGENOMICS	XTREE -- GTDB	Post-Auricular	aligned_read_counts	7.60783
688	E22	METAGENOMICS	XTREE -- GTDB	Post-Auricular	aligned_read_counts	7.34465
689	E23	METAGENOMICS	XTREE -- GTDB	Post-Auricular	aligned_read_counts	7.11639
690	E24	METAGENOMICS	XTREE -- GTDB	Post-Auricular	aligned_read_counts	7.14659
691	E25	METAGENOMICS	XTREE -- GTDB	Post-Auricular	aligned_read_counts	7.22787
692	E26	METAGENOMICS	XTREE -- GTDB	Post-Auricular	aligned_read_counts	7.32363
693	E27	METAGENOMICS	XTREE -- GTDB	Post-Auricular	aligned_read_counts	7.40398
694	E28	METAGENOMICS	XTREE -- GTDB	Post-Auricular	aligned_read_counts	7.56861
695	E29	METAGENOMICS	XTREE -- GTDB	Post-Auricular	aligned_read_counts	7.06459
696	E2	METAGENOMICS	XTREE -- GTDB	Post-Auricular	aligned_read_counts	6.92732
697	E30	METAGENOMICS	XTREE -- GTDB	Post-Auricular	aligned_read_counts	4.19156
698	E31	METAGENOMICS	XTREE -- GTDB	Post-Auricular	aligned_read_counts	6.96256
699	E32	METAGENOMICS	XTREE -- GTDB	Post-Auricular	aligned_read_counts	6.90593
700	E3	METAGENOMICS	XTREE -- GTDB	Post-Auricular	aligned_read_counts	7.27777
701	E4	METAGENOMICS	XTREE -- GTDB	Post-Auricular	aligned_read_counts	7.23755
702	E5	METAGENOMICS	XTREE -- GTDB	Post-Auricular	aligned_read_counts	7.30062
703	E6	METAGENOMICS	XTREE -- GTDB	Post-Auricular	aligned_read_counts	7.39115
704	E7	METAGENOMICS	XTREE -- GTDB	Post-Auricular	aligned_read_counts	7.24221
705	E8	METAGENOMICS	XTREE -- GTDB	Post-Auricular	aligned_read_counts	4.99023
706	E9	METAGENOMICS	XTREE -- GTDB	Post-Auricular	aligned_read_counts	4.78427
707	F1	METAGENOMICS	XTREE -- GTDB	Forearm	aligned_read_counts	6.62011
708	F10	METAGENOMICS	XTREE -- GTDB	Forearm	aligned_read_counts	5.39042
709	F11	METAGENOMICS	XTREE -- GTDB	Forearm	aligned_read_counts	6.32549
710	F12	METAGENOMICS	XTREE -- GTDB	Forearm	aligned_read_counts	6.0326
711	F13	METAGENOMICS	XTREE -- GTDB	Forearm	aligned_read_counts	4.94348
712	F14	METAGENOMICS	XTREE -- GTDB	Forearm	aligned_read_counts	6.55016
713	F15	METAGENOMICS	XTREE -- GTDB	Forearm	aligned_read_counts	7.00264
714	F16	METAGENOMICS	XTREE -- GTDB	Forearm	aligned_read_counts	6.79247
715	F17	METAGENOMICS	XTREE -- GTDB	Forearm	aligned_read_counts	6.53681
716	F18	METAGENOMICS	XTREE -- GTDB	Forearm	aligned_read_counts	6.41822
717	F19	METAGENOMICS	XTREE -- GTDB	Forearm	aligned_read_counts	7.12532
718	F2	METAGENOMICS	XTREE -- GTDB	Forearm	aligned_read_counts	7.4349
719	F20	METAGENOMICS	XTREE -- GTDB	Forearm	aligned_read_counts	6.6005
720	F21	METAGENOMICS	XTREE -- GTDB	Forearm	aligned_read_counts	6.89824
721	F22	METAGENOMICS	XTREE -- GTDB	Forearm	aligned_read_counts	6.48367
722	F23	METAGENOMICS	XTREE -- GTDB	Forearm	aligned_read_counts	6.94622
723	F24	METAGENOMICS	XTREE -- GTDB	Forearm	aligned_read_counts	6.55003
724	F25	METAGENOMICS	XTREE -- GTDB	Forearm	aligned_read_counts	7.10231
725	F26	METAGENOMICS	XTREE -- GTDB	Forearm	aligned_read_counts	7.49995
726	F27	METAGENOMICS	XTREE -- GTDB	Forearm	aligned_read_counts	6.49082
727	F28	METAGENOMICS	XTREE -- GTDB	Forearm	aligned_read_counts	6.98645
728	F29	METAGENOMICS	XTREE -- GTDB	Forearm	aligned_read_counts	3.95574
729	F3	METAGENOMICS	XTREE -- GTDB	Forearm	aligned_read_counts	6.56539
730	F30	METAGENOMICS	XTREE -- GTDB	Forearm	aligned_read_counts	2.90741
731	F31	METAGENOMICS	XTREE -- GTDB	Forearm	aligned_read_counts	6.20792
732	F32	METAGENOMICS	XTREE -- GTDB	Forearm	aligned_read_counts	5.75017
733	F4	METAGENOMICS	XTREE -- GTDB	Forearm	aligned_read_counts	6.64855
734	F5	METAGENOMICS	XTREE -- GTDB	Forearm	aligned_read_counts	5.66734
735	F6	METAGENOMICS	XTREE -- GTDB	Forearm	aligned_read_counts	5.46706
736	F7	METAGENOMICS	XTREE -- GTDB	Forearm	aligned_read_counts	5.78431
737	F8	METAGENOMICS	XTREE -- GTDB	Forearm	aligned_read_counts	5.55297
738	F9	METAGENOMICS	XTREE -- GTDB	Forearm	aligned_read_counts	6.10501
739	N10	METAGENOMICS	XTREE -- GTDB	Nasal	aligned_read_counts	6.18558
740	N11	METAGENOMICS	XTREE -- GTDB	Nasal	aligned_read_counts	4.11364
741	N12	METAGENOMICS	XTREE -- GTDB	Nasal	aligned_read_counts	5.52417
742	N13	METAGENOMICS	XTREE -- GTDB	Nasal	aligned_read_counts	4.90355
743	N14	METAGENOMICS	XTREE -- GTDB	Nasal	aligned_read_counts	5.37652
744	N15	METAGENOMICS	XTREE -- GTDB	Nasal	aligned_read_counts	6.37408
745	N16	METAGENOMICS	XTREE -- GTDB	Nasal	aligned_read_counts	6.58074
746	N17	METAGENOMICS	XTREE -- GTDB	Nasal	aligned_read_counts	6.65419
747	N18	METAGENOMICS	XTREE -- GTDB	Nasal	aligned_read_counts	5.88291
748	N19	METAGENOMICS	XTREE -- GTDB	Nasal	aligned_read_counts	6.45563
749	N1	METAGENOMICS	XTREE -- GTDB	Nasal	aligned_read_counts	6.12853
750	N20	METAGENOMICS	XTREE -- GTDB	Nasal	aligned_read_counts	5.61386
751	N21	METAGENOMICS	XTREE -- GTDB	Nasal	aligned_read_counts	5.95587
752	N22	METAGENOMICS	XTREE -- GTDB	Nasal	aligned_read_counts	5.68614
753	N23	METAGENOMICS	XTREE -- GTDB	Nasal	aligned_read_counts	5.34546
754	N24	METAGENOMICS	XTREE -- GTDB	Nasal	aligned_read_counts	5.23418
755	N25	METAGENOMICS	XTREE -- GTDB	Nasal	aligned_read_counts	4.88257
756	N26	METAGENOMICS	XTREE -- GTDB	Nasal	aligned_read_counts	5.00935
757	N27	METAGENOMICS	XTREE -- GTDB	Nasal	aligned_read_counts	5.91962
758	N28	METAGENOMICS	XTREE -- GTDB	Nasal	aligned_read_counts	6.02852
759	N29	METAGENOMICS	XTREE -- GTDB	Nasal	aligned_read_counts	5.12121
760	N2	METAGENOMICS	XTREE -- GTDB	Nasal	aligned_read_counts	5.85753
761	N30	METAGENOMICS	XTREE -- GTDB	Nasal	aligned_read_counts	5.36293
762	N31	METAGENOMICS	XTREE -- GTDB	Nasal	aligned_read_counts	5.57025
763	N32	METAGENOMICS	XTREE -- GTDB	Nasal	aligned_read_counts	5.29823
764	N3	METAGENOMICS	XTREE -- GTDB	Nasal	aligned_read_counts	6.22548
765	N4	METAGENOMICS	XTREE -- GTDB	Nasal	aligned_read_counts	7.11109
766	N5	METAGENOMICS	XTREE -- GTDB	Nasal	aligned_read_counts	6.75522
767	N6	METAGENOMICS	XTREE -- GTDB	Nasal	aligned_read_counts	6.56705
768	N7	METAGENOMICS	XTREE -- GTDB	Nasal	aligned_read_counts	6.20237
769	N8	METAGENOMICS	XTREE -- GTDB	Nasal	aligned_read_counts	5.25794
770	N9	METAGENOMICS	XTREE -- GTDB	Nasal	aligned_read_counts	6.2373
771	O10	METAGENOMICS	XTREE -- GTDB	Oral	aligned_read_counts	6.19925
772	O11	METAGENOMICS	XTREE -- GTDB	Oral	aligned_read_counts	5.89594
773	O12	METAGENOMICS	XTREE -- GTDB	Oral	aligned_read_counts	5.95624
774	O13	METAGENOMICS	XTREE -- GTDB	Oral	aligned_read_counts	6.44454
775	O14	METAGENOMICS	XTREE -- GTDB	Oral	aligned_read_counts	6.06057
776	O15	METAGENOMICS	XTREE -- GTDB	Oral	aligned_read_counts	7.18221
777	O16	METAGENOMICS	XTREE -- GTDB	Oral	aligned_read_counts	6.92763
778	O17	METAGENOMICS	XTREE -- GTDB	Oral	aligned_read_counts	6.75804
779	O18	METAGENOMICS	XTREE -- GTDB	Oral	aligned_read_counts	6.97522
780	O19	METAGENOMICS	XTREE -- GTDB	Oral	aligned_read_counts	7.08624
781	O1	METAGENOMICS	XTREE -- GTDB	Oral	aligned_read_counts	6.84211
782	O20	METAGENOMICS	XTREE -- GTDB	Oral	aligned_read_counts	5.98873
783	O21	METAGENOMICS	XTREE -- GTDB	Oral	aligned_read_counts	6.35108
784	O22	METAGENOMICS	XTREE -- GTDB	Oral	aligned_read_counts	7.08067
785	O23	METAGENOMICS	XTREE -- GTDB	Oral	aligned_read_counts	6.7379
786	O24	METAGENOMICS	XTREE -- GTDB	Oral	aligned_read_counts	7.43552
787	O25	METAGENOMICS	XTREE -- GTDB	Oral	aligned_read_counts	6.90931
788	O26	METAGENOMICS	XTREE -- GTDB	Oral	aligned_read_counts	6.55051
789	O27	METAGENOMICS	XTREE -- GTDB	Oral	aligned_read_counts	6.59911
790	O28	METAGENOMICS	XTREE -- GTDB	Oral	aligned_read_counts	7.46144
791	O29	METAGENOMICS	XTREE -- GTDB	Oral	aligned_read_counts	6.19246
792	O2	METAGENOMICS	XTREE -- GTDB	Oral	aligned_read_counts	5.80549
793	O30	METAGENOMICS	XTREE -- GTDB	Oral	aligned_read_counts	5.7496
794	O31	METAGENOMICS	XTREE -- GTDB	Oral	aligned_read_counts	5.26124
795	O32	METAGENOMICS	XTREE -- GTDB	Oral	aligned_read_counts	6.52647
796	O3	METAGENOMICS	XTREE -- GTDB	Oral	aligned_read_counts	6.44721
797	O4	METAGENOMICS	XTREE -- GTDB	Oral	aligned_read_counts	7.31124
798	O5	METAGENOMICS	XTREE -- GTDB	Oral	aligned_read_counts	6.80539
799	O6	METAGENOMICS	XTREE -- GTDB	Oral	aligned_read_counts	5.62916
800	O7	METAGENOMICS	XTREE -- GTDB	Oral	aligned_read_counts	6.94399
801	O8	METAGENOMICS	XTREE -- GTDB	Oral	aligned_read_counts	6.66196
802	O9	METAGENOMICS	XTREE -- GTDB	Oral	aligned_read_counts	5.90964
803	P1	METAGENOMICS	XTREE -- GTDB	Nape of Neck	aligned_read_counts	7.53139
804	P10	METAGENOMICS	XTREE -- GTDB	Nape of Neck	aligned_read_counts	5.38132
805	P11	METAGENOMICS	XTREE -- GTDB	Nape of Neck	aligned_read_counts	6.5739
806	P12	METAGENOMICS	XTREE -- GTDB	Nape of Neck	aligned_read_counts	2.98945
807	P13	METAGENOMICS	XTREE -- GTDB	Nape of Neck	aligned_read_counts	6.68677
808	P14	METAGENOMICS	XTREE -- GTDB	Nape of Neck	aligned_read_counts	7.09637
809	P15	METAGENOMICS	XTREE -- GTDB	Nape of Neck	aligned_read_counts	7.85882
810	P16	METAGENOMICS	XTREE -- GTDB	Nape of Neck	aligned_read_counts	7.88635
811	P17	METAGENOMICS	XTREE -- GTDB	Nape of Neck	aligned_read_counts	7.73634
812	P18	METAGENOMICS	XTREE -- GTDB	Nape of Neck	aligned_read_counts	7.62501
813	P19	METAGENOMICS	XTREE -- GTDB	Nape of Neck	aligned_read_counts	7.79439
814	P2	METAGENOMICS	XTREE -- GTDB	Nape of Neck	aligned_read_counts	7.66542
815	P20	METAGENOMICS	XTREE -- GTDB	Nape of Neck	aligned_read_counts	7.59321
816	P21	METAGENOMICS	XTREE -- GTDB	Nape of Neck	aligned_read_counts	7.88828
817	P22	METAGENOMICS	XTREE -- GTDB	Nape of Neck	aligned_read_counts	7.30905
818	P23	METAGENOMICS	XTREE -- GTDB	Nape of Neck	aligned_read_counts	7.50575
819	P24	METAGENOMICS	XTREE -- GTDB	Nape of Neck	aligned_read_counts	7.63347
820	P25	METAGENOMICS	XTREE -- GTDB	Nape of Neck	aligned_read_counts	7.89648
821	P26	METAGENOMICS	XTREE -- GTDB	Nape of Neck	aligned_read_counts	7.10143
822	P27	METAGENOMICS	XTREE -- GTDB	Nape of Neck	aligned_read_counts	7.35523
823	P28	METAGENOMICS	XTREE -- GTDB	Nape of Neck	aligned_read_counts	7.67623
824	P29	METAGENOMICS	XTREE -- GTDB	Nape of Neck	aligned_read_counts	6.21124
825	P30	METAGENOMICS	XTREE -- GTDB	Nape of Neck	aligned_read_counts	5.61543
826	P31	METAGENOMICS	XTREE -- GTDB	Nape of Neck	aligned_read_counts	7.1185
827	P32	METAGENOMICS	XTREE -- GTDB	Nape of Neck	aligned_read_counts	6.97593
828	P4	METAGENOMICS	XTREE -- GTDB	Nape of Neck	aligned_read_counts	7.65099
829	P5	METAGENOMICS	XTREE -- GTDB	Nape of Neck	aligned_read_counts	7.54312
830	P6	METAGENOMICS	XTREE -- GTDB	Nape of Neck	aligned_read_counts	7.23754
831	P7	METAGENOMICS	XTREE -- GTDB	Nape of Neck	aligned_read_counts	7.6371
832	P8	METAGENOMICS	XTREE -- GTDB	Nape of Neck	aligned_read_counts	6.1047
833	P9	METAGENOMICS	XTREE -- GTDB	Nape of Neck	aligned_read_counts	4.17327
834	SPX_04	METAGENOMICS	XTREE -- GTDB	Stool	aligned_read_counts	7.27696
835	SPX_16	METAGENOMICS	XTREE -- GTDB	Stool	aligned_read_counts	7.26093
836	SPX_27	METAGENOMICS	XTREE -- GTDB	Stool	aligned_read_counts	7.27554
837	SPX_37	METAGENOMICS	XTREE -- GTDB	Stool	aligned_read_counts	7.2773
838	SPX_49	METAGENOMICS	XTREE -- GTDB	Stool	aligned_read_counts	7.32601
839	SPX_51	METAGENOMICS	XTREE -- GTDB	Stool	aligned_read_counts	7.21419
840	SPX_66	METAGENOMICS	XTREE -- GTDB	Stool	aligned_read_counts	7.25523
841	SPX_78	METAGENOMICS	XTREE -- GTDB	Stool	aligned_read_counts	7.2458
842	W10	METAGENOMICS	XTREE -- GTDB	Toe Web Space	aligned_read_counts	7.09115
843	W11	METAGENOMICS	XTREE -- GTDB	Toe Web Space	aligned_read_counts	7.33374
844	W12	METAGENOMICS	XTREE -- GTDB	Toe Web Space	aligned_read_counts	7.48444
845	W13	METAGENOMICS	XTREE -- GTDB	Toe Web Space	aligned_read_counts	7.4945
846	W14	METAGENOMICS	XTREE -- GTDB	Toe Web Space	aligned_read_counts	6.91924
847	W15	METAGENOMICS	XTREE -- GTDB	Toe Web Space	aligned_read_counts	7.34202
848	W16	METAGENOMICS	XTREE -- GTDB	Toe Web Space	aligned_read_counts	7.18116
849	W17	METAGENOMICS	XTREE -- GTDB	Toe Web Space	aligned_read_counts	6.27779
850	W18	METAGENOMICS	XTREE -- GTDB	Toe Web Space	aligned_read_counts	6.83573
851	W19	METAGENOMICS	XTREE -- GTDB	Toe Web Space	aligned_read_counts	7.16528
852	W1	METAGENOMICS	XTREE -- GTDB	Toe Web Space	aligned_read_counts	7.06072
853	W20	METAGENOMICS	XTREE -- GTDB	Toe Web Space	aligned_read_counts	6.79856
854	W21	METAGENOMICS	XTREE -- GTDB	Toe Web Space	aligned_read_counts	6.13762
855	W22	METAGENOMICS	XTREE -- GTDB	Toe Web Space	aligned_read_counts	6.89495
856	W23	METAGENOMICS	XTREE -- GTDB	Toe Web Space	aligned_read_counts	7.3011
857	W24	METAGENOMICS	XTREE -- GTDB	Toe Web Space	aligned_read_counts	6.71472
858	W25	METAGENOMICS	XTREE -- GTDB	Toe Web Space	aligned_read_counts	7.48626
859	W26	METAGENOMICS	XTREE -- GTDB	Toe Web Space	aligned_read_counts	7.51712
860	W27	METAGENOMICS	XTREE -- GTDB	Toe Web Space	aligned_read_counts	7.23434
861	W28	METAGENOMICS	XTREE -- GTDB	Toe Web Space	aligned_read_counts	6.86529
862	W29	METAGENOMICS	XTREE -- GTDB	Toe Web Space	aligned_read_counts	7.17565
863	W2	METAGENOMICS	XTREE -- GTDB	Toe Web Space	aligned_read_counts	7.40253
864	W30	METAGENOMICS	XTREE -- GTDB	Toe Web Space	aligned_read_counts	5.47251
865	W31	METAGENOMICS	XTREE -- GTDB	Toe Web Space	aligned_read_counts	5.10591
866	W32	METAGENOMICS	XTREE -- GTDB	Toe Web Space	aligned_read_counts	6.20718
867	W3	METAGENOMICS	XTREE -- GTDB	Toe Web Space	aligned_read_counts	7.47252
868	W4	METAGENOMICS	XTREE -- GTDB	Toe Web Space	aligned_read_counts	7.37984
869	W5	METAGENOMICS	XTREE -- GTDB	Toe Web Space	aligned_read_counts	7.24941
870	W6	METAGENOMICS	XTREE -- GTDB	Toe Web Space	aligned_read_counts	7.53206
871	W7	METAGENOMICS	XTREE -- GTDB	Toe Web Space	aligned_read_counts	7.15396
872	W8	METAGENOMICS	XTREE -- GTDB	Toe Web Space	aligned_read_counts	7.13599
873	W9	METAGENOMICS	XTREE -- GTDB	Toe Web Space	aligned_read_counts	7.40184
874	Z10	METAGENOMICS	XTREE -- GTDB	T-Zone	aligned_read_counts	7.72618
875	Z11	METAGENOMICS	XTREE -- GTDB	T-Zone	aligned_read_counts	7.05796
876	Z12	METAGENOMICS	XTREE -- GTDB	T-Zone	aligned_read_counts	7.34624
877	Z13	METAGENOMICS	XTREE -- GTDB	T-Zone	aligned_read_counts	5.87768
878	Z14	METAGENOMICS	XTREE -- GTDB	T-Zone	aligned_read_counts	6.41557
879	Z15	METAGENOMICS	XTREE -- GTDB	T-Zone	aligned_read_counts	7.43296
880	Z16	METAGENOMICS	XTREE -- GTDB	T-Zone	aligned_read_counts	7.34721
881	Z17	METAGENOMICS	XTREE -- GTDB	T-Zone	aligned_read_counts	6.48466
882	Z18	METAGENOMICS	XTREE -- GTDB	T-Zone	aligned_read_counts	7.51948
883	Z19	METAGENOMICS	XTREE -- GTDB	T-Zone	aligned_read_counts	7.45151
884	Z1	METAGENOMICS	XTREE -- GTDB	T-Zone	aligned_read_counts	7.6669
885	Z20	METAGENOMICS	XTREE -- GTDB	T-Zone	aligned_read_counts	7.33727
886	Z21	METAGENOMICS	XTREE -- GTDB	T-Zone	aligned_read_counts	7.39266
887	Z23	METAGENOMICS	XTREE -- GTDB	T-Zone	aligned_read_counts	7.42452
888	Z24	METAGENOMICS	XTREE -- GTDB	T-Zone	aligned_read_counts	7.40445
889	Z25	METAGENOMICS	XTREE -- GTDB	T-Zone	aligned_read_counts	6.66788
890	Z26	METAGENOMICS	XTREE -- GTDB	T-Zone	aligned_read_counts	7.29141
891	Z27	METAGENOMICS	XTREE -- GTDB	T-Zone	aligned_read_counts	7.0618
892	Z28	METAGENOMICS	XTREE -- GTDB	T-Zone	aligned_read_counts	7.11832
893	Z29	METAGENOMICS	XTREE -- GTDB	T-Zone	aligned_read_counts	7.20414
894	Z2	METAGENOMICS	XTREE -- GTDB	T-Zone	aligned_read_counts	7.46944
895	Z30	METAGENOMICS	XTREE -- GTDB	T-Zone	aligned_read_counts	6.3674
896	Z31	METAGENOMICS	XTREE -- GTDB	T-Zone	aligned_read_counts	6.67379
897	Z32	METAGENOMICS	XTREE -- GTDB	T-Zone	aligned_read_counts	6.62281
898	Z3	METAGENOMICS	XTREE -- GTDB	T-Zone	aligned_read_counts	7.6404
899	Z4	METAGENOMICS	XTREE -- GTDB	T-Zone	aligned_read_counts	7.4477
900	Z5	METAGENOMICS	XTREE -- GTDB	T-Zone	aligned_read_counts	7.34842
901	Z6	METAGENOMICS	XTREE -- GTDB	T-Zone	aligned_read_counts	7.20159
902	Z7	METAGENOMICS	XTREE -- GTDB	T-Zone	aligned_read_counts	7.30786
903	Z8	METAGENOMICS	XTREE -- GTDB	T-Zone	aligned_read_counts	6.2471
904	Z9	METAGENOMICS	XTREE -- GTDB	T-Zone	aligned_read_counts	5.32962
905	6809-CEM-0001	METATRANSCRIPTOMICS	XTREE -- GTDB	Nasal	aligned_read_counts	6.78566
906	6809-CEM-0002	METATRANSCRIPTOMICS	XTREE -- GTDB	Nasal	aligned_read_counts	6.97274
907	6809-CEM-0003	METATRANSCRIPTOMICS	XTREE -- GTDB	Nasal	aligned_read_counts	6.84493
908	6809-CEM-0004	METATRANSCRIPTOMICS	XTREE -- GTDB	Oral	aligned_read_counts	7.19237
909	6809-CEM-0005	METATRANSCRIPTOMICS	XTREE -- GTDB	Oral	aligned_read_counts	6.69852
910	6809-CEM-0006	METATRANSCRIPTOMICS	XTREE -- GTDB	T-Zone	aligned_read_counts	7.10157
911	6809-CEM-0007	METATRANSCRIPTOMICS	XTREE -- GTDB	T-Zone	aligned_read_counts	6.77659
912	6809-CEM-0008	METATRANSCRIPTOMICS	XTREE -- GTDB	T-Zone	aligned_read_counts	7.17941
913	6809-CEM-0009	METATRANSCRIPTOMICS	XTREE -- GTDB	Nasal	aligned_read_counts	6.78277
914	6809-CEM-0010	METATRANSCRIPTOMICS	XTREE -- GTDB	Nasal	aligned_read_counts	6.617
915	6809-CEM-0011	METATRANSCRIPTOMICS	XTREE -- GTDB	Nasal	aligned_read_counts	7.07781
916	6809-CEM-0012	METATRANSCRIPTOMICS	XTREE -- GTDB	Oral	aligned_read_counts	7.00107
917	6809-CEM-0013	METATRANSCRIPTOMICS	XTREE -- GTDB	Oral	aligned_read_counts	7.14101
918	6809-CEM-0014	METATRANSCRIPTOMICS	XTREE -- GTDB	T-Zone	aligned_read_counts	6.88388
919	6809-CEM-0015	METATRANSCRIPTOMICS	XTREE -- GTDB	T-Zone	aligned_read_counts	6.52156
920	6809-CEM-0016	METATRANSCRIPTOMICS	XTREE -- GTDB	Nasal	aligned_read_counts	6.9511
921	6809-CEM-0017	METATRANSCRIPTOMICS	XTREE -- GTDB	Nasal	aligned_read_counts	7.18586
922	6809-CEM-0018	METATRANSCRIPTOMICS	XTREE -- GTDB	Nasal	aligned_read_counts	7.10285
923	6809-CEM-0019	METATRANSCRIPTOMICS	XTREE -- GTDB	Oral	aligned_read_counts	7.1843
924	6809-CEM-0020	METATRANSCRIPTOMICS	XTREE -- GTDB	Oral	aligned_read_counts	7.25636
925	6809-CEM-0021	METATRANSCRIPTOMICS	XTREE -- GTDB	T-Zone	aligned_read_counts	6.89162
926	6809-CEM-0022	METATRANSCRIPTOMICS	XTREE -- GTDB	T-Zone	aligned_read_counts	7.00457
927	6809-CEM-0023	METATRANSCRIPTOMICS	XTREE -- GTDB	Nasal	aligned_read_counts	6.99432
928	6809-CEM-0024	METATRANSCRIPTOMICS	XTREE -- GTDB	Nasal	aligned_read_counts	7.20401
929	6809-CEM-0025	METATRANSCRIPTOMICS	XTREE -- GTDB	Nasal	aligned_read_counts	6.89316
930	6809-CEM-0026	METATRANSCRIPTOMICS	XTREE -- GTDB	Oral	aligned_read_counts	6.64114
931	6809-CEM-0027	METATRANSCRIPTOMICS	XTREE -- GTDB	Oral	aligned_read_counts	7.11277
932	6809-CEM-0028	METATRANSCRIPTOMICS	XTREE -- GTDB	T-Zone	aligned_read_counts	7.10433
933	6809-CEM-0029	METATRANSCRIPTOMICS	XTREE -- GTDB	T-Zone	aligned_read_counts	7.2185
934	6809-CEM-0030	METATRANSCRIPTOMICS	XTREE -- GTDB	Nasal	aligned_read_counts	6.95228
935	6809-CEM-0031	METATRANSCRIPTOMICS	XTREE -- GTDB	Nasal	aligned_read_counts	6.9985
936	6809-CEM-0032	METATRANSCRIPTOMICS	XTREE -- GTDB	Oral	aligned_read_counts	7.32726
937	6809-CEM-0033	METATRANSCRIPTOMICS	XTREE -- GTDB	Oral	aligned_read_counts	6.91661
938	6809-CEM-0034	METATRANSCRIPTOMICS	XTREE -- GTDB	Oral	aligned_read_counts	7.36443
939	6809-CEM-0035	METATRANSCRIPTOMICS	XTREE -- GTDB	T-Zone	aligned_read_counts	6.65909
940	6809-CEM-0037	METATRANSCRIPTOMICS	XTREE -- GTDB	Nasal	aligned_read_counts	7.0268
941	6809-CEM-0038	METATRANSCRIPTOMICS	XTREE -- GTDB	Nasal	aligned_read_counts	6.91689
942	6809-CEM-0039	METATRANSCRIPTOMICS	XTREE -- GTDB	Oral	aligned_read_counts	6.47342
943	6809-CEM-0040	METATRANSCRIPTOMICS	XTREE -- GTDB	Oral	aligned_read_counts	7.26469
944	6809-CEM-0041	METATRANSCRIPTOMICS	XTREE -- GTDB	Oral	aligned_read_counts	7.1823
945	6809-CEM-0042	METATRANSCRIPTOMICS	XTREE -- GTDB	T-Zone	aligned_read_counts	6.82777
946	6809-CEM-0043	METATRANSCRIPTOMICS	XTREE -- GTDB	T-Zone	aligned_read_counts	7.14835
947	6809-CEM-0044	METATRANSCRIPTOMICS	XTREE -- GTDB	Nasal	aligned_read_counts	7.12562
948	6809-CEM-0045	METATRANSCRIPTOMICS	XTREE -- GTDB	Nasal	aligned_read_counts	6.92003
949	6809-CEM-0046	METATRANSCRIPTOMICS	XTREE -- GTDB	Oral	aligned_read_counts	6.90798
950	6809-CEM-0047	METATRANSCRIPTOMICS	XTREE -- GTDB	Oral	aligned_read_counts	7.07507
951	6809-CEM-0048	METATRANSCRIPTOMICS	XTREE -- GTDB	T-Zone	aligned_read_counts	6.89594
952	6809-CEM-0049	METATRANSCRIPTOMICS	XTREE -- GTDB	T-Zone	aligned_read_counts	6.59091
953	6809-CEM-0050	METATRANSCRIPTOMICS	XTREE -- GTDB	Nasal	aligned_read_counts	5.89585
954	6809-CEM-0051	METATRANSCRIPTOMICS	XTREE -- GTDB	Nasal	aligned_read_counts	7.04465
955	6809-CEM-0052	METATRANSCRIPTOMICS	XTREE -- GTDB	Oral	aligned_read_counts	7.07521
956	6809-CEM-0053	METATRANSCRIPTOMICS	XTREE -- GTDB	Oral	aligned_read_counts	7.20217
957	6809-CEM-0054	METATRANSCRIPTOMICS	XTREE -- GTDB	Oral	aligned_read_counts	6.94064
958	6809-CEM-0055	METATRANSCRIPTOMICS	XTREE -- GTDB	T-Zone	aligned_read_counts	6.80888
959	6809-CEM-0056	METATRANSCRIPTOMICS	XTREE -- GTDB	T-Zone	aligned_read_counts	6.88589
960	6809-CEM-0057	METATRANSCRIPTOMICS	XTREE -- GTDB	Nasal	aligned_read_counts	6.5411
961	6809-CEM-0058	METATRANSCRIPTOMICS	XTREE -- GTDB	Nasal	aligned_read_counts	7.14409
962	6809-CEM-0059	METATRANSCRIPTOMICS	XTREE -- GTDB	Oral	aligned_read_counts	7.30387
963	6809-CEM-0060	METATRANSCRIPTOMICS	XTREE -- GTDB	Oral	aligned_read_counts	6.52066
964	6809-CEM-0061	METATRANSCRIPTOMICS	XTREE -- GTDB	Oral	aligned_read_counts	7.35046
965	6809-CEM-0062	METATRANSCRIPTOMICS	XTREE -- GTDB	T-Zone	aligned_read_counts	6.639
966	6809-CEM-0063	METATRANSCRIPTOMICS	XTREE -- GTDB	T-Zone	aligned_read_counts	6.70517
967	6809-CEM-0064	METATRANSCRIPTOMICS	XTREE -- GTDB	Nasal	aligned_read_counts	6.75728
968	6809-CEM-0065	METATRANSCRIPTOMICS	XTREE -- GTDB	Nasal	aligned_read_counts	6.34772
969	6809-CEM-0066	METATRANSCRIPTOMICS	XTREE -- GTDB	Oral	aligned_read_counts	6.9163
970	6809-CEM-0067	METATRANSCRIPTOMICS	XTREE -- GTDB	Oral	aligned_read_counts	6.95726
971	6809-CEM-0068	METATRANSCRIPTOMICS	XTREE -- GTDB	T-Zone	aligned_read_counts	7.04454
972	6809-CEM-0069	METATRANSCRIPTOMICS	XTREE -- GTDB	T-Zone	aligned_read_counts	7.06432
973	6809-CEM-0070	METATRANSCRIPTOMICS	XTREE -- GTDB	T-Zone	aligned_read_counts	6.52427
974	6809-CEM-0071	METATRANSCRIPTOMICS	XTREE -- GTDB	Nasal	aligned_read_counts	6.52993
975	6809-CEM-0072	METATRANSCRIPTOMICS	XTREE -- GTDB	Nasal	aligned_read_counts	6.60843
976	6809-CEM-0073	METATRANSCRIPTOMICS	XTREE -- GTDB	Oral	aligned_read_counts	6.50882
977	6809-CEM-0074	METATRANSCRIPTOMICS	XTREE -- GTDB	Oral	aligned_read_counts	7.06729
978	6809-CEM-0075	METATRANSCRIPTOMICS	XTREE -- GTDB	T-Zone	aligned_read_counts	7.00518
979	6809-CEM-0076	METATRANSCRIPTOMICS	XTREE -- GTDB	T-Zone	aligned_read_counts	6.89473
980	6809-CEM-0077	METATRANSCRIPTOMICS	XTREE -- GTDB	T-Zone	aligned_read_counts	6.82771
981	6809-CEM-0078	METATRANSCRIPTOMICS	XTREE -- GTDB	Nasal	aligned_read_counts	7.00671
982	6809-CEM-0079	METATRANSCRIPTOMICS	XTREE -- GTDB	Nasal	aligned_read_counts	6.80877
983	6809-CEM-0080	METATRANSCRIPTOMICS	XTREE -- GTDB	Oral	aligned_read_counts	7.33403
984	6809-CEM-0081	METATRANSCRIPTOMICS	XTREE -- GTDB	Oral	aligned_read_counts	7.2437
985	6809-CEM-0082	METATRANSCRIPTOMICS	XTREE -- GTDB	T-Zone	aligned_read_counts	7.00266
986	6809-CEM-0083	METATRANSCRIPTOMICS	XTREE -- GTDB	T-Zone	aligned_read_counts	7.08565
987	6809-CEM-0084	METATRANSCRIPTOMICS	XTREE -- GTDB	T-Zone	aligned_read_counts	6.92927
988	6809-CEM-0085	METATRANSCRIPTOMICS	XTREE -- GTDB	Nasal	aligned_read_counts	6.74725
989	6809-CEM-0090	METATRANSCRIPTOMICS	XTREE -- GTDB	Gluteal Crease	aligned_read_counts	5.8809
990	6809-CEM-0091	METATRANSCRIPTOMICS	XTREE -- GTDB	Gluteal Crease	aligned_read_counts	6.93523
991	6809-CEM-0092	METATRANSCRIPTOMICS	XTREE -- GTDB	Gluteal Crease	aligned_read_counts	6.90415
992	6809-CEM-0093	METATRANSCRIPTOMICS	XTREE -- GTDB	Nasal	aligned_read_counts	6.6017
993	6809-CEM-0098	METATRANSCRIPTOMICS	XTREE -- GTDB	Gluteal Crease	aligned_read_counts	6.7758
994	6809-CEM-0099	METATRANSCRIPTOMICS	XTREE -- GTDB	Gluteal Crease	aligned_read_counts	7.14375
995	6809-CEM-0100	METATRANSCRIPTOMICS	XTREE -- GTDB	Gluteal Crease	aligned_read_counts	6.44705
996	6809-CEM-0101	METATRANSCRIPTOMICS	XTREE -- GTDB	Nasal	aligned_read_counts	7.05262
997	6809-CEM-0106	METATRANSCRIPTOMICS	XTREE -- GTDB	Gluteal Crease	aligned_read_counts	6.33033
998	6809-CEM-0107	METATRANSCRIPTOMICS	XTREE -- GTDB	Gluteal Crease	aligned_read_counts	5.49876
999	6809-CEM-0108	METATRANSCRIPTOMICS	XTREE -- GTDB	Gluteal Crease	aligned_read_counts	5.89934
1000	6809-CEM-0109	METATRANSCRIPTOMICS	XTREE -- GTDB	Nasal	aligned_read_counts	6.4607
1001	6809-CEM-0114	METATRANSCRIPTOMICS	XTREE -- GTDB	Gluteal Crease	aligned_read_counts	6.97919
1002	6809-CEM-0115	METATRANSCRIPTOMICS	XTREE -- GTDB	Gluteal Crease	aligned_read_counts	6.02029
1003	6809-CEM-0116	METATRANSCRIPTOMICS	XTREE -- GTDB	Gluteal Crease	aligned_read_counts	6.66959
1004	6809-CEM-0117	METATRANSCRIPTOMICS	XTREE -- GTDB	Oral	aligned_read_counts	7.13731
1005	6809-CEM-0122	METATRANSCRIPTOMICS	XTREE -- GTDB	Gluteal Crease	aligned_read_counts	6.82719
1006	6809-CEM-0123	METATRANSCRIPTOMICS	XTREE -- GTDB	Gluteal Crease	aligned_read_counts	6.91753
1007	6809-CEM-0124	METATRANSCRIPTOMICS	XTREE -- GTDB	Gluteal Crease	aligned_read_counts	6.95515
1008	6809-CEM-0125	METATRANSCRIPTOMICS	XTREE -- GTDB	Oral	aligned_read_counts	7.05482
1009	6809-CEM-0130	METATRANSCRIPTOMICS	XTREE -- GTDB	Gluteal Crease	aligned_read_counts	6.40926
1010	6809-CEM-0131	METATRANSCRIPTOMICS	XTREE -- GTDB	Gluteal Crease	aligned_read_counts	6.37814
1011	6809-CEM-0132	METATRANSCRIPTOMICS	XTREE -- GTDB	Gluteal Crease	aligned_read_counts	5.73531
1012	6809-CEM-0133	METATRANSCRIPTOMICS	XTREE -- GTDB	Oral	aligned_read_counts	6.69644
1013	6809-CEM-0138	METATRANSCRIPTOMICS	XTREE -- GTDB	Gluteal Crease	aligned_read_counts	6.81701
1014	6809-CEM-0139	METATRANSCRIPTOMICS	XTREE -- GTDB	Gluteal Crease	aligned_read_counts	5.77867
1015	6809-CEM-0140	METATRANSCRIPTOMICS	XTREE -- GTDB	Gluteal Crease	aligned_read_counts	6.0761
1016	6809-CEM-0141	METATRANSCRIPTOMICS	XTREE -- GTDB	Oral	aligned_read_counts	6.9601
1017	6809-CEM-0146	METATRANSCRIPTOMICS	XTREE -- GTDB	Gluteal Crease	aligned_read_counts	6.73998
1018	6809-CEM-0147	METATRANSCRIPTOMICS	XTREE -- GTDB	Gluteal Crease	aligned_read_counts	6.34497
1019	6809-CEM-0148	METATRANSCRIPTOMICS	XTREE -- GTDB	Post-Auricular	aligned_read_counts	6.87567
1020	6809-CEM-0149	METATRANSCRIPTOMICS	XTREE -- GTDB	T-Zone	aligned_read_counts	6.97898
1021	6809-CEM-0154	METATRANSCRIPTOMICS	XTREE -- GTDB	Gluteal Crease	aligned_read_counts	5.75224
1022	6809-CEM-0155	METATRANSCRIPTOMICS	XTREE -- GTDB	Gluteal Crease	aligned_read_counts	6.67468
1023	6809-CEM-0156	METATRANSCRIPTOMICS	XTREE -- GTDB	Post-Auricular	aligned_read_counts	6.8521
1024	6809-CEM-0157	METATRANSCRIPTOMICS	XTREE -- GTDB	T-Zone	aligned_read_counts	6.72506
1025	6809-CEM-0162	METATRANSCRIPTOMICS	XTREE -- GTDB	Gluteal Crease	aligned_read_counts	7.20091
1026	6809-CEM-0163	METATRANSCRIPTOMICS	XTREE -- GTDB	Gluteal Crease	aligned_read_counts	6.70326
1027	6809-CEM-0164	METATRANSCRIPTOMICS	XTREE -- GTDB	Post-Auricular	aligned_read_counts	6.90473
1028	6809-CEM-0165	METATRANSCRIPTOMICS	XTREE -- GTDB	T-Zone	aligned_read_counts	6.98995
1029	6809-CEM-0170	METATRANSCRIPTOMICS	XTREE -- GTDB	Gluteal Crease	aligned_read_counts	7.19846
1030	6809-CEM-0171	METATRANSCRIPTOMICS	XTREE -- GTDB	Gluteal Crease	aligned_read_counts	5.67106
1031	6809-CEM-0172	METATRANSCRIPTOMICS	XTREE -- GTDB	Post-Auricular	aligned_read_counts	6.48983
1032	6809-CEM-0173	METATRANSCRIPTOMICS	XTREE -- GTDB	T-Zone	aligned_read_counts	7.05448
1033	6809-CEM-0178	METATRANSCRIPTOMICS	XTREE -- GTDB	Gluteal Crease	aligned_read_counts	7.14391
1034	6809-CEM-0181	METATRANSCRIPTOMICS	XTREE -- GTDB	Post-Auricular	aligned_read_counts	6.93933
1035	6809-CEM-0182	METATRANSCRIPTOMICS	XTREE -- GTDB	Post-Auricular	aligned_read_counts	6.78082
1036	6809-CEM-0183	METATRANSCRIPTOMICS	XTREE -- GTDB	Post-Auricular	aligned_read_counts	6.06931
1037	6809-CEM-0184	METATRANSCRIPTOMICS	XTREE -- GTDB	Toe Web Space	aligned_read_counts	5.76575
1038	6809-CEM-0185	METATRANSCRIPTOMICS	XTREE -- GTDB	Toe Web Space	aligned_read_counts	6.03812
1039	6809-CEM-0186	METATRANSCRIPTOMICS	XTREE -- GTDB	Armpit	aligned_read_counts	5.39262
1040	6809-CEM-0187	METATRANSCRIPTOMICS	XTREE -- GTDB	Armpit	aligned_read_counts	6.15061
1041	6809-CEM-0188	METATRANSCRIPTOMICS	XTREE -- GTDB	Armpit	aligned_read_counts	6.01369
1042	6809-CEM-0189	METATRANSCRIPTOMICS	XTREE -- GTDB	Post-Auricular	aligned_read_counts	7.08041
1043	6809-CEM-0190	METATRANSCRIPTOMICS	XTREE -- GTDB	Post-Auricular	aligned_read_counts	6.81644
1044	6809-CEM-0191	METATRANSCRIPTOMICS	XTREE -- GTDB	Post-Auricular	aligned_read_counts	7.01095
1045	6809-CEM-0192	METATRANSCRIPTOMICS	XTREE -- GTDB	Toe Web Space	aligned_read_counts	6.57621
1046	6809-CEM-0193	METATRANSCRIPTOMICS	XTREE -- GTDB	Toe Web Space	aligned_read_counts	5.47569
1047	6809-CEM-0194	METATRANSCRIPTOMICS	XTREE -- GTDB	Armpit	aligned_read_counts	5.97983
1048	6809-CEM-0195	METATRANSCRIPTOMICS	XTREE -- GTDB	Armpit	aligned_read_counts	5.39635
1049	6809-CEM-0196	METATRANSCRIPTOMICS	XTREE -- GTDB	Armpit	aligned_read_counts	6.29606
1050	6809-CEM-0197	METATRANSCRIPTOMICS	XTREE -- GTDB	Post-Auricular	aligned_read_counts	5.83766
1051	6809-CEM-0198	METATRANSCRIPTOMICS	XTREE -- GTDB	Post-Auricular	aligned_read_counts	6.7665
1052	6809-CEM-0199	METATRANSCRIPTOMICS	XTREE -- GTDB	Post-Auricular	aligned_read_counts	7.04282
1053	6809-CEM-0200	METATRANSCRIPTOMICS	XTREE -- GTDB	Toe Web Space	aligned_read_counts	6.79701
1054	6809-CEM-0201	METATRANSCRIPTOMICS	XTREE -- GTDB	Toe Web Space	aligned_read_counts	5.33427
1055	6809-CEM-0202	METATRANSCRIPTOMICS	XTREE -- GTDB	Armpit	aligned_read_counts	6.24735
1056	6809-CEM-0203	METATRANSCRIPTOMICS	XTREE -- GTDB	Armpit	aligned_read_counts	5.72708
1057	6809-CEM-0204	METATRANSCRIPTOMICS	XTREE -- GTDB	Armpit	aligned_read_counts	6.50753
1058	6809-CEM-0205	METATRANSCRIPTOMICS	XTREE -- GTDB	Post-Auricular	aligned_read_counts	5.80201
1059	6809-CEM-0206	METATRANSCRIPTOMICS	XTREE -- GTDB	Post-Auricular	aligned_read_counts	7.17178
1060	6809-CEM-0207	METATRANSCRIPTOMICS	XTREE -- GTDB	Toe Web Space	aligned_read_counts	7.0965
1061	6809-CEM-0208	METATRANSCRIPTOMICS	XTREE -- GTDB	Toe Web Space	aligned_read_counts	6.79448
1062	6809-CEM-0209	METATRANSCRIPTOMICS	XTREE -- GTDB	Toe Web Space	aligned_read_counts	6.37413
1063	6809-CEM-0210	METATRANSCRIPTOMICS	XTREE -- GTDB	Armpit	aligned_read_counts	5.96566
1064	6809-CEM-0211	METATRANSCRIPTOMICS	XTREE -- GTDB	Armpit	aligned_read_counts	5.5021
1065	6809-CEM-0212	METATRANSCRIPTOMICS	XTREE -- GTDB	Armpit	aligned_read_counts	5.5309
1066	6809-CEM-0213	METATRANSCRIPTOMICS	XTREE -- GTDB	Post-Auricular	aligned_read_counts	6.15065
1067	6809-CEM-0214	METATRANSCRIPTOMICS	XTREE -- GTDB	Post-Auricular	aligned_read_counts	7.06753
1068	6809-CEM-0215	METATRANSCRIPTOMICS	XTREE -- GTDB	Toe Web Space	aligned_read_counts	7.1167
1069	6809-CEM-0216	METATRANSCRIPTOMICS	XTREE -- GTDB	Toe Web Space	aligned_read_counts	6.441
1070	6809-CEM-0217	METATRANSCRIPTOMICS	XTREE -- GTDB	Toe Web Space	aligned_read_counts	5.61001
1071	6809-CEM-0218	METATRANSCRIPTOMICS	XTREE -- GTDB	Armpit	aligned_read_counts	5.88013
1072	6809-CEM-0219	METATRANSCRIPTOMICS	XTREE -- GTDB	Armpit	aligned_read_counts	5.58354
1073	6809-CEM-0220	METATRANSCRIPTOMICS	XTREE -- GTDB	Armpit	aligned_read_counts	6.25763
1074	6809-CEM-0221	METATRANSCRIPTOMICS	XTREE -- GTDB	Post-Auricular	aligned_read_counts	5.96482
1075	6809-CEM-0222	METATRANSCRIPTOMICS	XTREE -- GTDB	Post-Auricular	aligned_read_counts	7.00876
1076	6809-CEM-0223	METATRANSCRIPTOMICS	XTREE -- GTDB	Toe Web Space	aligned_read_counts	7.19351
1077	6809-CEM-0224	METATRANSCRIPTOMICS	XTREE -- GTDB	Toe Web Space	aligned_read_counts	5.96925
1078	6809-CEM-0225	METATRANSCRIPTOMICS	XTREE -- GTDB	Toe Web Space	aligned_read_counts	6.08376
1079	6809-CEM-0226	METATRANSCRIPTOMICS	XTREE -- GTDB	Armpit	aligned_read_counts	6.1487
1080	6809-CEM-0227	METATRANSCRIPTOMICS	XTREE -- GTDB	Armpit	aligned_read_counts	5.55645
1081	6809-CEM-0228	METATRANSCRIPTOMICS	XTREE -- GTDB	Armpit	aligned_read_counts	6.44821
1082	6809-CEM-0229	METATRANSCRIPTOMICS	XTREE -- GTDB	Post-Auricular	aligned_read_counts	6.27089
1083	6809-CEM-0230	METATRANSCRIPTOMICS	XTREE -- GTDB	Post-Auricular	aligned_read_counts	7.06041
1084	6809-CEM-0231	METATRANSCRIPTOMICS	XTREE -- GTDB	Toe Web Space	aligned_read_counts	6.91685
1085	6809-CEM-0232	METATRANSCRIPTOMICS	XTREE -- GTDB	Toe Web Space	aligned_read_counts	6.34735
1086	6809-CEM-0233	METATRANSCRIPTOMICS	XTREE -- GTDB	Toe Web Space	aligned_read_counts	6.1953
1087	6809-CEM-0234	METATRANSCRIPTOMICS	XTREE -- GTDB	Armpit	aligned_read_counts	6.11954
1088	6809-CEM-0235	METATRANSCRIPTOMICS	XTREE -- GTDB	Armpit	aligned_read_counts	5.63315
1089	6809-CEM-0236	METATRANSCRIPTOMICS	XTREE -- GTDB	Armpit	aligned_read_counts	6.76306
1090	6809-CEM-0237	METATRANSCRIPTOMICS	XTREE -- GTDB	Post-Auricular	aligned_read_counts	6.59358
1091	6809-CEM-0238	METATRANSCRIPTOMICS	XTREE -- GTDB	Post-Auricular	aligned_read_counts	7.11677
1092	6809-CEM-0239	METATRANSCRIPTOMICS	XTREE -- GTDB	Toe Web Space	aligned_read_counts	7.07732
1093	6809-CEM-0240	METATRANSCRIPTOMICS	XTREE -- GTDB	Toe Web Space	aligned_read_counts	5.34269
1094	6809-CEM-0241	METATRANSCRIPTOMICS	XTREE -- GTDB	Toe Web Space	aligned_read_counts	7.14457
1095	6809-CEM-0242	METATRANSCRIPTOMICS	XTREE -- GTDB	Armpit	aligned_read_counts	5.71515
1096	6809-CEM-0243	METATRANSCRIPTOMICS	XTREE -- GTDB	Armpit	aligned_read_counts	5.73426
1097	6809-CEM-0244	METATRANSCRIPTOMICS	XTREE -- GTDB	Belly Button	aligned_read_counts	6.99546
1098	6809-CEM-0245	METATRANSCRIPTOMICS	XTREE -- GTDB	Post-Auricular	aligned_read_counts	6.10984
1099	6809-CEM-0246	METATRANSCRIPTOMICS	XTREE -- GTDB	Post-Auricular	aligned_read_counts	7.12651
1100	6809-CEM-0247	METATRANSCRIPTOMICS	XTREE -- GTDB	Toe Web Space	aligned_read_counts	7.06973
1101	6809-CEM-0248	METATRANSCRIPTOMICS	XTREE -- GTDB	Toe Web Space	aligned_read_counts	5.33879
1102	6809-CEM-0249	METATRANSCRIPTOMICS	XTREE -- GTDB	Toe Web Space	aligned_read_counts	5.89123
1103	6809-CEM-0250	METATRANSCRIPTOMICS	XTREE -- GTDB	Armpit	aligned_read_counts	5.83247
1104	6809-CEM-0251	METATRANSCRIPTOMICS	XTREE -- GTDB	Armpit	aligned_read_counts	5.24665
1105	6809-CEM-0252	METATRANSCRIPTOMICS	XTREE -- GTDB	Belly Button	aligned_read_counts	7.04207
1106	6809-CEM-0253	METATRANSCRIPTOMICS	XTREE -- GTDB	Post-Auricular	aligned_read_counts	7.10239
1107	6809-CEM-0254	METATRANSCRIPTOMICS	XTREE -- GTDB	Post-Auricular	aligned_read_counts	7.21372
1108	6809-CEM-0255	METATRANSCRIPTOMICS	XTREE -- GTDB	Toe Web Space	aligned_read_counts	7.22996
1109	6809-CEM-0256	METATRANSCRIPTOMICS	XTREE -- GTDB	Toe Web Space	aligned_read_counts	5.36917
1110	6809-CEM-0257	METATRANSCRIPTOMICS	XTREE -- GTDB	Toe Web Space	aligned_read_counts	5.21021
1111	6809-CEM-0258	METATRANSCRIPTOMICS	XTREE -- GTDB	Armpit	aligned_read_counts	6.5183
1112	6809-CEM-0259	METATRANSCRIPTOMICS	XTREE -- GTDB	Armpit	aligned_read_counts	5.53244
1113	6809-CEM-0260	METATRANSCRIPTOMICS	XTREE -- GTDB	Belly Button	aligned_read_counts	6.38316
1114	6809-CEM-0261	METATRANSCRIPTOMICS	XTREE -- GTDB	Post-Auricular	aligned_read_counts	7.12918
1115	6809-CEM-0262	METATRANSCRIPTOMICS	XTREE -- GTDB	Post-Auricular	aligned_read_counts	7.10807
1116	6809-CEM-0263	METATRANSCRIPTOMICS	XTREE -- GTDB	Toe Web Space	aligned_read_counts	6.53401
1117	6809-CEM-0264	METATRANSCRIPTOMICS	XTREE -- GTDB	Toe Web Space	aligned_read_counts	5.46886
1118	6809-CEM-0265	METATRANSCRIPTOMICS	XTREE -- GTDB	Toe Web Space	aligned_read_counts	5.82678
1119	6809-CEM-0266	METATRANSCRIPTOMICS	XTREE -- GTDB	Armpit	aligned_read_counts	5.92096
1120	6809-CEM-0267	METATRANSCRIPTOMICS	XTREE -- GTDB	Armpit	aligned_read_counts	5.46638
1121	6809-CEM-0268	METATRANSCRIPTOMICS	XTREE -- GTDB	Belly Button	aligned_read_counts	6.54121
1122	6809-CEM-0269	METATRANSCRIPTOMICS	XTREE -- GTDB	Post-Auricular	aligned_read_counts	6.95386
1123	6809-CEM-0270	METATRANSCRIPTOMICS	XTREE -- GTDB	Post-Auricular	aligned_read_counts	7.06567
1124	6809-CEM-0271	METATRANSCRIPTOMICS	XTREE -- GTDB	Toe Web Space	aligned_read_counts	6.70474
1125	6809-CEM-0272	METATRANSCRIPTOMICS	XTREE -- GTDB	Toe Web Space	aligned_read_counts	5.65022
1126	6809-CEM-0273	METATRANSCRIPTOMICS	XTREE -- GTDB	Armpit	aligned_read_counts	5.36421
1127	6809-CEM-0274	METATRANSCRIPTOMICS	XTREE -- GTDB	Armpit	aligned_read_counts	6.40961
1128	6809-CEM-0277	METATRANSCRIPTOMICS	XTREE -- GTDB	Belly Button	aligned_read_counts	6.20166
1129	6809-CEM-0278	METATRANSCRIPTOMICS	XTREE -- GTDB	Belly Button	aligned_read_counts	6.6784
1130	6809-CEM-0279	METATRANSCRIPTOMICS	XTREE -- GTDB	Belly Button	aligned_read_counts	6.57526
1131	6809-CEM-0280	METATRANSCRIPTOMICS	XTREE -- GTDB	Nape of Neck	aligned_read_counts	5.73513
1132	6809-CEM-0281	METATRANSCRIPTOMICS	XTREE -- GTDB	Nape of Neck	aligned_read_counts	6.11652
1133	6809-CEM-0282	METATRANSCRIPTOMICS	XTREE -- GTDB	Forearm	aligned_read_counts	5.44297
1134	6809-CEM-0283	METATRANSCRIPTOMICS	XTREE -- GTDB	Forearm	aligned_read_counts	5.49214
1135	6809-CEM-0284	METATRANSCRIPTOMICS	XTREE -- GTDB	Forearm	aligned_read_counts	6.83175
1136	6809-CEM-0285	METATRANSCRIPTOMICS	XTREE -- GTDB	Belly Button	aligned_read_counts	7.1203
1137	6809-CEM-0286	METATRANSCRIPTOMICS	XTREE -- GTDB	Belly Button	aligned_read_counts	6.70353
1138	6809-CEM-0287	METATRANSCRIPTOMICS	XTREE -- GTDB	Belly Button	aligned_read_counts	7.16041
1139	6809-CEM-0288	METATRANSCRIPTOMICS	XTREE -- GTDB	Nape of Neck	aligned_read_counts	5.539
1140	6809-CEM-0289	METATRANSCRIPTOMICS	XTREE -- GTDB	Nape of Neck	aligned_read_counts	6.58189
1141	6809-CEM-0290	METATRANSCRIPTOMICS	XTREE -- GTDB	Forearm	aligned_read_counts	5.95274
1142	6809-CEM-0291	METATRANSCRIPTOMICS	XTREE -- GTDB	Forearm	aligned_read_counts	6.00769
1143	6809-CEM-0292	METATRANSCRIPTOMICS	XTREE -- GTDB	Forearm	aligned_read_counts	6.43913
1144	6809-CEM-0293	METATRANSCRIPTOMICS	XTREE -- GTDB	Belly Button	aligned_read_counts	7.06725
1145	6809-CEM-0294	METATRANSCRIPTOMICS	XTREE -- GTDB	Belly Button	aligned_read_counts	7.06015
1146	6809-CEM-0295	METATRANSCRIPTOMICS	XTREE -- GTDB	Belly Button	aligned_read_counts	5.82216
1147	6809-CEM-0296	METATRANSCRIPTOMICS	XTREE -- GTDB	Nape of Neck	aligned_read_counts	5.41949
1148	6809-CEM-0297	METATRANSCRIPTOMICS	XTREE -- GTDB	Nape of Neck	aligned_read_counts	6.41599
1149	6809-CEM-0298	METATRANSCRIPTOMICS	XTREE -- GTDB	Forearm	aligned_read_counts	5.76893
1150	6809-CEM-0299	METATRANSCRIPTOMICS	XTREE -- GTDB	Forearm	aligned_read_counts	5.8577
1151	6809-CEM-0300	METATRANSCRIPTOMICS	XTREE -- GTDB	Forearm	aligned_read_counts	6.95669
1152	6809-CEM-0301	METATRANSCRIPTOMICS	XTREE -- GTDB	Belly Button	aligned_read_counts	6.33708
1153	6809-CEM-0302	METATRANSCRIPTOMICS	XTREE -- GTDB	Belly Button	aligned_read_counts	7.16602
1154	6809-CEM-0303	METATRANSCRIPTOMICS	XTREE -- GTDB	Nape of Neck	aligned_read_counts	6.80113
1155	6809-CEM-0304	METATRANSCRIPTOMICS	XTREE -- GTDB	Nape of Neck	aligned_read_counts	5.51567
1156	6809-CEM-0305	METATRANSCRIPTOMICS	XTREE -- GTDB	Nape of Neck	aligned_read_counts	6.71715
1157	6809-CEM-0306	METATRANSCRIPTOMICS	XTREE -- GTDB	Forearm	aligned_read_counts	5.96172
1158	6809-CEM-0307	METATRANSCRIPTOMICS	XTREE -- GTDB	Forearm	aligned_read_counts	6.08438
1159	6809-CEM-0308	METATRANSCRIPTOMICS	XTREE -- GTDB	Forearm	aligned_read_counts	5.7185
1160	6809-CEM-0309	METATRANSCRIPTOMICS	XTREE -- GTDB	Belly Button	aligned_read_counts	5.90604
1161	6809-CEM-0310	METATRANSCRIPTOMICS	XTREE -- GTDB	Belly Button	aligned_read_counts	5.78203
1162	6809-CEM-0311	METATRANSCRIPTOMICS	XTREE -- GTDB	Nape of Neck	aligned_read_counts	6.51497
1163	6809-CEM-0312	METATRANSCRIPTOMICS	XTREE -- GTDB	Nape of Neck	aligned_read_counts	5.70401
1164	6809-CEM-0313	METATRANSCRIPTOMICS	XTREE -- GTDB	Nape of Neck	aligned_read_counts	6.4872
1165	6809-CEM-0314	METATRANSCRIPTOMICS	XTREE -- GTDB	Forearm	aligned_read_counts	5.80371
1166	6809-CEM-0315	METATRANSCRIPTOMICS	XTREE -- GTDB	Forearm	aligned_read_counts	5.90617
1167	6809-CEM-0316	METATRANSCRIPTOMICS	XTREE -- GTDB	Forearm	aligned_read_counts	5.67541
1168	6809-CEM-0317	METATRANSCRIPTOMICS	XTREE -- GTDB	Belly Button	aligned_read_counts	6.41967
1169	6809-CEM-0318	METATRANSCRIPTOMICS	XTREE -- GTDB	Belly Button	aligned_read_counts	5.78542
1170	6809-CEM-0319	METATRANSCRIPTOMICS	XTREE -- GTDB	Nape of Neck	aligned_read_counts	6.51391
1171	6809-CEM-0320	METATRANSCRIPTOMICS	XTREE -- GTDB	Nape of Neck	aligned_read_counts	7.00054
1172	6809-CEM-0321	METATRANSCRIPTOMICS	XTREE -- GTDB	Nape of Neck	aligned_read_counts	6.65515
1173	6809-CEM-0322	METATRANSCRIPTOMICS	XTREE -- GTDB	Forearm	aligned_read_counts	5.92284
1174	6809-CEM-0323	METATRANSCRIPTOMICS	XTREE -- GTDB	Forearm	aligned_read_counts	6.07404
1175	6809-CEM-0324	METATRANSCRIPTOMICS	XTREE -- GTDB	Forearm	aligned_read_counts	6.56862
1176	6809-CEM-0325	METATRANSCRIPTOMICS	XTREE -- GTDB	Belly Button	aligned_read_counts	6.72757
1177	6809-CEM-0326	METATRANSCRIPTOMICS	XTREE -- GTDB	Belly Button	aligned_read_counts	5.92701
1178	6809-CEM-0327	METATRANSCRIPTOMICS	XTREE -- GTDB	Nape of Neck	aligned_read_counts	6.50326
1179	6809-CEM-0328	METATRANSCRIPTOMICS	XTREE -- GTDB	Nape of Neck	aligned_read_counts	6.83273
1180	6809-CEM-0329	METATRANSCRIPTOMICS	XTREE -- GTDB	Nape of Neck	aligned_read_counts	7.05508
1181	6809-CEM-0330	METATRANSCRIPTOMICS	XTREE -- GTDB	Forearm	aligned_read_counts	5.34367
1182	6809-CEM-0331	METATRANSCRIPTOMICS	XTREE -- GTDB	Forearm	aligned_read_counts	6.26897
1183	6809-CEM-0332	METATRANSCRIPTOMICS	XTREE -- GTDB	Forearm	aligned_read_counts	6.0694
1184	6809-CEM-0333	METATRANSCRIPTOMICS	XTREE -- GTDB	Belly Button	aligned_read_counts	7.0326
1185	6809-CEM-0334	METATRANSCRIPTOMICS	XTREE -- GTDB	Belly Button	aligned_read_counts	5.79908
1186	6809-CEM-0335	METATRANSCRIPTOMICS	XTREE -- GTDB	Nape of Neck	aligned_read_counts	6.83054
1187	6809-CEM-0336	METATRANSCRIPTOMICS	XTREE -- GTDB	Nape of Neck	aligned_read_counts	6.90553
1188	6809-CEM-0337	METATRANSCRIPTOMICS	XTREE -- GTDB	Nape of Neck	aligned_read_counts	6.65911
1189	6809-CEM-0338	METATRANSCRIPTOMICS	XTREE -- GTDB	Forearm	aligned_read_counts	5.90677
1190	6809-CEM-0339	METATRANSCRIPTOMICS	XTREE -- GTDB	Forearm	aligned_read_counts	6.02235
1191	6809-CEM-0341	METATRANSCRIPTOMICS	XTREE -- GTDB	Belly Button	aligned_read_counts	7.13643
1192	6809-CEM-0342	METATRANSCRIPTOMICS	XTREE -- GTDB	Belly Button	aligned_read_counts	6.06308
1193	6809-CEM-0343	METATRANSCRIPTOMICS	XTREE -- GTDB	Nape of Neck	aligned_read_counts	6.2844
1194	6809-CEM-0344	METATRANSCRIPTOMICS	XTREE -- GTDB	Nape of Neck	aligned_read_counts	6.63578
1195	6809-CEM-0345	METATRANSCRIPTOMICS	XTREE -- GTDB	Nape of Neck	aligned_read_counts	6.27816
1196	6809-CEM-0346	METATRANSCRIPTOMICS	XTREE -- GTDB	Forearm	aligned_read_counts	5.09255
1197	6809-CEM-0347	METATRANSCRIPTOMICS	XTREE -- GTDB	Forearm	aligned_read_counts	6.1154
1198	6809-CEM-0349	METATRANSCRIPTOMICS	XTREE -- GTDB	Belly Button	aligned_read_counts	7.14025
1199	6809-CEM-0350	METATRANSCRIPTOMICS	XTREE -- GTDB	Belly Button	aligned_read_counts	6.25783
1200	6809-CEM-0351	METATRANSCRIPTOMICS	XTREE -- GTDB	Nape of Neck	aligned_read_counts	6.86173
1201	6809-CEM-0352	METATRANSCRIPTOMICS	XTREE -- GTDB	Nape of Neck	aligned_read_counts	6.81096
1202	6809-CEM-0353	METATRANSCRIPTOMICS	XTREE -- GTDB	Nape of Neck	aligned_read_counts	7.10955
1203	6809-CEM-0354	METATRANSCRIPTOMICS	XTREE -- GTDB	Forearm	aligned_read_counts	5.90465
1204	6809-CEM-0355	METATRANSCRIPTOMICS	XTREE -- GTDB	Forearm	aligned_read_counts	5.87774
1205	6809-CEM-0357	METATRANSCRIPTOMICS	XTREE -- GTDB	Belly Button	aligned_read_counts	6.70933
1206	6809-CEM-0358	METATRANSCRIPTOMICS	XTREE -- GTDB	Belly Button	aligned_read_counts	6.14291
1207	6809-CEM-0359	METATRANSCRIPTOMICS	XTREE -- GTDB	Nape of Neck	aligned_read_counts	5.45385
1208	6809-CEM-0360	METATRANSCRIPTOMICS	XTREE -- GTDB	Nape of Neck	aligned_read_counts	6.81109
1209	6809-CEM-0361	METATRANSCRIPTOMICS	XTREE -- GTDB	Nape of Neck	aligned_read_counts	6.81871
1210	6809-CEM-0362	METATRANSCRIPTOMICS	XTREE -- GTDB	Forearm	aligned_read_counts	5.45802
1211	6809-CEM-0363	METATRANSCRIPTOMICS	XTREE -- GTDB	Forearm	aligned_read_counts	5.77877
1212	6809-CEM-0365	METATRANSCRIPTOMICS	XTREE -- GTDB	Belly Button	aligned_read_counts	6.93683
1213	6809-CEM-0366	METATRANSCRIPTOMICS	XTREE -- GTDB	Belly Button	aligned_read_counts	6.84887
1214	6809-CEM-0367	METATRANSCRIPTOMICS	XTREE -- GTDB	Nape of Neck	aligned_read_counts	5.42722
1215	6809-CEM-0368	METATRANSCRIPTOMICS	XTREE -- GTDB	Nape of Neck	aligned_read_counts	7.11337
1216	6809-CEM-0369	METATRANSCRIPTOMICS	XTREE -- GTDB	Forearm	aligned_read_counts	5.47937
1217	6809-CEM-0370	METATRANSCRIPTOMICS	XTREE -- GTDB	Forearm	aligned_read_counts	5.39254
1218	A10	METAGENOMICS	XTREE -- GENBANK_VIRUSES	Armpit	aligned_read_counts	6.76239
1219	A11	METAGENOMICS	XTREE -- GENBANK_VIRUSES	Armpit	aligned_read_counts	7.25186
1220	A12	METAGENOMICS	XTREE -- GENBANK_VIRUSES	Armpit	aligned_read_counts	4.24952
1221	A13	METAGENOMICS	XTREE -- GENBANK_VIRUSES	Armpit	aligned_read_counts	6.61338
1222	A14	METAGENOMICS	XTREE -- GENBANK_VIRUSES	Armpit	aligned_read_counts	5.87684
1223	A15	METAGENOMICS	XTREE -- GENBANK_VIRUSES	Armpit	aligned_read_counts	5.74236
1224	A16	METAGENOMICS	XTREE -- GENBANK_VIRUSES	Armpit	aligned_read_counts	5.98059
1225	A17	METAGENOMICS	XTREE -- GENBANK_VIRUSES	Armpit	aligned_read_counts	5.29516
1226	A18	METAGENOMICS	XTREE -- GENBANK_VIRUSES	Armpit	aligned_read_counts	4.22386
1227	A19	METAGENOMICS	XTREE -- GENBANK_VIRUSES	Armpit	aligned_read_counts	5.30251
1228	A1	METAGENOMICS	XTREE -- GENBANK_VIRUSES	Armpit	aligned_read_counts	6.10671
1229	A20	METAGENOMICS	XTREE -- GENBANK_VIRUSES	Armpit	aligned_read_counts	6.32643
1230	A21	METAGENOMICS	XTREE -- GENBANK_VIRUSES	Armpit	aligned_read_counts	5.82557
1231	A22	METAGENOMICS	XTREE -- GENBANK_VIRUSES	Armpit	aligned_read_counts	5.24203
1232	A23	METAGENOMICS	XTREE -- GENBANK_VIRUSES	Armpit	aligned_read_counts	3.99123
1233	A24	METAGENOMICS	XTREE -- GENBANK_VIRUSES	Armpit	aligned_read_counts	4.91604
1234	A25	METAGENOMICS	XTREE -- GENBANK_VIRUSES	Armpit	aligned_read_counts	3.6603
1235	A26	METAGENOMICS	XTREE -- GENBANK_VIRUSES	Armpit	aligned_read_counts	7.211
1236	A27	METAGENOMICS	XTREE -- GENBANK_VIRUSES	Armpit	aligned_read_counts	7.44451
1237	A28	METAGENOMICS	XTREE -- GENBANK_VIRUSES	Armpit	aligned_read_counts	6.90131
1238	A29	METAGENOMICS	XTREE -- GENBANK_VIRUSES	Armpit	aligned_read_counts	5.61451
1239	A2	METAGENOMICS	XTREE -- GENBANK_VIRUSES	Armpit	aligned_read_counts	6.77985
1240	A30	METAGENOMICS	XTREE -- GENBANK_VIRUSES	Armpit	aligned_read_counts	5.3621
1241	A31	METAGENOMICS	XTREE -- GENBANK_VIRUSES	Armpit	aligned_read_counts	5.6013
1242	A32	METAGENOMICS	XTREE -- GENBANK_VIRUSES	Armpit	aligned_read_counts	5.22342
1243	A3	METAGENOMICS	XTREE -- GENBANK_VIRUSES	Armpit	aligned_read_counts	6.5085
1244	A4	METAGENOMICS	XTREE -- GENBANK_VIRUSES	Armpit	aligned_read_counts	7.25783
1245	A5	METAGENOMICS	XTREE -- GENBANK_VIRUSES	Armpit	aligned_read_counts	7.77396
1246	A6	METAGENOMICS	XTREE -- GENBANK_VIRUSES	Armpit	aligned_read_counts	6.5414
1247	A7	METAGENOMICS	XTREE -- GENBANK_VIRUSES	Armpit	aligned_read_counts	6.83246
1248	A8	METAGENOMICS	XTREE -- GENBANK_VIRUSES	Armpit	aligned_read_counts	7.28202
1249	A9	METAGENOMICS	XTREE -- GENBANK_VIRUSES	Armpit	aligned_read_counts	5.70739
1250	B1	METAGENOMICS	XTREE -- GENBANK_VIRUSES	Belly Button	aligned_read_counts	8.19325
1251	B10	METAGENOMICS	XTREE -- GENBANK_VIRUSES	Belly Button	aligned_read_counts	6.05886
1252	B11	METAGENOMICS	XTREE -- GENBANK_VIRUSES	Belly Button	aligned_read_counts	6.13476
1253	B12	METAGENOMICS	XTREE -- GENBANK_VIRUSES	Belly Button	aligned_read_counts	6.05231
1254	B13	METAGENOMICS	XTREE -- GENBANK_VIRUSES	Belly Button	aligned_read_counts	6.78618
1255	B14	METAGENOMICS	XTREE -- GENBANK_VIRUSES	Belly Button	aligned_read_counts	6.86192
1256	B16	METAGENOMICS	XTREE -- GENBANK_VIRUSES	Belly Button	aligned_read_counts	7.96298
1257	B17	METAGENOMICS	XTREE -- GENBANK_VIRUSES	Belly Button	aligned_read_counts	7.75527
1258	B18	METAGENOMICS	XTREE -- GENBANK_VIRUSES	Belly Button	aligned_read_counts	7.4416
1259	B19	METAGENOMICS	XTREE -- GENBANK_VIRUSES	Belly Button	aligned_read_counts	6.95184
1260	B2	METAGENOMICS	XTREE -- GENBANK_VIRUSES	Belly Button	aligned_read_counts	7.78716
1261	B20	METAGENOMICS	XTREE -- GENBANK_VIRUSES	Belly Button	aligned_read_counts	7.83659
1262	B21	METAGENOMICS	XTREE -- GENBANK_VIRUSES	Belly Button	aligned_read_counts	7.5108
1263	B22	METAGENOMICS	XTREE -- GENBANK_VIRUSES	Belly Button	aligned_read_counts	7.5821
1264	B23	METAGENOMICS	XTREE -- GENBANK_VIRUSES	Belly Button	aligned_read_counts	7.45939
1265	B24	METAGENOMICS	XTREE -- GENBANK_VIRUSES	Belly Button	aligned_read_counts	7.72396
1266	B25	METAGENOMICS	XTREE -- GENBANK_VIRUSES	Belly Button	aligned_read_counts	6.87667
1267	B26	METAGENOMICS	XTREE -- GENBANK_VIRUSES	Belly Button	aligned_read_counts	7.23994
1268	B28	METAGENOMICS	XTREE -- GENBANK_VIRUSES	Belly Button	aligned_read_counts	7.30766
1269	B29	METAGENOMICS	XTREE -- GENBANK_VIRUSES	Belly Button	aligned_read_counts	6.81539
1270	B3	METAGENOMICS	XTREE -- GENBANK_VIRUSES	Belly Button	aligned_read_counts	7.63117
1271	B30	METAGENOMICS	XTREE -- GENBANK_VIRUSES	Belly Button	aligned_read_counts	6.8443
1272	B31	METAGENOMICS	XTREE -- GENBANK_VIRUSES	Belly Button	aligned_read_counts	7.00022
1273	B32	METAGENOMICS	XTREE -- GENBANK_VIRUSES	Belly Button	aligned_read_counts	6.05067
1274	B4	METAGENOMICS	XTREE -- GENBANK_VIRUSES	Belly Button	aligned_read_counts	7.99558
1275	B5	METAGENOMICS	XTREE -- GENBANK_VIRUSES	Belly Button	aligned_read_counts	7.41247
1276	B6	METAGENOMICS	XTREE -- GENBANK_VIRUSES	Belly Button	aligned_read_counts	7.25307
1277	B7	METAGENOMICS	XTREE -- GENBANK_VIRUSES	Belly Button	aligned_read_counts	8.05103
1278	B9	METAGENOMICS	XTREE -- GENBANK_VIRUSES	Belly Button	aligned_read_counts	3.95976
1279	C10	METAGENOMICS	XTREE -- GENBANK_VIRUSES	Gluteal Crease	aligned_read_counts	7.7975
1280	C11	METAGENOMICS	XTREE -- GENBANK_VIRUSES	Gluteal Crease	aligned_read_counts	7.56412
1281	C12	METAGENOMICS	XTREE -- GENBANK_VIRUSES	Gluteal Crease	aligned_read_counts	7.60035
1282	C13	METAGENOMICS	XTREE -- GENBANK_VIRUSES	Gluteal Crease	aligned_read_counts	7.63009
1283	C14	METAGENOMICS	XTREE -- GENBANK_VIRUSES	Gluteal Crease	aligned_read_counts	7.90727
1284	C15	METAGENOMICS	XTREE -- GENBANK_VIRUSES	Gluteal Crease	aligned_read_counts	7.06652
1285	C16	METAGENOMICS	XTREE -- GENBANK_VIRUSES	Gluteal Crease	aligned_read_counts	7.39928
1286	C17	METAGENOMICS	XTREE -- GENBANK_VIRUSES	Gluteal Crease	aligned_read_counts	6.93896
1287	C19	METAGENOMICS	XTREE -- GENBANK_VIRUSES	Gluteal Crease	aligned_read_counts	7.30013
1288	C1	METAGENOMICS	XTREE -- GENBANK_VIRUSES	Gluteal Crease	aligned_read_counts	7.34361
1289	C20	METAGENOMICS	XTREE -- GENBANK_VIRUSES	Gluteal Crease	aligned_read_counts	7.41109
1290	C21	METAGENOMICS	XTREE -- GENBANK_VIRUSES	Gluteal Crease	aligned_read_counts	6.77525
1291	C22	METAGENOMICS	XTREE -- GENBANK_VIRUSES	Gluteal Crease	aligned_read_counts	8.48907
1292	C23	METAGENOMICS	XTREE -- GENBANK_VIRUSES	Gluteal Crease	aligned_read_counts	7.71371
1293	C24	METAGENOMICS	XTREE -- GENBANK_VIRUSES	Gluteal Crease	aligned_read_counts	7.11828
1294	C25	METAGENOMICS	XTREE -- GENBANK_VIRUSES	Gluteal Crease	aligned_read_counts	7.1828
1295	C26	METAGENOMICS	XTREE -- GENBANK_VIRUSES	Gluteal Crease	aligned_read_counts	7.40796
1296	C27	METAGENOMICS	XTREE -- GENBANK_VIRUSES	Gluteal Crease	aligned_read_counts	7.18249
1297	C28	METAGENOMICS	XTREE -- GENBANK_VIRUSES	Gluteal Crease	aligned_read_counts	7.43588
1298	C29	METAGENOMICS	XTREE -- GENBANK_VIRUSES	Gluteal Crease	aligned_read_counts	6.31628
1299	C2	METAGENOMICS	XTREE -- GENBANK_VIRUSES	Gluteal Crease	aligned_read_counts	7.72592
1300	C30	METAGENOMICS	XTREE -- GENBANK_VIRUSES	Gluteal Crease	aligned_read_counts	6.38667
1301	C31	METAGENOMICS	XTREE -- GENBANK_VIRUSES	Gluteal Crease	aligned_read_counts	4.82672
1302	C32	METAGENOMICS	XTREE -- GENBANK_VIRUSES	Gluteal Crease	aligned_read_counts	6.35044
1303	C3	METAGENOMICS	XTREE -- GENBANK_VIRUSES	Gluteal Crease	aligned_read_counts	7.89145
1304	C4	METAGENOMICS	XTREE -- GENBANK_VIRUSES	Gluteal Crease	aligned_read_counts	7.82054
1305	C5	METAGENOMICS	XTREE -- GENBANK_VIRUSES	Gluteal Crease	aligned_read_counts	7.4485
1306	C6	METAGENOMICS	XTREE -- GENBANK_VIRUSES	Gluteal Crease	aligned_read_counts	7.22758
1307	C7	METAGENOMICS	XTREE -- GENBANK_VIRUSES	Gluteal Crease	aligned_read_counts	7.57273
1308	C8	METAGENOMICS	XTREE -- GENBANK_VIRUSES	Gluteal Crease	aligned_read_counts	7.25631
1309	C9	METAGENOMICS	XTREE -- GENBANK_VIRUSES	Gluteal Crease	aligned_read_counts	6.68674
1310	E10	METAGENOMICS	XTREE -- GENBANK_VIRUSES	Post-Auricular	aligned_read_counts	6.03363
1311	E11	METAGENOMICS	XTREE -- GENBANK_VIRUSES	Post-Auricular	aligned_read_counts	5.49194
1312	E12	METAGENOMICS	XTREE -- GENBANK_VIRUSES	Post-Auricular	aligned_read_counts	6.31384
1313	E13	METAGENOMICS	XTREE -- GENBANK_VIRUSES	Post-Auricular	aligned_read_counts	6.08674
1314	E14	METAGENOMICS	XTREE -- GENBANK_VIRUSES	Post-Auricular	aligned_read_counts	5.91849
1315	E15	METAGENOMICS	XTREE -- GENBANK_VIRUSES	Post-Auricular	aligned_read_counts	7.57572
1316	E16	METAGENOMICS	XTREE -- GENBANK_VIRUSES	Post-Auricular	aligned_read_counts	7.34078
1317	E17	METAGENOMICS	XTREE -- GENBANK_VIRUSES	Post-Auricular	aligned_read_counts	7.68102
1318	E18	METAGENOMICS	XTREE -- GENBANK_VIRUSES	Post-Auricular	aligned_read_counts	7.86115
1319	E19	METAGENOMICS	XTREE -- GENBANK_VIRUSES	Post-Auricular	aligned_read_counts	7.61609
1320	E1	METAGENOMICS	XTREE -- GENBANK_VIRUSES	Post-Auricular	aligned_read_counts	7.51174
1321	E20	METAGENOMICS	XTREE -- GENBANK_VIRUSES	Post-Auricular	aligned_read_counts	7.88505
1322	E21	METAGENOMICS	XTREE -- GENBANK_VIRUSES	Post-Auricular	aligned_read_counts	7.70741
1323	E22	METAGENOMICS	XTREE -- GENBANK_VIRUSES	Post-Auricular	aligned_read_counts	7.5111
1324	E23	METAGENOMICS	XTREE -- GENBANK_VIRUSES	Post-Auricular	aligned_read_counts	7.18476
1325	E24	METAGENOMICS	XTREE -- GENBANK_VIRUSES	Post-Auricular	aligned_read_counts	7.01219
1326	E25	METAGENOMICS	XTREE -- GENBANK_VIRUSES	Post-Auricular	aligned_read_counts	7.27943
1327	E26	METAGENOMICS	XTREE -- GENBANK_VIRUSES	Post-Auricular	aligned_read_counts	7.4844
1328	E27	METAGENOMICS	XTREE -- GENBANK_VIRUSES	Post-Auricular	aligned_read_counts	7.47855
1329	E28	METAGENOMICS	XTREE -- GENBANK_VIRUSES	Post-Auricular	aligned_read_counts	7.70636
1330	E29	METAGENOMICS	XTREE -- GENBANK_VIRUSES	Post-Auricular	aligned_read_counts	6.9011
1331	E2	METAGENOMICS	XTREE -- GENBANK_VIRUSES	Post-Auricular	aligned_read_counts	6.85011
1332	E30	METAGENOMICS	XTREE -- GENBANK_VIRUSES	Post-Auricular	aligned_read_counts	5.31893
1333	E31	METAGENOMICS	XTREE -- GENBANK_VIRUSES	Post-Auricular	aligned_read_counts	6.73399
1334	E32	METAGENOMICS	XTREE -- GENBANK_VIRUSES	Post-Auricular	aligned_read_counts	6.7079
1335	E3	METAGENOMICS	XTREE -- GENBANK_VIRUSES	Post-Auricular	aligned_read_counts	7.35633
1336	E4	METAGENOMICS	XTREE -- GENBANK_VIRUSES	Post-Auricular	aligned_read_counts	7.38617
1337	E5	METAGENOMICS	XTREE -- GENBANK_VIRUSES	Post-Auricular	aligned_read_counts	7.37447
1338	E6	METAGENOMICS	XTREE -- GENBANK_VIRUSES	Post-Auricular	aligned_read_counts	7.4933
1339	E7	METAGENOMICS	XTREE -- GENBANK_VIRUSES	Post-Auricular	aligned_read_counts	7.32269
1340	E8	METAGENOMICS	XTREE -- GENBANK_VIRUSES	Post-Auricular	aligned_read_counts	6.14092
1341	E9	METAGENOMICS	XTREE -- GENBANK_VIRUSES	Post-Auricular	aligned_read_counts	5.87512
1342	F1	METAGENOMICS	XTREE -- GENBANK_VIRUSES	Forearm	aligned_read_counts	6.7436
1343	F10	METAGENOMICS	XTREE -- GENBANK_VIRUSES	Forearm	aligned_read_counts	5.10031
1344	F11	METAGENOMICS	XTREE -- GENBANK_VIRUSES	Forearm	aligned_read_counts	6.35558
1345	F12	METAGENOMICS	XTREE -- GENBANK_VIRUSES	Forearm	aligned_read_counts	6.03826
1346	F13	METAGENOMICS	XTREE -- GENBANK_VIRUSES	Forearm	aligned_read_counts	3.90977
1347	F14	METAGENOMICS	XTREE -- GENBANK_VIRUSES	Forearm	aligned_read_counts	6.85943
1348	F15	METAGENOMICS	XTREE -- GENBANK_VIRUSES	Forearm	aligned_read_counts	7.24894
1349	F16	METAGENOMICS	XTREE -- GENBANK_VIRUSES	Forearm	aligned_read_counts	6.81455
1350	F17	METAGENOMICS	XTREE -- GENBANK_VIRUSES	Forearm	aligned_read_counts	6.58162
1351	F18	METAGENOMICS	XTREE -- GENBANK_VIRUSES	Forearm	aligned_read_counts	6.31686
1352	F19	METAGENOMICS	XTREE -- GENBANK_VIRUSES	Forearm	aligned_read_counts	7.20005
1353	F2	METAGENOMICS	XTREE -- GENBANK_VIRUSES	Forearm	aligned_read_counts	7.46017
1354	F20	METAGENOMICS	XTREE -- GENBANK_VIRUSES	Forearm	aligned_read_counts	6.60229
1355	F21	METAGENOMICS	XTREE -- GENBANK_VIRUSES	Forearm	aligned_read_counts	7.18326
1356	F22	METAGENOMICS	XTREE -- GENBANK_VIRUSES	Forearm	aligned_read_counts	6.66014
1357	F23	METAGENOMICS	XTREE -- GENBANK_VIRUSES	Forearm	aligned_read_counts	7.17627
1358	F24	METAGENOMICS	XTREE -- GENBANK_VIRUSES	Forearm	aligned_read_counts	6.81816
1359	F25	METAGENOMICS	XTREE -- GENBANK_VIRUSES	Forearm	aligned_read_counts	7.26409
1360	F26	METAGENOMICS	XTREE -- GENBANK_VIRUSES	Forearm	aligned_read_counts	7.59486
1361	F27	METAGENOMICS	XTREE -- GENBANK_VIRUSES	Forearm	aligned_read_counts	6.7375
1362	F28	METAGENOMICS	XTREE -- GENBANK_VIRUSES	Forearm	aligned_read_counts	7.14372
1363	F29	METAGENOMICS	XTREE -- GENBANK_VIRUSES	Forearm	aligned_read_counts	1.94939
1364	F3	METAGENOMICS	XTREE -- GENBANK_VIRUSES	Forearm	aligned_read_counts	6.71804
1365	F30	METAGENOMICS	XTREE -- GENBANK_VIRUSES	Forearm	aligned_read_counts	0.90309
1366	F31	METAGENOMICS	XTREE -- GENBANK_VIRUSES	Forearm	aligned_read_counts	5.78391
1367	F32	METAGENOMICS	XTREE -- GENBANK_VIRUSES	Forearm	aligned_read_counts	5.81624
1368	F4	METAGENOMICS	XTREE -- GENBANK_VIRUSES	Forearm	aligned_read_counts	6.69192
1369	F5	METAGENOMICS	XTREE -- GENBANK_VIRUSES	Forearm	aligned_read_counts	5.52192
1370	F6	METAGENOMICS	XTREE -- GENBANK_VIRUSES	Forearm	aligned_read_counts	4.71401
1371	F7	METAGENOMICS	XTREE -- GENBANK_VIRUSES	Forearm	aligned_read_counts	5.67381
1372	F8	METAGENOMICS	XTREE -- GENBANK_VIRUSES	Forearm	aligned_read_counts	5.72733
1373	F9	METAGENOMICS	XTREE -- GENBANK_VIRUSES	Forearm	aligned_read_counts	6.19899
1374	N10	METAGENOMICS	XTREE -- GENBANK_VIRUSES	Nasal	aligned_read_counts	6.31893
1375	N11	METAGENOMICS	XTREE -- GENBANK_VIRUSES	Nasal	aligned_read_counts	5.5014
1376	N12	METAGENOMICS	XTREE -- GENBANK_VIRUSES	Nasal	aligned_read_counts	5.60927
1377	N13	METAGENOMICS	XTREE -- GENBANK_VIRUSES	Nasal	aligned_read_counts	5.57354
1378	N14	METAGENOMICS	XTREE -- GENBANK_VIRUSES	Nasal	aligned_read_counts	5.70763
1379	N15	METAGENOMICS	XTREE -- GENBANK_VIRUSES	Nasal	aligned_read_counts	6.29959
1380	N16	METAGENOMICS	XTREE -- GENBANK_VIRUSES	Nasal	aligned_read_counts	6.5566
1381	N17	METAGENOMICS	XTREE -- GENBANK_VIRUSES	Nasal	aligned_read_counts	6.62751
1382	N18	METAGENOMICS	XTREE -- GENBANK_VIRUSES	Nasal	aligned_read_counts	5.99938
1383	N19	METAGENOMICS	XTREE -- GENBANK_VIRUSES	Nasal	aligned_read_counts	6.30035
1384	N1	METAGENOMICS	XTREE -- GENBANK_VIRUSES	Nasal	aligned_read_counts	6.09896
1385	N20	METAGENOMICS	XTREE -- GENBANK_VIRUSES	Nasal	aligned_read_counts	6.01314
1386	N21	METAGENOMICS	XTREE -- GENBANK_VIRUSES	Nasal	aligned_read_counts	6.00129
1387	N22	METAGENOMICS	XTREE -- GENBANK_VIRUSES	Nasal	aligned_read_counts	6.11331
1388	N23	METAGENOMICS	XTREE -- GENBANK_VIRUSES	Nasal	aligned_read_counts	5.95491
1389	N24	METAGENOMICS	XTREE -- GENBANK_VIRUSES	Nasal	aligned_read_counts	6.08519
1390	N25	METAGENOMICS	XTREE -- GENBANK_VIRUSES	Nasal	aligned_read_counts	5.71914
1391	N26	METAGENOMICS	XTREE -- GENBANK_VIRUSES	Nasal	aligned_read_counts	6.15349
1392	N27	METAGENOMICS	XTREE -- GENBANK_VIRUSES	Nasal	aligned_read_counts	6.25993
1393	N28	METAGENOMICS	XTREE -- GENBANK_VIRUSES	Nasal	aligned_read_counts	6.33407
1394	N29	METAGENOMICS	XTREE -- GENBANK_VIRUSES	Nasal	aligned_read_counts	6.38476
1395	N2	METAGENOMICS	XTREE -- GENBANK_VIRUSES	Nasal	aligned_read_counts	6.0576
1396	N30	METAGENOMICS	XTREE -- GENBANK_VIRUSES	Nasal	aligned_read_counts	5.52544
1397	N31	METAGENOMICS	XTREE -- GENBANK_VIRUSES	Nasal	aligned_read_counts	6.47556
1398	N32	METAGENOMICS	XTREE -- GENBANK_VIRUSES	Nasal	aligned_read_counts	5.86684
1399	N3	METAGENOMICS	XTREE -- GENBANK_VIRUSES	Nasal	aligned_read_counts	6.04333
1400	N4	METAGENOMICS	XTREE -- GENBANK_VIRUSES	Nasal	aligned_read_counts	7.24992
1401	N5	METAGENOMICS	XTREE -- GENBANK_VIRUSES	Nasal	aligned_read_counts	6.79348
1402	N6	METAGENOMICS	XTREE -- GENBANK_VIRUSES	Nasal	aligned_read_counts	6.64458
1403	N7	METAGENOMICS	XTREE -- GENBANK_VIRUSES	Nasal	aligned_read_counts	6.04595
1404	N8	METAGENOMICS	XTREE -- GENBANK_VIRUSES	Nasal	aligned_read_counts	5.86366
1405	N9	METAGENOMICS	XTREE -- GENBANK_VIRUSES	Nasal	aligned_read_counts	6.44211
1406	O10	METAGENOMICS	XTREE -- GENBANK_VIRUSES	Oral	aligned_read_counts	6.29628
1407	O11	METAGENOMICS	XTREE -- GENBANK_VIRUSES	Oral	aligned_read_counts	6.14162
1408	O12	METAGENOMICS	XTREE -- GENBANK_VIRUSES	Oral	aligned_read_counts	6.22646
1409	O13	METAGENOMICS	XTREE -- GENBANK_VIRUSES	Oral	aligned_read_counts	6.64295
1410	O14	METAGENOMICS	XTREE -- GENBANK_VIRUSES	Oral	aligned_read_counts	6.26872
1411	O15	METAGENOMICS	XTREE -- GENBANK_VIRUSES	Oral	aligned_read_counts	7.21099
1412	O16	METAGENOMICS	XTREE -- GENBANK_VIRUSES	Oral	aligned_read_counts	7.05236
1413	O17	METAGENOMICS	XTREE -- GENBANK_VIRUSES	Oral	aligned_read_counts	6.75808
1414	O18	METAGENOMICS	XTREE -- GENBANK_VIRUSES	Oral	aligned_read_counts	7.03182
1415	O19	METAGENOMICS	XTREE -- GENBANK_VIRUSES	Oral	aligned_read_counts	7.1338
1416	O1	METAGENOMICS	XTREE -- GENBANK_VIRUSES	Oral	aligned_read_counts	6.94891
1417	O20	METAGENOMICS	XTREE -- GENBANK_VIRUSES	Oral	aligned_read_counts	6.24381
1418	O21	METAGENOMICS	XTREE -- GENBANK_VIRUSES	Oral	aligned_read_counts	6.44948
1419	O22	METAGENOMICS	XTREE -- GENBANK_VIRUSES	Oral	aligned_read_counts	7.13123
1420	O23	METAGENOMICS	XTREE -- GENBANK_VIRUSES	Oral	aligned_read_counts	6.83477
1421	O24	METAGENOMICS	XTREE -- GENBANK_VIRUSES	Oral	aligned_read_counts	7.48729
1422	O25	METAGENOMICS	XTREE -- GENBANK_VIRUSES	Oral	aligned_read_counts	7.01155
1423	O26	METAGENOMICS	XTREE -- GENBANK_VIRUSES	Oral	aligned_read_counts	6.61627
1424	O27	METAGENOMICS	XTREE -- GENBANK_VIRUSES	Oral	aligned_read_counts	6.79384
1425	O28	METAGENOMICS	XTREE -- GENBANK_VIRUSES	Oral	aligned_read_counts	7.52218
1426	O29	METAGENOMICS	XTREE -- GENBANK_VIRUSES	Oral	aligned_read_counts	6.40821
1427	O2	METAGENOMICS	XTREE -- GENBANK_VIRUSES	Oral	aligned_read_counts	6.16258
1428	O30	METAGENOMICS	XTREE -- GENBANK_VIRUSES	Oral	aligned_read_counts	5.69075
1429	O31	METAGENOMICS	XTREE -- GENBANK_VIRUSES	Oral	aligned_read_counts	6.02282
1430	O32	METAGENOMICS	XTREE -- GENBANK_VIRUSES	Oral	aligned_read_counts	6.72353
1431	O3	METAGENOMICS	XTREE -- GENBANK_VIRUSES	Oral	aligned_read_counts	6.6628
1432	O4	METAGENOMICS	XTREE -- GENBANK_VIRUSES	Oral	aligned_read_counts	7.40615
1433	O5	METAGENOMICS	XTREE -- GENBANK_VIRUSES	Oral	aligned_read_counts	6.92652
1434	O6	METAGENOMICS	XTREE -- GENBANK_VIRUSES	Oral	aligned_read_counts	5.95354
1435	O7	METAGENOMICS	XTREE -- GENBANK_VIRUSES	Oral	aligned_read_counts	6.99265
1436	O8	METAGENOMICS	XTREE -- GENBANK_VIRUSES	Oral	aligned_read_counts	6.67923
1437	O9	METAGENOMICS	XTREE -- GENBANK_VIRUSES	Oral	aligned_read_counts	5.97922
1438	P1	METAGENOMICS	XTREE -- GENBANK_VIRUSES	Nape of Neck	aligned_read_counts	7.63124
1439	P10	METAGENOMICS	XTREE -- GENBANK_VIRUSES	Nape of Neck	aligned_read_counts	4.8495
1440	P11	METAGENOMICS	XTREE -- GENBANK_VIRUSES	Nape of Neck	aligned_read_counts	6.83077
1441	P12	METAGENOMICS	XTREE -- GENBANK_VIRUSES	Nape of Neck	aligned_read_counts	0.778151
1442	P13	METAGENOMICS	XTREE -- GENBANK_VIRUSES	Nape of Neck	aligned_read_counts	6.8856
1443	P14	METAGENOMICS	XTREE -- GENBANK_VIRUSES	Nape of Neck	aligned_read_counts	7.36946
1444	P15	METAGENOMICS	XTREE -- GENBANK_VIRUSES	Nape of Neck	aligned_read_counts	7.95315
1445	P16	METAGENOMICS	XTREE -- GENBANK_VIRUSES	Nape of Neck	aligned_read_counts	7.99543
1446	P17	METAGENOMICS	XTREE -- GENBANK_VIRUSES	Nape of Neck	aligned_read_counts	7.80355
1447	P18	METAGENOMICS	XTREE -- GENBANK_VIRUSES	Nape of Neck	aligned_read_counts	7.67787
1448	P19	METAGENOMICS	XTREE -- GENBANK_VIRUSES	Nape of Neck	aligned_read_counts	7.87702
1449	P2	METAGENOMICS	XTREE -- GENBANK_VIRUSES	Nape of Neck	aligned_read_counts	7.73831
1450	P20	METAGENOMICS	XTREE -- GENBANK_VIRUSES	Nape of Neck	aligned_read_counts	7.61676
1451	P21	METAGENOMICS	XTREE -- GENBANK_VIRUSES	Nape of Neck	aligned_read_counts	7.95837
1452	P22	METAGENOMICS	XTREE -- GENBANK_VIRUSES	Nape of Neck	aligned_read_counts	7.47529
1453	P23	METAGENOMICS	XTREE -- GENBANK_VIRUSES	Nape of Neck	aligned_read_counts	7.59684
1454	P24	METAGENOMICS	XTREE -- GENBANK_VIRUSES	Nape of Neck	aligned_read_counts	7.73207
1455	P25	METAGENOMICS	XTREE -- GENBANK_VIRUSES	Nape of Neck	aligned_read_counts	7.9957
1456	P26	METAGENOMICS	XTREE -- GENBANK_VIRUSES	Nape of Neck	aligned_read_counts	7.26753
1457	P27	METAGENOMICS	XTREE -- GENBANK_VIRUSES	Nape of Neck	aligned_read_counts	7.45293
1458	P28	METAGENOMICS	XTREE -- GENBANK_VIRUSES	Nape of Neck	aligned_read_counts	7.76959
1459	P29	METAGENOMICS	XTREE -- GENBANK_VIRUSES	Nape of Neck	aligned_read_counts	6.14143
1460	P30	METAGENOMICS	XTREE -- GENBANK_VIRUSES	Nape of Neck	aligned_read_counts	5.24253
1461	P31	METAGENOMICS	XTREE -- GENBANK_VIRUSES	Nape of Neck	aligned_read_counts	6.95011
1462	P32	METAGENOMICS	XTREE -- GENBANK_VIRUSES	Nape of Neck	aligned_read_counts	6.75485
1463	P4	METAGENOMICS	XTREE -- GENBANK_VIRUSES	Nape of Neck	aligned_read_counts	7.78518
1464	P5	METAGENOMICS	XTREE -- GENBANK_VIRUSES	Nape of Neck	aligned_read_counts	7.67546
1465	P6	METAGENOMICS	XTREE -- GENBANK_VIRUSES	Nape of Neck	aligned_read_counts	7.35568
1466	P7	METAGENOMICS	XTREE -- GENBANK_VIRUSES	Nape of Neck	aligned_read_counts	7.72604
1467	P8	METAGENOMICS	XTREE -- GENBANK_VIRUSES	Nape of Neck	aligned_read_counts	6.35973
1468	P9	METAGENOMICS	XTREE -- GENBANK_VIRUSES	Nape of Neck	aligned_read_counts	3.12123
1469	SPX_04	METAGENOMICS	XTREE -- GENBANK_VIRUSES	Stool	aligned_read_counts	7.35242
1470	SPX_16	METAGENOMICS	XTREE -- GENBANK_VIRUSES	Stool	aligned_read_counts	7.35361
1471	SPX_27	METAGENOMICS	XTREE -- GENBANK_VIRUSES	Stool	aligned_read_counts	7.3663
1472	SPX_37	METAGENOMICS	XTREE -- GENBANK_VIRUSES	Stool	aligned_read_counts	7.36845
1473	SPX_49	METAGENOMICS	XTREE -- GENBANK_VIRUSES	Stool	aligned_read_counts	7.39401
1474	SPX_51	METAGENOMICS	XTREE -- GENBANK_VIRUSES	Stool	aligned_read_counts	7.29505
1475	SPX_66	METAGENOMICS	XTREE -- GENBANK_VIRUSES	Stool	aligned_read_counts	7.33181
1476	SPX_78	METAGENOMICS	XTREE -- GENBANK_VIRUSES	Stool	aligned_read_counts	7.32407
1477	W10	METAGENOMICS	XTREE -- GENBANK_VIRUSES	Toe Web Space	aligned_read_counts	7.39111
1478	W11	METAGENOMICS	XTREE -- GENBANK_VIRUSES	Toe Web Space	aligned_read_counts	7.50133
1479	W12	METAGENOMICS	XTREE -- GENBANK_VIRUSES	Toe Web Space	aligned_read_counts	7.60292
1480	W13	METAGENOMICS	XTREE -- GENBANK_VIRUSES	Toe Web Space	aligned_read_counts	7.64503
1481	W14	METAGENOMICS	XTREE -- GENBANK_VIRUSES	Toe Web Space	aligned_read_counts	7.2807
1482	W15	METAGENOMICS	XTREE -- GENBANK_VIRUSES	Toe Web Space	aligned_read_counts	7.54585
1483	W16	METAGENOMICS	XTREE -- GENBANK_VIRUSES	Toe Web Space	aligned_read_counts	7.30519
1484	W17	METAGENOMICS	XTREE -- GENBANK_VIRUSES	Toe Web Space	aligned_read_counts	6.68477
1485	W18	METAGENOMICS	XTREE -- GENBANK_VIRUSES	Toe Web Space	aligned_read_counts	7.01806
1486	W19	METAGENOMICS	XTREE -- GENBANK_VIRUSES	Toe Web Space	aligned_read_counts	7.50842
1487	W1	METAGENOMICS	XTREE -- GENBANK_VIRUSES	Toe Web Space	aligned_read_counts	7.35352
1488	W20	METAGENOMICS	XTREE -- GENBANK_VIRUSES	Toe Web Space	aligned_read_counts	7.1213
1489	W21	METAGENOMICS	XTREE -- GENBANK_VIRUSES	Toe Web Space	aligned_read_counts	6.77123
1490	W22	METAGENOMICS	XTREE -- GENBANK_VIRUSES	Toe Web Space	aligned_read_counts	7.17713
1491	W23	METAGENOMICS	XTREE -- GENBANK_VIRUSES	Toe Web Space	aligned_read_counts	7.52431
1492	W24	METAGENOMICS	XTREE -- GENBANK_VIRUSES	Toe Web Space	aligned_read_counts	7.11275
1493	W25	METAGENOMICS	XTREE -- GENBANK_VIRUSES	Toe Web Space	aligned_read_counts	7.63385
1494	W26	METAGENOMICS	XTREE -- GENBANK_VIRUSES	Toe Web Space	aligned_read_counts	7.6676
1495	W27	METAGENOMICS	XTREE -- GENBANK_VIRUSES	Toe Web Space	aligned_read_counts	7.55074
1496	W28	METAGENOMICS	XTREE -- GENBANK_VIRUSES	Toe Web Space	aligned_read_counts	7.37823
1497	W29	METAGENOMICS	XTREE -- GENBANK_VIRUSES	Toe Web Space	aligned_read_counts	7.10475
1498	W2	METAGENOMICS	XTREE -- GENBANK_VIRUSES	Toe Web Space	aligned_read_counts	7.45848
1499	W30	METAGENOMICS	XTREE -- GENBANK_VIRUSES	Toe Web Space	aligned_read_counts	5.4713
1500	W31	METAGENOMICS	XTREE -- GENBANK_VIRUSES	Toe Web Space	aligned_read_counts	4.67515
1501	W32	METAGENOMICS	XTREE -- GENBANK_VIRUSES	Toe Web Space	aligned_read_counts	6.31008
1502	W3	METAGENOMICS	XTREE -- GENBANK_VIRUSES	Toe Web Space	aligned_read_counts	7.72026
1503	W4	METAGENOMICS	XTREE -- GENBANK_VIRUSES	Toe Web Space	aligned_read_counts	7.42253
1504	W5	METAGENOMICS	XTREE -- GENBANK_VIRUSES	Toe Web Space	aligned_read_counts	7.28534
1505	W6	METAGENOMICS	XTREE -- GENBANK_VIRUSES	Toe Web Space	aligned_read_counts	7.73576
1506	W7	METAGENOMICS	XTREE -- GENBANK_VIRUSES	Toe Web Space	aligned_read_counts	7.40838
1507	W8	METAGENOMICS	XTREE -- GENBANK_VIRUSES	Toe Web Space	aligned_read_counts	7.36958
1508	W9	METAGENOMICS	XTREE -- GENBANK_VIRUSES	Toe Web Space	aligned_read_counts	7.46384
1509	Z10	METAGENOMICS	XTREE -- GENBANK_VIRUSES	T-Zone	aligned_read_counts	7.92563
1510	Z11	METAGENOMICS	XTREE -- GENBANK_VIRUSES	T-Zone	aligned_read_counts	7.2119
1511	Z12	METAGENOMICS	XTREE -- GENBANK_VIRUSES	T-Zone	aligned_read_counts	7.58224
1512	Z13	METAGENOMICS	XTREE -- GENBANK_VIRUSES	T-Zone	aligned_read_counts	6.20778
1513	Z14	METAGENOMICS	XTREE -- GENBANK_VIRUSES	T-Zone	aligned_read_counts	6.94521
1514	Z15	METAGENOMICS	XTREE -- GENBANK_VIRUSES	T-Zone	aligned_read_counts	7.43349
1515	Z16	METAGENOMICS	XTREE -- GENBANK_VIRUSES	T-Zone	aligned_read_counts	7.32672
1516	Z17	METAGENOMICS	XTREE -- GENBANK_VIRUSES	T-Zone	aligned_read_counts	6.63518
1517	Z18	METAGENOMICS	XTREE -- GENBANK_VIRUSES	T-Zone	aligned_read_counts	7.56221
1518	Z19	METAGENOMICS	XTREE -- GENBANK_VIRUSES	T-Zone	aligned_read_counts	7.4447
1519	Z1	METAGENOMICS	XTREE -- GENBANK_VIRUSES	T-Zone	aligned_read_counts	7.76885
1520	Z20	METAGENOMICS	XTREE -- GENBANK_VIRUSES	T-Zone	aligned_read_counts	7.21333
1521	Z21	METAGENOMICS	XTREE -- GENBANK_VIRUSES	T-Zone	aligned_read_counts	7.31381
1522	Z23	METAGENOMICS	XTREE -- GENBANK_VIRUSES	T-Zone	aligned_read_counts	7.63715
1523	Z24	METAGENOMICS	XTREE -- GENBANK_VIRUSES	T-Zone	aligned_read_counts	7.62341
1524	Z25	METAGENOMICS	XTREE -- GENBANK_VIRUSES	T-Zone	aligned_read_counts	7.00156
1525	Z26	METAGENOMICS	XTREE -- GENBANK_VIRUSES	T-Zone	aligned_read_counts	7.52621
1526	Z27	METAGENOMICS	XTREE -- GENBANK_VIRUSES	T-Zone	aligned_read_counts	7.17954
1527	Z28	METAGENOMICS	XTREE -- GENBANK_VIRUSES	T-Zone	aligned_read_counts	7.18401
1528	Z29	METAGENOMICS	XTREE -- GENBANK_VIRUSES	T-Zone	aligned_read_counts	7.20651
1529	Z2	METAGENOMICS	XTREE -- GENBANK_VIRUSES	T-Zone	aligned_read_counts	7.58344
1530	Z30	METAGENOMICS	XTREE -- GENBANK_VIRUSES	T-Zone	aligned_read_counts	6.59581
1531	Z31	METAGENOMICS	XTREE -- GENBANK_VIRUSES	T-Zone	aligned_read_counts	6.5903
1532	Z32	METAGENOMICS	XTREE -- GENBANK_VIRUSES	T-Zone	aligned_read_counts	6.50743
1533	Z3	METAGENOMICS	XTREE -- GENBANK_VIRUSES	T-Zone	aligned_read_counts	7.72589
1534	Z4	METAGENOMICS	XTREE -- GENBANK_VIRUSES	T-Zone	aligned_read_counts	7.5529
1535	Z5	METAGENOMICS	XTREE -- GENBANK_VIRUSES	T-Zone	aligned_read_counts	7.4691
1536	Z6	METAGENOMICS	XTREE -- GENBANK_VIRUSES	T-Zone	aligned_read_counts	7.22745
1537	Z7	METAGENOMICS	XTREE -- GENBANK_VIRUSES	T-Zone	aligned_read_counts	7.38346
1538	Z8	METAGENOMICS	XTREE -- GENBANK_VIRUSES	T-Zone	aligned_read_counts	6.32119
1539	Z9	METAGENOMICS	XTREE -- GENBANK_VIRUSES	T-Zone	aligned_read_counts	5.6742
1540	6809-CEM-0001	METATRANSCRIPTOMICS	XTREE -- GENBANK_VIRUSES	Nasal	aligned_read_counts	6.79468
1541	6809-CEM-0002	METATRANSCRIPTOMICS	XTREE -- GENBANK_VIRUSES	Nasal	aligned_read_counts	6.95614
1542	6809-CEM-0003	METATRANSCRIPTOMICS	XTREE -- GENBANK_VIRUSES	Nasal	aligned_read_counts	6.88806
1543	6809-CEM-0004	METATRANSCRIPTOMICS	XTREE -- GENBANK_VIRUSES	Oral	aligned_read_counts	7.19746
1544	6809-CEM-0005	METATRANSCRIPTOMICS	XTREE -- GENBANK_VIRUSES	Oral	aligned_read_counts	6.88604
1545	6809-CEM-0006	METATRANSCRIPTOMICS	XTREE -- GENBANK_VIRUSES	T-Zone	aligned_read_counts	7.00194
1546	6809-CEM-0007	METATRANSCRIPTOMICS	XTREE -- GENBANK_VIRUSES	T-Zone	aligned_read_counts	6.78445
1547	6809-CEM-0008	METATRANSCRIPTOMICS	XTREE -- GENBANK_VIRUSES	T-Zone	aligned_read_counts	7.12398
1548	6809-CEM-0009	METATRANSCRIPTOMICS	XTREE -- GENBANK_VIRUSES	Nasal	aligned_read_counts	6.82014
1549	6809-CEM-0010	METATRANSCRIPTOMICS	XTREE -- GENBANK_VIRUSES	Nasal	aligned_read_counts	6.78721
1550	6809-CEM-0011	METATRANSCRIPTOMICS	XTREE -- GENBANK_VIRUSES	Nasal	aligned_read_counts	7.04567
1551	6809-CEM-0012	METATRANSCRIPTOMICS	XTREE -- GENBANK_VIRUSES	Oral	aligned_read_counts	7.00138
1552	6809-CEM-0013	METATRANSCRIPTOMICS	XTREE -- GENBANK_VIRUSES	Oral	aligned_read_counts	7.13656
1553	6809-CEM-0014	METATRANSCRIPTOMICS	XTREE -- GENBANK_VIRUSES	T-Zone	aligned_read_counts	6.84972
1554	6809-CEM-0015	METATRANSCRIPTOMICS	XTREE -- GENBANK_VIRUSES	T-Zone	aligned_read_counts	7.05055
1555	6809-CEM-0016	METATRANSCRIPTOMICS	XTREE -- GENBANK_VIRUSES	Nasal	aligned_read_counts	6.90039
1556	6809-CEM-0017	METATRANSCRIPTOMICS	XTREE -- GENBANK_VIRUSES	Nasal	aligned_read_counts	7.08143
1557	6809-CEM-0018	METATRANSCRIPTOMICS	XTREE -- GENBANK_VIRUSES	Nasal	aligned_read_counts	7.09008
1558	6809-CEM-0019	METATRANSCRIPTOMICS	XTREE -- GENBANK_VIRUSES	Oral	aligned_read_counts	7.1878
1559	6809-CEM-0020	METATRANSCRIPTOMICS	XTREE -- GENBANK_VIRUSES	Oral	aligned_read_counts	7.22046
1560	6809-CEM-0021	METATRANSCRIPTOMICS	XTREE -- GENBANK_VIRUSES	T-Zone	aligned_read_counts	6.75754
1561	6809-CEM-0022	METATRANSCRIPTOMICS	XTREE -- GENBANK_VIRUSES	T-Zone	aligned_read_counts	6.86196
1562	6809-CEM-0023	METATRANSCRIPTOMICS	XTREE -- GENBANK_VIRUSES	Nasal	aligned_read_counts	6.94033
1563	6809-CEM-0024	METATRANSCRIPTOMICS	XTREE -- GENBANK_VIRUSES	Nasal	aligned_read_counts	7.08059
1564	6809-CEM-0025	METATRANSCRIPTOMICS	XTREE -- GENBANK_VIRUSES	Nasal	aligned_read_counts	6.93584
1565	6809-CEM-0026	METATRANSCRIPTOMICS	XTREE -- GENBANK_VIRUSES	Oral	aligned_read_counts	6.74978
1566	6809-CEM-0027	METATRANSCRIPTOMICS	XTREE -- GENBANK_VIRUSES	Oral	aligned_read_counts	7.1153
1567	6809-CEM-0028	METATRANSCRIPTOMICS	XTREE -- GENBANK_VIRUSES	T-Zone	aligned_read_counts	7.02733
1568	6809-CEM-0029	METATRANSCRIPTOMICS	XTREE -- GENBANK_VIRUSES	T-Zone	aligned_read_counts	6.99202
1569	6809-CEM-0030	METATRANSCRIPTOMICS	XTREE -- GENBANK_VIRUSES	Nasal	aligned_read_counts	6.90841
1570	6809-CEM-0031	METATRANSCRIPTOMICS	XTREE -- GENBANK_VIRUSES	Nasal	aligned_read_counts	6.89873
1571	6809-CEM-0032	METATRANSCRIPTOMICS	XTREE -- GENBANK_VIRUSES	Oral	aligned_read_counts	7.24093
1572	6809-CEM-0033	METATRANSCRIPTOMICS	XTREE -- GENBANK_VIRUSES	Oral	aligned_read_counts	6.90717
1573	6809-CEM-0034	METATRANSCRIPTOMICS	XTREE -- GENBANK_VIRUSES	Oral	aligned_read_counts	7.30938
1574	6809-CEM-0035	METATRANSCRIPTOMICS	XTREE -- GENBANK_VIRUSES	T-Zone	aligned_read_counts	6.82912
1575	6809-CEM-0037	METATRANSCRIPTOMICS	XTREE -- GENBANK_VIRUSES	Nasal	aligned_read_counts	6.96107
1576	6809-CEM-0038	METATRANSCRIPTOMICS	XTREE -- GENBANK_VIRUSES	Nasal	aligned_read_counts	6.81238
1577	6809-CEM-0039	METATRANSCRIPTOMICS	XTREE -- GENBANK_VIRUSES	Oral	aligned_read_counts	6.7029
1578	6809-CEM-0040	METATRANSCRIPTOMICS	XTREE -- GENBANK_VIRUSES	Oral	aligned_read_counts	7.19386
1579	6809-CEM-0041	METATRANSCRIPTOMICS	XTREE -- GENBANK_VIRUSES	Oral	aligned_read_counts	7.17987
1580	6809-CEM-0042	METATRANSCRIPTOMICS	XTREE -- GENBANK_VIRUSES	T-Zone	aligned_read_counts	6.93295
1581	6809-CEM-0043	METATRANSCRIPTOMICS	XTREE -- GENBANK_VIRUSES	T-Zone	aligned_read_counts	6.92536
1582	6809-CEM-0044	METATRANSCRIPTOMICS	XTREE -- GENBANK_VIRUSES	Nasal	aligned_read_counts	7.03829
1583	6809-CEM-0045	METATRANSCRIPTOMICS	XTREE -- GENBANK_VIRUSES	Nasal	aligned_read_counts	6.85662
1584	6809-CEM-0046	METATRANSCRIPTOMICS	XTREE -- GENBANK_VIRUSES	Oral	aligned_read_counts	6.92257
1585	6809-CEM-0047	METATRANSCRIPTOMICS	XTREE -- GENBANK_VIRUSES	Oral	aligned_read_counts	7.09217
1586	6809-CEM-0048	METATRANSCRIPTOMICS	XTREE -- GENBANK_VIRUSES	T-Zone	aligned_read_counts	6.94803
1587	6809-CEM-0049	METATRANSCRIPTOMICS	XTREE -- GENBANK_VIRUSES	T-Zone	aligned_read_counts	6.63811
1588	6809-CEM-0050	METATRANSCRIPTOMICS	XTREE -- GENBANK_VIRUSES	Nasal	aligned_read_counts	6.70477
1589	6809-CEM-0051	METATRANSCRIPTOMICS	XTREE -- GENBANK_VIRUSES	Nasal	aligned_read_counts	6.98486
1590	6809-CEM-0052	METATRANSCRIPTOMICS	XTREE -- GENBANK_VIRUSES	Oral	aligned_read_counts	7.08197
1591	6809-CEM-0053	METATRANSCRIPTOMICS	XTREE -- GENBANK_VIRUSES	Oral	aligned_read_counts	7.18094
1592	6809-CEM-0054	METATRANSCRIPTOMICS	XTREE -- GENBANK_VIRUSES	Oral	aligned_read_counts	6.95193
1593	6809-CEM-0055	METATRANSCRIPTOMICS	XTREE -- GENBANK_VIRUSES	T-Zone	aligned_read_counts	6.86474
1594	6809-CEM-0056	METATRANSCRIPTOMICS	XTREE -- GENBANK_VIRUSES	T-Zone	aligned_read_counts	6.85892
1595	6809-CEM-0057	METATRANSCRIPTOMICS	XTREE -- GENBANK_VIRUSES	Nasal	aligned_read_counts	6.86777
1596	6809-CEM-0058	METATRANSCRIPTOMICS	XTREE -- GENBANK_VIRUSES	Nasal	aligned_read_counts	7.11628
1597	6809-CEM-0059	METATRANSCRIPTOMICS	XTREE -- GENBANK_VIRUSES	Oral	aligned_read_counts	7.25784
1598	6809-CEM-0060	METATRANSCRIPTOMICS	XTREE -- GENBANK_VIRUSES	Oral	aligned_read_counts	6.72916
1599	6809-CEM-0061	METATRANSCRIPTOMICS	XTREE -- GENBANK_VIRUSES	Oral	aligned_read_counts	7.30193
1600	6809-CEM-0062	METATRANSCRIPTOMICS	XTREE -- GENBANK_VIRUSES	T-Zone	aligned_read_counts	6.7699
1601	6809-CEM-0063	METATRANSCRIPTOMICS	XTREE -- GENBANK_VIRUSES	T-Zone	aligned_read_counts	6.65953
1602	6809-CEM-0064	METATRANSCRIPTOMICS	XTREE -- GENBANK_VIRUSES	Nasal	aligned_read_counts	6.96288
1603	6809-CEM-0065	METATRANSCRIPTOMICS	XTREE -- GENBANK_VIRUSES	Nasal	aligned_read_counts	6.80722
1604	6809-CEM-0066	METATRANSCRIPTOMICS	XTREE -- GENBANK_VIRUSES	Oral	aligned_read_counts	6.95158
1605	6809-CEM-0067	METATRANSCRIPTOMICS	XTREE -- GENBANK_VIRUSES	Oral	aligned_read_counts	6.96543
1606	6809-CEM-0068	METATRANSCRIPTOMICS	XTREE -- GENBANK_VIRUSES	T-Zone	aligned_read_counts	6.91264
1607	6809-CEM-0069	METATRANSCRIPTOMICS	XTREE -- GENBANK_VIRUSES	T-Zone	aligned_read_counts	7.21977
1608	6809-CEM-0070	METATRANSCRIPTOMICS	XTREE -- GENBANK_VIRUSES	T-Zone	aligned_read_counts	6.98553
1609	6809-CEM-0071	METATRANSCRIPTOMICS	XTREE -- GENBANK_VIRUSES	Nasal	aligned_read_counts	6.64471
1610	6809-CEM-0072	METATRANSCRIPTOMICS	XTREE -- GENBANK_VIRUSES	Nasal	aligned_read_counts	6.9535
1611	6809-CEM-0073	METATRANSCRIPTOMICS	XTREE -- GENBANK_VIRUSES	Oral	aligned_read_counts	6.78218
1612	6809-CEM-0074	METATRANSCRIPTOMICS	XTREE -- GENBANK_VIRUSES	Oral	aligned_read_counts	7.05123
1613	6809-CEM-0075	METATRANSCRIPTOMICS	XTREE -- GENBANK_VIRUSES	T-Zone	aligned_read_counts	6.90997
1614	6809-CEM-0076	METATRANSCRIPTOMICS	XTREE -- GENBANK_VIRUSES	T-Zone	aligned_read_counts	6.83402
1615	6809-CEM-0077	METATRANSCRIPTOMICS	XTREE -- GENBANK_VIRUSES	T-Zone	aligned_read_counts	6.76841
1616	6809-CEM-0078	METATRANSCRIPTOMICS	XTREE -- GENBANK_VIRUSES	Nasal	aligned_read_counts	7.06766
1617	6809-CEM-0079	METATRANSCRIPTOMICS	XTREE -- GENBANK_VIRUSES	Nasal	aligned_read_counts	6.79163
1618	6809-CEM-0080	METATRANSCRIPTOMICS	XTREE -- GENBANK_VIRUSES	Oral	aligned_read_counts	7.27819
1619	6809-CEM-0081	METATRANSCRIPTOMICS	XTREE -- GENBANK_VIRUSES	Oral	aligned_read_counts	7.25552
1620	6809-CEM-0082	METATRANSCRIPTOMICS	XTREE -- GENBANK_VIRUSES	T-Zone	aligned_read_counts	7.03495
1621	6809-CEM-0083	METATRANSCRIPTOMICS	XTREE -- GENBANK_VIRUSES	T-Zone	aligned_read_counts	6.95941
1622	6809-CEM-0084	METATRANSCRIPTOMICS	XTREE -- GENBANK_VIRUSES	T-Zone	aligned_read_counts	6.76198
1623	6809-CEM-0085	METATRANSCRIPTOMICS	XTREE -- GENBANK_VIRUSES	Nasal	aligned_read_counts	6.72222
1624	6809-CEM-0090	METATRANSCRIPTOMICS	XTREE -- GENBANK_VIRUSES	Gluteal Crease	aligned_read_counts	6.49643
1625	6809-CEM-0091	METATRANSCRIPTOMICS	XTREE -- GENBANK_VIRUSES	Gluteal Crease	aligned_read_counts	6.91637
1626	6809-CEM-0092	METATRANSCRIPTOMICS	XTREE -- GENBANK_VIRUSES	Gluteal Crease	aligned_read_counts	6.93
1627	6809-CEM-0093	METATRANSCRIPTOMICS	XTREE -- GENBANK_VIRUSES	Nasal	aligned_read_counts	6.73856
1628	6809-CEM-0098	METATRANSCRIPTOMICS	XTREE -- GENBANK_VIRUSES	Gluteal Crease	aligned_read_counts	6.88534
1629	6809-CEM-0099	METATRANSCRIPTOMICS	XTREE -- GENBANK_VIRUSES	Gluteal Crease	aligned_read_counts	7.22763
1630	6809-CEM-0100	METATRANSCRIPTOMICS	XTREE -- GENBANK_VIRUSES	Gluteal Crease	aligned_read_counts	6.50947
1631	6809-CEM-0101	METATRANSCRIPTOMICS	XTREE -- GENBANK_VIRUSES	Nasal	aligned_read_counts	6.93957
1632	6809-CEM-0106	METATRANSCRIPTOMICS	XTREE -- GENBANK_VIRUSES	Gluteal Crease	aligned_read_counts	6.49022
1633	6809-CEM-0107	METATRANSCRIPTOMICS	XTREE -- GENBANK_VIRUSES	Gluteal Crease	aligned_read_counts	6.37219
1634	6809-CEM-0108	METATRANSCRIPTOMICS	XTREE -- GENBANK_VIRUSES	Gluteal Crease	aligned_read_counts	6.36909
1635	6809-CEM-0109	METATRANSCRIPTOMICS	XTREE -- GENBANK_VIRUSES	Nasal	aligned_read_counts	6.54
1636	6809-CEM-0114	METATRANSCRIPTOMICS	XTREE -- GENBANK_VIRUSES	Gluteal Crease	aligned_read_counts	6.88478
1637	6809-CEM-0115	METATRANSCRIPTOMICS	XTREE -- GENBANK_VIRUSES	Gluteal Crease	aligned_read_counts	6.42195
1638	6809-CEM-0116	METATRANSCRIPTOMICS	XTREE -- GENBANK_VIRUSES	Gluteal Crease	aligned_read_counts	6.63329
1639	6809-CEM-0117	METATRANSCRIPTOMICS	XTREE -- GENBANK_VIRUSES	Oral	aligned_read_counts	7.09
1640	6809-CEM-0122	METATRANSCRIPTOMICS	XTREE -- GENBANK_VIRUSES	Gluteal Crease	aligned_read_counts	6.77879
1641	6809-CEM-0123	METATRANSCRIPTOMICS	XTREE -- GENBANK_VIRUSES	Gluteal Crease	aligned_read_counts	6.73325
1642	6809-CEM-0124	METATRANSCRIPTOMICS	XTREE -- GENBANK_VIRUSES	Gluteal Crease	aligned_read_counts	6.76573
1643	6809-CEM-0125	METATRANSCRIPTOMICS	XTREE -- GENBANK_VIRUSES	Oral	aligned_read_counts	6.99607
1644	6809-CEM-0130	METATRANSCRIPTOMICS	XTREE -- GENBANK_VIRUSES	Gluteal Crease	aligned_read_counts	6.39167
1645	6809-CEM-0131	METATRANSCRIPTOMICS	XTREE -- GENBANK_VIRUSES	Gluteal Crease	aligned_read_counts	6.41189
1646	6809-CEM-0132	METATRANSCRIPTOMICS	XTREE -- GENBANK_VIRUSES	Gluteal Crease	aligned_read_counts	6.4176
1647	6809-CEM-0133	METATRANSCRIPTOMICS	XTREE -- GENBANK_VIRUSES	Oral	aligned_read_counts	6.76341
1648	6809-CEM-0138	METATRANSCRIPTOMICS	XTREE -- GENBANK_VIRUSES	Gluteal Crease	aligned_read_counts	6.65595
1649	6809-CEM-0139	METATRANSCRIPTOMICS	XTREE -- GENBANK_VIRUSES	Gluteal Crease	aligned_read_counts	6.36649
1650	6809-CEM-0140	METATRANSCRIPTOMICS	XTREE -- GENBANK_VIRUSES	Gluteal Crease	aligned_read_counts	6.48911
1651	6809-CEM-0141	METATRANSCRIPTOMICS	XTREE -- GENBANK_VIRUSES	Oral	aligned_read_counts	6.96205
1652	6809-CEM-0146	METATRANSCRIPTOMICS	XTREE -- GENBANK_VIRUSES	Gluteal Crease	aligned_read_counts	6.68711
1653	6809-CEM-0147	METATRANSCRIPTOMICS	XTREE -- GENBANK_VIRUSES	Gluteal Crease	aligned_read_counts	6.51819
1654	6809-CEM-0148	METATRANSCRIPTOMICS	XTREE -- GENBANK_VIRUSES	Post-Auricular	aligned_read_counts	6.83741
1655	6809-CEM-0149	METATRANSCRIPTOMICS	XTREE -- GENBANK_VIRUSES	T-Zone	aligned_read_counts	6.85596
1656	6809-CEM-0154	METATRANSCRIPTOMICS	XTREE -- GENBANK_VIRUSES	Gluteal Crease	aligned_read_counts	6.42066
1657	6809-CEM-0155	METATRANSCRIPTOMICS	XTREE -- GENBANK_VIRUSES	Gluteal Crease	aligned_read_counts	6.66656
1658	6809-CEM-0156	METATRANSCRIPTOMICS	XTREE -- GENBANK_VIRUSES	Post-Auricular	aligned_read_counts	6.81074
1659	6809-CEM-0157	METATRANSCRIPTOMICS	XTREE -- GENBANK_VIRUSES	T-Zone	aligned_read_counts	6.78978
1660	6809-CEM-0162	METATRANSCRIPTOMICS	XTREE -- GENBANK_VIRUSES	Gluteal Crease	aligned_read_counts	7.11294
1661	6809-CEM-0163	METATRANSCRIPTOMICS	XTREE -- GENBANK_VIRUSES	Gluteal Crease	aligned_read_counts	6.73915
1662	6809-CEM-0164	METATRANSCRIPTOMICS	XTREE -- GENBANK_VIRUSES	Post-Auricular	aligned_read_counts	6.82716
1663	6809-CEM-0165	METATRANSCRIPTOMICS	XTREE -- GENBANK_VIRUSES	T-Zone	aligned_read_counts	6.81794
1664	6809-CEM-0170	METATRANSCRIPTOMICS	XTREE -- GENBANK_VIRUSES	Gluteal Crease	aligned_read_counts	7.09487
1665	6809-CEM-0171	METATRANSCRIPTOMICS	XTREE -- GENBANK_VIRUSES	Gluteal Crease	aligned_read_counts	6.56757
1666	6809-CEM-0172	METATRANSCRIPTOMICS	XTREE -- GENBANK_VIRUSES	Post-Auricular	aligned_read_counts	6.58458
1667	6809-CEM-0173	METATRANSCRIPTOMICS	XTREE -- GENBANK_VIRUSES	T-Zone	aligned_read_counts	6.91226
1668	6809-CEM-0178	METATRANSCRIPTOMICS	XTREE -- GENBANK_VIRUSES	Gluteal Crease	aligned_read_counts	7.09243
1669	6809-CEM-0181	METATRANSCRIPTOMICS	XTREE -- GENBANK_VIRUSES	Post-Auricular	aligned_read_counts	6.84896
1670	6809-CEM-0182	METATRANSCRIPTOMICS	XTREE -- GENBANK_VIRUSES	Post-Auricular	aligned_read_counts	6.65807
1671	6809-CEM-0183	METATRANSCRIPTOMICS	XTREE -- GENBANK_VIRUSES	Post-Auricular	aligned_read_counts	6.3283
1672	6809-CEM-0184	METATRANSCRIPTOMICS	XTREE -- GENBANK_VIRUSES	Toe Web Space	aligned_read_counts	6.39366
1673	6809-CEM-0185	METATRANSCRIPTOMICS	XTREE -- GENBANK_VIRUSES	Toe Web Space	aligned_read_counts	6.529
1674	6809-CEM-0186	METATRANSCRIPTOMICS	XTREE -- GENBANK_VIRUSES	Armpit	aligned_read_counts	6.39998
1675	6809-CEM-0187	METATRANSCRIPTOMICS	XTREE -- GENBANK_VIRUSES	Armpit	aligned_read_counts	6.60768
1676	6809-CEM-0188	METATRANSCRIPTOMICS	XTREE -- GENBANK_VIRUSES	Armpit	aligned_read_counts	6.58431
1677	6809-CEM-0189	METATRANSCRIPTOMICS	XTREE -- GENBANK_VIRUSES	Post-Auricular	aligned_read_counts	6.98282
1678	6809-CEM-0190	METATRANSCRIPTOMICS	XTREE -- GENBANK_VIRUSES	Post-Auricular	aligned_read_counts	6.65265
1679	6809-CEM-0191	METATRANSCRIPTOMICS	XTREE -- GENBANK_VIRUSES	Post-Auricular	aligned_read_counts	6.86355
1680	6809-CEM-0192	METATRANSCRIPTOMICS	XTREE -- GENBANK_VIRUSES	Toe Web Space	aligned_read_counts	6.68757
1681	6809-CEM-0193	METATRANSCRIPTOMICS	XTREE -- GENBANK_VIRUSES	Toe Web Space	aligned_read_counts	6.37634
1682	6809-CEM-0194	METATRANSCRIPTOMICS	XTREE -- GENBANK_VIRUSES	Armpit	aligned_read_counts	6.52238
1683	6809-CEM-0195	METATRANSCRIPTOMICS	XTREE -- GENBANK_VIRUSES	Armpit	aligned_read_counts	6.35271
1684	6809-CEM-0196	METATRANSCRIPTOMICS	XTREE -- GENBANK_VIRUSES	Armpit	aligned_read_counts	6.53157
1685	6809-CEM-0197	METATRANSCRIPTOMICS	XTREE -- GENBANK_VIRUSES	Post-Auricular	aligned_read_counts	6.45973
1686	6809-CEM-0198	METATRANSCRIPTOMICS	XTREE -- GENBANK_VIRUSES	Post-Auricular	aligned_read_counts	6.60403
1687	6809-CEM-0199	METATRANSCRIPTOMICS	XTREE -- GENBANK_VIRUSES	Post-Auricular	aligned_read_counts	6.86368
1688	6809-CEM-0200	METATRANSCRIPTOMICS	XTREE -- GENBANK_VIRUSES	Toe Web Space	aligned_read_counts	6.78843
1689	6809-CEM-0201	METATRANSCRIPTOMICS	XTREE -- GENBANK_VIRUSES	Toe Web Space	aligned_read_counts	6.44914
1690	6809-CEM-0202	METATRANSCRIPTOMICS	XTREE -- GENBANK_VIRUSES	Armpit	aligned_read_counts	6.48795
1691	6809-CEM-0203	METATRANSCRIPTOMICS	XTREE -- GENBANK_VIRUSES	Armpit	aligned_read_counts	6.62126
1692	6809-CEM-0204	METATRANSCRIPTOMICS	XTREE -- GENBANK_VIRUSES	Armpit	aligned_read_counts	6.76805
1693	6809-CEM-0205	METATRANSCRIPTOMICS	XTREE -- GENBANK_VIRUSES	Post-Auricular	aligned_read_counts	6.39492
1694	6809-CEM-0206	METATRANSCRIPTOMICS	XTREE -- GENBANK_VIRUSES	Post-Auricular	aligned_read_counts	7.00777
1695	6809-CEM-0207	METATRANSCRIPTOMICS	XTREE -- GENBANK_VIRUSES	Toe Web Space	aligned_read_counts	7.04538
1696	6809-CEM-0208	METATRANSCRIPTOMICS	XTREE -- GENBANK_VIRUSES	Toe Web Space	aligned_read_counts	6.76614
1697	6809-CEM-0209	METATRANSCRIPTOMICS	XTREE -- GENBANK_VIRUSES	Toe Web Space	aligned_read_counts	6.61716
1698	6809-CEM-0210	METATRANSCRIPTOMICS	XTREE -- GENBANK_VIRUSES	Armpit	aligned_read_counts	6.39836
1699	6809-CEM-0211	METATRANSCRIPTOMICS	XTREE -- GENBANK_VIRUSES	Armpit	aligned_read_counts	6.49374
1700	6809-CEM-0212	METATRANSCRIPTOMICS	XTREE -- GENBANK_VIRUSES	Armpit	aligned_read_counts	6.4022
1701	6809-CEM-0213	METATRANSCRIPTOMICS	XTREE -- GENBANK_VIRUSES	Post-Auricular	aligned_read_counts	6.41593
1702	6809-CEM-0214	METATRANSCRIPTOMICS	XTREE -- GENBANK_VIRUSES	Post-Auricular	aligned_read_counts	6.90736
1703	6809-CEM-0215	METATRANSCRIPTOMICS	XTREE -- GENBANK_VIRUSES	Toe Web Space	aligned_read_counts	6.96386
1704	6809-CEM-0216	METATRANSCRIPTOMICS	XTREE -- GENBANK_VIRUSES	Toe Web Space	aligned_read_counts	6.69192
1705	6809-CEM-0217	METATRANSCRIPTOMICS	XTREE -- GENBANK_VIRUSES	Toe Web Space	aligned_read_counts	6.41649
1706	6809-CEM-0218	METATRANSCRIPTOMICS	XTREE -- GENBANK_VIRUSES	Armpit	aligned_read_counts	6.48703
1707	6809-CEM-0219	METATRANSCRIPTOMICS	XTREE -- GENBANK_VIRUSES	Armpit	aligned_read_counts	6.30994
1708	6809-CEM-0220	METATRANSCRIPTOMICS	XTREE -- GENBANK_VIRUSES	Armpit	aligned_read_counts	6.48742
1709	6809-CEM-0221	METATRANSCRIPTOMICS	XTREE -- GENBANK_VIRUSES	Post-Auricular	aligned_read_counts	6.43196
1710	6809-CEM-0222	METATRANSCRIPTOMICS	XTREE -- GENBANK_VIRUSES	Post-Auricular	aligned_read_counts	6.82833
1711	6809-CEM-0223	METATRANSCRIPTOMICS	XTREE -- GENBANK_VIRUSES	Toe Web Space	aligned_read_counts	7.10612
1712	6809-CEM-0224	METATRANSCRIPTOMICS	XTREE -- GENBANK_VIRUSES	Toe Web Space	aligned_read_counts	6.46458
1713	6809-CEM-0225	METATRANSCRIPTOMICS	XTREE -- GENBANK_VIRUSES	Toe Web Space	aligned_read_counts	6.56057
1714	6809-CEM-0226	METATRANSCRIPTOMICS	XTREE -- GENBANK_VIRUSES	Armpit	aligned_read_counts	6.60507
1715	6809-CEM-0227	METATRANSCRIPTOMICS	XTREE -- GENBANK_VIRUSES	Armpit	aligned_read_counts	6.55828
1716	6809-CEM-0228	METATRANSCRIPTOMICS	XTREE -- GENBANK_VIRUSES	Armpit	aligned_read_counts	6.64874
1717	6809-CEM-0229	METATRANSCRIPTOMICS	XTREE -- GENBANK_VIRUSES	Post-Auricular	aligned_read_counts	6.4781
1718	6809-CEM-0230	METATRANSCRIPTOMICS	XTREE -- GENBANK_VIRUSES	Post-Auricular	aligned_read_counts	6.86428
1719	6809-CEM-0231	METATRANSCRIPTOMICS	XTREE -- GENBANK_VIRUSES	Toe Web Space	aligned_read_counts	6.809
1720	6809-CEM-0232	METATRANSCRIPTOMICS	XTREE -- GENBANK_VIRUSES	Toe Web Space	aligned_read_counts	6.59611
1721	6809-CEM-0233	METATRANSCRIPTOMICS	XTREE -- GENBANK_VIRUSES	Toe Web Space	aligned_read_counts	6.57698
1722	6809-CEM-0234	METATRANSCRIPTOMICS	XTREE -- GENBANK_VIRUSES	Armpit	aligned_read_counts	6.44356
1723	6809-CEM-0235	METATRANSCRIPTOMICS	XTREE -- GENBANK_VIRUSES	Armpit	aligned_read_counts	6.41597
1724	6809-CEM-0236	METATRANSCRIPTOMICS	XTREE -- GENBANK_VIRUSES	Armpit	aligned_read_counts	6.64962
1725	6809-CEM-0237	METATRANSCRIPTOMICS	XTREE -- GENBANK_VIRUSES	Post-Auricular	aligned_read_counts	6.67256
1726	6809-CEM-0238	METATRANSCRIPTOMICS	XTREE -- GENBANK_VIRUSES	Post-Auricular	aligned_read_counts	6.93401
1727	6809-CEM-0239	METATRANSCRIPTOMICS	XTREE -- GENBANK_VIRUSES	Toe Web Space	aligned_read_counts	6.9574
1728	6809-CEM-0240	METATRANSCRIPTOMICS	XTREE -- GENBANK_VIRUSES	Toe Web Space	aligned_read_counts	6.47827
1729	6809-CEM-0241	METATRANSCRIPTOMICS	XTREE -- GENBANK_VIRUSES	Toe Web Space	aligned_read_counts	6.95549
1730	6809-CEM-0242	METATRANSCRIPTOMICS	XTREE -- GENBANK_VIRUSES	Armpit	aligned_read_counts	6.39133
1731	6809-CEM-0243	METATRANSCRIPTOMICS	XTREE -- GENBANK_VIRUSES	Armpit	aligned_read_counts	6.60791
1732	6809-CEM-0244	METATRANSCRIPTOMICS	XTREE -- GENBANK_VIRUSES	Belly Button	aligned_read_counts	6.85354
1733	6809-CEM-0245	METATRANSCRIPTOMICS	XTREE -- GENBANK_VIRUSES	Post-Auricular	aligned_read_counts	6.39869
1734	6809-CEM-0246	METATRANSCRIPTOMICS	XTREE -- GENBANK_VIRUSES	Post-Auricular	aligned_read_counts	6.97489
1735	6809-CEM-0247	METATRANSCRIPTOMICS	XTREE -- GENBANK_VIRUSES	Toe Web Space	aligned_read_counts	7.00095
1736	6809-CEM-0248	METATRANSCRIPTOMICS	XTREE -- GENBANK_VIRUSES	Toe Web Space	aligned_read_counts	6.49094
1737	6809-CEM-0249	METATRANSCRIPTOMICS	XTREE -- GENBANK_VIRUSES	Toe Web Space	aligned_read_counts	6.56289
1738	6809-CEM-0250	METATRANSCRIPTOMICS	XTREE -- GENBANK_VIRUSES	Armpit	aligned_read_counts	6.57865
1739	6809-CEM-0251	METATRANSCRIPTOMICS	XTREE -- GENBANK_VIRUSES	Armpit	aligned_read_counts	6.47496
1740	6809-CEM-0252	METATRANSCRIPTOMICS	XTREE -- GENBANK_VIRUSES	Belly Button	aligned_read_counts	6.94433
1741	6809-CEM-0253	METATRANSCRIPTOMICS	XTREE -- GENBANK_VIRUSES	Post-Auricular	aligned_read_counts	6.87281
1742	6809-CEM-0254	METATRANSCRIPTOMICS	XTREE -- GENBANK_VIRUSES	Post-Auricular	aligned_read_counts	7.02717
1743	6809-CEM-0255	METATRANSCRIPTOMICS	XTREE -- GENBANK_VIRUSES	Toe Web Space	aligned_read_counts	7.16065
1744	6809-CEM-0256	METATRANSCRIPTOMICS	XTREE -- GENBANK_VIRUSES	Toe Web Space	aligned_read_counts	6.39461
1745	6809-CEM-0257	METATRANSCRIPTOMICS	XTREE -- GENBANK_VIRUSES	Toe Web Space	aligned_read_counts	6.28725
1746	6809-CEM-0258	METATRANSCRIPTOMICS	XTREE -- GENBANK_VIRUSES	Armpit	aligned_read_counts	6.63885
1747	6809-CEM-0259	METATRANSCRIPTOMICS	XTREE -- GENBANK_VIRUSES	Armpit	aligned_read_counts	6.5822
1748	6809-CEM-0260	METATRANSCRIPTOMICS	XTREE -- GENBANK_VIRUSES	Belly Button	aligned_read_counts	6.56038
1749	6809-CEM-0261	METATRANSCRIPTOMICS	XTREE -- GENBANK_VIRUSES	Post-Auricular	aligned_read_counts	6.9996
1750	6809-CEM-0262	METATRANSCRIPTOMICS	XTREE -- GENBANK_VIRUSES	Post-Auricular	aligned_read_counts	6.91209
1751	6809-CEM-0263	METATRANSCRIPTOMICS	XTREE -- GENBANK_VIRUSES	Toe Web Space	aligned_read_counts	6.70494
1752	6809-CEM-0264	METATRANSCRIPTOMICS	XTREE -- GENBANK_VIRUSES	Toe Web Space	aligned_read_counts	6.54621
1753	6809-CEM-0265	METATRANSCRIPTOMICS	XTREE -- GENBANK_VIRUSES	Toe Web Space	aligned_read_counts	6.53182
1754	6809-CEM-0266	METATRANSCRIPTOMICS	XTREE -- GENBANK_VIRUSES	Armpit	aligned_read_counts	6.49652
1755	6809-CEM-0267	METATRANSCRIPTOMICS	XTREE -- GENBANK_VIRUSES	Armpit	aligned_read_counts	6.64509
1756	6809-CEM-0268	METATRANSCRIPTOMICS	XTREE -- GENBANK_VIRUSES	Belly Button	aligned_read_counts	6.59692
1757	6809-CEM-0269	METATRANSCRIPTOMICS	XTREE -- GENBANK_VIRUSES	Post-Auricular	aligned_read_counts	6.78573
1758	6809-CEM-0270	METATRANSCRIPTOMICS	XTREE -- GENBANK_VIRUSES	Post-Auricular	aligned_read_counts	6.93627
1759	6809-CEM-0271	METATRANSCRIPTOMICS	XTREE -- GENBANK_VIRUSES	Toe Web Space	aligned_read_counts	6.77767
1760	6809-CEM-0272	METATRANSCRIPTOMICS	XTREE -- GENBANK_VIRUSES	Toe Web Space	aligned_read_counts	6.61041
1761	6809-CEM-0273	METATRANSCRIPTOMICS	XTREE -- GENBANK_VIRUSES	Armpit	aligned_read_counts	6.45573
1762	6809-CEM-0274	METATRANSCRIPTOMICS	XTREE -- GENBANK_VIRUSES	Armpit	aligned_read_counts	6.66406
1763	6809-CEM-0277	METATRANSCRIPTOMICS	XTREE -- GENBANK_VIRUSES	Belly Button	aligned_read_counts	6.35674
1764	6809-CEM-0278	METATRANSCRIPTOMICS	XTREE -- GENBANK_VIRUSES	Belly Button	aligned_read_counts	6.73002
1765	6809-CEM-0279	METATRANSCRIPTOMICS	XTREE -- GENBANK_VIRUSES	Belly Button	aligned_read_counts	6.4814
1766	6809-CEM-0280	METATRANSCRIPTOMICS	XTREE -- GENBANK_VIRUSES	Nape of Neck	aligned_read_counts	6.34219
1767	6809-CEM-0281	METATRANSCRIPTOMICS	XTREE -- GENBANK_VIRUSES	Nape of Neck	aligned_read_counts	6.40482
1768	6809-CEM-0282	METATRANSCRIPTOMICS	XTREE -- GENBANK_VIRUSES	Forearm	aligned_read_counts	6.31448
1769	6809-CEM-0283	METATRANSCRIPTOMICS	XTREE -- GENBANK_VIRUSES	Forearm	aligned_read_counts	6.29843
1770	6809-CEM-0284	METATRANSCRIPTOMICS	XTREE -- GENBANK_VIRUSES	Forearm	aligned_read_counts	6.72492
1771	6809-CEM-0285	METATRANSCRIPTOMICS	XTREE -- GENBANK_VIRUSES	Belly Button	aligned_read_counts	6.99577
1772	6809-CEM-0286	METATRANSCRIPTOMICS	XTREE -- GENBANK_VIRUSES	Belly Button	aligned_read_counts	6.72301
1773	6809-CEM-0287	METATRANSCRIPTOMICS	XTREE -- GENBANK_VIRUSES	Belly Button	aligned_read_counts	7.06363
1774	6809-CEM-0288	METATRANSCRIPTOMICS	XTREE -- GENBANK_VIRUSES	Nape of Neck	aligned_read_counts	6.35678
1775	6809-CEM-0289	METATRANSCRIPTOMICS	XTREE -- GENBANK_VIRUSES	Nape of Neck	aligned_read_counts	6.51732
1776	6809-CEM-0290	METATRANSCRIPTOMICS	XTREE -- GENBANK_VIRUSES	Forearm	aligned_read_counts	6.41557
1777	6809-CEM-0291	METATRANSCRIPTOMICS	XTREE -- GENBANK_VIRUSES	Forearm	aligned_read_counts	6.31954
1778	6809-CEM-0292	METATRANSCRIPTOMICS	XTREE -- GENBANK_VIRUSES	Forearm	aligned_read_counts	6.502
1779	6809-CEM-0293	METATRANSCRIPTOMICS	XTREE -- GENBANK_VIRUSES	Belly Button	aligned_read_counts	6.97568
1780	6809-CEM-0294	METATRANSCRIPTOMICS	XTREE -- GENBANK_VIRUSES	Belly Button	aligned_read_counts	7.02911
1781	6809-CEM-0295	METATRANSCRIPTOMICS	XTREE -- GENBANK_VIRUSES	Belly Button	aligned_read_counts	6.41496
1782	6809-CEM-0296	METATRANSCRIPTOMICS	XTREE -- GENBANK_VIRUSES	Nape of Neck	aligned_read_counts	6.27537
1783	6809-CEM-0297	METATRANSCRIPTOMICS	XTREE -- GENBANK_VIRUSES	Nape of Neck	aligned_read_counts	6.3329
1784	6809-CEM-0298	METATRANSCRIPTOMICS	XTREE -- GENBANK_VIRUSES	Forearm	aligned_read_counts	6.32364
1785	6809-CEM-0299	METATRANSCRIPTOMICS	XTREE -- GENBANK_VIRUSES	Forearm	aligned_read_counts	6.33348
1786	6809-CEM-0300	METATRANSCRIPTOMICS	XTREE -- GENBANK_VIRUSES	Forearm	aligned_read_counts	6.91504
1787	6809-CEM-0301	METATRANSCRIPTOMICS	XTREE -- GENBANK_VIRUSES	Belly Button	aligned_read_counts	6.33258
1788	6809-CEM-0302	METATRANSCRIPTOMICS	XTREE -- GENBANK_VIRUSES	Belly Button	aligned_read_counts	7.0679
1789	6809-CEM-0303	METATRANSCRIPTOMICS	XTREE -- GENBANK_VIRUSES	Nape of Neck	aligned_read_counts	6.74668
1790	6809-CEM-0304	METATRANSCRIPTOMICS	XTREE -- GENBANK_VIRUSES	Nape of Neck	aligned_read_counts	6.30704
1791	6809-CEM-0305	METATRANSCRIPTOMICS	XTREE -- GENBANK_VIRUSES	Nape of Neck	aligned_read_counts	6.59926
1792	6809-CEM-0306	METATRANSCRIPTOMICS	XTREE -- GENBANK_VIRUSES	Forearm	aligned_read_counts	6.33512
1793	6809-CEM-0307	METATRANSCRIPTOMICS	XTREE -- GENBANK_VIRUSES	Forearm	aligned_read_counts	6.49014
1794	6809-CEM-0308	METATRANSCRIPTOMICS	XTREE -- GENBANK_VIRUSES	Forearm	aligned_read_counts	6.34342
1795	6809-CEM-0309	METATRANSCRIPTOMICS	XTREE -- GENBANK_VIRUSES	Belly Button	aligned_read_counts	6.39069
1796	6809-CEM-0310	METATRANSCRIPTOMICS	XTREE -- GENBANK_VIRUSES	Belly Button	aligned_read_counts	6.32883
1797	6809-CEM-0311	METATRANSCRIPTOMICS	XTREE -- GENBANK_VIRUSES	Nape of Neck	aligned_read_counts	6.46865
1798	6809-CEM-0312	METATRANSCRIPTOMICS	XTREE -- GENBANK_VIRUSES	Nape of Neck	aligned_read_counts	6.30021
1799	6809-CEM-0313	METATRANSCRIPTOMICS	XTREE -- GENBANK_VIRUSES	Nape of Neck	aligned_read_counts	6.60449
1800	6809-CEM-0314	METATRANSCRIPTOMICS	XTREE -- GENBANK_VIRUSES	Forearm	aligned_read_counts	6.24483
1801	6809-CEM-0315	METATRANSCRIPTOMICS	XTREE -- GENBANK_VIRUSES	Forearm	aligned_read_counts	6.25453
1802	6809-CEM-0316	METATRANSCRIPTOMICS	XTREE -- GENBANK_VIRUSES	Forearm	aligned_read_counts	6.27533
1803	6809-CEM-0317	METATRANSCRIPTOMICS	XTREE -- GENBANK_VIRUSES	Belly Button	aligned_read_counts	6.46647
1804	6809-CEM-0318	METATRANSCRIPTOMICS	XTREE -- GENBANK_VIRUSES	Belly Button	aligned_read_counts	6.4293
1805	6809-CEM-0319	METATRANSCRIPTOMICS	XTREE -- GENBANK_VIRUSES	Nape of Neck	aligned_read_counts	6.62877
1806	6809-CEM-0320	METATRANSCRIPTOMICS	XTREE -- GENBANK_VIRUSES	Nape of Neck	aligned_read_counts	6.76777
1807	6809-CEM-0321	METATRANSCRIPTOMICS	XTREE -- GENBANK_VIRUSES	Nape of Neck	aligned_read_counts	6.46761
1808	6809-CEM-0322	METATRANSCRIPTOMICS	XTREE -- GENBANK_VIRUSES	Forearm	aligned_read_counts	6.36521
1809	6809-CEM-0323	METATRANSCRIPTOMICS	XTREE -- GENBANK_VIRUSES	Forearm	aligned_read_counts	6.38172
1810	6809-CEM-0324	METATRANSCRIPTOMICS	XTREE -- GENBANK_VIRUSES	Forearm	aligned_read_counts	6.5244
1811	6809-CEM-0325	METATRANSCRIPTOMICS	XTREE -- GENBANK_VIRUSES	Belly Button	aligned_read_counts	6.67749
1812	6809-CEM-0326	METATRANSCRIPTOMICS	XTREE -- GENBANK_VIRUSES	Belly Button	aligned_read_counts	6.36887
1813	6809-CEM-0327	METATRANSCRIPTOMICS	XTREE -- GENBANK_VIRUSES	Nape of Neck	aligned_read_counts	6.47856
1814	6809-CEM-0328	METATRANSCRIPTOMICS	XTREE -- GENBANK_VIRUSES	Nape of Neck	aligned_read_counts	6.627
1815	6809-CEM-0329	METATRANSCRIPTOMICS	XTREE -- GENBANK_VIRUSES	Nape of Neck	aligned_read_counts	6.83249
1816	6809-CEM-0330	METATRANSCRIPTOMICS	XTREE -- GENBANK_VIRUSES	Forearm	aligned_read_counts	6.37698
1817	6809-CEM-0331	METATRANSCRIPTOMICS	XTREE -- GENBANK_VIRUSES	Forearm	aligned_read_counts	6.41689
1818	6809-CEM-0332	METATRANSCRIPTOMICS	XTREE -- GENBANK_VIRUSES	Forearm	aligned_read_counts	6.4113
1819	6809-CEM-0333	METATRANSCRIPTOMICS	XTREE -- GENBANK_VIRUSES	Belly Button	aligned_read_counts	6.94684
1820	6809-CEM-0334	METATRANSCRIPTOMICS	XTREE -- GENBANK_VIRUSES	Belly Button	aligned_read_counts	6.4668
1821	6809-CEM-0335	METATRANSCRIPTOMICS	XTREE -- GENBANK_VIRUSES	Nape of Neck	aligned_read_counts	6.73727
1822	6809-CEM-0336	METATRANSCRIPTOMICS	XTREE -- GENBANK_VIRUSES	Nape of Neck	aligned_read_counts	6.74389
1823	6809-CEM-0337	METATRANSCRIPTOMICS	XTREE -- GENBANK_VIRUSES	Nape of Neck	aligned_read_counts	6.70158
1824	6809-CEM-0338	METATRANSCRIPTOMICS	XTREE -- GENBANK_VIRUSES	Forearm	aligned_read_counts	6.48971
1825	6809-CEM-0339	METATRANSCRIPTOMICS	XTREE -- GENBANK_VIRUSES	Forearm	aligned_read_counts	6.38719
1826	6809-CEM-0341	METATRANSCRIPTOMICS	XTREE -- GENBANK_VIRUSES	Belly Button	aligned_read_counts	7.05731
1827	6809-CEM-0342	METATRANSCRIPTOMICS	XTREE -- GENBANK_VIRUSES	Belly Button	aligned_read_counts	6.47424
1828	6809-CEM-0343	METATRANSCRIPTOMICS	XTREE -- GENBANK_VIRUSES	Nape of Neck	aligned_read_counts	6.39129
1829	6809-CEM-0344	METATRANSCRIPTOMICS	XTREE -- GENBANK_VIRUSES	Nape of Neck	aligned_read_counts	6.50134
1830	6809-CEM-0345	METATRANSCRIPTOMICS	XTREE -- GENBANK_VIRUSES	Nape of Neck	aligned_read_counts	6.43479
1831	6809-CEM-0346	METATRANSCRIPTOMICS	XTREE -- GENBANK_VIRUSES	Forearm	aligned_read_counts	6.45083
1832	6809-CEM-0347	METATRANSCRIPTOMICS	XTREE -- GENBANK_VIRUSES	Forearm	aligned_read_counts	6.36444
1833	6809-CEM-0349	METATRANSCRIPTOMICS	XTREE -- GENBANK_VIRUSES	Belly Button	aligned_read_counts	7.25972
1834	6809-CEM-0350	METATRANSCRIPTOMICS	XTREE -- GENBANK_VIRUSES	Belly Button	aligned_read_counts	6.66358
1835	6809-CEM-0351	METATRANSCRIPTOMICS	XTREE -- GENBANK_VIRUSES	Nape of Neck	aligned_read_counts	6.81271
1836	6809-CEM-0352	METATRANSCRIPTOMICS	XTREE -- GENBANK_VIRUSES	Nape of Neck	aligned_read_counts	6.57987
1837	6809-CEM-0353	METATRANSCRIPTOMICS	XTREE -- GENBANK_VIRUSES	Nape of Neck	aligned_read_counts	6.87426
1838	6809-CEM-0354	METATRANSCRIPTOMICS	XTREE -- GENBANK_VIRUSES	Forearm	aligned_read_counts	6.45008
1839	6809-CEM-0355	METATRANSCRIPTOMICS	XTREE -- GENBANK_VIRUSES	Forearm	aligned_read_counts	6.44928
1840	6809-CEM-0357	METATRANSCRIPTOMICS	XTREE -- GENBANK_VIRUSES	Belly Button	aligned_read_counts	6.79213
1841	6809-CEM-0358	METATRANSCRIPTOMICS	XTREE -- GENBANK_VIRUSES	Belly Button	aligned_read_counts	6.51182
1842	6809-CEM-0359	METATRANSCRIPTOMICS	XTREE -- GENBANK_VIRUSES	Nape of Neck	aligned_read_counts	6.42548
1843	6809-CEM-0360	METATRANSCRIPTOMICS	XTREE -- GENBANK_VIRUSES	Nape of Neck	aligned_read_counts	6.62171
1844	6809-CEM-0361	METATRANSCRIPTOMICS	XTREE -- GENBANK_VIRUSES	Nape of Neck	aligned_read_counts	6.573
1845	6809-CEM-0362	METATRANSCRIPTOMICS	XTREE -- GENBANK_VIRUSES	Forearm	aligned_read_counts	6.42847
1846	6809-CEM-0363	METATRANSCRIPTOMICS	XTREE -- GENBANK_VIRUSES	Forearm	aligned_read_counts	6.39558
1847	6809-CEM-0365	METATRANSCRIPTOMICS	XTREE -- GENBANK_VIRUSES	Belly Button	aligned_read_counts	6.95593
1848	6809-CEM-0366	METATRANSCRIPTOMICS	XTREE -- GENBANK_VIRUSES	Belly Button	aligned_read_counts	6.78808
1849	6809-CEM-0367	METATRANSCRIPTOMICS	XTREE -- GENBANK_VIRUSES	Nape of Neck	aligned_read_counts	6.4777
1850	6809-CEM-0368	METATRANSCRIPTOMICS	XTREE -- GENBANK_VIRUSES	Nape of Neck	aligned_read_counts	6.93065
1851	6809-CEM-0369	METATRANSCRIPTOMICS	XTREE -- GENBANK_VIRUSES	Forearm	aligned_read_counts	6.37389
1852	6809-CEM-0370	METATRANSCRIPTOMICS	XTREE -- GENBANK_VIRUSES	Forearm	aligned_read_counts	6.51394
1853	A10	METAGENOMICS	XTREE -- VIRAL_MAGS	Armpit	aligned_read_counts	6.68532
1854	A11	METAGENOMICS	XTREE -- VIRAL_MAGS	Armpit	aligned_read_counts	7.24724
1855	A12	METAGENOMICS	XTREE -- VIRAL_MAGS	Armpit	aligned_read_counts	4.92517
1856	A13	METAGENOMICS	XTREE -- VIRAL_MAGS	Armpit	aligned_read_counts	6.59857
1857	A14	METAGENOMICS	XTREE -- VIRAL_MAGS	Armpit	aligned_read_counts	5.98658
1858	A15	METAGENOMICS	XTREE -- VIRAL_MAGS	Armpit	aligned_read_counts	5.86521
1859	A16	METAGENOMICS	XTREE -- VIRAL_MAGS	Armpit	aligned_read_counts	6.19761
1860	A17	METAGENOMICS	XTREE -- VIRAL_MAGS	Armpit	aligned_read_counts	5.74401
1861	A18	METAGENOMICS	XTREE -- VIRAL_MAGS	Armpit	aligned_read_counts	5.19547
1862	A19	METAGENOMICS	XTREE -- VIRAL_MAGS	Armpit	aligned_read_counts	5.62281
1863	A1	METAGENOMICS	XTREE -- VIRAL_MAGS	Armpit	aligned_read_counts	6.18332
1864	A20	METAGENOMICS	XTREE -- VIRAL_MAGS	Armpit	aligned_read_counts	6.50244
1865	A21	METAGENOMICS	XTREE -- VIRAL_MAGS	Armpit	aligned_read_counts	6.03117
1866	A22	METAGENOMICS	XTREE -- VIRAL_MAGS	Armpit	aligned_read_counts	5.53734
1867	A23	METAGENOMICS	XTREE -- VIRAL_MAGS	Armpit	aligned_read_counts	4.99652
1868	A24	METAGENOMICS	XTREE -- VIRAL_MAGS	Armpit	aligned_read_counts	5.1091
1869	A25	METAGENOMICS	XTREE -- VIRAL_MAGS	Armpit	aligned_read_counts	4.35932
1870	A26	METAGENOMICS	XTREE -- VIRAL_MAGS	Armpit	aligned_read_counts	7.14421
1871	A27	METAGENOMICS	XTREE -- VIRAL_MAGS	Armpit	aligned_read_counts	7.3876
1872	A28	METAGENOMICS	XTREE -- VIRAL_MAGS	Armpit	aligned_read_counts	6.86972
1873	A29	METAGENOMICS	XTREE -- VIRAL_MAGS	Armpit	aligned_read_counts	5.70107
1874	A2	METAGENOMICS	XTREE -- VIRAL_MAGS	Armpit	aligned_read_counts	6.68149
1875	A30	METAGENOMICS	XTREE -- VIRAL_MAGS	Armpit	aligned_read_counts	5.19623
1876	A31	METAGENOMICS	XTREE -- VIRAL_MAGS	Armpit	aligned_read_counts	5.85671
1877	A32	METAGENOMICS	XTREE -- VIRAL_MAGS	Armpit	aligned_read_counts	6.43024
1878	A3	METAGENOMICS	XTREE -- VIRAL_MAGS	Armpit	aligned_read_counts	6.3486
1879	A4	METAGENOMICS	XTREE -- VIRAL_MAGS	Armpit	aligned_read_counts	7.20787
1880	A5	METAGENOMICS	XTREE -- VIRAL_MAGS	Armpit	aligned_read_counts	7.74041
1881	A6	METAGENOMICS	XTREE -- VIRAL_MAGS	Armpit	aligned_read_counts	6.58525
1882	A7	METAGENOMICS	XTREE -- VIRAL_MAGS	Armpit	aligned_read_counts	6.7089
1883	A8	METAGENOMICS	XTREE -- VIRAL_MAGS	Armpit	aligned_read_counts	7.2303
1884	A9	METAGENOMICS	XTREE -- VIRAL_MAGS	Armpit	aligned_read_counts	5.67298
1885	B1	METAGENOMICS	XTREE -- VIRAL_MAGS	Belly Button	aligned_read_counts	8.15567
1886	B10	METAGENOMICS	XTREE -- VIRAL_MAGS	Belly Button	aligned_read_counts	6.22985
1887	B11	METAGENOMICS	XTREE -- VIRAL_MAGS	Belly Button	aligned_read_counts	6.19449
1888	B12	METAGENOMICS	XTREE -- VIRAL_MAGS	Belly Button	aligned_read_counts	6.10946
1889	B13	METAGENOMICS	XTREE -- VIRAL_MAGS	Belly Button	aligned_read_counts	6.76172
1890	B14	METAGENOMICS	XTREE -- VIRAL_MAGS	Belly Button	aligned_read_counts	6.85173
1891	B16	METAGENOMICS	XTREE -- VIRAL_MAGS	Belly Button	aligned_read_counts	7.92097
1892	B17	METAGENOMICS	XTREE -- VIRAL_MAGS	Belly Button	aligned_read_counts	7.70884
1893	B18	METAGENOMICS	XTREE -- VIRAL_MAGS	Belly Button	aligned_read_counts	7.41289
1894	B19	METAGENOMICS	XTREE -- VIRAL_MAGS	Belly Button	aligned_read_counts	6.95419
1895	B2	METAGENOMICS	XTREE -- VIRAL_MAGS	Belly Button	aligned_read_counts	7.71246
1896	B20	METAGENOMICS	XTREE -- VIRAL_MAGS	Belly Button	aligned_read_counts	7.79539
1897	B21	METAGENOMICS	XTREE -- VIRAL_MAGS	Belly Button	aligned_read_counts	7.47772
1898	B22	METAGENOMICS	XTREE -- VIRAL_MAGS	Belly Button	aligned_read_counts	7.56281
1899	B23	METAGENOMICS	XTREE -- VIRAL_MAGS	Belly Button	aligned_read_counts	7.43313
1900	B24	METAGENOMICS	XTREE -- VIRAL_MAGS	Belly Button	aligned_read_counts	7.69626
1901	B25	METAGENOMICS	XTREE -- VIRAL_MAGS	Belly Button	aligned_read_counts	6.84646
1902	B26	METAGENOMICS	XTREE -- VIRAL_MAGS	Belly Button	aligned_read_counts	7.19048
1903	B28	METAGENOMICS	XTREE -- VIRAL_MAGS	Belly Button	aligned_read_counts	7.27485
1904	B29	METAGENOMICS	XTREE -- VIRAL_MAGS	Belly Button	aligned_read_counts	6.87523
1905	B3	METAGENOMICS	XTREE -- VIRAL_MAGS	Belly Button	aligned_read_counts	7.5878
1906	B30	METAGENOMICS	XTREE -- VIRAL_MAGS	Belly Button	aligned_read_counts	6.86446
1907	B31	METAGENOMICS	XTREE -- VIRAL_MAGS	Belly Button	aligned_read_counts	6.92675
1908	B32	METAGENOMICS	XTREE -- VIRAL_MAGS	Belly Button	aligned_read_counts	6.1545
1909	B4	METAGENOMICS	XTREE -- VIRAL_MAGS	Belly Button	aligned_read_counts	7.97669
1910	B5	METAGENOMICS	XTREE -- VIRAL_MAGS	Belly Button	aligned_read_counts	7.38477
1911	B6	METAGENOMICS	XTREE -- VIRAL_MAGS	Belly Button	aligned_read_counts	7.22524
1912	B7	METAGENOMICS	XTREE -- VIRAL_MAGS	Belly Button	aligned_read_counts	7.99954
1913	B9	METAGENOMICS	XTREE -- VIRAL_MAGS	Belly Button	aligned_read_counts	5.18475
1914	C10	METAGENOMICS	XTREE -- VIRAL_MAGS	Gluteal Crease	aligned_read_counts	7.62556
1915	C11	METAGENOMICS	XTREE -- VIRAL_MAGS	Gluteal Crease	aligned_read_counts	7.45954
1916	C12	METAGENOMICS	XTREE -- VIRAL_MAGS	Gluteal Crease	aligned_read_counts	7.44825
1917	C13	METAGENOMICS	XTREE -- VIRAL_MAGS	Gluteal Crease	aligned_read_counts	7.48988
1918	C14	METAGENOMICS	XTREE -- VIRAL_MAGS	Gluteal Crease	aligned_read_counts	7.77313
1919	C15	METAGENOMICS	XTREE -- VIRAL_MAGS	Gluteal Crease	aligned_read_counts	6.95746
1920	C16	METAGENOMICS	XTREE -- VIRAL_MAGS	Gluteal Crease	aligned_read_counts	7.32362
1921	C17	METAGENOMICS	XTREE -- VIRAL_MAGS	Gluteal Crease	aligned_read_counts	7.242
1922	C19	METAGENOMICS	XTREE -- VIRAL_MAGS	Gluteal Crease	aligned_read_counts	7.21621
1923	C1	METAGENOMICS	XTREE -- VIRAL_MAGS	Gluteal Crease	aligned_read_counts	7.30068
1924	C20	METAGENOMICS	XTREE -- VIRAL_MAGS	Gluteal Crease	aligned_read_counts	7.28498
1925	C21	METAGENOMICS	XTREE -- VIRAL_MAGS	Gluteal Crease	aligned_read_counts	6.69086
1926	C22	METAGENOMICS	XTREE -- VIRAL_MAGS	Gluteal Crease	aligned_read_counts	8.47587
1927	C23	METAGENOMICS	XTREE -- VIRAL_MAGS	Gluteal Crease	aligned_read_counts	7.67007
1928	C24	METAGENOMICS	XTREE -- VIRAL_MAGS	Gluteal Crease	aligned_read_counts	7.10019
1929	C25	METAGENOMICS	XTREE -- VIRAL_MAGS	Gluteal Crease	aligned_read_counts	7.11978
1930	C26	METAGENOMICS	XTREE -- VIRAL_MAGS	Gluteal Crease	aligned_read_counts	7.32226
1931	C27	METAGENOMICS	XTREE -- VIRAL_MAGS	Gluteal Crease	aligned_read_counts	7.12398
1932	C28	METAGENOMICS	XTREE -- VIRAL_MAGS	Gluteal Crease	aligned_read_counts	7.36196
1933	C29	METAGENOMICS	XTREE -- VIRAL_MAGS	Gluteal Crease	aligned_read_counts	6.47243
1934	C2	METAGENOMICS	XTREE -- VIRAL_MAGS	Gluteal Crease	aligned_read_counts	7.68127
1935	C30	METAGENOMICS	XTREE -- VIRAL_MAGS	Gluteal Crease	aligned_read_counts	6.53142
1936	C31	METAGENOMICS	XTREE -- VIRAL_MAGS	Gluteal Crease	aligned_read_counts	5.45607
1937	C32	METAGENOMICS	XTREE -- VIRAL_MAGS	Gluteal Crease	aligned_read_counts	6.40525
1938	C3	METAGENOMICS	XTREE -- VIRAL_MAGS	Gluteal Crease	aligned_read_counts	7.85499
1939	C4	METAGENOMICS	XTREE -- VIRAL_MAGS	Gluteal Crease	aligned_read_counts	7.79795
1940	C5	METAGENOMICS	XTREE -- VIRAL_MAGS	Gluteal Crease	aligned_read_counts	7.40405
1941	C6	METAGENOMICS	XTREE -- VIRAL_MAGS	Gluteal Crease	aligned_read_counts	7.37013
1942	C7	METAGENOMICS	XTREE -- VIRAL_MAGS	Gluteal Crease	aligned_read_counts	7.70155
1943	C8	METAGENOMICS	XTREE -- VIRAL_MAGS	Gluteal Crease	aligned_read_counts	7.34663
1944	C9	METAGENOMICS	XTREE -- VIRAL_MAGS	Gluteal Crease	aligned_read_counts	6.59985
1945	E10	METAGENOMICS	XTREE -- VIRAL_MAGS	Post-Auricular	aligned_read_counts	5.43937
1946	E11	METAGENOMICS	XTREE -- VIRAL_MAGS	Post-Auricular	aligned_read_counts	5.22469
1947	E12	METAGENOMICS	XTREE -- VIRAL_MAGS	Post-Auricular	aligned_read_counts	5.89062
1948	E13	METAGENOMICS	XTREE -- VIRAL_MAGS	Post-Auricular	aligned_read_counts	5.73708
1949	E14	METAGENOMICS	XTREE -- VIRAL_MAGS	Post-Auricular	aligned_read_counts	5.54222
1950	E15	METAGENOMICS	XTREE -- VIRAL_MAGS	Post-Auricular	aligned_read_counts	7.66734
1951	E16	METAGENOMICS	XTREE -- VIRAL_MAGS	Post-Auricular	aligned_read_counts	7.45863
1952	E17	METAGENOMICS	XTREE -- VIRAL_MAGS	Post-Auricular	aligned_read_counts	7.70346
1953	E18	METAGENOMICS	XTREE -- VIRAL_MAGS	Post-Auricular	aligned_read_counts	7.83652
1954	E19	METAGENOMICS	XTREE -- VIRAL_MAGS	Post-Auricular	aligned_read_counts	7.61314
1955	E1	METAGENOMICS	XTREE -- VIRAL_MAGS	Post-Auricular	aligned_read_counts	7.50896
1956	E20	METAGENOMICS	XTREE -- VIRAL_MAGS	Post-Auricular	aligned_read_counts	7.8578
1957	E21	METAGENOMICS	XTREE -- VIRAL_MAGS	Post-Auricular	aligned_read_counts	7.69345
1958	E22	METAGENOMICS	XTREE -- VIRAL_MAGS	Post-Auricular	aligned_read_counts	7.46207
1959	E23	METAGENOMICS	XTREE -- VIRAL_MAGS	Post-Auricular	aligned_read_counts	7.2501
1960	E24	METAGENOMICS	XTREE -- VIRAL_MAGS	Post-Auricular	aligned_read_counts	7.2254
1961	E25	METAGENOMICS	XTREE -- VIRAL_MAGS	Post-Auricular	aligned_read_counts	7.34049
1962	E26	METAGENOMICS	XTREE -- VIRAL_MAGS	Post-Auricular	aligned_read_counts	7.46449
1963	E27	METAGENOMICS	XTREE -- VIRAL_MAGS	Post-Auricular	aligned_read_counts	7.53207
1964	E28	METAGENOMICS	XTREE -- VIRAL_MAGS	Post-Auricular	aligned_read_counts	7.68482
1965	E29	METAGENOMICS	XTREE -- VIRAL_MAGS	Post-Auricular	aligned_read_counts	7.092
1966	E2	METAGENOMICS	XTREE -- VIRAL_MAGS	Post-Auricular	aligned_read_counts	6.98803
1967	E30	METAGENOMICS	XTREE -- VIRAL_MAGS	Post-Auricular	aligned_read_counts	4.56301
1968	E31	METAGENOMICS	XTREE -- VIRAL_MAGS	Post-Auricular	aligned_read_counts	7.00183
1969	E32	METAGENOMICS	XTREE -- VIRAL_MAGS	Post-Auricular	aligned_read_counts	6.94347
1970	E3	METAGENOMICS	XTREE -- VIRAL_MAGS	Post-Auricular	aligned_read_counts	7.39309
1971	E4	METAGENOMICS	XTREE -- VIRAL_MAGS	Post-Auricular	aligned_read_counts	7.34742
1972	E5	METAGENOMICS	XTREE -- VIRAL_MAGS	Post-Auricular	aligned_read_counts	7.39366
1973	E6	METAGENOMICS	XTREE -- VIRAL_MAGS	Post-Auricular	aligned_read_counts	7.51781
1974	E7	METAGENOMICS	XTREE -- VIRAL_MAGS	Post-Auricular	aligned_read_counts	7.35966
1975	E8	METAGENOMICS	XTREE -- VIRAL_MAGS	Post-Auricular	aligned_read_counts	5.27825
1976	E9	METAGENOMICS	XTREE -- VIRAL_MAGS	Post-Auricular	aligned_read_counts	5.23379
1977	F1	METAGENOMICS	XTREE -- VIRAL_MAGS	Forearm	aligned_read_counts	6.6416
1978	F10	METAGENOMICS	XTREE -- VIRAL_MAGS	Forearm	aligned_read_counts	5.08256
1979	F11	METAGENOMICS	XTREE -- VIRAL_MAGS	Forearm	aligned_read_counts	6.15947
1980	F12	METAGENOMICS	XTREE -- VIRAL_MAGS	Forearm	aligned_read_counts	5.95316
1981	F13	METAGENOMICS	XTREE -- VIRAL_MAGS	Forearm	aligned_read_counts	4.86578
1982	F14	METAGENOMICS	XTREE -- VIRAL_MAGS	Forearm	aligned_read_counts	6.77273
1983	F15	METAGENOMICS	XTREE -- VIRAL_MAGS	Forearm	aligned_read_counts	7.1913
1984	F16	METAGENOMICS	XTREE -- VIRAL_MAGS	Forearm	aligned_read_counts	6.85952
1985	F17	METAGENOMICS	XTREE -- VIRAL_MAGS	Forearm	aligned_read_counts	6.59752
1986	F18	METAGENOMICS	XTREE -- VIRAL_MAGS	Forearm	aligned_read_counts	6.46808
1987	F19	METAGENOMICS	XTREE -- VIRAL_MAGS	Forearm	aligned_read_counts	7.15622
1988	F2	METAGENOMICS	XTREE -- VIRAL_MAGS	Forearm	aligned_read_counts	7.16997
1989	F20	METAGENOMICS	XTREE -- VIRAL_MAGS	Forearm	aligned_read_counts	6.66818
1990	F21	METAGENOMICS	XTREE -- VIRAL_MAGS	Forearm	aligned_read_counts	7.13052
1991	F22	METAGENOMICS	XTREE -- VIRAL_MAGS	Forearm	aligned_read_counts	6.61793
1992	F23	METAGENOMICS	XTREE -- VIRAL_MAGS	Forearm	aligned_read_counts	7.13732
1993	F24	METAGENOMICS	XTREE -- VIRAL_MAGS	Forearm	aligned_read_counts	6.75797
1994	F25	METAGENOMICS	XTREE -- VIRAL_MAGS	Forearm	aligned_read_counts	7.23489
1995	F26	METAGENOMICS	XTREE -- VIRAL_MAGS	Forearm	aligned_read_counts	7.58789
1996	F27	METAGENOMICS	XTREE -- VIRAL_MAGS	Forearm	aligned_read_counts	6.71106
1997	F28	METAGENOMICS	XTREE -- VIRAL_MAGS	Forearm	aligned_read_counts	7.10105
1998	F29	METAGENOMICS	XTREE -- VIRAL_MAGS	Forearm	aligned_read_counts	3.95415
1999	F3	METAGENOMICS	XTREE -- VIRAL_MAGS	Forearm	aligned_read_counts	6.64918
[truncated: 10,179 more rows]
