# Supplementary material for: Longitudinal multi-omics analysis of host microbiome architecture and immune responses during short-term spaceflight
Source: Nat Microbiol. 2024 Jun 11;9(7):1661–75. doi: 10.1038/s41564-024-01635-8 (PMC11222149; doi:10.1038/s41564-024-01635-8)
Supplement: Supplementary file 12 — Statistical source data. [file 41564_2024_1635_MOESM12_ESM.xlsx]

## Sheet: e2a
	timetrend	seqtype	dset	n
1	Persistent decrease	METAGENOMICS	Viral genera	3
2	Persistent decrease	METAGENOMICS	Genes	7091
3	Persistent decrease	METAGENOMICS	Bacterial species	14
4	Persistent decrease	METATRANSCRIPTOMICS	Viral genera	0
5	Persistent decrease	METATRANSCRIPTOMICS	Genes	2172
6	Persistent decrease	METATRANSCRIPTOMICS	Bacterial species	23
7	Persistent increase	METAGENOMICS	Viral genera	1
8	Persistent increase	METAGENOMICS	Genes	2546
9	Persistent increase	METAGENOMICS	Bacterial species	2
10	Persistent increase	METATRANSCRIPTOMICS	Viral genera	2
11	Persistent increase	METATRANSCRIPTOMICS	Genes	2888
12	Persistent increase	METATRANSCRIPTOMICS	Bacterial species	64
13	Transient decrease	METAGENOMICS	Viral genera	41
14	Transient decrease	METAGENOMICS	Genes	173428
15	Transient decrease	METAGENOMICS	Bacterial species	155
16	Transient decrease	METATRANSCRIPTOMICS	Viral genera	54
17	Transient decrease	METATRANSCRIPTOMICS	Genes	44655
18	Transient decrease	METATRANSCRIPTOMICS	Bacterial species	269
19	Transient increase	METAGENOMICS	Viral genera	829
20	Transient increase	METAGENOMICS	Genes	504725
21	Transient increase	METAGENOMICS	Bacterial species	147
22	Transient increase	METATRANSCRIPTOMICS	Viral genera	12
23	Transient increase	METATRANSCRIPTOMICS	Genes	81892
24	Transient increase	METATRANSCRIPTOMICS	Bacterial species	324

## Sheet: e2b
	yvar	dset	seqtype	regclass2	adj_pre	est_pre	adj_post	est_post	timetrendrank	timetrend	X	PRE	POST	mergeid	variable	value	Batch	Body.Location	Crew.ID	Timepoint	Prefix	Type	location	Timepoint_Recode	Timepoint_Recode2	Timepoint_Numeric	isoral	isnasal	isstool	isskin	Armpit	web	nape	postauric	fore	bb	gc	nasal	Tzone	Oral	PRE_MID	POST_MID	POST_PRE	PLOTTYPE
1	LEDPOH_41440	GENE-CATALOG	METAGENOMICS	Skin (all sites)	0.0462342	5.145	1	-0.71917	Persistent decrease	Persistent decrease	NA	NA	NA	LEDPOH_41440 GENE-CATALOG METAGENOMICS Armpit	A1	2.51055515843455e-07	Batch15	Armpit	C001	2024-06-21	A1	DNA	Armpit	PRE-LAUNCH	PRE-LAUNCH	1	0	0	0	1	1	0	0	0	0	0	0	0	0	0	1.45398	-0.916441	-2.37042	Genes
2	LEDPOH_41440	GENE-CATALOG	METAGENOMICS	Skin (all sites)	0.0462342	5.145	1	-0.71917	Persistent decrease	Persistent decrease	NA	NA	NA	LEDPOH_41440 GENE-CATALOG METAGENOMICS Armpit	A6	8.26519210496728e-08	Batch15	Armpit	C001	Sept Post-Return	A6	DNA	Armpit	POST-LAUNCH	POST-LAUNCH	6	0	0	0	1	1	0	0	0	0	0	0	0	0	0	1.45398	-0.916441	-2.37042	Genes
3	LEDPOH_41440	GENE-CATALOG	METAGENOMICS	Skin (all sites)	0.0462342	5.145	1	-0.71917	Persistent decrease	Persistent decrease	NA	NA	NA	LEDPOH_41440 GENE-CATALOG METAGENOMICS Armpit	A28	0	Batch17	Armpit	C004	November	A28	DNA	Armpit	POST-LAUNCH	POST-LAUNCH	7	0	0	0	1	1	0	0	0	0	0	0	0	0	0	1.45398	-0.916441	-2.37042	Genes
4	LEDPOH_41440	GENE-CATALOG	METAGENOMICS	Skin (all sites)	0.0462342	5.145	1	-0.71917	Persistent decrease	Persistent decrease	NA	NA	NA	LEDPOH_41440 GENE-CATALOG METAGENOMICS Armpit	A21	0	Batch16	Armpit	C003	November	A21	DNA	Armpit	POST-LAUNCH	POST-LAUNCH	7	0	0	0	1	1	0	0	0	0	0	0	0	0	0	1.45398	-0.916441	-2.37042	Genes
5	LEDPOH_41440	GENE-CATALOG	METAGENOMICS	Skin (all sites)	0.0462342	5.145	1	-0.71917	Persistent decrease	Persistent decrease	NA	NA	NA	LEDPOH_41440 GENE-CATALOG METAGENOMICS Armpit	A3	9.54050404295555e-08	Batch15	Armpit	C001	Sept Pre-Launch	A3	DNA	Armpit	PRE-LAUNCH	PRE-LAUNCH	3	0	0	0	1	1	0	0	0	0	0	0	0	0	0	1.45398	-0.916441	-2.37042	Genes
6	LEDPOH_41440	GENE-CATALOG	METAGENOMICS	Skin (all sites)	0.0462342	5.145	1	-0.71917	Persistent decrease	Persistent decrease	NA	NA	NA	LEDPOH_41440 GENE-CATALOG METAGENOMICS Armpit	A16	0	Batch16	Armpit	C003	2024-08-21	A16	DNA	Armpit	PRE-LAUNCH	PRE-LAUNCH	2	0	0	0	1	1	0	0	0	0	0	0	0	0	0	1.45398	-0.916441	-2.37042	Genes
7	LEDPOH_41440	GENE-CATALOG	METAGENOMICS	Skin (all sites)	0.0462342	5.145	1	-0.71917	Persistent decrease	Persistent decrease	NA	NA	NA	LEDPOH_41440 GENE-CATALOG METAGENOMICS Armpit	A23	1.35997617321745e-06	Batch16	Armpit	C004	2024-08-21	A23	DNA	Armpit	PRE-LAUNCH	PRE-LAUNCH	2	0	0	0	1	1	0	0	0	0	0	0	0	0	0	1.45398	-0.916441	-2.37042	Genes
8	LEDPOH_41440	GENE-CATALOG	METAGENOMICS	Skin (all sites)	0.0462342	5.145	1	-0.71917	Persistent decrease	Persistent decrease	NA	NA	NA	LEDPOH_41440 GENE-CATALOG METAGENOMICS Armpit	A18	0	Batch16	Armpit	C003	Flight 1	A18	DNA	Armpit	MID-FLIGHT	Flight 1	4	0	0	0	1	1	0	0	0	0	0	0	0	0	0	1.45398	-0.916441	-2.37042	Genes
9	LEDPOH_41440	GENE-CATALOG	METAGENOMICS	Skin (all sites)	0.0462342	5.145	1	-0.71917	Persistent decrease	Persistent decrease	NA	NA	NA	LEDPOH_41440 GENE-CATALOG METAGENOMICS Armpit	A27	0	Batch17	Armpit	C004	Sept Post-Return	A27	DNA	Armpit	POST-LAUNCH	POST-LAUNCH	6	0	0	0	1	1	0	0	0	0	0	0	0	0	0	1.45398	-0.916441	-2.37042	Genes
10	LEDPOH_41440	GENE-CATALOG	METAGENOMICS	Skin (all sites)	0.0462342	5.145	1	-0.71917	Persistent decrease	Persistent decrease	NA	NA	NA	LEDPOH_41440 GENE-CATALOG METAGENOMICS Armpit	A15	2.07540743879987e-07	Batch16	Armpit	C003	2024-06-21	A15	DNA	Armpit	PRE-LAUNCH	PRE-LAUNCH	1	0	0	0	1	1	0	0	0	0	0	0	0	0	0	1.45398	-0.916441	-2.37042	Genes
11	LEDPOH_41440	GENE-CATALOG	METAGENOMICS	Skin (all sites)	0.0462342	5.145	1	-0.71917	Persistent decrease	Persistent decrease	NA	NA	NA	LEDPOH_41440 GENE-CATALOG METAGENOMICS Armpit	A10	8.1117482551376e-08	Batch15	Armpit	C002	Sept Pre-Launch	A10	DNA	Armpit	PRE-LAUNCH	PRE-LAUNCH	3	0	0	0	1	1	0	0	0	0	0	0	0	0	0	1.45398	-0.916441	-2.37042	Genes
12	LEDPOH_41440	GENE-CATALOG	METAGENOMICS	Skin (all sites)	0.0462342	5.145	1	-0.71917	Persistent decrease	Persistent decrease	NA	NA	NA	LEDPOH_41440 GENE-CATALOG METAGENOMICS Armpit	A4	0	Batch15	Armpit	C001	Flight 1	A4	DNA	Armpit	MID-FLIGHT	Flight 1	4	0	0	0	1	1	0	0	0	0	0	0	0	0	0	1.45398	-0.916441	-2.37042	Genes
13	LEDPOH_41440	GENE-CATALOG	METAGENOMICS	Skin (all sites)	0.0462342	5.145	1	-0.71917	Persistent decrease	Persistent decrease	NA	NA	NA	LEDPOH_41440 GENE-CATALOG METAGENOMICS Armpit	A12	0	Batch15	Armpit	C002	Flight 2	A12	DNA	Armpit	MID-FLIGHT	Flight 2	5	0	0	0	1	1	0	0	0	0	0	0	0	0	0	1.45398	-0.916441	-2.37042	Genes
14	LEDPOH_41440	GENE-CATALOG	METAGENOMICS	Skin (all sites)	0.0462342	5.145	1	-0.71917	Persistent decrease	Persistent decrease	NA	NA	NA	LEDPOH_41440 GENE-CATALOG METAGENOMICS Armpit	A14	0	Batch16	Armpit	C002	November	A14	DNA	Armpit	POST-LAUNCH	POST-LAUNCH	7	0	0	0	1	1	0	0	0	0	0	0	0	0	0	1.45398	-0.916441	-2.37042	Genes
15	LEDPOH_41440	GENE-CATALOG	METAGENOMICS	Skin (all sites)	0.0462342	5.145	1	-0.71917	Persistent decrease	Persistent decrease	NA	NA	NA	LEDPOH_41440 GENE-CATALOG METAGENOMICS Armpit	A20	0	Batch16	Armpit	C003	Sept Post-Return	A20	DNA	Armpit	POST-LAUNCH	POST-LAUNCH	6	0	0	0	1	1	0	0	0	0	0	0	0	0	0	1.45398	-0.916441	-2.37042	Genes
16	LEDPOH_41440	GENE-CATALOG	METAGENOMICS	Skin (all sites)	0.0462342	5.145	1	-0.71917	Persistent decrease	Persistent decrease	NA	NA	NA	LEDPOH_41440 GENE-CATALOG METAGENOMICS Armpit	A2	3.3612523858327e-07	Batch15	Armpit	C001	2024-08-21	A2	DNA	Armpit	PRE-LAUNCH	PRE-LAUNCH	2	0	0	0	1	1	0	0	0	0	0	0	0	0	0	1.45398	-0.916441	-2.37042	Genes
17	LEDPOH_41440	GENE-CATALOG	METAGENOMICS	Skin (all sites)	0.0462342	5.145	1	-0.71917	Persistent decrease	Persistent decrease	NA	NA	NA	LEDPOH_41440 GENE-CATALOG METAGENOMICS Armpit	A5	1.83697180527706e-07	Batch15	Armpit	C001	Flight 2	A5	DNA	Armpit	MID-FLIGHT	Flight 2	5	0	0	0	1	1	0	0	0	0	0	0	0	0	0	1.45398	-0.916441	-2.37042	Genes
18	LEDPOH_41440	GENE-CATALOG	METAGENOMICS	Skin (all sites)	0.0462342	5.145	1	-0.71917	Persistent decrease	Persistent decrease	NA	NA	NA	LEDPOH_41440 GENE-CATALOG METAGENOMICS Armpit	A22	4.81181010672595e-07	Batch16	Armpit	C004	2024-06-21	A22	DNA	Armpit	PRE-LAUNCH	PRE-LAUNCH	1	0	0	0	1	1	0	0	0	0	0	0	0	0	0	1.45398	-0.916441	-2.37042	Genes
19	LEDPOH_41440	GENE-CATALOG	METAGENOMICS	Skin (all sites)	0.0462342	5.145	1	-0.71917	Persistent decrease	Persistent decrease	NA	NA	NA	LEDPOH_41440 GENE-CATALOG METAGENOMICS Armpit	A13	5.09914432024034e-08	Batch16	Armpit	C002	Sept Post-Return	A13	DNA	Armpit	POST-LAUNCH	POST-LAUNCH	6	0	0	0	1	1	0	0	0	0	0	0	0	0	0	1.45398	-0.916441	-2.37042	Genes
20	LEDPOH_41440	GENE-CATALOG	METAGENOMICS	Skin (all sites)	0.0462342	5.145	1	-0.71917	Persistent decrease	Persistent decrease	NA	NA	NA	LEDPOH_41440 GENE-CATALOG METAGENOMICS Armpit	A8	1.30436453535755e-07	Batch15	Armpit	C002	2024-06-21	A8	DNA	Armpit	PRE-LAUNCH	PRE-LAUNCH	1	0	0	0	1	1	0	0	0	0	0	0	0	0	0	1.45398	-0.916441	-2.37042	Genes
21	LEDPOH_41440	GENE-CATALOG	METAGENOMICS	Skin (all sites)	0.0462342	5.145	1	-0.71917	Persistent decrease	Persistent decrease	NA	NA	NA	LEDPOH_41440 GENE-CATALOG METAGENOMICS Armpit	A19	4.1930505637871e-07	Batch16	Armpit	C003	Flight 2	A19	DNA	Armpit	MID-FLIGHT	Flight 2	5	0	0	0	1	1	0	0	0	0	0	0	0	0	0	1.45398	-0.916441	-2.37042	Genes
22	LEDPOH_41440	GENE-CATALOG	METAGENOMICS	Skin (all sites)	0.0462342	5.145	1	-0.71917	Persistent decrease	Persistent decrease	NA	NA	NA	LEDPOH_41440 GENE-CATALOG METAGENOMICS Armpit	A31	0	Batch30	Armpit	C003	2024-12-21	A31	DNA	Armpit	POST-LAUNCH	POST-LAUNCH	8	0	0	0	1	1	0	0	0	0	0	0	0	0	0	1.45398	-0.916441	-2.37042	Genes
23	LEDPOH_41440	GENE-CATALOG	METAGENOMICS	Skin (all sites)	0.0462342	5.145	1	-0.71917	Persistent decrease	Persistent decrease	NA	NA	NA	LEDPOH_41440 GENE-CATALOG METAGENOMICS Armpit	A11	0	Batch15	Armpit	C002	Flight 1	A11	DNA	Armpit	MID-FLIGHT	Flight 1	4	0	0	0	1	1	0	0	0	0	0	0	0	0	0	1.45398	-0.916441	-2.37042	Genes
24	LEDPOH_41440	GENE-CATALOG	METAGENOMICS	Skin (all sites)	0.0462342	5.145	1	-0.71917	Persistent decrease	Persistent decrease	NA	NA	NA	LEDPOH_41440 GENE-CATALOG METAGENOMICS Armpit	A29	0	Batch29	Armpit	C001	2024-12-21	A29	DNA	Armpit	POST-LAUNCH	POST-LAUNCH	8	0	0	0	1	1	0	0	0	0	0	0	0	0	0	1.45398	-0.916441	-2.37042	Genes
25	LEDPOH_41440	GENE-CATALOG	METAGENOMICS	Skin (all sites)	0.0462342	5.145	1	-0.71917	Persistent decrease	Persistent decrease	NA	NA	NA	LEDPOH_41440 GENE-CATALOG METAGENOMICS Armpit	A17	3.27921158571687e-07	Batch16	Armpit	C003	Sept Pre-Launch	A17	DNA	Armpit	PRE-LAUNCH	PRE-LAUNCH	3	0	0	0	1	1	0	0	0	0	0	0	0	0	0	1.45398	-0.916441	-2.37042	Genes
26	LEDPOH_41440	GENE-CATALOG	METAGENOMICS	Skin (all sites)	0.0462342	5.145	1	-0.71917	Persistent decrease	Persistent decrease	NA	NA	NA	LEDPOH_41440 GENE-CATALOG METAGENOMICS Armpit	A30	0	Batch29	Armpit	C002	2024-12-21	A30	DNA	Armpit	POST-LAUNCH	POST-LAUNCH	8	0	0	0	1	1	0	0	0	0	0	0	0	0	0	1.45398	-0.916441	-2.37042	Genes
27	LEDPOH_41440	GENE-CATALOG	METAGENOMICS	Skin (all sites)	0.0462342	5.145	1	-0.71917	Persistent decrease	Persistent decrease	NA	NA	NA	LEDPOH_41440 GENE-CATALOG METAGENOMICS Armpit	A7	0	Batch15	Armpit	C001	November	A7	DNA	Armpit	POST-LAUNCH	POST-LAUNCH	7	0	0	0	1	1	0	0	0	0	0	0	0	0	0	1.45398	-0.916441	-2.37042	Genes
28	LEDPOH_41440	GENE-CATALOG	METAGENOMICS	Skin (all sites)	0.0462342	5.145	1	-0.71917	Persistent decrease	Persistent decrease	NA	NA	NA	LEDPOH_41440 GENE-CATALOG METAGENOMICS Armpit	A9	1.51893965860312e-06	Batch15	Armpit	C002	2024-08-21	A9	DNA	Armpit	PRE-LAUNCH	PRE-LAUNCH	2	0	0	0	1	1	0	0	0	0	0	0	0	0	0	1.45398	-0.916441	-2.37042	Genes
29	LEDPOH_41440	GENE-CATALOG	METAGENOMICS	Skin (all sites)	0.0462342	5.145	1	-0.71917	Persistent decrease	Persistent decrease	NA	NA	NA	LEDPOH_41440 GENE-CATALOG METAGENOMICS Armpit	A25	0	Batch17	Armpit	C004	Flight 1	A25	DNA	Armpit	MID-FLIGHT	Flight 1	4	0	0	0	1	1	0	0	0	0	0	0	0	0	0	1.45398	-0.916441	-2.37042	Genes
30	LEDPOH_41440	GENE-CATALOG	METAGENOMICS	Skin (all sites)	0.0462342	5.145	1	-0.71917	Persistent decrease	Persistent decrease	NA	NA	NA	LEDPOH_41440 GENE-CATALOG METAGENOMICS Armpit	A26	2.75124568571241e-07	Batch17	Armpit	C004	Flight 2	A26	DNA	Armpit	MID-FLIGHT	Flight 2	5	0	0	0	1	1	0	0	0	0	0	0	0	0	0	1.45398	-0.916441	-2.37042	Genes
31	LEDPOH_41440	GENE-CATALOG	METAGENOMICS	Skin (all sites)	0.0462342	5.145	1	-0.71917	Persistent decrease	Persistent decrease	NA	NA	NA	LEDPOH_41440 GENE-CATALOG METAGENOMICS Armpit	A24	9.06448611388711e-07	Batch16	Armpit	C004	Sept Pre-Launch	A24	DNA	Armpit	PRE-LAUNCH	PRE-LAUNCH	3	0	0	0	1	1	0	0	0	0	0	0	0	0	0	1.45398	-0.916441	-2.37042	Genes
32	LEDPOH_41440	GENE-CATALOG	METAGENOMICS	Skin (all sites)	0.0462342	5.145	1	-0.71917	Persistent decrease	Persistent decrease	NA	NA	NA	LEDPOH_41440 GENE-CATALOG METAGENOMICS Armpit	A32	0	Batch31	Armpit	C004	2024-12-21	A32	DNA	Armpit	POST-LAUNCH	POST-LAUNCH	8	0	0	0	1	1	0	0	0	0	0	0	0	0	0	1.45398	-0.916441	-2.37042	Genes
33	ODBMPB_05205	GENE-CATALOG	METAGENOMICS	Skin (all sites)	0.0125204	4.68652	0.978579	-0.862969	Persistent decrease	Persistent decrease	NA	NA	NA	ODBMPB_05205 GENE-CATALOG METAGENOMICS Armpit	A1	2.761610674278e-06	Batch15	Armpit	C001	2024-06-21	A1	DNA	Armpit	PRE-LAUNCH	PRE-LAUNCH	1	0	0	0	1	1	0	0	0	0	0	0	0	0	0	2.09464	-0.480043	-2.57468	Genes
34	ODBMPB_05205	GENE-CATALOG	METAGENOMICS	Skin (all sites)	0.0125204	4.68652	0.978579	-0.862969	Persistent decrease	Persistent decrease	NA	NA	NA	ODBMPB_05205 GENE-CATALOG METAGENOMICS Armpit	A6	0	Batch15	Armpit	C001	Sept Post-Return	A6	DNA	Armpit	POST-LAUNCH	POST-LAUNCH	6	0	0	0	1	1	0	0	0	0	0	0	0	0	0	2.09464	-0.480043	-2.57468	Genes
35	ODBMPB_05205	GENE-CATALOG	METAGENOMICS	Skin (all sites)	0.0125204	4.68652	0.978579	-0.862969	Persistent decrease	Persistent decrease	NA	NA	NA	ODBMPB_05205 GENE-CATALOG METAGENOMICS Armpit	A28	0	Batch17	Armpit	C004	November	A28	DNA	Armpit	POST-LAUNCH	POST-LAUNCH	7	0	0	0	1	1	0	0	0	0	0	0	0	0	0	2.09464	-0.480043	-2.57468	Genes
36	ODBMPB_05205	GENE-CATALOG	METAGENOMICS	Skin (all sites)	0.0125204	4.68652	0.978579	-0.862969	Persistent decrease	Persistent decrease	NA	NA	NA	ODBMPB_05205 GENE-CATALOG METAGENOMICS Armpit	A21	0	Batch16	Armpit	C003	November	A21	DNA	Armpit	POST-LAUNCH	POST-LAUNCH	7	0	0	0	1	1	0	0	0	0	0	0	0	0	0	2.09464	-0.480043	-2.57468	Genes
37	ODBMPB_05205	GENE-CATALOG	METAGENOMICS	Skin (all sites)	0.0125204	4.68652	0.978579	-0.862969	Persistent decrease	Persistent decrease	NA	NA	NA	ODBMPB_05205 GENE-CATALOG METAGENOMICS Armpit	A3	1.43107560644333e-07	Batch15	Armpit	C001	Sept Pre-Launch	A3	DNA	Armpit	PRE-LAUNCH	PRE-LAUNCH	3	0	0	0	1	1	0	0	0	0	0	0	0	0	0	2.09464	-0.480043	-2.57468	Genes
38	ODBMPB_05205	GENE-CATALOG	METAGENOMICS	Skin (all sites)	0.0125204	4.68652	0.978579	-0.862969	Persistent decrease	Persistent decrease	NA	NA	NA	ODBMPB_05205 GENE-CATALOG METAGENOMICS Armpit	A16	1.16186816084461e-07	Batch16	Armpit	C003	2024-08-21	A16	DNA	Armpit	PRE-LAUNCH	PRE-LAUNCH	2	0	0	0	1	1	0	0	0	0	0	0	0	0	0	2.09464	-0.480043	-2.57468	Genes
39	ODBMPB_05205	GENE-CATALOG	METAGENOMICS	Skin (all sites)	0.0125204	4.68652	0.978579	-0.862969	Persistent decrease	Persistent decrease	NA	NA	NA	ODBMPB_05205 GENE-CATALOG METAGENOMICS Armpit	A23	0	Batch16	Armpit	C004	2024-08-21	A23	DNA	Armpit	PRE-LAUNCH	PRE-LAUNCH	2	0	0	0	1	1	0	0	0	0	0	0	0	0	0	2.09464	-0.480043	-2.57468	Genes
40	ODBMPB_05205	GENE-CATALOG	METAGENOMICS	Skin (all sites)	0.0125204	4.68652	0.978579	-0.862969	Persistent decrease	Persistent decrease	NA	NA	NA	ODBMPB_05205 GENE-CATALOG METAGENOMICS Armpit	A18	0	Batch16	Armpit	C003	Flight 1	A18	DNA	Armpit	MID-FLIGHT	Flight 1	4	0	0	0	1	1	0	0	0	0	0	0	0	0	0	2.09464	-0.480043	-2.57468	Genes
41	ODBMPB_05205	GENE-CATALOG	METAGENOMICS	Skin (all sites)	0.0125204	4.68652	0.978579	-0.862969	Persistent decrease	Persistent decrease	NA	NA	NA	ODBMPB_05205 GENE-CATALOG METAGENOMICS Armpit	A27	1.11742160893522e-08	Batch17	Armpit	C004	Sept Post-Return	A27	DNA	Armpit	POST-LAUNCH	POST-LAUNCH	6	0	0	0	1	1	0	0	0	0	0	0	0	0	0	2.09464	-0.480043	-2.57468	Genes
42	ODBMPB_05205	GENE-CATALOG	METAGENOMICS	Skin (all sites)	0.0125204	4.68652	0.978579	-0.862969	Persistent decrease	Persistent decrease	NA	NA	NA	ODBMPB_05205 GENE-CATALOG METAGENOMICS Armpit	A15	7.26392603579953e-07	Batch16	Armpit	C003	2024-06-21	A15	DNA	Armpit	PRE-LAUNCH	PRE-LAUNCH	1	0	0	0	1	1	0	0	0	0	0	0	0	0	0	2.09464	-0.480043	-2.57468	Genes
43	ODBMPB_05205	GENE-CATALOG	METAGENOMICS	Skin (all sites)	0.0125204	4.68652	0.978579	-0.862969	Persistent decrease	Persistent decrease	NA	NA	NA	ODBMPB_05205 GENE-CATALOG METAGENOMICS Armpit	A10	4.0558741275688e-08	Batch15	Armpit	C002	Sept Pre-Launch	A10	DNA	Armpit	PRE-LAUNCH	PRE-LAUNCH	3	0	0	0	1	1	0	0	0	0	0	0	0	0	0	2.09464	-0.480043	-2.57468	Genes
44	ODBMPB_05205	GENE-CATALOG	METAGENOMICS	Skin (all sites)	0.0125204	4.68652	0.978579	-0.862969	Persistent decrease	Persistent decrease	NA	NA	NA	ODBMPB_05205 GENE-CATALOG METAGENOMICS Armpit	A4	4.55715192587519e-08	Batch15	Armpit	C001	Flight 1	A4	DNA	Armpit	MID-FLIGHT	Flight 1	4	0	0	0	1	1	0	0	0	0	0	0	0	0	0	2.09464	-0.480043	-2.57468	Genes
45	ODBMPB_05205	GENE-CATALOG	METAGENOMICS	Skin (all sites)	0.0125204	4.68652	0.978579	-0.862969	Persistent decrease	Persistent decrease	NA	NA	NA	ODBMPB_05205 GENE-CATALOG METAGENOMICS Armpit	A12	0	Batch15	Armpit	C002	Flight 2	A12	DNA	Armpit	MID-FLIGHT	Flight 2	5	0	0	0	1	1	0	0	0	0	0	0	0	0	0	2.09464	-0.480043	-2.57468	Genes
46	ODBMPB_05205	GENE-CATALOG	METAGENOMICS	Skin (all sites)	0.0125204	4.68652	0.978579	-0.862969	Persistent decrease	Persistent decrease	NA	NA	NA	ODBMPB_05205 GENE-CATALOG METAGENOMICS Armpit	A14	0	Batch16	Armpit	C002	November	A14	DNA	Armpit	POST-LAUNCH	POST-LAUNCH	7	0	0	0	1	1	0	0	0	0	0	0	0	0	0	2.09464	-0.480043	-2.57468	Genes
47	ODBMPB_05205	GENE-CATALOG	METAGENOMICS	Skin (all sites)	0.0125204	4.68652	0.978579	-0.862969	Persistent decrease	Persistent decrease	NA	NA	NA	ODBMPB_05205 GENE-CATALOG METAGENOMICS Armpit	A20	0	Batch16	Armpit	C003	Sept Post-Return	A20	DNA	Armpit	POST-LAUNCH	POST-LAUNCH	6	0	0	0	1	1	0	0	0	0	0	0	0	0	0	2.09464	-0.480043	-2.57468	Genes
48	ODBMPB_05205	GENE-CATALOG	METAGENOMICS	Skin (all sites)	0.0125204	4.68652	0.978579	-0.862969	Persistent decrease	Persistent decrease	NA	NA	NA	ODBMPB_05205 GENE-CATALOG METAGENOMICS Armpit	A2	1.47054791880181e-07	Batch15	Armpit	C001	2024-08-21	A2	DNA	Armpit	PRE-LAUNCH	PRE-LAUNCH	2	0	0	0	1	1	0	0	0	0	0	0	0	0	0	2.09464	-0.480043	-2.57468	Genes
49	ODBMPB_05205	GENE-CATALOG	METAGENOMICS	Skin (all sites)	0.0125204	4.68652	0.978579	-0.862969	Persistent decrease	Persistent decrease	NA	NA	NA	ODBMPB_05205 GENE-CATALOG METAGENOMICS Armpit	A5	2.38030149416182e-07	Batch15	Armpit	C001	Flight 2	A5	DNA	Armpit	MID-FLIGHT	Flight 2	5	0	0	0	1	1	0	0	0	0	0	0	0	0	0	2.09464	-0.480043	-2.57468	Genes
50	ODBMPB_05205	GENE-CATALOG	METAGENOMICS	Skin (all sites)	0.0125204	4.68652	0.978579	-0.862969	Persistent decrease	Persistent decrease	NA	NA	NA	ODBMPB_05205 GENE-CATALOG METAGENOMICS Armpit	A22	1.20295252668149e-06	Batch16	Armpit	C004	2024-06-21	A22	DNA	Armpit	PRE-LAUNCH	PRE-LAUNCH	1	0	0	0	1	1	0	0	0	0	0	0	0	0	0	2.09464	-0.480043	-2.57468	Genes
51	ODBMPB_05205	GENE-CATALOG	METAGENOMICS	Skin (all sites)	0.0125204	4.68652	0.978579	-0.862969	Persistent decrease	Persistent decrease	NA	NA	NA	ODBMPB_05205 GENE-CATALOG METAGENOMICS Armpit	A13	0	Batch16	Armpit	C002	Sept Post-Return	A13	DNA	Armpit	POST-LAUNCH	POST-LAUNCH	6	0	0	0	1	1	0	0	0	0	0	0	0	0	0	2.09464	-0.480043	-2.57468	Genes
52	ODBMPB_05205	GENE-CATALOG	METAGENOMICS	Skin (all sites)	0.0125204	4.68652	0.978579	-0.862969	Persistent decrease	Persistent decrease	NA	NA	NA	ODBMPB_05205 GENE-CATALOG METAGENOMICS Armpit	A8	7.29258353858992e-07	Batch15	Armpit	C002	2024-06-21	A8	DNA	Armpit	PRE-LAUNCH	PRE-LAUNCH	1	0	0	0	1	1	0	0	0	0	0	0	0	0	0	2.09464	-0.480043	-2.57468	Genes
53	ODBMPB_05205	GENE-CATALOG	METAGENOMICS	Skin (all sites)	0.0125204	4.68652	0.978579	-0.862969	Persistent decrease	Persistent decrease	NA	NA	NA	ODBMPB_05205 GENE-CATALOG METAGENOMICS Armpit	A19	0	Batch16	Armpit	C003	Flight 2	A19	DNA	Armpit	MID-FLIGHT	Flight 2	5	0	0	0	1	1	0	0	0	0	0	0	0	0	0	2.09464	-0.480043	-2.57468	Genes
54	ODBMPB_05205	GENE-CATALOG	METAGENOMICS	Skin (all sites)	0.0125204	4.68652	0.978579	-0.862969	Persistent decrease	Persistent decrease	NA	NA	NA	ODBMPB_05205 GENE-CATALOG METAGENOMICS Armpit	A31	0	Batch30	Armpit	C003	2024-12-21	A31	DNA	Armpit	POST-LAUNCH	POST-LAUNCH	8	0	0	0	1	1	0	0	0	0	0	0	0	0	0	2.09464	-0.480043	-2.57468	Genes
55	ODBMPB_05205	GENE-CATALOG	METAGENOMICS	Skin (all sites)	0.0125204	4.68652	0.978579	-0.862969	Persistent decrease	Persistent decrease	NA	NA	NA	ODBMPB_05205 GENE-CATALOG METAGENOMICS Armpit	A11	4.80110241953537e-08	Batch15	Armpit	C002	Flight 1	A11	DNA	Armpit	MID-FLIGHT	Flight 1	4	0	0	0	1	1	0	0	0	0	0	0	0	0	0	2.09464	-0.480043	-2.57468	Genes
56	ODBMPB_05205	GENE-CATALOG	METAGENOMICS	Skin (all sites)	0.0125204	4.68652	0.978579	-0.862969	Persistent decrease	Persistent decrease	NA	NA	NA	ODBMPB_05205 GENE-CATALOG METAGENOMICS Armpit	A29	0	Batch29	Armpit	C001	2024-12-21	A29	DNA	Armpit	POST-LAUNCH	POST-LAUNCH	8	0	0	0	1	1	0	0	0	0	0	0	0	0	0	2.09464	-0.480043	-2.57468	Genes
57	ODBMPB_05205	GENE-CATALOG	METAGENOMICS	Skin (all sites)	0.0125204	4.68652	0.978579	-0.862969	Persistent decrease	Persistent decrease	NA	NA	NA	ODBMPB_05205 GENE-CATALOG METAGENOMICS Armpit	A17	6.55842317143374e-07	Batch16	Armpit	C003	Sept Pre-Launch	A17	DNA	Armpit	PRE-LAUNCH	PRE-LAUNCH	3	0	0	0	1	1	0	0	0	0	0	0	0	0	0	2.09464	-0.480043	-2.57468	Genes
58	ODBMPB_05205	GENE-CATALOG	METAGENOMICS	Skin (all sites)	0.0125204	4.68652	0.978579	-0.862969	Persistent decrease	Persistent decrease	NA	NA	NA	ODBMPB_05205 GENE-CATALOG METAGENOMICS Armpit	A30	0	Batch29	Armpit	C002	2024-12-21	A30	DNA	Armpit	POST-LAUNCH	POST-LAUNCH	8	0	0	0	1	1	0	0	0	0	0	0	0	0	0	2.09464	-0.480043	-2.57468	Genes
59	ODBMPB_05205	GENE-CATALOG	METAGENOMICS	Skin (all sites)	0.0125204	4.68652	0.978579	-0.862969	Persistent decrease	Persistent decrease	NA	NA	NA	ODBMPB_05205 GENE-CATALOG METAGENOMICS Armpit	A7	1.70178274080024e-07	Batch15	Armpit	C001	November	A7	DNA	Armpit	POST-LAUNCH	POST-LAUNCH	7	0	0	0	1	1	0	0	0	0	0	0	0	0	0	2.09464	-0.480043	-2.57468	Genes
60	ODBMPB_05205	GENE-CATALOG	METAGENOMICS	Skin (all sites)	0.0125204	4.68652	0.978579	-0.862969	Persistent decrease	Persistent decrease	NA	NA	NA	ODBMPB_05205 GENE-CATALOG METAGENOMICS Armpit	A9	5.06313219534374e-07	Batch15	Armpit	C002	2024-08-21	A9	DNA	Armpit	PRE-LAUNCH	PRE-LAUNCH	2	0	0	0	1	1	0	0	0	0	0	0	0	0	0	2.09464	-0.480043	-2.57468	Genes
61	ODBMPB_05205	GENE-CATALOG	METAGENOMICS	Skin (all sites)	0.0125204	4.68652	0.978579	-0.862969	Persistent decrease	Persistent decrease	NA	NA	NA	ODBMPB_05205 GENE-CATALOG METAGENOMICS Armpit	A25	0	Batch17	Armpit	C004	Flight 1	A25	DNA	Armpit	MID-FLIGHT	Flight 1	4	0	0	0	1	1	0	0	0	0	0	0	0	0	0	2.09464	-0.480043	-2.57468	Genes
62	ODBMPB_05205	GENE-CATALOG	METAGENOMICS	Skin (all sites)	0.0125204	4.68652	0.978579	-0.862969	Persistent decrease	Persistent decrease	NA	NA	NA	ODBMPB_05205 GENE-CATALOG METAGENOMICS Armpit	A26	1.52846982539578e-07	Batch17	Armpit	C004	Flight 2	A26	DNA	Armpit	MID-FLIGHT	Flight 2	5	0	0	0	1	1	0	0	0	0	0	0	0	0	0	2.09464	-0.480043	-2.57468	Genes
63	ODBMPB_05205	GENE-CATALOG	METAGENOMICS	Skin (all sites)	0.0125204	4.68652	0.978579	-0.862969	Persistent decrease	Persistent decrease	NA	NA	NA	ODBMPB_05205 GENE-CATALOG METAGENOMICS Armpit	A24	0	Batch16	Armpit	C004	Sept Pre-Launch	A24	DNA	Armpit	PRE-LAUNCH	PRE-LAUNCH	3	0	0	0	1	1	0	0	0	0	0	0	0	0	0	2.09464	-0.480043	-2.57468	Genes
64	ODBMPB_05205	GENE-CATALOG	METAGENOMICS	Skin (all sites)	0.0125204	4.68652	0.978579	-0.862969	Persistent decrease	Persistent decrease	NA	NA	NA	ODBMPB_05205 GENE-CATALOG METAGENOMICS Armpit	A32	0	Batch31	Armpit	C004	2024-12-21	A32	DNA	Armpit	POST-LAUNCH	POST-LAUNCH	8	0	0	0	1	1	0	0	0	0	0	0	0	0	0	2.09464	-0.480043	-2.57468	Genes
65	MLMECD_76985	GENE-CATALOG	METATRANSCRIPTOMICS	Skin (all sites)	0.0119695	4.22912	1	-0.204412	Persistent decrease	Persistent decrease	NA	NA	NA	MLMECD_76985 GENE-CATALOG METATRANSCRIPTOMICS Armpit	6809-CEM-0195	5.45707489144059e-07		Armpit	C003	2024-06-21	A15	RNA	Armpit	PRE-LAUNCH	PRE-LAUNCH	1	0	0	0	1	1	0	0	0	0	0	0	0	0	0	3.08575	0.504894	-2.58086	Genes
66	MLMECD_76985	GENE-CATALOG	METATRANSCRIPTOMICS	Skin (all sites)	0.0119695	4.22912	1	-0.204412	Persistent decrease	Persistent decrease	NA	NA	NA	MLMECD_76985 GENE-CATALOG METATRANSCRIPTOMICS Armpit	6809-CEM-0211	6.15566023217782e-06		Armpit	C003	Sept Pre-Launch	A17	RNA	Armpit	PRE-LAUNCH	PRE-LAUNCH	3	0	0	0	1	1	0	0	0	0	0	0	0	0	0	3.08575	0.504894	-2.58086	Genes
67	MLMECD_76985	GENE-CATALOG	METATRANSCRIPTOMICS	Skin (all sites)	0.0119695	4.22912	1	-0.204412	Persistent decrease	Persistent decrease	NA	NA	NA	MLMECD_76985 GENE-CATALOG METATRANSCRIPTOMICS Armpit	6809-CEM-0227	1.01488022214472e-06		Armpit	C003	Flight 2	A19	RNA	Armpit	MID-FLIGHT	Flight 2	5	0	0	0	1	1	0	0	0	0	0	0	0	0	0	3.08575	0.504894	-2.58086	Genes
68	MLMECD_76985	GENE-CATALOG	METATRANSCRIPTOMICS	Skin (all sites)	0.0119695	4.22912	1	-0.204412	Persistent decrease	Persistent decrease	NA	NA	NA	MLMECD_76985 GENE-CATALOG METATRANSCRIPTOMICS Armpit	6809-CEM-0194	9.68015239065314e-07		Armpit	C001	Sept Pre-Launch	A3	RNA	Armpit	PRE-LAUNCH	PRE-LAUNCH	3	0	0	0	1	1	0	0	0	0	0	0	0	0	0	3.08575	0.504894	-2.58086	Genes
69	MLMECD_76985	GENE-CATALOG	METATRANSCRIPTOMICS	Skin (all sites)	0.0119695	4.22912	1	-0.204412	Persistent decrease	Persistent decrease	NA	NA	NA	MLMECD_76985 GENE-CATALOG METATRANSCRIPTOMICS Armpit	6809-CEM-0251	1.38059066244211e-05		Armpit	C004	2024-06-21	A22	RNA	Armpit	PRE-LAUNCH	PRE-LAUNCH	1	0	0	0	1	1	0	0	0	0	0	0	0	0	0	3.08575	0.504894	-2.58086	Genes
70	MLMECD_76985	GENE-CATALOG	METATRANSCRIPTOMICS	Skin (all sites)	0.0119695	4.22912	1	-0.204412	Persistent decrease	Persistent decrease	NA	NA	NA	MLMECD_76985 GENE-CATALOG METATRANSCRIPTOMICS Armpit	6809-CEM-0186	1.0563327444196e-05		Armpit	C001	2024-08-21	A2	RNA	Armpit	PRE-LAUNCH	PRE-LAUNCH	2	0	0	0	1	1	0	0	0	0	0	0	0	0	0	3.08575	0.504894	-2.58086	Genes
71	MLMECD_76985	GENE-CATALOG	METATRANSCRIPTOMICS	Skin (all sites)	0.0119695	4.22912	1	-0.204412	Persistent decrease	Persistent decrease	NA	NA	NA	MLMECD_76985 GENE-CATALOG METATRANSCRIPTOMICS Armpit	6809-CEM-0220	4.76497393057684e-07		Armpit	C002	2024-12-21	A30	RNA	Armpit	POST-LAUNCH	POST-LAUNCH	8	0	0	0	1	1	0	0	0	0	0	0	0	0	0	3.08575	0.504894	-2.58086	Genes
72	MLMECD_76985	GENE-CATALOG	METATRANSCRIPTOMICS	Skin (all sites)	0.0119695	4.22912	1	-0.204412	Persistent decrease	Persistent decrease	NA	NA	NA	MLMECD_76985 GENE-CATALOG METATRANSCRIPTOMICS Armpit	6809-CEM-0258	0		Armpit	C002	Flight 1	A11	RNA	Armpit	MID-FLIGHT	Flight 1	4	0	0	0	1	1	0	0	0	0	0	0	0	0	0	3.08575	0.504894	-2.58086	Genes
73	MLMECD_76985	GENE-CATALOG	METATRANSCRIPTOMICS	Skin (all sites)	0.0119695	4.22912	1	-0.204412	Persistent decrease	Persistent decrease	NA	NA	NA	MLMECD_76985 GENE-CATALOG METATRANSCRIPTOMICS Armpit	6809-CEM-0188	0		Armpit	C004	Flight 2	A26	RNA	Armpit	MID-FLIGHT	Flight 2	5	0	0	0	1	1	0	0	0	0	0	0	0	0	0	3.08575	0.504894	-2.58086	Genes
74	MLMECD_76985	GENE-CATALOG	METATRANSCRIPTOMICS	Skin (all sites)	0.0119695	4.22912	1	-0.204412	Persistent decrease	Persistent decrease	NA	NA	NA	MLMECD_76985 GENE-CATALOG METATRANSCRIPTOMICS Armpit	6809-CEM-0204	8.96966620343988e-08		Armpit	C004	November	A28	RNA	Armpit	POST-LAUNCH	POST-LAUNCH	7	0	0	0	1	1	0	0	0	0	0	0	0	0	0	3.08575	0.504894	-2.58086	Genes
75	MLMECD_76985	GENE-CATALOG	METATRANSCRIPTOMICS	Skin (all sites)	0.0119695	4.22912	1	-0.204412	Persistent decrease	Persistent decrease	NA	NA	NA	MLMECD_76985 GENE-CATALOG METATRANSCRIPTOMICS Armpit	6809-CEM-0210	2.76255554857901e-07		Armpit	C001	Flight 2	A5	RNA	Armpit	MID-FLIGHT	Flight 2	5	0	0	0	1	1	0	0	0	0	0	0	0	0	0	3.08575	0.504894	-2.58086	Genes
76	MLMECD_76985	GENE-CATALOG	METATRANSCRIPTOMICS	Skin (all sites)	0.0119695	4.22912	1	-0.204412	Persistent decrease	Persistent decrease	NA	NA	NA	MLMECD_76985 GENE-CATALOG METATRANSCRIPTOMICS Armpit	6809-CEM-0236	0		Armpit	C004	2024-12-21	A32	RNA	Armpit	POST-LAUNCH	POST-LAUNCH	8	0	0	0	1	1	0	0	0	0	0	0	0	0	0	3.08575	0.504894	-2.58086	Genes
77	MLMECD_76985	GENE-CATALOG	METATRANSCRIPTOMICS	Skin (all sites)	0.0119695	4.22912	1	-0.204412	Persistent decrease	Persistent decrease	NA	NA	NA	MLMECD_76985 GENE-CATALOG METATRANSCRIPTOMICS Armpit	6809-CEM-0202	0		Armpit	C001	Flight 1	A4	RNA	Armpit	MID-FLIGHT	Flight 1	4	0	0	0	1	1	0	0	0	0	0	0	0	0	0	3.08575	0.504894	-2.58086	Genes
78	MLMECD_76985	GENE-CATALOG	METATRANSCRIPTOMICS	Skin (all sites)	0.0119695	4.22912	1	-0.204412	Persistent decrease	Persistent decrease	NA	NA	NA	MLMECD_76985 GENE-CATALOG METATRANSCRIPTOMICS Armpit	6809-CEM-0243	1.51948991617332e-06		Armpit	C003	November	A21	RNA	Armpit	POST-LAUNCH	POST-LAUNCH	7	0	0	0	1	1	0	0	0	0	0	0	0	0	0	3.08575	0.504894	-2.58086	Genes
79	MLMECD_76985	GENE-CATALOG	METATRANSCRIPTOMICS	Skin (all sites)	0.0119695	4.22912	1	-0.204412	Persistent decrease	Persistent decrease	NA	NA	NA	MLMECD_76985 GENE-CATALOG METATRANSCRIPTOMICS Armpit	6809-CEM-0273	3.63330348257329e-06		Armpit	C001	2024-06-21	A1	RNA	Armpit	PRE-LAUNCH	PRE-LAUNCH	1	0	0	0	1	1	0	0	0	0	0	0	0	0	0	3.08575	0.504894	-2.58086	Genes
80	MLMECD_76985	GENE-CATALOG	METATRANSCRIPTOMICS	Skin (all sites)	0.0119695	4.22912	1	-0.204412	Persistent decrease	Persistent decrease	NA	NA	NA	MLMECD_76985 GENE-CATALOG METATRANSCRIPTOMICS Armpit	6809-CEM-0226	0		Armpit	C001	November	A7	RNA	Armpit	POST-LAUNCH	POST-LAUNCH	7	0	0	0	1	1	0	0	0	0	0	0	0	0	0	3.08575	0.504894	-2.58086	Genes
81	MLMECD_76985	GENE-CATALOG	METATRANSCRIPTOMICS	Skin (all sites)	0.0119695	4.22912	1	-0.204412	Persistent decrease	Persistent decrease	NA	NA	NA	MLMECD_76985 GENE-CATALOG METATRANSCRIPTOMICS Armpit	6809-CEM-0219	1.44095654363256e-06		Armpit	C003	Flight 1	A18	RNA	Armpit	MID-FLIGHT	Flight 1	4	0	0	0	1	1	0	0	0	0	0	0	0	0	0	3.08575	0.504894	-2.58086	Genes
82	MLMECD_76985	GENE-CATALOG	METATRANSCRIPTOMICS	Skin (all sites)	0.0119695	4.22912	1	-0.204412	Persistent decrease	Persistent decrease	NA	NA	NA	MLMECD_76985 GENE-CATALOG METATRANSCRIPTOMICS Armpit	6809-CEM-0228	0		Armpit	C003	2024-12-21	A31	RNA	Armpit	POST-LAUNCH	POST-LAUNCH	8	0	0	0	1	1	0	0	0	0	0	0	0	0	0	3.08575	0.504894	-2.58086	Genes
83	MLMECD_76985	GENE-CATALOG	METATRANSCRIPTOMICS	Skin (all sites)	0.0119695	4.22912	1	-0.204412	Persistent decrease	Persistent decrease	NA	NA	NA	MLMECD_76985 GENE-CATALOG METATRANSCRIPTOMICS Armpit	6809-CEM-0196	0		Armpit	C004	Sept Post-Return	A27	RNA	Armpit	POST-LAUNCH	POST-LAUNCH	6	0	0	0	1	1	0	0	0	0	0	0	0	0	0	3.08575	0.504894	-2.58086	Genes
84	MLMECD_76985	GENE-CATALOG	METATRANSCRIPTOMICS	Skin (all sites)	0.0119695	4.22912	1	-0.204412	Persistent decrease	Persistent decrease	NA	NA	NA	MLMECD_76985 GENE-CATALOG METATRANSCRIPTOMICS Armpit	6809-CEM-0218	0		Armpit	C001	Sept Post-Return	A6	RNA	Armpit	POST-LAUNCH	POST-LAUNCH	6	0	0	0	1	1	0	0	0	0	0	0	0	0	0	3.08575	0.504894	-2.58086	Genes
85	MLMECD_76985	GENE-CATALOG	METATRANSCRIPTOMICS	Skin (all sites)	0.0119695	4.22912	1	-0.204412	Persistent decrease	Persistent decrease	NA	NA	NA	MLMECD_76985 GENE-CATALOG METATRANSCRIPTOMICS Armpit	6809-CEM-0266	0		Armpit	C002	Flight 2	A12	RNA	Armpit	MID-FLIGHT	Flight 2	5	0	0	0	1	1	0	0	0	0	0	0	0	0	0	3.08575	0.504894	-2.58086	Genes
86	MLMECD_76985	GENE-CATALOG	METATRANSCRIPTOMICS	Skin (all sites)	0.0119695	4.22912	1	-0.204412	Persistent decrease	Persistent decrease	NA	NA	NA	MLMECD_76985 GENE-CATALOG METATRANSCRIPTOMICS Armpit	6809-CEM-0267	1.49637144313227e-06		Armpit	C004	Sept Pre-Launch	A24	RNA	Armpit	PRE-LAUNCH	PRE-LAUNCH	3	0	0	0	1	1	0	0	0	0	0	0	0	0	0	3.08575	0.504894	-2.58086	Genes
87	MLMECD_76985	GENE-CATALOG	METATRANSCRIPTOMICS	Skin (all sites)	0.0119695	4.22912	1	-0.204412	Persistent decrease	Persistent decrease	NA	NA	NA	MLMECD_76985 GENE-CATALOG METATRANSCRIPTOMICS Armpit	6809-CEM-0274	0		Armpit	C002	Sept Post-Return	A13	RNA	Armpit	POST-LAUNCH	POST-LAUNCH	6	0	0	0	1	1	0	0	0	0	0	0	0	0	0	3.08575	0.504894	-2.58086	Genes
88	MLMECD_76985	GENE-CATALOG	METATRANSCRIPTOMICS	Skin (all sites)	0.0119695	4.22912	1	-0.204412	Persistent decrease	Persistent decrease	NA	NA	NA	MLMECD_76985 GENE-CATALOG METATRANSCRIPTOMICS Armpit	6809-CEM-0250	0		Armpit	C002	Sept Pre-Launch	A10	RNA	Armpit	PRE-LAUNCH	PRE-LAUNCH	3	0	0	0	1	1	0	0	0	0	0	0	0	0	0	3.08575	0.504894	-2.58086	Genes
89	MLMECD_76985	GENE-CATALOG	METATRANSCRIPTOMICS	Skin (all sites)	0.0119695	4.22912	1	-0.204412	Persistent decrease	Persistent decrease	NA	NA	NA	MLMECD_76985 GENE-CATALOG METATRANSCRIPTOMICS Armpit	6809-CEM-0234	9.77938362500888e-07		Armpit	C002	2024-06-21	A8	RNA	Armpit	PRE-LAUNCH	PRE-LAUNCH	1	0	0	0	1	1	0	0	0	0	0	0	0	0	0	3.08575	0.504894	-2.58086	Genes
90	MLMECD_76985	GENE-CATALOG	METATRANSCRIPTOMICS	Skin (all sites)	0.0119695	4.22912	1	-0.204412	Persistent decrease	Persistent decrease	NA	NA	NA	MLMECD_76985 GENE-CATALOG METATRANSCRIPTOMICS Armpit	6809-CEM-0203	8.74740059216057e-06		Armpit	C003	2024-08-21	A16	RNA	Armpit	PRE-LAUNCH	PRE-LAUNCH	2	0	0	0	1	1	0	0	0	0	0	0	0	0	0	3.08575	0.504894	-2.58086	Genes
91	MLMECD_76985	GENE-CATALOG	METATRANSCRIPTOMICS	Skin (all sites)	0.0119695	4.22912	1	-0.204412	Persistent decrease	Persistent decrease	NA	NA	NA	MLMECD_76985 GENE-CATALOG METATRANSCRIPTOMICS Armpit	6809-CEM-0212	1.8102177815086e-06		Armpit	C001	2024-12-21	A29	RNA	Armpit	POST-LAUNCH	POST-LAUNCH	8	0	0	0	1	1	0	0	0	0	0	0	0	0	0	3.08575	0.504894	-2.58086	Genes
92	MLMECD_76985	GENE-CATALOG	METATRANSCRIPTOMICS	Skin (all sites)	0.0119695	4.22912	1	-0.204412	Persistent decrease	Persistent decrease	NA	NA	NA	MLMECD_76985 GENE-CATALOG METATRANSCRIPTOMICS Armpit	6809-CEM-0235	3.25301801935979e-06		Armpit	C003	Sept Post-Return	A20	RNA	Armpit	POST-LAUNCH	POST-LAUNCH	6	0	0	0	1	1	0	0	0	0	0	0	0	0	0	3.08575	0.504894	-2.58086	Genes
93	MLMECD_76985	GENE-CATALOG	METATRANSCRIPTOMICS	Skin (all sites)	0.0119695	4.22912	1	-0.204412	Persistent decrease	Persistent decrease	NA	NA	NA	MLMECD_76985 GENE-CATALOG METATRANSCRIPTOMICS Armpit	6809-CEM-0242	5.72296726696044e-07		Armpit	C002	2024-08-21	A9	RNA	Armpit	PRE-LAUNCH	PRE-LAUNCH	2	0	0	0	1	1	0	0	0	0	0	0	0	0	0	3.08575	0.504894	-2.58086	Genes
94	MLMECD_76985	GENE-CATALOG	METATRANSCRIPTOMICS	Skin (all sites)	0.0119695	4.22912	1	-0.204412	Persistent decrease	Persistent decrease	NA	NA	NA	MLMECD_76985 GENE-CATALOG METATRANSCRIPTOMICS Armpit	6809-CEM-0259	1.28532054153768e-06		Armpit	C004	2024-08-21	A23	RNA	Armpit	PRE-LAUNCH	PRE-LAUNCH	2	0	0	0	1	1	0	0	0	0	0	0	0	0	0	3.08575	0.504894	-2.58086	Genes
95	MLMECD_76985	GENE-CATALOG	METATRANSCRIPTOMICS	Skin (all sites)	0.0119695	4.22912	1	-0.204412	Persistent decrease	Persistent decrease	NA	NA	NA	MLMECD_76985 GENE-CATALOG METATRANSCRIPTOMICS Armpit	6809-CEM-0187	0		Armpit	C002	November	A14	RNA	Armpit	POST-LAUNCH	POST-LAUNCH	7	0	0	0	1	1	0	0	0	0	0	0	0	0	0	3.08575	0.504894	-2.58086	Genes
96	HIMCNL_17120	GENE-CATALOG	METATRANSCRIPTOMICS	Skin (all sites)	0.000236216	4.15732	1	-0.321274	Persistent decrease	Persistent decrease	NA	NA	NA	HIMCNL_17120 GENE-CATALOG METATRANSCRIPTOMICS Armpit	6809-CEM-0195	1.69775663289263e-06		Armpit	C003	2024-06-21	A15	RNA	Armpit	PRE-LAUNCH	PRE-LAUNCH	1	0	0	0	1	1	0	0	0	0	0	0	0	0	0	2.92522	-0.417733	-3.34296	Genes
97	HIMCNL_17120	GENE-CATALOG	METATRANSCRIPTOMICS	Skin (all sites)	0.000236216	4.15732	1	-0.321274	Persistent decrease	Persistent decrease	NA	NA	NA	HIMCNL_17120 GENE-CATALOG METATRANSCRIPTOMICS Armpit	6809-CEM-0211	0		Armpit	C003	Sept Pre-Launch	A17	RNA	Armpit	PRE-LAUNCH	PRE-LAUNCH	3	0	0	0	1	1	0	0	0	0	0	0	0	0	0	2.92522	-0.417733	-3.34296	Genes
98	HIMCNL_17120	GENE-CATALOG	METATRANSCRIPTOMICS	Skin (all sites)	0.000236216	4.15732	1	-0.321274	Persistent decrease	Persistent decrease	NA	NA	NA	HIMCNL_17120 GENE-CATALOG METATRANSCRIPTOMICS Armpit	6809-CEM-0227	0		Armpit	C003	Flight 2	A19	RNA	Armpit	MID-FLIGHT	Flight 2	5	0	0	0	1	1	0	0	0	0	0	0	0	0	0	2.92522	-0.417733	-3.34296	Genes
99	HIMCNL_17120	GENE-CATALOG	METATRANSCRIPTOMICS	Skin (all sites)	0.000236216	4.15732	1	-0.321274	Persistent decrease	Persistent decrease	NA	NA	NA	HIMCNL_17120 GENE-CATALOG METATRANSCRIPTOMICS Armpit	6809-CEM-0194	6.83304874634339e-07		Armpit	C001	Sept Pre-Launch	A3	RNA	Armpit	PRE-LAUNCH	PRE-LAUNCH	3	0	0	0	1	1	0	0	0	0	0	0	0	0	0	2.92522	-0.417733	-3.34296	Genes
100	HIMCNL_17120	GENE-CATALOG	METATRANSCRIPTOMICS	Skin (all sites)	0.000236216	4.15732	1	-0.321274	Persistent decrease	Persistent decrease	NA	NA	NA	HIMCNL_17120 GENE-CATALOG METATRANSCRIPTOMICS Armpit	6809-CEM-0251	1.81449058492392e-06		Armpit	C004	2024-06-21	A22	RNA	Armpit	PRE-LAUNCH	PRE-LAUNCH	1	0	0	0	1	1	0	0	0	0	0	0	0	0	0	2.92522	-0.417733	-3.34296	Genes
101	HIMCNL_17120	GENE-CATALOG	METATRANSCRIPTOMICS	Skin (all sites)	0.000236216	4.15732	1	-0.321274	Persistent decrease	Persistent decrease	NA	NA	NA	HIMCNL_17120 GENE-CATALOG METATRANSCRIPTOMICS Armpit	6809-CEM-0186	2.07317641428146e-06		Armpit	C001	2024-08-21	A2	RNA	Armpit	PRE-LAUNCH	PRE-LAUNCH	2	0	0	0	1	1	0	0	0	0	0	0	0	0	0	2.92522	-0.417733	-3.34296	Genes
102	HIMCNL_17120	GENE-CATALOG	METATRANSCRIPTOMICS	Skin (all sites)	0.000236216	4.15732	1	-0.321274	Persistent decrease	Persistent decrease	NA	NA	NA	HIMCNL_17120 GENE-CATALOG METATRANSCRIPTOMICS Armpit	6809-CEM-0220	0		Armpit	C002	2024-12-21	A30	RNA	Armpit	POST-LAUNCH	POST-LAUNCH	8	0	0	0	1	1	0	0	0	0	0	0	0	0	0	2.92522	-0.417733	-3.34296	Genes
103	HIMCNL_17120	GENE-CATALOG	METATRANSCRIPTOMICS	Skin (all sites)	0.000236216	4.15732	1	-0.321274	Persistent decrease	Persistent decrease	NA	NA	NA	HIMCNL_17120 GENE-CATALOG METATRANSCRIPTOMICS Armpit	6809-CEM-0258	0		Armpit	C002	Flight 1	A11	RNA	Armpit	MID-FLIGHT	Flight 1	4	0	0	0	1	1	0	0	0	0	0	0	0	0	0	2.92522	-0.417733	-3.34296	Genes
104	HIMCNL_17120	GENE-CATALOG	METATRANSCRIPTOMICS	Skin (all sites)	0.000236216	4.15732	1	-0.321274	Persistent decrease	Persistent decrease	NA	NA	NA	HIMCNL_17120 GENE-CATALOG METATRANSCRIPTOMICS Armpit	6809-CEM-0188	0		Armpit	C004	Flight 2	A26	RNA	Armpit	MID-FLIGHT	Flight 2	5	0	0	0	1	1	0	0	0	0	0	0	0	0	0	2.92522	-0.417733	-3.34296	Genes
105	HIMCNL_17120	GENE-CATALOG	METATRANSCRIPTOMICS	Skin (all sites)	0.000236216	4.15732	1	-0.321274	Persistent decrease	Persistent decrease	NA	NA	NA	HIMCNL_17120 GENE-CATALOG METATRANSCRIPTOMICS Armpit	6809-CEM-0204	0		Armpit	C004	November	A28	RNA	Armpit	POST-LAUNCH	POST-LAUNCH	7	0	0	0	1	1	0	0	0	0	0	0	0	0	0	2.92522	-0.417733	-3.34296	Genes
106	HIMCNL_17120	GENE-CATALOG	METATRANSCRIPTOMICS	Skin (all sites)	0.000236216	4.15732	1	-0.321274	Persistent decrease	Persistent decrease	NA	NA	NA	HIMCNL_17120 GENE-CATALOG METATRANSCRIPTOMICS Armpit	6809-CEM-0210	0		Armpit	C001	Flight 2	A5	RNA	Armpit	MID-FLIGHT	Flight 2	5	0	0	0	1	1	0	0	0	0	0	0	0	0	0	2.92522	-0.417733	-3.34296	Genes
107	HIMCNL_17120	GENE-CATALOG	METATRANSCRIPTOMICS	Skin (all sites)	0.000236216	4.15732	1	-0.321274	Persistent decrease	Persistent decrease	NA	NA	NA	HIMCNL_17120 GENE-CATALOG METATRANSCRIPTOMICS Armpit	6809-CEM-0236	0		Armpit	C004	2024-12-21	A32	RNA	Armpit	POST-LAUNCH	POST-LAUNCH	8	0	0	0	1	1	0	0	0	0	0	0	0	0	0	2.92522	-0.417733	-3.34296	Genes
108	HIMCNL_17120	GENE-CATALOG	METATRANSCRIPTOMICS	Skin (all sites)	0.000236216	4.15732	1	-0.321274	Persistent decrease	Persistent decrease	NA	NA	NA	HIMCNL_17120 GENE-CATALOG METATRANSCRIPTOMICS Armpit	6809-CEM-0202	2.37210330604782e-07		Armpit	C001	Flight 1	A4	RNA	Armpit	MID-FLIGHT	Flight 1	4	0	0	0	1	1	0	0	0	0	0	0	0	0	0	2.92522	-0.417733	-3.34296	Genes
109	HIMCNL_17120	GENE-CATALOG	METATRANSCRIPTOMICS	Skin (all sites)	0.000236216	4.15732	1	-0.321274	Persistent decrease	Persistent decrease	NA	NA	NA	HIMCNL_17120 GENE-CATALOG METATRANSCRIPTOMICS Armpit	6809-CEM-0243	0		Armpit	C003	November	A21	RNA	Armpit	POST-LAUNCH	POST-LAUNCH	7	0	0	0	1	1	0	0	0	0	0	0	0	0	0	2.92522	-0.417733	-3.34296	Genes
110	HIMCNL_17120	GENE-CATALOG	METATRANSCRIPTOMICS	Skin (all sites)	0.000236216	4.15732	1	-0.321274	Persistent decrease	Persistent decrease	NA	NA	NA	HIMCNL_17120 GENE-CATALOG METATRANSCRIPTOMICS Armpit	6809-CEM-0273	3.37378180524663e-06		Armpit	C001	2024-06-21	A1	RNA	Armpit	PRE-LAUNCH	PRE-LAUNCH	1	0	0	0	1	1	0	0	0	0	0	0	0	0	0	2.92522	-0.417733	-3.34296	Genes
111	HIMCNL_17120	GENE-CATALOG	METATRANSCRIPTOMICS	Skin (all sites)	0.000236216	4.15732	1	-0.321274	Persistent decrease	Persistent decrease	NA	NA	NA	HIMCNL_17120 GENE-CATALOG METATRANSCRIPTOMICS Armpit	6809-CEM-0226	1.77644712301089e-07		Armpit	C001	November	A7	RNA	Armpit	POST-LAUNCH	POST-LAUNCH	7	0	0	0	1	1	0	0	0	0	0	0	0	0	0	2.92522	-0.417733	-3.34296	Genes
112	HIMCNL_17120	GENE-CATALOG	METATRANSCRIPTOMICS	Skin (all sites)	0.000236216	4.15732	1	-0.321274	Persistent decrease	Persistent decrease	NA	NA	NA	HIMCNL_17120 GENE-CATALOG METATRANSCRIPTOMICS Armpit	6809-CEM-0219	0		Armpit	C003	Flight 1	A18	RNA	Armpit	MID-FLIGHT	Flight 1	4	0	0	0	1	1	0	0	0	0	0	0	0	0	0	2.92522	-0.417733	-3.34296	Genes
113	HIMCNL_17120	GENE-CATALOG	METATRANSCRIPTOMICS	Skin (all sites)	0.000236216	4.15732	1	-0.321274	Persistent decrease	Persistent decrease	NA	NA	NA	HIMCNL_17120 GENE-CATALOG METATRANSCRIPTOMICS Armpit	6809-CEM-0228	0		Armpit	C003	2024-12-21	A31	RNA	Armpit	POST-LAUNCH	POST-LAUNCH	8	0	0	0	1	1	0	0	0	0	0	0	0	0	0	2.92522	-0.417733	-3.34296	Genes
114	HIMCNL_17120	GENE-CATALOG	METATRANSCRIPTOMICS	Skin (all sites)	0.000236216	4.15732	1	-0.321274	Persistent decrease	Persistent decrease	NA	NA	NA	HIMCNL_17120 GENE-CATALOG METATRANSCRIPTOMICS Armpit	6809-CEM-0196	0		Armpit	C004	Sept Post-Return	A27	RNA	Armpit	POST-LAUNCH	POST-LAUNCH	6	0	0	0	1	1	0	0	0	0	0	0	0	0	0	2.92522	-0.417733	-3.34296	Genes
115	HIMCNL_17120	GENE-CATALOG	METATRANSCRIPTOMICS	Skin (all sites)	0.000236216	4.15732	1	-0.321274	Persistent decrease	Persistent decrease	NA	NA	NA	HIMCNL_17120 GENE-CATALOG METATRANSCRIPTOMICS Armpit	6809-CEM-0218	0		Armpit	C001	Sept Post-Return	A6	RNA	Armpit	POST-LAUNCH	POST-LAUNCH	6	0	0	0	1	1	0	0	0	0	0	0	0	0	0	2.92522	-0.417733	-3.34296	Genes
116	HIMCNL_17120	GENE-CATALOG	METATRANSCRIPTOMICS	Skin (all sites)	0.000236216	4.15732	1	-0.321274	Persistent decrease	Persistent decrease	NA	NA	NA	HIMCNL_17120 GENE-CATALOG METATRANSCRIPTOMICS Armpit	6809-CEM-0266	1.36295316787286e-07		Armpit	C002	Flight 2	A12	RNA	Armpit	MID-FLIGHT	Flight 2	5	0	0	0	1	1	0	0	0	0	0	0	0	0	0	2.92522	-0.417733	-3.34296	Genes
117	HIMCNL_17120	GENE-CATALOG	METATRANSCRIPTOMICS	Skin (all sites)	0.000236216	4.15732	1	-0.321274	Persistent decrease	Persistent decrease	NA	NA	NA	HIMCNL_17120 GENE-CATALOG METATRANSCRIPTOMICS Armpit	6809-CEM-0267	0		Armpit	C004	Sept Pre-Launch	A24	RNA	Armpit	PRE-LAUNCH	PRE-LAUNCH	3	0	0	0	1	1	0	0	0	0	0	0	0	0	0	2.92522	-0.417733	-3.34296	Genes
118	HIMCNL_17120	GENE-CATALOG	METATRANSCRIPTOMICS	Skin (all sites)	0.000236216	4.15732	1	-0.321274	Persistent decrease	Persistent decrease	NA	NA	NA	HIMCNL_17120 GENE-CATALOG METATRANSCRIPTOMICS Armpit	6809-CEM-0274	0		Armpit	C002	Sept Post-Return	A13	RNA	Armpit	POST-LAUNCH	POST-LAUNCH	6	0	0	0	1	1	0	0	0	0	0	0	0	0	0	2.92522	-0.417733	-3.34296	Genes
119	HIMCNL_17120	GENE-CATALOG	METATRANSCRIPTOMICS	Skin (all sites)	0.000236216	4.15732	1	-0.321274	Persistent decrease	Persistent decrease	NA	NA	NA	HIMCNL_17120 GENE-CATALOG METATRANSCRIPTOMICS Armpit	6809-CEM-0250	5.93470694763284e-07		Armpit	C002	Sept Pre-Launch	A10	RNA	Armpit	PRE-LAUNCH	PRE-LAUNCH	3	0	0	0	1	1	0	0	0	0	0	0	0	0	0	2.92522	-0.417733	-3.34296	Genes
120	HIMCNL_17120	GENE-CATALOG	METATRANSCRIPTOMICS	Skin (all sites)	0.000236216	4.15732	1	-0.321274	Persistent decrease	Persistent decrease	NA	NA	NA	HIMCNL_17120 GENE-CATALOG METATRANSCRIPTOMICS Armpit	6809-CEM-0234	8.14948635417407e-07		Armpit	C002	2024-06-21	A8	RNA	Armpit	PRE-LAUNCH	PRE-LAUNCH	1	0	0	0	1	1	0	0	0	0	0	0	0	0	0	2.92522	-0.417733	-3.34296	Genes
121	HIMCNL_17120	GENE-CATALOG	METATRANSCRIPTOMICS	Skin (all sites)	0.000236216	4.15732	1	-0.321274	Persistent decrease	Persistent decrease	NA	NA	NA	HIMCNL_17120 GENE-CATALOG METATRANSCRIPTOMICS Armpit	6809-CEM-0203	0		Armpit	C003	2024-08-21	A16	RNA	Armpit	PRE-LAUNCH	PRE-LAUNCH	2	0	0	0	1	1	0	0	0	0	0	0	0	0	0	2.92522	-0.417733	-3.34296	Genes
122	HIMCNL_17120	GENE-CATALOG	METATRANSCRIPTOMICS	Skin (all sites)	0.000236216	4.15732	1	-0.321274	Persistent decrease	Persistent decrease	NA	NA	NA	HIMCNL_17120 GENE-CATALOG METATRANSCRIPTOMICS Armpit	6809-CEM-0212	0		Armpit	C001	2024-12-21	A29	RNA	Armpit	POST-LAUNCH	POST-LAUNCH	8	0	0	0	1	1	0	0	0	0	0	0	0	0	0	2.92522	-0.417733	-3.34296	Genes
123	HIMCNL_17120	GENE-CATALOG	METATRANSCRIPTOMICS	Skin (all sites)	0.000236216	4.15732	1	-0.321274	Persistent decrease	Persistent decrease	NA	NA	NA	HIMCNL_17120 GENE-CATALOG METATRANSCRIPTOMICS Armpit	6809-CEM-0235	0		Armpit	C003	Sept Post-Return	A20	RNA	Armpit	POST-LAUNCH	POST-LAUNCH	6	0	0	0	1	1	0	0	0	0	0	0	0	0	0	2.92522	-0.417733	-3.34296	Genes
124	HIMCNL_17120	GENE-CATALOG	METATRANSCRIPTOMICS	Skin (all sites)	0.000236216	4.15732	1	-0.321274	Persistent decrease	Persistent decrease	NA	NA	NA	HIMCNL_17120 GENE-CATALOG METATRANSCRIPTOMICS Armpit	6809-CEM-0242	9.24479327739764e-07		Armpit	C002	2024-08-21	A9	RNA	Armpit	PRE-LAUNCH	PRE-LAUNCH	2	0	0	0	1	1	0	0	0	0	0	0	0	0	0	2.92522	-0.417733	-3.34296	Genes
125	HIMCNL_17120	GENE-CATALOG	METATRANSCRIPTOMICS	Skin (all sites)	0.000236216	4.15732	1	-0.321274	Persistent decrease	Persistent decrease	NA	NA	NA	HIMCNL_17120 GENE-CATALOG METATRANSCRIPTOMICS Armpit	6809-CEM-0259	8.03325338461048e-07		Armpit	C004	2024-08-21	A23	RNA	Armpit	PRE-LAUNCH	PRE-LAUNCH	2	0	0	0	1	1	0	0	0	0	0	0	0	0	0	2.92522	-0.417733	-3.34296	Genes
126	HIMCNL_17120	GENE-CATALOG	METATRANSCRIPTOMICS	Skin (all sites)	0.000236216	4.15732	1	-0.321274	Persistent decrease	Persistent decrease	NA	NA	NA	HIMCNL_17120 GENE-CATALOG METATRANSCRIPTOMICS Armpit	6809-CEM-0187	0		Armpit	C002	November	A14	RNA	Armpit	POST-LAUNCH	POST-LAUNCH	7	0	0	0	1	1	0	0	0	0	0	0	0	0	0	2.92522	-0.417733	-3.34296	Genes
127	LPHHHO_217770	GENE-CATALOG	METAGENOMICS	Skin (all sites)	0.0396922	3.71573	1	-0.153687	Persistent decrease	Persistent decrease	NA	NA	NA	LPHHHO_217770 GENE-CATALOG METAGENOMICS Belly Button	B9	0	Batch18	Belly Button	C002	2024-08-21	B9	DNA	Belly Button	PRE-LAUNCH	PRE-LAUNCH	2	0	0	0	1	0	0	0	0	0	1	0	0	0	0	1.42872	0.656191	-0.772532	Genes
128	LPHHHO_217770	GENE-CATALOG	METAGENOMICS	Skin (all sites)	0.0396922	3.71573	1	-0.153687	Persistent decrease	Persistent decrease	NA	NA	NA	LPHHHO_217770 GENE-CATALOG METAGENOMICS Belly Button	B29	7.88597226580161e-07	Batch29	Belly Button	C001	2024-12-21	B29	DNA	Belly Button	POST-LAUNCH	POST-LAUNCH	8	0	0	0	1	0	0	0	0	0	1	0	0	0	0	1.42872	0.656191	-0.772532	Genes
129	LPHHHO_217770	GENE-CATALOG	METAGENOMICS	Skin (all sites)	0.0396922	3.71573	1	-0.153687	Persistent decrease	Persistent decrease	NA	NA	NA	LPHHHO_217770 GENE-CATALOG METAGENOMICS Belly Button	B24	7.76386702817445e-07	Batch19	Belly Button	C004	Sept Pre-Launch	B24	DNA	Belly Button	PRE-LAUNCH	PRE-LAUNCH	3	0	0	0	1	0	0	0	0	0	1	0	0	0	0	1.42872	0.656191	-0.772532	Genes
130	LPHHHO_217770	GENE-CATALOG	METAGENOMICS	Skin (all sites)	0.0396922	3.71573	1	-0.153687	Persistent decrease	Persistent decrease	NA	NA	NA	LPHHHO_217770 GENE-CATALOG METAGENOMICS Belly Button	B12	0	Batch18	Belly Button	C002	Flight 2	B12	DNA	Belly Button	MID-FLIGHT	Flight 2	5	0	0	0	1	0	0	0	0	0	1	0	0	0	0	1.42872	0.656191	-0.772532	Genes
131	LPHHHO_217770	GENE-CATALOG	METAGENOMICS	Skin (all sites)	0.0396922	3.71573	1	-0.153687	Persistent decrease	Persistent decrease	NA	NA	NA	LPHHHO_217770 GENE-CATALOG METAGENOMICS Belly Button	B23	3.66821383367005e-08	Batch19	Belly Button	C004	2024-08-21	B23	DNA	Belly Button	PRE-LAUNCH	PRE-LAUNCH	2	0	0	0	1	0	0	0	0	0	1	0	0	0	0	1.42872	0.656191	-0.772532	Genes
132	LPHHHO_217770	GENE-CATALOG	METAGENOMICS	Skin (all sites)	0.0396922	3.71573	1	-0.153687	Persistent decrease	Persistent decrease	NA	NA	NA	LPHHHO_217770 GENE-CATALOG METAGENOMICS Belly Button	B19	3.62244811390066e-08	Batch18	Belly Button	C003	Flight 2	B19	DNA	Belly Button	MID-FLIGHT	Flight 2	5	0	0	0	1	0	0	0	0	0	1	0	0	0	0	1.42872	0.656191	-0.772532	Genes
133	LPHHHO_217770	GENE-CATALOG	METAGENOMICS	Skin (all sites)	0.0396922	3.71573	1	-0.153687	Persistent decrease	Persistent decrease	NA	NA	NA	LPHHHO_217770 GENE-CATALOG METAGENOMICS Belly Button	B6	1.67150374414295e-07	Batch17	Belly Button	C001	Sept Post-Return	B6	DNA	Belly Button	POST-LAUNCH	POST-LAUNCH	6	0	0	0	1	0	0	0	0	0	1	0	0	0	0	1.42872	0.656191	-0.772532	Genes
134	LPHHHO_217770	GENE-CATALOG	METAGENOMICS	Skin (all sites)	0.0396922	3.71573	1	-0.153687	Persistent decrease	Persistent decrease	NA	NA	NA	LPHHHO_217770 GENE-CATALOG METAGENOMICS Belly Button	B18	4.5426519963876e-08	Batch18	Belly Button	C003	Flight 1	B18	DNA	Belly Button	MID-FLIGHT	Flight 1	4	0	0	0	1	0	0	0	0	0	1	0	0	0	0	1.42872	0.656191	-0.772532	Genes
135	LPHHHO_217770	GENE-CATALOG	METAGENOMICS	Skin (all sites)	0.0396922	3.71573	1	-0.153687	Persistent decrease	Persistent decrease	NA	NA	NA	LPHHHO_217770 GENE-CATALOG METAGENOMICS Belly Button	B28	0	Batch19	Belly Button	C004	November	B28	DNA	Belly Button	POST-LAUNCH	POST-LAUNCH	7	0	0	0	1	0	0	0	0	0	1	0	0	0	0	1.42872	0.656191	-0.772532	Genes
136	LPHHHO_217770	GENE-CATALOG	METAGENOMICS	Skin (all sites)	0.0396922	3.71573	1	-0.153687	Persistent decrease	Persistent decrease	NA	NA	NA	LPHHHO_217770 GENE-CATALOG METAGENOMICS Belly Button	B14	0	Batch18	Belly Button	C002	November	B14	DNA	Belly Button	POST-LAUNCH	POST-LAUNCH	7	0	0	0	1	0	0	0	0	0	1	0	0	0	0	1.42872	0.656191	-0.772532	Genes
137	LPHHHO_217770	GENE-CATALOG	METAGENOMICS	Skin (all sites)	0.0396922	3.71573	1	-0.153687	Persistent decrease	Persistent decrease	NA	NA	NA	LPHHHO_217770 GENE-CATALOG METAGENOMICS Belly Button	B10	0	Batch18	Belly Button	C002	Sept Pre-Launch	B10	DNA	Belly Button	PRE-LAUNCH	PRE-LAUNCH	3	0	0	0	1	0	0	0	0	0	1	0	0	0	0	1.42872	0.656191	-0.772532	Genes
138	LPHHHO_217770	GENE-CATALOG	METAGENOMICS	Skin (all sites)	0.0396922	3.71573	1	-0.153687	Persistent decrease	Persistent decrease	NA	NA	NA	LPHHHO_217770 GENE-CATALOG METAGENOMICS Belly Button	B4	1.60014320214897e-07	Batch17	Belly Button	C001	Flight 1	B4	DNA	Belly Button	MID-FLIGHT	Flight 1	4	0	0	0	1	0	0	0	0	0	1	0	0	0	0	1.42872	0.656191	-0.772532	Genes
139	LPHHHO_217770	GENE-CATALOG	METAGENOMICS	Skin (all sites)	0.0396922	3.71573	1	-0.153687	Persistent decrease	Persistent decrease	NA	NA	NA	LPHHHO_217770 GENE-CATALOG METAGENOMICS Belly Button	B17	1.4765905824617e-07	Batch18	Belly Button	C003	Sept Pre-Launch	B17	DNA	Belly Button	PRE-LAUNCH	PRE-LAUNCH	3	0	0	0	1	0	0	0	0	0	1	0	0	0	0	1.42872	0.656191	-0.772532	Genes
140	LPHHHO_217770	GENE-CATALOG	METAGENOMICS	Skin (all sites)	0.0396922	3.71573	1	-0.153687	Persistent decrease	Persistent decrease	NA	NA	NA	LPHHHO_217770 GENE-CATALOG METAGENOMICS Belly Button	B2	3.28464489956348e-07	Batch17	Belly Button	C001	2024-08-21	B2	DNA	Belly Button	PRE-LAUNCH	PRE-LAUNCH	2	0	0	0	1	0	0	0	0	0	1	0	0	0	0	1.42872	0.656191	-0.772532	Genes
141	LPHHHO_217770	GENE-CATALOG	METAGENOMICS	Skin (all sites)	0.0396922	3.71573	1	-0.153687	Persistent decrease	Persistent decrease	NA	NA	NA	LPHHHO_217770 GENE-CATALOG METAGENOMICS Belly Button	B13	0	Batch18	Belly Button	C002	Sept Post-Return	B13	DNA	Belly Button	POST-LAUNCH	POST-LAUNCH	6	0	0	0	1	0	0	0	0	0	1	0	0	0	0	1.42872	0.656191	-0.772532	Genes
142	LPHHHO_217770	GENE-CATALOG	METAGENOMICS	Skin (all sites)	0.0396922	3.71573	1	-0.153687	Persistent decrease	Persistent decrease	NA	NA	NA	LPHHHO_217770 GENE-CATALOG METAGENOMICS Belly Button	B30	0	Batch30	Belly Button	C002	2024-12-21	B30	DNA	Belly Button	POST-LAUNCH	POST-LAUNCH	8	0	0	0	1	0	0	0	0	0	1	0	0	0	0	1.42872	0.656191	-0.772532	Genes
143	LPHHHO_217770	GENE-CATALOG	METAGENOMICS	Skin (all sites)	0.0396922	3.71573	1	-0.153687	Persistent decrease	Persistent decrease	NA	NA	NA	LPHHHO_217770 GENE-CATALOG METAGENOMICS Belly Button	B1	6.36033035756302e-07	Batch17	Belly Button	C001	2024-06-21	B1	DNA	Belly Button	PRE-LAUNCH	PRE-LAUNCH	1	0	0	0	1	0	0	0	0	0	1	0	0	0	0	1.42872	0.656191	-0.772532	Genes
144	LPHHHO_217770	GENE-CATALOG	METAGENOMICS	Skin (all sites)	0.0396922	3.71573	1	-0.153687	Persistent decrease	Persistent decrease	NA	NA	NA	LPHHHO_217770 GENE-CATALOG METAGENOMICS Belly Button	B31	0	Batch30	Belly Button	C003	2024-12-21	B31	DNA	Belly Button	POST-LAUNCH	POST-LAUNCH	8	0	0	0	1	0	0	0	0	0	1	0	0	0	0	1.42872	0.656191	-0.772532	Genes
145	LPHHHO_217770	GENE-CATALOG	METAGENOMICS	Skin (all sites)	0.0396922	3.71573	1	-0.153687	Persistent decrease	Persistent decrease	NA	NA	NA	LPHHHO_217770 GENE-CATALOG METAGENOMICS Belly Button	B20	4.77070945179656e-08	Batch18	Belly Button	C003	Sept Post-Return	B20	DNA	Belly Button	POST-LAUNCH	POST-LAUNCH	6	0	0	0	1	0	0	0	0	0	1	0	0	0	0	1.42872	0.656191	-0.772532	Genes
146	LPHHHO_217770	GENE-CATALOG	METAGENOMICS	Skin (all sites)	0.0396922	3.71573	1	-0.153687	Persistent decrease	Persistent decrease	NA	NA	NA	LPHHHO_217770 GENE-CATALOG METAGENOMICS Belly Button	B32	0	Batch31	Belly Button	C004	2024-12-21	B32	DNA	Belly Button	POST-LAUNCH	POST-LAUNCH	8	0	0	0	1	0	0	0	0	0	1	0	0	0	0	1.42872	0.656191	-0.772532	Genes
147	LPHHHO_217770	GENE-CATALOG	METAGENOMICS	Skin (all sites)	0.0396922	3.71573	1	-0.153687	Persistent decrease	Persistent decrease	NA	NA	NA	LPHHHO_217770 GENE-CATALOG METAGENOMICS Belly Button	B3	3.56254831771324e-07	Batch17	Belly Button	C001	Sept Pre-Launch	B3	DNA	Belly Button	PRE-LAUNCH	PRE-LAUNCH	3	0	0	0	1	0	0	0	0	0	1	0	0	0	0	1.42872	0.656191	-0.772532	Genes
148	LPHHHO_217770	GENE-CATALOG	METAGENOMICS	Skin (all sites)	0.0396922	3.71573	1	-0.153687	Persistent decrease	Persistent decrease	NA	NA	NA	LPHHHO_217770 GENE-CATALOG METAGENOMICS Belly Button	B26	0	Batch19	Belly Button	C004	Flight 2	B26	DNA	Belly Button	MID-FLIGHT	Flight 2	5	0	0	0	1	0	0	0	0	0	1	0	0	0	0	1.42872	0.656191	-0.772532	Genes
149	LPHHHO_217770	GENE-CATALOG	METAGENOMICS	Skin (all sites)	0.0396922	3.71573	1	-0.153687	Persistent decrease	Persistent decrease	NA	NA	NA	LPHHHO_217770 GENE-CATALOG METAGENOMICS Belly Button	B5	0	Batch17	Belly Button	C001	Flight 2	B5	DNA	Belly Button	MID-FLIGHT	Flight 2	5	0	0	0	1	0	0	0	0	0	1	0	0	0	0	1.42872	0.656191	-0.772532	Genes
150	LPHHHO_217770	GENE-CATALOG	METAGENOMICS	Skin (all sites)	0.0396922	3.71573	1	-0.153687	Persistent decrease	Persistent decrease	NA	NA	NA	LPHHHO_217770 GENE-CATALOG METAGENOMICS Belly Button	B16	1.5742438481136e-07	Batch18	Belly Button	C003	2024-08-21	B16	DNA	Belly Button	PRE-LAUNCH	PRE-LAUNCH	2	0	0	0	1	0	0	0	0	0	1	0	0	0	0	1.42872	0.656191	-0.772532	Genes
151	LPHHHO_217770	GENE-CATALOG	METAGENOMICS	Skin (all sites)	0.0396922	3.71573	1	-0.153687	Persistent decrease	Persistent decrease	NA	NA	NA	LPHHHO_217770 GENE-CATALOG METAGENOMICS Belly Button	B25	0	Batch19	Belly Button	C004	Flight 1	B25	DNA	Belly Button	MID-FLIGHT	Flight 1	4	0	0	0	1	0	0	0	0	0	1	0	0	0	0	1.42872	0.656191	-0.772532	Genes
152	LPHHHO_217770	GENE-CATALOG	METAGENOMICS	Skin (all sites)	0.0396922	3.71573	1	-0.153687	Persistent decrease	Persistent decrease	NA	NA	NA	LPHHHO_217770 GENE-CATALOG METAGENOMICS Belly Button	B21	0	Batch19	Belly Button	C003	November	B21	DNA	Belly Button	POST-LAUNCH	POST-LAUNCH	7	0	0	0	1	0	0	0	0	0	1	0	0	0	0	1.42872	0.656191	-0.772532	Genes
153	LPHHHO_217770	GENE-CATALOG	METAGENOMICS	Skin (all sites)	0.0396922	3.71573	1	-0.153687	Persistent decrease	Persistent decrease	NA	NA	NA	LPHHHO_217770 GENE-CATALOG METAGENOMICS Belly Button	B22	6.64070903749443e-08	Batch19	Belly Button	C004	2024-06-21	B22	DNA	Belly Button	PRE-LAUNCH	PRE-LAUNCH	1	0	0	0	1	0	0	0	0	0	1	0	0	0	0	1.42872	0.656191	-0.772532	Genes
154	LPHHHO_217770	GENE-CATALOG	METAGENOMICS	Skin (all sites)	0.0396922	3.71573	1	-0.153687	Persistent decrease	Persistent decrease	NA	NA	NA	LPHHHO_217770 GENE-CATALOG METAGENOMICS Belly Button	B7	1.53714345159508e-07	Batch17	Belly Button	C001	November	B7	DNA	Belly Button	POST-LAUNCH	POST-LAUNCH	7	0	0	0	1	0	0	0	0	0	1	0	0	0	0	1.42872	0.656191	-0.772532	Genes
155	LPHHHO_217770	GENE-CATALOG	METAGENOMICS	Skin (all sites)	0.0396922	3.71573	1	-0.153687	Persistent decrease	Persistent decrease	NA	NA	NA	LPHHHO_217770 GENE-CATALOG METAGENOMICS Belly Button	B11	0	Batch18	Belly Button	C002	Flight 1	B11	DNA	Belly Button	MID-FLIGHT	Flight 1	4	0	0	0	1	0	0	0	0	0	1	0	0	0	0	1.42872	0.656191	-0.772532	Genes
156	IFFEPD_02635	GENE-CATALOG	METAGENOMICS	Skin (all sites)	0.0304589	3.59224	1	-0.0411224	Persistent decrease	Persistent decrease	NA	NA	NA	IFFEPD_02635 GENE-CATALOG METAGENOMICS Belly Button	B9	0	Batch18	Belly Button	C002	2024-08-21	B9	DNA	Belly Button	PRE-LAUNCH	PRE-LAUNCH	2	0	0	0	1	0	0	0	0	0	1	0	0	0	0	1.64669	0.0415711	-1.60512	Genes
157	IFFEPD_02635	GENE-CATALOG	METAGENOMICS	Skin (all sites)	0.0304589	3.59224	1	-0.0411224	Persistent decrease	Persistent decrease	NA	NA	NA	IFFEPD_02635 GENE-CATALOG METAGENOMICS Belly Button	B29	3.75522488847696e-08	Batch29	Belly Button	C001	2024-12-21	B29	DNA	Belly Button	POST-LAUNCH	POST-LAUNCH	8	0	0	0	1	0	0	0	0	0	1	0	0	0	0	1.64669	0.0415711	-1.60512	Genes
158	IFFEPD_02635	GENE-CATALOG	METAGENOMICS	Skin (all sites)	0.0304589	3.59224	1	-0.0411224	Persistent decrease	Persistent decrease	NA	NA	NA	IFFEPD_02635 GENE-CATALOG METAGENOMICS Belly Button	B24	1.22794034836414e-06	Batch19	Belly Button	C004	Sept Pre-Launch	B24	DNA	Belly Button	PRE-LAUNCH	PRE-LAUNCH	3	0	0	0	1	0	0	0	0	0	1	0	0	0	0	1.64669	0.0415711	-1.60512	Genes
159	IFFEPD_02635	GENE-CATALOG	METAGENOMICS	Skin (all sites)	0.0304589	3.59224	1	-0.0411224	Persistent decrease	Persistent decrease	NA	NA	NA	IFFEPD_02635 GENE-CATALOG METAGENOMICS Belly Button	B12	0	Batch18	Belly Button	C002	Flight 2	B12	DNA	Belly Button	MID-FLIGHT	Flight 2	5	0	0	0	1	0	0	0	0	0	1	0	0	0	0	1.64669	0.0415711	-1.60512	Genes
160	IFFEPD_02635	GENE-CATALOG	METAGENOMICS	Skin (all sites)	0.0304589	3.59224	1	-0.0411224	Persistent decrease	Persistent decrease	NA	NA	NA	IFFEPD_02635 GENE-CATALOG METAGENOMICS Belly Button	B23	3.00126586391186e-08	Batch19	Belly Button	C004	2024-08-21	B23	DNA	Belly Button	PRE-LAUNCH	PRE-LAUNCH	2	0	0	0	1	0	0	0	0	0	1	0	0	0	0	1.64669	0.0415711	-1.60512	Genes
161	IFFEPD_02635	GENE-CATALOG	METAGENOMICS	Skin (all sites)	0.0304589	3.59224	1	-0.0411224	Persistent decrease	Persistent decrease	NA	NA	NA	IFFEPD_02635 GENE-CATALOG METAGENOMICS Belly Button	B19	0	Batch18	Belly Button	C003	Flight 2	B19	DNA	Belly Button	MID-FLIGHT	Flight 2	5	0	0	0	1	0	0	0	0	0	1	0	0	0	0	1.64669	0.0415711	-1.60512	Genes
162	IFFEPD_02635	GENE-CATALOG	METAGENOMICS	Skin (all sites)	0.0304589	3.59224	1	-0.0411224	Persistent decrease	Persistent decrease	NA	NA	NA	IFFEPD_02635 GENE-CATALOG METAGENOMICS Belly Button	B6	4.28777047410583e-07	Batch17	Belly Button	C001	Sept Post-Return	B6	DNA	Belly Button	POST-LAUNCH	POST-LAUNCH	6	0	0	0	1	0	0	0	0	0	1	0	0	0	0	1.64669	0.0415711	-1.60512	Genes
163	IFFEPD_02635	GENE-CATALOG	METAGENOMICS	Skin (all sites)	0.0304589	3.59224	1	-0.0411224	Persistent decrease	Persistent decrease	NA	NA	NA	IFFEPD_02635 GENE-CATALOG METAGENOMICS Belly Button	B18	0	Batch18	Belly Button	C003	Flight 1	B18	DNA	Belly Button	MID-FLIGHT	Flight 1	4	0	0	0	1	0	0	0	0	0	1	0	0	0	0	1.64669	0.0415711	-1.60512	Genes
164	IFFEPD_02635	GENE-CATALOG	METAGENOMICS	Skin (all sites)	0.0304589	3.59224	1	-0.0411224	Persistent decrease	Persistent decrease	NA	NA	NA	IFFEPD_02635 GENE-CATALOG METAGENOMICS Belly Button	B28	0	Batch19	Belly Button	C004	November	B28	DNA	Belly Button	POST-LAUNCH	POST-LAUNCH	7	0	0	0	1	0	0	0	0	0	1	0	0	0	0	1.64669	0.0415711	-1.60512	Genes
165	IFFEPD_02635	GENE-CATALOG	METAGENOMICS	Skin (all sites)	0.0304589	3.59224	1	-0.0411224	Persistent decrease	Persistent decrease	NA	NA	NA	IFFEPD_02635 GENE-CATALOG METAGENOMICS Belly Button	B14	0	Batch18	Belly Button	C002	November	B14	DNA	Belly Button	POST-LAUNCH	POST-LAUNCH	7	0	0	0	1	0	0	0	0	0	1	0	0	0	0	1.64669	0.0415711	-1.60512	Genes
166	IFFEPD_02635	GENE-CATALOG	METAGENOMICS	Skin (all sites)	0.0304589	3.59224	1	-0.0411224	Persistent decrease	Persistent decrease	NA	NA	NA	IFFEPD_02635 GENE-CATALOG METAGENOMICS Belly Button	B10	0	Batch18	Belly Button	C002	Sept Pre-Launch	B10	DNA	Belly Button	PRE-LAUNCH	PRE-LAUNCH	3	0	0	0	1	0	0	0	0	0	1	0	0	0	0	1.64669	0.0415711	-1.60512	Genes
167	IFFEPD_02635	GENE-CATALOG	METAGENOMICS	Skin (all sites)	0.0304589	3.59224	1	-0.0411224	Persistent decrease	Persistent decrease	NA	NA	NA	IFFEPD_02635 GENE-CATALOG METAGENOMICS Belly Button	B4	3.89508542628368e-07	Batch17	Belly Button	C001	Flight 1	B4	DNA	Belly Button	MID-FLIGHT	Flight 1	4	0	0	0	1	0	0	0	0	0	1	0	0	0	0	1.64669	0.0415711	-1.60512	Genes
168	IFFEPD_02635	GENE-CATALOG	METAGENOMICS	Skin (all sites)	0.0304589	3.59224	1	-0.0411224	Persistent decrease	Persistent decrease	NA	NA	NA	IFFEPD_02635 GENE-CATALOG METAGENOMICS Belly Button	B17	0	Batch18	Belly Button	C003	Sept Pre-Launch	B17	DNA	Belly Button	PRE-LAUNCH	PRE-LAUNCH	3	0	0	0	1	0	0	0	0	0	1	0	0	0	0	1.64669	0.0415711	-1.60512	Genes
169	IFFEPD_02635	GENE-CATALOG	METAGENOMICS	Skin (all sites)	0.0304589	3.59224	1	-0.0411224	Persistent decrease	Persistent decrease	NA	NA	NA	IFFEPD_02635 GENE-CATALOG METAGENOMICS Belly Button	B2	5.0471372846951e-07	Batch17	Belly Button	C001	2024-08-21	B2	DNA	Belly Button	PRE-LAUNCH	PRE-LAUNCH	2	0	0	0	1	0	0	0	0	0	1	0	0	0	0	1.64669	0.0415711	-1.60512	Genes
170	IFFEPD_02635	GENE-CATALOG	METAGENOMICS	Skin (all sites)	0.0304589	3.59224	1	-0.0411224	Persistent decrease	Persistent decrease	NA	NA	NA	IFFEPD_02635 GENE-CATALOG METAGENOMICS Belly Button	B13	0	Batch18	Belly Button	C002	Sept Post-Return	B13	DNA	Belly Button	POST-LAUNCH	POST-LAUNCH	6	0	0	0	1	0	0	0	0	0	1	0	0	0	0	1.64669	0.0415711	-1.60512	Genes
171	IFFEPD_02635	GENE-CATALOG	METAGENOMICS	Skin (all sites)	0.0304589	3.59224	1	-0.0411224	Persistent decrease	Persistent decrease	NA	NA	NA	IFFEPD_02635 GENE-CATALOG METAGENOMICS Belly Button	B30	0	Batch30	Belly Button	C002	2024-12-21	B30	DNA	Belly Button	POST-LAUNCH	POST-LAUNCH	8	0	0	0	1	0	0	0	0	0	1	0	0	0	0	1.64669	0.0415711	-1.60512	Genes
172	IFFEPD_02635	GENE-CATALOG	METAGENOMICS	Skin (all sites)	0.0304589	3.59224	1	-0.0411224	Persistent decrease	Persistent decrease	NA	NA	NA	IFFEPD_02635 GENE-CATALOG METAGENOMICS Belly Button	B1	7.86351702120283e-07	Batch17	Belly Button	C001	2024-06-21	B1	DNA	Belly Button	PRE-LAUNCH	PRE-LAUNCH	1	0	0	0	1	0	0	0	0	0	1	0	0	0	0	1.64669	0.0415711	-1.60512	Genes
173	IFFEPD_02635	GENE-CATALOG	METAGENOMICS	Skin (all sites)	0.0304589	3.59224	1	-0.0411224	Persistent decrease	Persistent decrease	NA	NA	NA	IFFEPD_02635 GENE-CATALOG METAGENOMICS Belly Button	B31	0	Batch30	Belly Button	C003	2024-12-21	B31	DNA	Belly Button	POST-LAUNCH	POST-LAUNCH	8	0	0	0	1	0	0	0	0	0	1	0	0	0	0	1.64669	0.0415711	-1.60512	Genes
174	IFFEPD_02635	GENE-CATALOG	METAGENOMICS	Skin (all sites)	0.0304589	3.59224	1	-0.0411224	Persistent decrease	Persistent decrease	NA	NA	NA	IFFEPD_02635 GENE-CATALOG METAGENOMICS Belly Button	B20	0	Batch18	Belly Button	C003	Sept Post-Return	B20	DNA	Belly Button	POST-LAUNCH	POST-LAUNCH	6	0	0	0	1	0	0	0	0	0	1	0	0	0	0	1.64669	0.0415711	-1.60512	Genes
175	IFFEPD_02635	GENE-CATALOG	METAGENOMICS	Skin (all sites)	0.0304589	3.59224	1	-0.0411224	Persistent decrease	Persistent decrease	NA	NA	NA	IFFEPD_02635 GENE-CATALOG METAGENOMICS Belly Button	B32	0	Batch31	Belly Button	C004	2024-12-21	B32	DNA	Belly Button	POST-LAUNCH	POST-LAUNCH	8	0	0	0	1	0	0	0	0	0	1	0	0	0	0	1.64669	0.0415711	-1.60512	Genes
176	IFFEPD_02635	GENE-CATALOG	METAGENOMICS	Skin (all sites)	0.0304589	3.59224	1	-0.0411224	Persistent decrease	Persistent decrease	NA	NA	NA	IFFEPD_02635 GENE-CATALOG METAGENOMICS Belly Button	B3	1.00446484275037e-06	Batch17	Belly Button	C001	Sept Pre-Launch	B3	DNA	Belly Button	PRE-LAUNCH	PRE-LAUNCH	3	0	0	0	1	0	0	0	0	0	1	0	0	0	0	1.64669	0.0415711	-1.60512	Genes
177	IFFEPD_02635	GENE-CATALOG	METAGENOMICS	Skin (all sites)	0.0304589	3.59224	1	-0.0411224	Persistent decrease	Persistent decrease	NA	NA	NA	IFFEPD_02635 GENE-CATALOG METAGENOMICS Belly Button	B26	0	Batch19	Belly Button	C004	Flight 2	B26	DNA	Belly Button	MID-FLIGHT	Flight 2	5	0	0	0	1	0	0	0	0	0	1	0	0	0	0	1.64669	0.0415711	-1.60512	Genes
178	IFFEPD_02635	GENE-CATALOG	METAGENOMICS	Skin (all sites)	0.0304589	3.59224	1	-0.0411224	Persistent decrease	Persistent decrease	NA	NA	NA	IFFEPD_02635 GENE-CATALOG METAGENOMICS Belly Button	B5	0	Batch17	Belly Button	C001	Flight 2	B5	DNA	Belly Button	MID-FLIGHT	Flight 2	5	0	0	0	1	0	0	0	0	0	1	0	0	0	0	1.64669	0.0415711	-1.60512	Genes
179	IFFEPD_02635	GENE-CATALOG	METAGENOMICS	Skin (all sites)	0.0304589	3.59224	1	-0.0411224	Persistent decrease	Persistent decrease	NA	NA	NA	IFFEPD_02635 GENE-CATALOG METAGENOMICS Belly Button	B16	0	Batch18	Belly Button	C003	2024-08-21	B16	DNA	Belly Button	PRE-LAUNCH	PRE-LAUNCH	2	0	0	0	1	0	0	0	0	0	1	0	0	0	0	1.64669	0.0415711	-1.60512	Genes
180	IFFEPD_02635	GENE-CATALOG	METAGENOMICS	Skin (all sites)	0.0304589	3.59224	1	-0.0411224	Persistent decrease	Persistent decrease	NA	NA	NA	IFFEPD_02635 GENE-CATALOG METAGENOMICS Belly Button	B25	0	Batch19	Belly Button	C004	Flight 1	B25	DNA	Belly Button	MID-FLIGHT	Flight 1	4	0	0	0	1	0	0	0	0	0	1	0	0	0	0	1.64669	0.0415711	-1.60512	Genes
181	IFFEPD_02635	GENE-CATALOG	METAGENOMICS	Skin (all sites)	0.0304589	3.59224	1	-0.0411224	Persistent decrease	Persistent decrease	NA	NA	NA	IFFEPD_02635 GENE-CATALOG METAGENOMICS Belly Button	B21	0	Batch19	Belly Button	C003	November	B21	DNA	Belly Button	POST-LAUNCH	POST-LAUNCH	7	0	0	0	1	0	0	0	0	0	1	0	0	0	0	1.64669	0.0415711	-1.60512	Genes
182	IFFEPD_02635	GENE-CATALOG	METAGENOMICS	Skin (all sites)	0.0304589	3.59224	1	-0.0411224	Persistent decrease	Persistent decrease	NA	NA	NA	IFFEPD_02635 GENE-CATALOG METAGENOMICS Belly Button	B22	1.02164754422991e-07	Batch19	Belly Button	C004	2024-06-21	B22	DNA	Belly Button	PRE-LAUNCH	PRE-LAUNCH	1	0	0	0	1	0	0	0	0	0	1	0	0	0	0	1.64669	0.0415711	-1.60512	Genes
183	IFFEPD_02635	GENE-CATALOG	METAGENOMICS	Skin (all sites)	0.0304589	3.59224	1	-0.0411224	Persistent decrease	Persistent decrease	NA	NA	NA	IFFEPD_02635 GENE-CATALOG METAGENOMICS Belly Button	B7	1.17059385929164e-07	Batch17	Belly Button	C001	November	B7	DNA	Belly Button	POST-LAUNCH	POST-LAUNCH	7	0	0	0	1	0	0	0	0	0	1	0	0	0	0	1.64669	0.0415711	-1.60512	Genes
184	IFFEPD_02635	GENE-CATALOG	METAGENOMICS	Skin (all sites)	0.0304589	3.59224	1	-0.0411224	Persistent decrease	Persistent decrease	NA	NA	NA	IFFEPD_02635 GENE-CATALOG METAGENOMICS Belly Button	B11	0	Batch18	Belly Button	C002	Flight 1	B11	DNA	Belly Button	MID-FLIGHT	Flight 1	4	0	0	0	1	0	0	0	0	0	1	0	0	0	0	1.64669	0.0415711	-1.60512	Genes
185	EPECKE_298780	GENE-CATALOG	METATRANSCRIPTOMICS	Skin (all sites)	0.038272	1.41305	1	-0.0871685	Persistent decrease	Persistent decrease	NA	NA	NA	EPECKE_298780 GENE-CATALOG METATRANSCRIPTOMICS Belly Button	6809-CEM-0295	0		Belly Button	C004	2024-12-21	B32	RNA	Belly Button	POST-LAUNCH	POST-LAUNCH	8	0	0	0	1	0	0	0	0	0	1	0	0	0	0	0.782965	-0.0642842	-0.847249	Genes
186	EPECKE_298780	GENE-CATALOG	METATRANSCRIPTOMICS	Skin (all sites)	0.038272	1.41305	1	-0.0871685	Persistent decrease	Persistent decrease	NA	NA	NA	EPECKE_298780 GENE-CATALOG METATRANSCRIPTOMICS Belly Button	6809-CEM-0357	1.10203208778259e-07		Belly Button	C003	2024-08-21	B16	RNA	Belly Button	PRE-LAUNCH	PRE-LAUNCH	2	0	0	0	1	0	0	0	0	0	1	0	0	0	0	0.782965	-0.0642842	-0.847249	Genes
187	EPECKE_298780	GENE-CATALOG	METATRANSCRIPTOMICS	Skin (all sites)	0.038272	1.41305	1	-0.0871685	Persistent decrease	Persistent decrease	NA	NA	NA	EPECKE_298780 GENE-CATALOG METATRANSCRIPTOMICS Belly Button	6809-CEM-0341	0		Belly Button	C002	November	B14	RNA	Belly Button	POST-LAUNCH	POST-LAUNCH	7	0	0	0	1	0	0	0	0	0	1	0	0	0	0	0.782965	-0.0642842	-0.847249	Genes
188	EPECKE_298780	GENE-CATALOG	METATRANSCRIPTOMICS	Skin (all sites)	0.038272	1.41305	1	-0.0871685	Persistent decrease	Persistent decrease	NA	NA	NA	EPECKE_298780 GENE-CATALOG METATRANSCRIPTOMICS Belly Button	6809-CEM-0349	1.7206146573248e-08		Belly Button	C003	2024-06-21	B15	RNA	Belly Button	PRE-LAUNCH	PRE-LAUNCH	1	0	0	0	1	0	0	0	0	0	1	0	0	0	0	0.782965	-0.0642842	-0.847249	Genes
189	EPECKE_298780	GENE-CATALOG	METATRANSCRIPTOMICS	Skin (all sites)	0.038272	1.41305	1	-0.0871685	Persistent decrease	Persistent decrease	NA	NA	NA	EPECKE_298780 GENE-CATALOG METATRANSCRIPTOMICS Belly Button	6809-CEM-0293	7.58721930631685e-09		Belly Button	C002	2024-06-21	B8	RNA	Belly Button	PRE-LAUNCH	PRE-LAUNCH	1	0	0	0	1	0	0	0	0	0	1	0	0	0	0	0.782965	-0.0642842	-0.847249	Genes
190	EPECKE_298780	GENE-CATALOG	METATRANSCRIPTOMICS	Skin (all sites)	0.038272	1.41305	1	-0.0871685	Persistent decrease	Persistent decrease	NA	NA	NA	EPECKE_298780 GENE-CATALOG METATRANSCRIPTOMICS Belly Button	6809-CEM-0310	0		Belly Button	C004	2024-06-21	B22	RNA	Belly Button	PRE-LAUNCH	PRE-LAUNCH	1	0	0	0	1	0	0	0	0	0	1	0	0	0	0	0.782965	-0.0642842	-0.847249	Genes
191	EPECKE_298780	GENE-CATALOG	METATRANSCRIPTOMICS	Skin (all sites)	0.038272	1.41305	1	-0.0871685	Persistent decrease	Persistent decrease	NA	NA	NA	EPECKE_298780 GENE-CATALOG METATRANSCRIPTOMICS Belly Button	6809-CEM-0334	0		Belly Button	C004	Flight 1	B25	RNA	Belly Button	MID-FLIGHT	Flight 1	4	0	0	0	1	0	0	0	0	0	1	0	0	0	0	0.782965	-0.0642842	-0.847249	Genes
192	EPECKE_298780	GENE-CATALOG	METATRANSCRIPTOMICS	Skin (all sites)	0.038272	1.41305	1	-0.0871685	Persistent decrease	Persistent decrease	NA	NA	NA	EPECKE_298780 GENE-CATALOG METATRANSCRIPTOMICS Belly Button	6809-CEM-0365	0		Belly Button	C003	Sept Pre-Launch	B17	RNA	Belly Button	PRE-LAUNCH	PRE-LAUNCH	3	0	0	0	1	0	0	0	0	0	1	0	0	0	0	0.782965	-0.0642842	-0.847249	Genes
193	EPECKE_298780	GENE-CATALOG	METATRANSCRIPTOMICS	Skin (all sites)	0.038272	1.41305	1	-0.0871685	Persistent decrease	Persistent decrease	NA	NA	NA	EPECKE_298780 GENE-CATALOG METATRANSCRIPTOMICS Belly Button	6809-CEM-0309	0		Belly Button	C002	Sept Pre-Launch	B10	RNA	Belly Button	PRE-LAUNCH	PRE-LAUNCH	3	0	0	0	1	0	0	0	0	0	1	0	0	0	0	0.782965	-0.0642842	-0.847249	Genes
194	EPECKE_298780	GENE-CATALOG	METATRANSCRIPTOMICS	Skin (all sites)	0.038272	1.41305	1	-0.0871685	Persistent decrease	Persistent decrease	NA	NA	NA	EPECKE_298780 GENE-CATALOG METATRANSCRIPTOMICS Belly Button	6809-CEM-0252	0		Belly Button	C001	2024-08-21	B2	RNA	Belly Button	PRE-LAUNCH	PRE-LAUNCH	2	0	0	0	1	0	0	0	0	0	1	0	0	0	0	0.782965	-0.0642842	-0.847249	Genes
195	EPECKE_298780	GENE-CATALOG	METATRANSCRIPTOMICS	Skin (all sites)	0.038272	1.41305	1	-0.0871685	Persistent decrease	Persistent decrease	NA	NA	NA	EPECKE_298780 GENE-CATALOG METATRANSCRIPTOMICS Belly Button	6809-CEM-0318	5.93334920504246e-07		Belly Button	C004	2024-08-21	B23	RNA	Belly Button	PRE-LAUNCH	PRE-LAUNCH	2	0	0	0	1	0	0	0	0	0	1	0	0	0	0	0.782965	-0.0642842	-0.847249	Genes
196	EPECKE_298780	GENE-CATALOG	METATRANSCRIPTOMICS	Skin (all sites)	0.038272	1.41305	1	-0.0871685	Persistent decrease	Persistent decrease	NA	NA	NA	EPECKE_298780 GENE-CATALOG METATRANSCRIPTOMICS Belly Button	6809-CEM-0278	0		Belly Button	C003	Flight 1	B18	RNA	Belly Button	MID-FLIGHT	Flight 1	4	0	0	0	1	0	0	0	0	0	1	0	0	0	0	0.782965	-0.0642842	-0.847249	Genes
197	EPECKE_298780	GENE-CATALOG	METATRANSCRIPTOMICS	Skin (all sites)	0.038272	1.41305	1	-0.0871685	Persistent decrease	Persistent decrease	NA	NA	NA	EPECKE_298780 GENE-CATALOG METATRANSCRIPTOMICS Belly Button	6809-CEM-0333	0		Belly Button	C002	Sept Post-Return	B13	RNA	Belly Button	POST-LAUNCH	POST-LAUNCH	6	0	0	0	1	0	0	0	0	0	1	0	0	0	0	0.782965	-0.0642842	-0.847249	Genes
198	EPECKE_298780	GENE-CATALOG	METATRANSCRIPTOMICS	Skin (all sites)	0.038272	1.41305	1	-0.0871685	Persistent decrease	Persistent decrease	NA	NA	NA	EPECKE_298780 GENE-CATALOG METATRANSCRIPTOMICS Belly Button	6809-CEM-0358	0		Belly Button	C004	November	B28	RNA	Belly Button	POST-LAUNCH	POST-LAUNCH	7	0	0	0	1	0	0	0	0	0	1	0	0	0	0	0.782965	-0.0642842	-0.847249	Genes
199	EPECKE_298780	GENE-CATALOG	METATRANSCRIPTOMICS	Skin (all sites)	0.038272	1.41305	1	-0.0871685	Persistent decrease	Persistent decrease	NA	NA	NA	EPECKE_298780 GENE-CATALOG METATRANSCRIPTOMICS Belly Button	6809-CEM-0285	0		Belly Button	C001	November	B7	RNA	Belly Button	POST-LAUNCH	POST-LAUNCH	7	0	0	0	1	0	0	0	0	0	1	0	0	0	0	0.782965	-0.0642842	-0.847249	Genes
200	EPECKE_298780	GENE-CATALOG	METATRANSCRIPTOMICS	Skin (all sites)	0.038272	1.41305	1	-0.0871685	Persistent decrease	Persistent decrease	NA	NA	NA	EPECKE_298780 GENE-CATALOG METATRANSCRIPTOMICS Belly Button	6809-CEM-0317	0		Belly Button	C002	Flight 1	B11	RNA	Belly Button	MID-FLIGHT	Flight 1	4	0	0	0	1	0	0	0	0	0	1	0	0	0	0	0.782965	-0.0642842	-0.847249	Genes
201	EPECKE_298780	GENE-CATALOG	METATRANSCRIPTOMICS	Skin (all sites)	0.038272	1.41305	1	-0.0871685	Persistent decrease	Persistent decrease	NA	NA	NA	EPECKE_298780 GENE-CATALOG METATRANSCRIPTOMICS Belly Button	6809-CEM-0268	0		Belly Button	C001	Flight 1	B4	RNA	Belly Button	MID-FLIGHT	Flight 1	4	0	0	0	1	0	0	0	0	0	1	0	0	0	0	0.782965	-0.0642842	-0.847249	Genes
202	EPECKE_298780	GENE-CATALOG	METATRANSCRIPTOMICS	Skin (all sites)	0.038272	1.41305	1	-0.0871685	Persistent decrease	Persistent decrease	NA	NA	NA	EPECKE_298780 GENE-CATALOG METATRANSCRIPTOMICS Belly Button	6809-CEM-0325	3.18962318613007e-08		Belly Button	C002	Flight 2	B12	RNA	Belly Button	MID-FLIGHT	Flight 2	5	0	0	0	1	0	0	0	0	0	1	0	0	0	0	0.782965	-0.0642842	-0.847249	Genes
203	EPECKE_298780	GENE-CATALOG	METATRANSCRIPTOMICS	Skin (all sites)	0.038272	1.41305	1	-0.0871685	Persistent decrease	Persistent decrease	NA	NA	NA	EPECKE_298780 GENE-CATALOG METATRANSCRIPTOMICS Belly Button	6809-CEM-0350	0		Belly Button	C004	Sept Post-Return	B27	RNA	Belly Button	POST-LAUNCH	POST-LAUNCH	6	0	0	0	1	0	0	0	0	0	1	0	0	0	0	0.782965	-0.0642842	-0.847249	Genes
204	EPECKE_298780	GENE-CATALOG	METATRANSCRIPTOMICS	Skin (all sites)	0.038272	1.41305	1	-0.0871685	Persistent decrease	Persistent decrease	NA	NA	NA	EPECKE_298780 GENE-CATALOG METATRANSCRIPTOMICS Belly Button	6809-CEM-0244	0		Belly Button	C001	2024-06-21	B1	RNA	Belly Button	PRE-LAUNCH	PRE-LAUNCH	1	0	0	0	1	0	0	0	0	0	1	0	0	0	0	0.782965	-0.0642842	-0.847249	Genes
205	EPECKE_298780	GENE-CATALOG	METATRANSCRIPTOMICS	Skin (all sites)	0.038272	1.41305	1	-0.0871685	Persistent decrease	Persistent decrease	NA	NA	NA	EPECKE_298780 GENE-CATALOG METATRANSCRIPTOMICS Belly Button	6809-CEM-0302	0		Belly Button	C003	November	B21	RNA	Belly Button	POST-LAUNCH	POST-LAUNCH	7	0	0	0	1	0	0	0	0	0	1	0	0	0	0	0.782965	-0.0642842	-0.847249	Genes
206	EPECKE_298780	GENE-CATALOG	METATRANSCRIPTOMICS	Skin (all sites)	0.038272	1.41305	1	-0.0871685	Persistent decrease	Persistent decrease	NA	NA	NA	EPECKE_298780 GENE-CATALOG METATRANSCRIPTOMICS Belly Button	6809-CEM-0301	0		Belly Button	C002	2024-08-21	B9	RNA	Belly Button	PRE-LAUNCH	PRE-LAUNCH	2	0	0	0	1	0	0	0	0	0	1	0	0	0	0	0.782965	-0.0642842	-0.847249	Genes
207	EPECKE_298780	GENE-CATALOG	METATRANSCRIPTOMICS	Skin (all sites)	0.038272	1.41305	1	-0.0871685	Persistent decrease	Persistent decrease	NA	NA	NA	EPECKE_298780 GENE-CATALOG METATRANSCRIPTOMICS Belly Button	6809-CEM-0286	0		Belly Button	C003	Flight 2	B19	RNA	Belly Button	MID-FLIGHT	Flight 2	5	0	0	0	1	0	0	0	0	0	1	0	0	0	0	0.782965	-0.0642842	-0.847249	Genes
208	EPECKE_298780	GENE-CATALOG	METATRANSCRIPTOMICS	Skin (all sites)	0.038272	1.41305	1	-0.0871685	Persistent decrease	Persistent decrease	NA	NA	NA	EPECKE_298780 GENE-CATALOG METATRANSCRIPTOMICS Belly Button	6809-CEM-0366	0		Belly Button	C001	2024-12-21	B29	RNA	Belly Button	POST-LAUNCH	POST-LAUNCH	8	0	0	0	1	0	0	0	0	0	1	0	0	0	0	0.782965	-0.0642842	-0.847249	Genes
209	EPECKE_298780	GENE-CATALOG	METATRANSCRIPTOMICS	Skin (all sites)	0.038272	1.41305	1	-0.0871685	Persistent decrease	Persistent decrease	NA	NA	NA	EPECKE_298780 GENE-CATALOG METATRANSCRIPTOMICS Belly Button	6809-CEM-0279	0		Belly Button	C002	2024-12-21	B30	RNA	Belly Button	POST-LAUNCH	POST-LAUNCH	8	0	0	0	1	0	0	0	0	0	1	0	0	0	0	0.782965	-0.0642842	-0.847249	Genes
210	EPECKE_298780	GENE-CATALOG	METATRANSCRIPTOMICS	Skin (all sites)	0.038272	1.41305	1	-0.0871685	Persistent decrease	Persistent decrease	NA	NA	NA	EPECKE_298780 GENE-CATALOG METATRANSCRIPTOMICS Belly Button	6809-CEM-0326	2.30549773180941e-07		Belly Button	C004	Sept Pre-Launch	B24	RNA	Belly Button	PRE-LAUNCH	PRE-LAUNCH	3	0	0	0	1	0	0	0	0	0	1	0	0	0	0	0.782965	-0.0642842	-0.847249	Genes
211	EPECKE_298780	GENE-CATALOG	METATRANSCRIPTOMICS	Skin (all sites)	0.038272	1.41305	1	-0.0871685	Persistent decrease	Persistent decrease	NA	NA	NA	EPECKE_298780 GENE-CATALOG METATRANSCRIPTOMICS Belly Button	6809-CEM-0294	0		Belly Button	C003	Sept Post-Return	B20	RNA	Belly Button	POST-LAUNCH	POST-LAUNCH	6	0	0	0	1	0	0	0	0	0	1	0	0	0	0	0.782965	-0.0642842	-0.847249	Genes
212	EPECKE_298780	GENE-CATALOG	METATRANSCRIPTOMICS	Skin (all sites)	0.038272	1.41305	1	-0.0871685	Persistent decrease	Persistent decrease	NA	NA	NA	EPECKE_298780 GENE-CATALOG METATRANSCRIPTOMICS Belly Button	6809-CEM-0342	0		Belly Button	C004	Flight 2	B26	RNA	Belly Button	MID-FLIGHT	Flight 2	5	0	0	0	1	0	0	0	0	0	1	0	0	0	0	0.782965	-0.0642842	-0.847249	Genes
213	EPECKE_298780	GENE-CATALOG	METATRANSCRIPTOMICS	Skin (all sites)	0.038272	1.41305	1	-0.0871685	Persistent decrease	Persistent decrease	NA	NA	NA	EPECKE_298780 GENE-CATALOG METATRANSCRIPTOMICS Belly Button	6809-CEM-0260	0		Belly Button	C001	Sept Pre-Launch	B3	RNA	Belly Button	PRE-LAUNCH	PRE-LAUNCH	3	0	0	0	1	0	0	0	0	0	1	0	0	0	0	0.782965	-0.0642842	-0.847249	Genes
214	EPECKE_298780	GENE-CATALOG	METATRANSCRIPTOMICS	Skin (all sites)	0.038272	1.41305	1	-0.0871685	Persistent decrease	Persistent decrease	NA	NA	NA	EPECKE_298780 GENE-CATALOG METATRANSCRIPTOMICS Belly Button	6809-CEM-0277	0		Belly Button	C001	Sept Post-Return	B6	RNA	Belly Button	POST-LAUNCH	POST-LAUNCH	6	0	0	0	1	0	0	0	0	0	1	0	0	0	0	0.782965	-0.0642842	-0.847249	Genes
215	EPECKE_298780	GENE-CATALOG	METATRANSCRIPTOMICS	Skin (all sites)	0.038272	1.41305	1	-0.0871685	Persistent decrease	Persistent decrease	NA	NA	NA	EPECKE_298780 GENE-CATALOG METATRANSCRIPTOMICS Belly Button	6809-CEM-0287	0		Belly Button	C003	2024-12-21	B31	RNA	Belly Button	POST-LAUNCH	POST-LAUNCH	8	0	0	0	1	0	0	0	0	0	1	0	0	0	0	0.782965	-0.0642842	-0.847249	Genes
216	ICMLPK_304755	GENE-CATALOG	METATRANSCRIPTOMICS	Skin (all sites)	0.0366117	1.05768	1	-3.38e-06	Persistent decrease	Persistent decrease	NA	NA	NA	ICMLPK_304755 GENE-CATALOG METATRANSCRIPTOMICS Belly Button	6809-CEM-0295	0		Belly Button	C004	2024-12-21	B32	RNA	Belly Button	POST-LAUNCH	POST-LAUNCH	8	0	0	0	1	0	0	0	0	0	1	0	0	0	0	2.39203	0	-2.39203	Genes
217	ICMLPK_304755	GENE-CATALOG	METATRANSCRIPTOMICS	Skin (all sites)	0.0366117	1.05768	1	-3.38e-06	Persistent decrease	Persistent decrease	NA	NA	NA	ICMLPK_304755 GENE-CATALOG METATRANSCRIPTOMICS Belly Button	6809-CEM-0357	0		Belly Button	C003	2024-08-21	B16	RNA	Belly Button	PRE-LAUNCH	PRE-LAUNCH	2	0	0	0	1	0	0	0	0	0	1	0	0	0	0	2.39203	0	-2.39203	Genes
218	ICMLPK_304755	GENE-CATALOG	METATRANSCRIPTOMICS	Skin (all sites)	0.0366117	1.05768	1	-3.38e-06	Persistent decrease	Persistent decrease	NA	NA	NA	ICMLPK_304755 GENE-CATALOG METATRANSCRIPTOMICS Belly Button	6809-CEM-0341	0		Belly Button	C002	November	B14	RNA	Belly Button	POST-LAUNCH	POST-LAUNCH	7	0	0	0	1	0	0	0	0	0	1	0	0	0	0	2.39203	0	-2.39203	Genes
219	ICMLPK_304755	GENE-CATALOG	METATRANSCRIPTOMICS	Skin (all sites)	0.0366117	1.05768	1	-3.38e-06	Persistent decrease	Persistent decrease	NA	NA	NA	ICMLPK_304755 GENE-CATALOG METATRANSCRIPTOMICS Belly Button	6809-CEM-0349	0		Belly Button	C003	2024-06-21	B15	RNA	Belly Button	PRE-LAUNCH	PRE-LAUNCH	1	0	0	0	1	0	0	0	0	0	1	0	0	0	0	2.39203	0	-2.39203	Genes
220	ICMLPK_304755	GENE-CATALOG	METATRANSCRIPTOMICS	Skin (all sites)	0.0366117	1.05768	1	-3.38e-06	Persistent decrease	Persistent decrease	NA	NA	NA	ICMLPK_304755 GENE-CATALOG METATRANSCRIPTOMICS Belly Button	6809-CEM-0293	0		Belly Button	C002	2024-06-21	B8	RNA	Belly Button	PRE-LAUNCH	PRE-LAUNCH	1	0	0	0	1	0	0	0	0	0	1	0	0	0	0	2.39203	0	-2.39203	Genes
221	ICMLPK_304755	GENE-CATALOG	METATRANSCRIPTOMICS	Skin (all sites)	0.0366117	1.05768	1	-3.38e-06	Persistent decrease	Persistent decrease	NA	NA	NA	ICMLPK_304755 GENE-CATALOG METATRANSCRIPTOMICS Belly Button	6809-CEM-0310	3.25939484225432e-06		Belly Button	C004	2024-06-21	B22	RNA	Belly Button	PRE-LAUNCH	PRE-LAUNCH	1	0	0	0	1	0	0	0	0	0	1	0	0	0	0	2.39203	0	-2.39203	Genes
222	ICMLPK_304755	GENE-CATALOG	METATRANSCRIPTOMICS	Skin (all sites)	0.0366117	1.05768	1	-3.38e-06	Persistent decrease	Persistent decrease	NA	NA	NA	ICMLPK_304755 GENE-CATALOG METATRANSCRIPTOMICS Belly Button	6809-CEM-0334	0		Belly Button	C004	Flight 1	B25	RNA	Belly Button	MID-FLIGHT	Flight 1	4	0	0	0	1	0	0	0	0	0	1	0	0	0	0	2.39203	0	-2.39203	Genes
223	ICMLPK_304755	GENE-CATALOG	METATRANSCRIPTOMICS	Skin (all sites)	0.0366117	1.05768	1	-3.38e-06	Persistent decrease	Persistent decrease	NA	NA	NA	ICMLPK_304755 GENE-CATALOG METATRANSCRIPTOMICS Belly Button	6809-CEM-0365	0		Belly Button	C003	Sept Pre-Launch	B17	RNA	Belly Button	PRE-LAUNCH	PRE-LAUNCH	3	0	0	0	1	0	0	0	0	0	1	0	0	0	0	2.39203	0	-2.39203	Genes
224	ICMLPK_304755	GENE-CATALOG	METATRANSCRIPTOMICS	Skin (all sites)	0.0366117	1.05768	1	-3.38e-06	Persistent decrease	Persistent decrease	NA	NA	NA	ICMLPK_304755 GENE-CATALOG METATRANSCRIPTOMICS Belly Button	6809-CEM-0309	0		Belly Button	C002	Sept Pre-Launch	B10	RNA	Belly Button	PRE-LAUNCH	PRE-LAUNCH	3	0	0	0	1	0	0	0	0	0	1	0	0	0	0	2.39203	0	-2.39203	Genes
225	ICMLPK_304755	GENE-CATALOG	METATRANSCRIPTOMICS	Skin (all sites)	0.0366117	1.05768	1	-3.38e-06	Persistent decrease	Persistent decrease	NA	NA	NA	ICMLPK_304755 GENE-CATALOG METATRANSCRIPTOMICS Belly Button	6809-CEM-0252	0		Belly Button	C001	2024-08-21	B2	RNA	Belly Button	PRE-LAUNCH	PRE-LAUNCH	2	0	0	0	1	0	0	0	0	0	1	0	0	0	0	2.39203	0	-2.39203	Genes
226	ICMLPK_304755	GENE-CATALOG	METATRANSCRIPTOMICS	Skin (all sites)	0.0366117	1.05768	1	-3.38e-06	Persistent decrease	Persistent decrease	NA	NA	NA	ICMLPK_304755 GENE-CATALOG METATRANSCRIPTOMICS Belly Button	6809-CEM-0318	1.83933825356316e-06		Belly Button	C004	2024-08-21	B23	RNA	Belly Button	PRE-LAUNCH	PRE-LAUNCH	2	0	0	0	1	0	0	0	0	0	1	0	0	0	0	2.39203	0	-2.39203	Genes
227	ICMLPK_304755	GENE-CATALOG	METATRANSCRIPTOMICS	Skin (all sites)	0.0366117	1.05768	1	-3.38e-06	Persistent decrease	Persistent decrease	NA	NA	NA	ICMLPK_304755 GENE-CATALOG METATRANSCRIPTOMICS Belly Button	6809-CEM-0278	0		Belly Button	C003	Flight 1	B18	RNA	Belly Button	MID-FLIGHT	Flight 1	4	0	0	0	1	0	0	0	0	0	1	0	0	0	0	2.39203	0	-2.39203	Genes
228	ICMLPK_304755	GENE-CATALOG	METATRANSCRIPTOMICS	Skin (all sites)	0.0366117	1.05768	1	-3.38e-06	Persistent decrease	Persistent decrease	NA	NA	NA	ICMLPK_304755 GENE-CATALOG METATRANSCRIPTOMICS Belly Button	6809-CEM-0333	0		Belly Button	C002	Sept Post-Return	B13	RNA	Belly Button	POST-LAUNCH	POST-LAUNCH	6	0	0	0	1	0	0	0	0	0	1	0	0	0	0	2.39203	0	-2.39203	Genes
229	ICMLPK_304755	GENE-CATALOG	METATRANSCRIPTOMICS	Skin (all sites)	0.0366117	1.05768	1	-3.38e-06	Persistent decrease	Persistent decrease	NA	NA	NA	ICMLPK_304755 GENE-CATALOG METATRANSCRIPTOMICS Belly Button	6809-CEM-0358	0		Belly Button	C004	November	B28	RNA	Belly Button	POST-LAUNCH	POST-LAUNCH	7	0	0	0	1	0	0	0	0	0	1	0	0	0	0	2.39203	0	-2.39203	Genes
230	ICMLPK_304755	GENE-CATALOG	METATRANSCRIPTOMICS	Skin (all sites)	0.0366117	1.05768	1	-3.38e-06	Persistent decrease	Persistent decrease	NA	NA	NA	ICMLPK_304755 GENE-CATALOG METATRANSCRIPTOMICS Belly Button	6809-CEM-0285	0		Belly Button	C001	November	B7	RNA	Belly Button	POST-LAUNCH	POST-LAUNCH	7	0	0	0	1	0	0	0	0	0	1	0	0	0	0	2.39203	0	-2.39203	Genes
231	ICMLPK_304755	GENE-CATALOG	METATRANSCRIPTOMICS	Skin (all sites)	0.0366117	1.05768	1	-3.38e-06	Persistent decrease	Persistent decrease	NA	NA	NA	ICMLPK_304755 GENE-CATALOG METATRANSCRIPTOMICS Belly Button	6809-CEM-0317	0		Belly Button	C002	Flight 1	B11	RNA	Belly Button	MID-FLIGHT	Flight 1	4	0	0	0	1	0	0	0	0	0	1	0	0	0	0	2.39203	0	-2.39203	Genes
232	ICMLPK_304755	GENE-CATALOG	METATRANSCRIPTOMICS	Skin (all sites)	0.0366117	1.05768	1	-3.38e-06	Persistent decrease	Persistent decrease	NA	NA	NA	ICMLPK_304755 GENE-CATALOG METATRANSCRIPTOMICS Belly Button	6809-CEM-0268	0		Belly Button	C001	Flight 1	B4	RNA	Belly Button	MID-FLIGHT	Flight 1	4	0	0	0	1	0	0	0	0	0	1	0	0	0	0	2.39203	0	-2.39203	Genes
233	ICMLPK_304755	GENE-CATALOG	METATRANSCRIPTOMICS	Skin (all sites)	0.0366117	1.05768	1	-3.38e-06	Persistent decrease	Persistent decrease	NA	NA	NA	ICMLPK_304755 GENE-CATALOG METATRANSCRIPTOMICS Belly Button	6809-CEM-0325	0		Belly Button	C002	Flight 2	B12	RNA	Belly Button	MID-FLIGHT	Flight 2	5	0	0	0	1	0	0	0	0	0	1	0	0	0	0	2.39203	0	-2.39203	Genes
234	ICMLPK_304755	GENE-CATALOG	METATRANSCRIPTOMICS	Skin (all sites)	0.0366117	1.05768	1	-3.38e-06	Persistent decrease	Persistent decrease	NA	NA	NA	ICMLPK_304755 GENE-CATALOG METATRANSCRIPTOMICS Belly Button	6809-CEM-0350	0		Belly Button	C004	Sept Post-Return	B27	RNA	Belly Button	POST-LAUNCH	POST-LAUNCH	6	0	0	0	1	0	0	0	0	0	1	0	0	0	0	2.39203	0	-2.39203	Genes
235	ICMLPK_304755	GENE-CATALOG	METATRANSCRIPTOMICS	Skin (all sites)	0.0366117	1.05768	1	-3.38e-06	Persistent decrease	Persistent decrease	NA	NA	NA	ICMLPK_304755 GENE-CATALOG METATRANSCRIPTOMICS Belly Button	6809-CEM-0244	0		Belly Button	C001	2024-06-21	B1	RNA	Belly Button	PRE-LAUNCH	PRE-LAUNCH	1	0	0	0	1	0	0	0	0	0	1	0	0	0	0	2.39203	0	-2.39203	Genes
236	ICMLPK_304755	GENE-CATALOG	METATRANSCRIPTOMICS	Skin (all sites)	0.0366117	1.05768	1	-3.38e-06	Persistent decrease	Persistent decrease	NA	NA	NA	ICMLPK_304755 GENE-CATALOG METATRANSCRIPTOMICS Belly Button	6809-CEM-0302	0		Belly Button	C003	November	B21	RNA	Belly Button	POST-LAUNCH	POST-LAUNCH	7	0	0	0	1	0	0	0	0	0	1	0	0	0	0	2.39203	0	-2.39203	Genes
237	ICMLPK_304755	GENE-CATALOG	METATRANSCRIPTOMICS	Skin (all sites)	0.0366117	1.05768	1	-3.38e-06	Persistent decrease	Persistent decrease	NA	NA	NA	ICMLPK_304755 GENE-CATALOG METATRANSCRIPTOMICS Belly Button	6809-CEM-0301	0		Belly Button	C002	2024-08-21	B9	RNA	Belly Button	PRE-LAUNCH	PRE-LAUNCH	2	0	0	0	1	0	0	0	0	0	1	0	0	0	0	2.39203	0	-2.39203	Genes
238	ICMLPK_304755	GENE-CATALOG	METATRANSCRIPTOMICS	Skin (all sites)	0.0366117	1.05768	1	-3.38e-06	Persistent decrease	Persistent decrease	NA	NA	NA	ICMLPK_304755 GENE-CATALOG METATRANSCRIPTOMICS Belly Button	6809-CEM-0286	0		Belly Button	C003	Flight 2	B19	RNA	Belly Button	MID-FLIGHT	Flight 2	5	0	0	0	1	0	0	0	0	0	1	0	0	0	0	2.39203	0	-2.39203	Genes
239	ICMLPK_304755	GENE-CATALOG	METATRANSCRIPTOMICS	Skin (all sites)	0.0366117	1.05768	1	-3.38e-06	Persistent decrease	Persistent decrease	NA	NA	NA	ICMLPK_304755 GENE-CATALOG METATRANSCRIPTOMICS Belly Button	6809-CEM-0366	0		Belly Button	C001	2024-12-21	B29	RNA	Belly Button	POST-LAUNCH	POST-LAUNCH	8	0	0	0	1	0	0	0	0	0	1	0	0	0	0	2.39203	0	-2.39203	Genes
240	ICMLPK_304755	GENE-CATALOG	METATRANSCRIPTOMICS	Skin (all sites)	0.0366117	1.05768	1	-3.38e-06	Persistent decrease	Persistent decrease	NA	NA	NA	ICMLPK_304755 GENE-CATALOG METATRANSCRIPTOMICS Belly Button	6809-CEM-0279	0		Belly Button	C002	2024-12-21	B30	RNA	Belly Button	POST-LAUNCH	POST-LAUNCH	8	0	0	0	1	0	0	0	0	0	1	0	0	0	0	2.39203	0	-2.39203	Genes
241	ICMLPK_304755	GENE-CATALOG	METATRANSCRIPTOMICS	Skin (all sites)	0.0366117	1.05768	1	-3.38e-06	Persistent decrease	Persistent decrease	NA	NA	NA	ICMLPK_304755 GENE-CATALOG METATRANSCRIPTOMICS Belly Button	6809-CEM-0326	0		Belly Button	C004	Sept Pre-Launch	B24	RNA	Belly Button	PRE-LAUNCH	PRE-LAUNCH	3	0	0	0	1	0	0	0	0	0	1	0	0	0	0	2.39203	0	-2.39203	Genes
242	ICMLPK_304755	GENE-CATALOG	METATRANSCRIPTOMICS	Skin (all sites)	0.0366117	1.05768	1	-3.38e-06	Persistent decrease	Persistent decrease	NA	NA	NA	ICMLPK_304755 GENE-CATALOG METATRANSCRIPTOMICS Belly Button	6809-CEM-0294	0		Belly Button	C003	Sept Post-Return	B20	RNA	Belly Button	POST-LAUNCH	POST-LAUNCH	6	0	0	0	1	0	0	0	0	0	1	0	0	0	0	2.39203	0	-2.39203	Genes
243	ICMLPK_304755	GENE-CATALOG	METATRANSCRIPTOMICS	Skin (all sites)	0.0366117	1.05768	1	-3.38e-06	Persistent decrease	Persistent decrease	NA	NA	NA	ICMLPK_304755 GENE-CATALOG METATRANSCRIPTOMICS Belly Button	6809-CEM-0342	0		Belly Button	C004	Flight 2	B26	RNA	Belly Button	MID-FLIGHT	Flight 2	5	0	0	0	1	0	0	0	0	0	1	0	0	0	0	2.39203	0	-2.39203	Genes
244	ICMLPK_304755	GENE-CATALOG	METATRANSCRIPTOMICS	Skin (all sites)	0.0366117	1.05768	1	-3.38e-06	Persistent decrease	Persistent decrease	NA	NA	NA	ICMLPK_304755 GENE-CATALOG METATRANSCRIPTOMICS Belly Button	6809-CEM-0260	0		Belly Button	C001	Sept Pre-Launch	B3	RNA	Belly Button	PRE-LAUNCH	PRE-LAUNCH	3	0	0	0	1	0	0	0	0	0	1	0	0	0	0	2.39203	0	-2.39203	Genes
245	ICMLPK_304755	GENE-CATALOG	METATRANSCRIPTOMICS	Skin (all sites)	0.0366117	1.05768	1	-3.38e-06	Persistent decrease	Persistent decrease	NA	NA	NA	ICMLPK_304755 GENE-CATALOG METATRANSCRIPTOMICS Belly Button	6809-CEM-0277	0		Belly Button	C001	Sept Post-Return	B6	RNA	Belly Button	POST-LAUNCH	POST-LAUNCH	6	0	0	0	1	0	0	0	0	0	1	0	0	0	0	2.39203	0	-2.39203	Genes
246	ICMLPK_304755	GENE-CATALOG	METATRANSCRIPTOMICS	Skin (all sites)	0.0366117	1.05768	1	-3.38e-06	Persistent decrease	Persistent decrease	NA	NA	NA	ICMLPK_304755 GENE-CATALOG METATRANSCRIPTOMICS Belly Button	6809-CEM-0287	0		Belly Button	C003	2024-12-21	B31	RNA	Belly Button	POST-LAUNCH	POST-LAUNCH	8	0	0	0	1	0	0	0	0	0	1	0	0	0	0	2.39203	0	-2.39203	Genes
247	EPECKE_62425	GENE-CATALOG	METAGENOMICS	Skin (all sites)	0.00801826	5.85582	1	-0.00803523	Persistent decrease	Persistent decrease	NA	NA	NA	EPECKE_62425 GENE-CATALOG METAGENOMICS Forearm	F5	0	Batch22	Forearm	C001	Flight 2	F5	DNA	Forearm	MID-FLIGHT	Flight 2	5	0	0	0	1	0	0	0	0	1	0	0	0	0	0	3.08839	0.354833	-2.73356	Genes
248	EPECKE_62425	GENE-CATALOG	METAGENOMICS	Skin (all sites)	0.00801826	5.85582	1	-0.00803523	Persistent decrease	Persistent decrease	NA	NA	NA	EPECKE_62425 GENE-CATALOG METAGENOMICS Forearm	F28	0	Batch24	Forearm	C004	November	F28	DNA	Forearm	POST-LAUNCH	POST-LAUNCH	7	0	0	0	1	0	0	0	0	1	0	0	0	0	0	3.08839	0.354833	-2.73356	Genes
249	EPECKE_62425	GENE-CATALOG	METAGENOMICS	Skin (all sites)	0.00801826	5.85582	1	-0.00803523	Persistent decrease	Persistent decrease	NA	NA	NA	EPECKE_62425 GENE-CATALOG METAGENOMICS Forearm	F32	0	Batch31	Forearm	C004	2024-12-21	F32	DNA	Forearm	POST-LAUNCH	POST-LAUNCH	8	0	0	0	1	0	0	0	0	1	0	0	0	0	0	3.08839	0.354833	-2.73356	Genes
250	EPECKE_62425	GENE-CATALOG	METAGENOMICS	Skin (all sites)	0.00801826	5.85582	1	-0.00803523	Persistent decrease	Persistent decrease	NA	NA	NA	EPECKE_62425 GENE-CATALOG METAGENOMICS Forearm	F16	9.46143892993018e-08	Batch23	Forearm	C003	2024-08-21	F16	DNA	Forearm	PRE-LAUNCH	PRE-LAUNCH	2	0	0	0	1	0	0	0	0	1	0	0	0	0	0	3.08839	0.354833	-2.73356	Genes
251	EPECKE_62425	GENE-CATALOG	METAGENOMICS	Skin (all sites)	0.00801826	5.85582	1	-0.00803523	Persistent decrease	Persistent decrease	NA	NA	NA	EPECKE_62425 GENE-CATALOG METAGENOMICS Forearm	F18	0	Batch23	Forearm	C003	Flight 1	F18	DNA	Forearm	MID-FLIGHT	Flight 1	4	0	0	0	1	0	0	0	0	1	0	0	0	0	0	3.08839	0.354833	-2.73356	Genes
252	EPECKE_62425	GENE-CATALOG	METAGENOMICS	Skin (all sites)	0.00801826	5.85582	1	-0.00803523	Persistent decrease	Persistent decrease	NA	NA	NA	EPECKE_62425 GENE-CATALOG METAGENOMICS Forearm	F14	3.78406297604104e-07	Batch23	Forearm	C002	November	F14	DNA	Forearm	POST-LAUNCH	POST-LAUNCH	7	0	0	0	1	0	0	0	0	1	0	0	0	0	0	3.08839	0.354833	-2.73356	Genes
253	EPECKE_62425	GENE-CATALOG	METAGENOMICS	Skin (all sites)	0.00801826	5.85582	1	-0.00803523	Persistent decrease	Persistent decrease	NA	NA	NA	EPECKE_62425 GENE-CATALOG METAGENOMICS Forearm	F15	6.69977595084733e-07	Batch23	Forearm	C003	2024-06-21	F15	DNA	Forearm	PRE-LAUNCH	PRE-LAUNCH	1	0	0	0	1	0	0	0	0	1	0	0	0	0	0	3.08839	0.354833	-2.73356	Genes
254	EPECKE_62425	GENE-CATALOG	METAGENOMICS	Skin (all sites)	0.00801826	5.85582	1	-0.00803523	Persistent decrease	Persistent decrease	NA	NA	NA	EPECKE_62425 GENE-CATALOG METAGENOMICS Forearm	F4	0	Batch22	Forearm	C001	Flight 1	F4	DNA	Forearm	MID-FLIGHT	Flight 1	4	0	0	0	1	0	0	0	0	1	0	0	0	0	0	3.08839	0.354833	-2.73356	Genes
255	EPECKE_62425	GENE-CATALOG	METAGENOMICS	Skin (all sites)	0.00801826	5.85582	1	-0.00803523	Persistent decrease	Persistent decrease	NA	NA	NA	EPECKE_62425 GENE-CATALOG METAGENOMICS Forearm	F19	1.30481602244137e-08	Batch23	Forearm	C003	Flight 2	F19	DNA	Forearm	MID-FLIGHT	Flight 2	5	0	0	0	1	0	0	0	0	1	0	0	0	0	0	3.08839	0.354833	-2.73356	Genes
256	EPECKE_62425	GENE-CATALOG	METAGENOMICS	Skin (all sites)	0.00801826	5.85582	1	-0.00803523	Persistent decrease	Persistent decrease	NA	NA	NA	EPECKE_62425 GENE-CATALOG METAGENOMICS Forearm	F23	3.2692096540882e-07	Batch23	Forearm	C004	2024-08-21	F23	DNA	Forearm	PRE-LAUNCH	PRE-LAUNCH	2	0	0	0	1	0	0	0	0	1	0	0	0	0	0	3.08839	0.354833	-2.73356	Genes
257	EPECKE_62425	GENE-CATALOG	METAGENOMICS	Skin (all sites)	0.00801826	5.85582	1	-0.00803523	Persistent decrease	Persistent decrease	NA	NA	NA	EPECKE_62425 GENE-CATALOG METAGENOMICS Forearm	F7	0	Batch22	Forearm	C001	November	F7	DNA	Forearm	POST-LAUNCH	POST-LAUNCH	7	0	0	0	1	0	0	0	0	1	0	0	0	0	0	3.08839	0.354833	-2.73356	Genes
258	EPECKE_62425	GENE-CATALOG	METAGENOMICS	Skin (all sites)	0.00801826	5.85582	1	-0.00803523	Persistent decrease	Persistent decrease	NA	NA	NA	EPECKE_62425 GENE-CATALOG METAGENOMICS Forearm	F3	1.59375309349966e-07	Batch22	Forearm	C001	Sept Pre-Launch	F3	DNA	Forearm	PRE-LAUNCH	PRE-LAUNCH	3	0	0	0	1	0	0	0	0	1	0	0	0	0	0	3.08839	0.354833	-2.73356	Genes
259	EPECKE_62425	GENE-CATALOG	METAGENOMICS	Skin (all sites)	0.00801826	5.85582	1	-0.00803523	Persistent decrease	Persistent decrease	NA	NA	NA	EPECKE_62425 GENE-CATALOG METAGENOMICS Forearm	F20	0	Batch23	Forearm	C003	Sept Post-Return	F20	DNA	Forearm	POST-LAUNCH	POST-LAUNCH	6	0	0	0	1	0	0	0	0	1	0	0	0	0	0	3.08839	0.354833	-2.73356	Genes
260	EPECKE_62425	GENE-CATALOG	METAGENOMICS	Skin (all sites)	0.00801826	5.85582	1	-0.00803523	Persistent decrease	Persistent decrease	NA	NA	NA	EPECKE_62425 GENE-CATALOG METAGENOMICS Forearm	F10	1.94588746413892e-06	Batch22	Forearm	C002	Sept Pre-Launch	F10	DNA	Forearm	PRE-LAUNCH	PRE-LAUNCH	3	0	0	0	1	0	0	0	0	1	0	0	0	0	0	3.08839	0.354833	-2.73356	Genes
261	EPECKE_62425	GENE-CATALOG	METAGENOMICS	Skin (all sites)	0.00801826	5.85582	1	-0.00803523	Persistent decrease	Persistent decrease	NA	NA	NA	EPECKE_62425 GENE-CATALOG METAGENOMICS Forearm	F17	0	Batch23	Forearm	C003	Sept Pre-Launch	F17	DNA	Forearm	PRE-LAUNCH	PRE-LAUNCH	3	0	0	0	1	0	0	0	0	1	0	0	0	0	0	3.08839	0.354833	-2.73356	Genes
262	EPECKE_62425	GENE-CATALOG	METAGENOMICS	Skin (all sites)	0.00801826	5.85582	1	-0.00803523	Persistent decrease	Persistent decrease	NA	NA	NA	EPECKE_62425 GENE-CATALOG METAGENOMICS Forearm	F21	1.05500650037859e-07	Batch23	Forearm	C003	November	F21	DNA	Forearm	POST-LAUNCH	POST-LAUNCH	7	0	0	0	1	0	0	0	0	1	0	0	0	0	0	3.08839	0.354833	-2.73356	Genes
263	EPECKE_62425	GENE-CATALOG	METAGENOMICS	Skin (all sites)	0.00801826	5.85582	1	-0.00803523	Persistent decrease	Persistent decrease	NA	NA	NA	EPECKE_62425 GENE-CATALOG METAGENOMICS Forearm	F24	2.00745520684899e-07	Batch23	Forearm	C004	Sept Pre-Launch	F24	DNA	Forearm	PRE-LAUNCH	PRE-LAUNCH	3	0	0	0	1	0	0	0	0	1	0	0	0	0	0	3.08839	0.354833	-2.73356	Genes
264	EPECKE_62425	GENE-CATALOG	METAGENOMICS	Skin (all sites)	0.00801826	5.85582	1	-0.00803523	Persistent decrease	Persistent decrease	NA	NA	NA	EPECKE_62425 GENE-CATALOG METAGENOMICS Forearm	F22	2.66237798987267e-07	Batch23	Forearm	C004	2024-06-21	F22	DNA	Forearm	PRE-LAUNCH	PRE-LAUNCH	1	0	0	0	1	0	0	0	0	1	0	0	0	0	0	3.08839	0.354833	-2.73356	Genes
265	EPECKE_62425	GENE-CATALOG	METAGENOMICS	Skin (all sites)	0.00801826	5.85582	1	-0.00803523	Persistent decrease	Persistent decrease	NA	NA	NA	EPECKE_62425 GENE-CATALOG METAGENOMICS Forearm	F12	0	Batch22	Forearm	C002	Flight 2	F12	DNA	Forearm	MID-FLIGHT	Flight 2	5	0	0	0	1	0	0	0	0	1	0	0	0	0	0	3.08839	0.354833	-2.73356	Genes
266	EPECKE_62425	GENE-CATALOG	METAGENOMICS	Skin (all sites)	0.00801826	5.85582	1	-0.00803523	Persistent decrease	Persistent decrease	NA	NA	NA	EPECKE_62425 GENE-CATALOG METAGENOMICS Forearm	F30	0	Batch30	Forearm	C002	2024-12-21	F30	DNA	Forearm	POST-LAUNCH	POST-LAUNCH	8	0	0	0	1	0	0	0	0	1	0	0	0	0	0	3.08839	0.354833	-2.73356	Genes
267	EPECKE_62425	GENE-CATALOG	METAGENOMICS	Skin (all sites)	0.00801826	5.85582	1	-0.00803523	Persistent decrease	Persistent decrease	NA	NA	NA	EPECKE_62425 GENE-CATALOG METAGENOMICS Forearm	F6	0	Batch22	Forearm	C001	Sept Post-Return	F6	DNA	Forearm	POST-LAUNCH	POST-LAUNCH	6	0	0	0	1	0	0	0	0	1	0	0	0	0	0	3.08839	0.354833	-2.73356	Genes
268	EPECKE_62425	GENE-CATALOG	METAGENOMICS	Skin (all sites)	0.00801826	5.85582	1	-0.00803523	Persistent decrease	Persistent decrease	NA	NA	NA	EPECKE_62425 GENE-CATALOG METAGENOMICS Forearm	F8	3.4428155039163e-06	Batch22	Forearm	C002	2024-06-21	F8	DNA	Forearm	PRE-LAUNCH	PRE-LAUNCH	1	0	0	0	1	0	0	0	0	1	0	0	0	0	0	3.08839	0.354833	-2.73356	Genes
269	EPECKE_62425	GENE-CATALOG	METAGENOMICS	Skin (all sites)	0.00801826	5.85582	1	-0.00803523	Persistent decrease	Persistent decrease	NA	NA	NA	EPECKE_62425 GENE-CATALOG METAGENOMICS Forearm	F31	0	Batch31	Forearm	C003	2024-12-21	F31	DNA	Forearm	POST-LAUNCH	POST-LAUNCH	8	0	0	0	1	0	0	0	0	1	0	0	0	0	0	3.08839	0.354833	-2.73356	Genes
270	EPECKE_62425	GENE-CATALOG	METAGENOMICS	Skin (all sites)	0.00801826	5.85582	1	-0.00803523	Persistent decrease	Persistent decrease	NA	NA	NA	EPECKE_62425 GENE-CATALOG METAGENOMICS Forearm	F11	0	Batch22	Forearm	C002	Flight 1	F11	DNA	Forearm	MID-FLIGHT	Flight 1	4	0	0	0	1	0	0	0	0	1	0	0	0	0	0	3.08839	0.354833	-2.73356	Genes
271	EPECKE_62425	GENE-CATALOG	METAGENOMICS	Skin (all sites)	0.00801826	5.85582	1	-0.00803523	Persistent decrease	Persistent decrease	NA	NA	NA	EPECKE_62425 GENE-CATALOG METAGENOMICS Forearm	F13	0	Batch23	Forearm	C002	Sept Post-Return	F13	DNA	Forearm	POST-LAUNCH	POST-LAUNCH	6	0	0	0	1	0	0	0	0	1	0	0	0	0	0	3.08839	0.354833	-2.73356	Genes
272	EPECKE_62425	GENE-CATALOG	METAGENOMICS	Skin (all sites)	0.00801826	5.85582	1	-0.00803523	Persistent decrease	Persistent decrease	NA	NA	NA	EPECKE_62425 GENE-CATALOG METAGENOMICS Forearm	F27	0	Batch24	Forearm	C004	Sept Post-Return	F27	DNA	Forearm	POST-LAUNCH	POST-LAUNCH	6	0	0	0	1	0	0	0	0	1	0	0	0	0	0	3.08839	0.354833	-2.73356	Genes
273	EPECKE_62425	GENE-CATALOG	METAGENOMICS	Skin (all sites)	0.00801826	5.85582	1	-0.00803523	Persistent decrease	Persistent decrease	NA	NA	NA	EPECKE_62425 GENE-CATALOG METAGENOMICS Forearm	F25	6.47840309483917e-08	Batch24	Forearm	C004	Flight 1	F25	DNA	Forearm	MID-FLIGHT	Flight 1	4	0	0	0	1	0	0	0	0	1	0	0	0	0	0	3.08839	0.354833	-2.73356	Genes
274	EPECKE_62425	GENE-CATALOG	METAGENOMICS	Skin (all sites)	0.00801826	5.85582	1	-0.00803523	Persistent decrease	Persistent decrease	NA	NA	NA	EPECKE_62425 GENE-CATALOG METAGENOMICS Forearm	F9	1.2264036706391e-06	Batch22	Forearm	C002	2024-08-21	F9	DNA	Forearm	PRE-LAUNCH	PRE-LAUNCH	2	0	0	0	1	0	0	0	0	1	0	0	0	0	0	3.08839	0.354833	-2.73356	Genes
275	EPECKE_62425	GENE-CATALOG	METAGENOMICS	Skin (all sites)	0.00801826	5.85582	1	-0.00803523	Persistent decrease	Persistent decrease	NA	NA	NA	EPECKE_62425 GENE-CATALOG METAGENOMICS Forearm	F26	0	Batch24	Forearm	C004	Flight 2	F26	DNA	Forearm	MID-FLIGHT	Flight 2	5	0	0	0	1	0	0	0	0	1	0	0	0	0	0	3.08839	0.354833	-2.73356	Genes
276	EPECKE_62425	GENE-CATALOG	METAGENOMICS	Skin (all sites)	0.00801826	5.85582	1	-0.00803523	Persistent decrease	Persistent decrease	NA	NA	NA	EPECKE_62425 GENE-CATALOG METAGENOMICS Forearm	F29	0	Batch29	Forearm	C001	2024-12-21	F29	DNA	Forearm	POST-LAUNCH	POST-LAUNCH	8	0	0	0	1	0	0	0	0	1	0	0	0	0	0	3.08839	0.354833	-2.73356	Genes
277	KAGLLD_18935	GENE-CATALOG	METAGENOMICS	Skin (all sites)	0.000240015	5.65727	1	-0.435847	Persistent decrease	Persistent decrease	NA	NA	NA	KAGLLD_18935 GENE-CATALOG METAGENOMICS Forearm	F5	0	Batch22	Forearm	C001	Flight 2	F5	DNA	Forearm	MID-FLIGHT	Flight 2	5	0	0	0	1	0	0	0	0	1	0	0	0	0	0	1.55302	0.753778	-0.799245	Genes
278	KAGLLD_18935	GENE-CATALOG	METAGENOMICS	Skin (all sites)	0.000240015	5.65727	1	-0.435847	Persistent decrease	Persistent decrease	NA	NA	NA	KAGLLD_18935 GENE-CATALOG METAGENOMICS Forearm	F28	2.07412830868837e-08	Batch24	Forearm	C004	November	F28	DNA	Forearm	POST-LAUNCH	POST-LAUNCH	7	0	0	0	1	0	0	0	0	1	0	0	0	0	0	1.55302	0.753778	-0.799245	Genes
279	KAGLLD_18935	GENE-CATALOG	METAGENOMICS	Skin (all sites)	0.000240015	5.65727	1	-0.435847	Persistent decrease	Persistent decrease	NA	NA	NA	KAGLLD_18935 GENE-CATALOG METAGENOMICS Forearm	F32	0	Batch31	Forearm	C004	2024-12-21	F32	DNA	Forearm	POST-LAUNCH	POST-LAUNCH	8	0	0	0	1	0	0	0	0	1	0	0	0	0	0	1.55302	0.753778	-0.799245	Genes
280	KAGLLD_18935	GENE-CATALOG	METAGENOMICS	Skin (all sites)	0.000240015	5.65727	1	-0.435847	Persistent decrease	Persistent decrease	NA	NA	NA	KAGLLD_18935 GENE-CATALOG METAGENOMICS Forearm	F16	8.27875906368891e-08	Batch23	Forearm	C003	2024-08-21	F16	DNA	Forearm	PRE-LAUNCH	PRE-LAUNCH	2	0	0	0	1	0	0	0	0	1	0	0	0	0	0	1.55302	0.753778	-0.799245	Genes
281	KAGLLD_18935	GENE-CATALOG	METAGENOMICS	Skin (all sites)	0.000240015	5.65727	1	-0.435847	Persistent decrease	Persistent decrease	NA	NA	NA	KAGLLD_18935 GENE-CATALOG METAGENOMICS Forearm	F18	0	Batch23	Forearm	C003	Flight 1	F18	DNA	Forearm	MID-FLIGHT	Flight 1	4	0	0	0	1	0	0	0	0	1	0	0	0	0	0	1.55302	0.753778	-0.799245	Genes
282	KAGLLD_18935	GENE-CATALOG	METAGENOMICS	Skin (all sites)	0.000240015	5.65727	1	-0.435847	Persistent decrease	Persistent decrease	NA	NA	NA	KAGLLD_18935 GENE-CATALOG METAGENOMICS Forearm	F14	8.32493854729028e-07	Batch23	Forearm	C002	November	F14	DNA	Forearm	POST-LAUNCH	POST-LAUNCH	7	0	0	0	1	0	0	0	0	1	0	0	0	0	0	1.55302	0.753778	-0.799245	Genes
283	KAGLLD_18935	GENE-CATALOG	METAGENOMICS	Skin (all sites)	0.000240015	5.65727	1	-0.435847	Persistent decrease	Persistent decrease	NA	NA	NA	KAGLLD_18935 GENE-CATALOG METAGENOMICS Forearm	F15	2.88162406488057e-08	Batch23	Forearm	C003	2024-06-21	F15	DNA	Forearm	PRE-LAUNCH	PRE-LAUNCH	1	0	0	0	1	0	0	0	0	1	0	0	0	0	0	1.55302	0.753778	-0.799245	Genes
284	KAGLLD_18935	GENE-CATALOG	METAGENOMICS	Skin (all sites)	0.000240015	5.65727	1	-0.435847	Persistent decrease	Persistent decrease	NA	NA	NA	KAGLLD_18935 GENE-CATALOG METAGENOMICS Forearm	F4	0	Batch22	Forearm	C001	Flight 1	F4	DNA	Forearm	MID-FLIGHT	Flight 1	4	0	0	0	1	0	0	0	0	1	0	0	0	0	0	1.55302	0.753778	-0.799245	Genes
285	KAGLLD_18935	GENE-CATALOG	METAGENOMICS	Skin (all sites)	0.000240015	5.65727	1	-0.435847	Persistent decrease	Persistent decrease	NA	NA	NA	KAGLLD_18935 GENE-CATALOG METAGENOMICS Forearm	F19	0	Batch23	Forearm	C003	Flight 2	F19	DNA	Forearm	MID-FLIGHT	Flight 2	5	0	0	0	1	0	0	0	0	1	0	0	0	0	0	1.55302	0.753778	-0.799245	Genes
286	KAGLLD_18935	GENE-CATALOG	METAGENOMICS	Skin (all sites)	0.000240015	5.65727	1	-0.435847	Persistent decrease	Persistent decrease	NA	NA	NA	KAGLLD_18935 GENE-CATALOG METAGENOMICS Forearm	F23	2.33514975292014e-08	Batch23	Forearm	C004	2024-08-21	F23	DNA	Forearm	PRE-LAUNCH	PRE-LAUNCH	2	0	0	0	1	0	0	0	0	1	0	0	0	0	0	1.55302	0.753778	-0.799245	Genes
287	KAGLLD_18935	GENE-CATALOG	METAGENOMICS	Skin (all sites)	0.000240015	5.65727	1	-0.435847	Persistent decrease	Persistent decrease	NA	NA	NA	KAGLLD_18935 GENE-CATALOG METAGENOMICS Forearm	F7	0	Batch22	Forearm	C001	November	F7	DNA	Forearm	POST-LAUNCH	POST-LAUNCH	7	0	0	0	1	0	0	0	0	1	0	0	0	0	0	1.55302	0.753778	-0.799245	Genes
288	KAGLLD_18935	GENE-CATALOG	METAGENOMICS	Skin (all sites)	0.000240015	5.65727	1	-0.435847	Persistent decrease	Persistent decrease	NA	NA	NA	KAGLLD_18935 GENE-CATALOG METAGENOMICS Forearm	F3	3.98438273374914e-08	Batch22	Forearm	C001	Sept Pre-Launch	F3	DNA	Forearm	PRE-LAUNCH	PRE-LAUNCH	3	0	0	0	1	0	0	0	0	1	0	0	0	0	0	1.55302	0.753778	-0.799245	Genes
289	KAGLLD_18935	GENE-CATALOG	METAGENOMICS	Skin (all sites)	0.000240015	5.65727	1	-0.435847	Persistent decrease	Persistent decrease	NA	NA	NA	KAGLLD_18935 GENE-CATALOG METAGENOMICS Forearm	F20	0	Batch23	Forearm	C003	Sept Post-Return	F20	DNA	Forearm	POST-LAUNCH	POST-LAUNCH	6	0	0	0	1	0	0	0	0	1	0	0	0	0	0	1.55302	0.753778	-0.799245	Genes
290	KAGLLD_18935	GENE-CATALOG	METAGENOMICS	Skin (all sites)	0.000240015	5.65727	1	-0.435847	Persistent decrease	Persistent decrease	NA	NA	NA	KAGLLD_18935 GENE-CATALOG METAGENOMICS Forearm	F10	9.72943732069458e-07	Batch22	Forearm	C002	Sept Pre-Launch	F10	DNA	Forearm	PRE-LAUNCH	PRE-LAUNCH	3	0	0	0	1	0	0	0	0	1	0	0	0	0	0	1.55302	0.753778	-0.799245	Genes
291	KAGLLD_18935	GENE-CATALOG	METAGENOMICS	Skin (all sites)	0.000240015	5.65727	1	-0.435847	Persistent decrease	Persistent decrease	NA	NA	NA	KAGLLD_18935 GENE-CATALOG METAGENOMICS Forearm	F17	1.06623926110472e-07	Batch23	Forearm	C003	Sept Pre-Launch	F17	DNA	Forearm	PRE-LAUNCH	PRE-LAUNCH	3	0	0	0	1	0	0	0	0	1	0	0	0	0	0	1.55302	0.753778	-0.799245	Genes
292	KAGLLD_18935	GENE-CATALOG	METAGENOMICS	Skin (all sites)	0.000240015	5.65727	1	-0.435847	Persistent decrease	Persistent decrease	NA	NA	NA	KAGLLD_18935 GENE-CATALOG METAGENOMICS Forearm	F21	0	Batch23	Forearm	C003	November	F21	DNA	Forearm	POST-LAUNCH	POST-LAUNCH	7	0	0	0	1	0	0	0	0	1	0	0	0	0	0	1.55302	0.753778	-0.799245	Genes
293	KAGLLD_18935	GENE-CATALOG	METAGENOMICS	Skin (all sites)	0.000240015	5.65727	1	-0.435847	Persistent decrease	Persistent decrease	NA	NA	NA	KAGLLD_18935 GENE-CATALOG METAGENOMICS Forearm	F24	1.40521864479429e-07	Batch23	Forearm	C004	Sept Pre-Launch	F24	DNA	Forearm	PRE-LAUNCH	PRE-LAUNCH	3	0	0	0	1	0	0	0	0	1	0	0	0	0	0	1.55302	0.753778	-0.799245	Genes
294	KAGLLD_18935	GENE-CATALOG	METAGENOMICS	Skin (all sites)	0.000240015	5.65727	1	-0.435847	Persistent decrease	Persistent decrease	NA	NA	NA	KAGLLD_18935 GENE-CATALOG METAGENOMICS Forearm	F22	7.09967463966045e-08	Batch23	Forearm	C004	2024-06-21	F22	DNA	Forearm	PRE-LAUNCH	PRE-LAUNCH	1	0	0	0	1	0	0	0	0	1	0	0	0	0	0	1.55302	0.753778	-0.799245	Genes
295	KAGLLD_18935	GENE-CATALOG	METAGENOMICS	Skin (all sites)	0.000240015	5.65727	1	-0.435847	Persistent decrease	Persistent decrease	NA	NA	NA	KAGLLD_18935 GENE-CATALOG METAGENOMICS Forearm	F12	0	Batch22	Forearm	C002	Flight 2	F12	DNA	Forearm	MID-FLIGHT	Flight 2	5	0	0	0	1	0	0	0	0	1	0	0	0	0	0	1.55302	0.753778	-0.799245	Genes
296	KAGLLD_18935	GENE-CATALOG	METAGENOMICS	Skin (all sites)	0.000240015	5.65727	1	-0.435847	Persistent decrease	Persistent decrease	NA	NA	NA	KAGLLD_18935 GENE-CATALOG METAGENOMICS Forearm	F30	0	Batch30	Forearm	C002	2024-12-21	F30	DNA	Forearm	POST-LAUNCH	POST-LAUNCH	8	0	0	0	1	0	0	0	0	1	0	0	0	0	0	1.55302	0.753778	-0.799245	Genes
297	KAGLLD_18935	GENE-CATALOG	METAGENOMICS	Skin (all sites)	0.000240015	5.65727	1	-0.435847	Persistent decrease	Persistent decrease	NA	NA	NA	KAGLLD_18935 GENE-CATALOG METAGENOMICS Forearm	F6	0	Batch22	Forearm	C001	Sept Post-Return	F6	DNA	Forearm	POST-LAUNCH	POST-LAUNCH	6	0	0	0	1	0	0	0	0	1	0	0	0	0	0	1.55302	0.753778	-0.799245	Genes
298	KAGLLD_18935	GENE-CATALOG	METAGENOMICS	Skin (all sites)	0.000240015	5.65727	1	-0.435847	Persistent decrease	Persistent decrease	NA	NA	NA	KAGLLD_18935 GENE-CATALOG METAGENOMICS Forearm	F8	3.825350559907e-07	Batch22	Forearm	C002	2024-06-21	F8	DNA	Forearm	PRE-LAUNCH	PRE-LAUNCH	1	0	0	0	1	0	0	0	0	1	0	0	0	0	0	1.55302	0.753778	-0.799245	Genes
299	KAGLLD_18935	GENE-CATALOG	METAGENOMICS	Skin (all sites)	0.000240015	5.65727	1	-0.435847	Persistent decrease	Persistent decrease	NA	NA	NA	KAGLLD_18935 GENE-CATALOG METAGENOMICS Forearm	F31	0	Batch31	Forearm	C003	2024-12-21	F31	DNA	Forearm	POST-LAUNCH	POST-LAUNCH	8	0	0	0	1	0	0	0	0	1	0	0	0	0	0	1.55302	0.753778	-0.799245	Genes
300	KAGLLD_18935	GENE-CATALOG	METAGENOMICS	Skin (all sites)	0.000240015	5.65727	1	-0.435847	Persistent decrease	Persistent decrease	NA	NA	NA	KAGLLD_18935 GENE-CATALOG METAGENOMICS Forearm	F11	0	Batch22	Forearm	C002	Flight 1	F11	DNA	Forearm	MID-FLIGHT	Flight 1	4	0	0	0	1	0	0	0	0	1	0	0	0	0	0	1.55302	0.753778	-0.799245	Genes
301	KAGLLD_18935	GENE-CATALOG	METAGENOMICS	Skin (all sites)	0.000240015	5.65727	1	-0.435847	Persistent decrease	Persistent decrease	NA	NA	NA	KAGLLD_18935 GENE-CATALOG METAGENOMICS Forearm	F13	0	Batch23	Forearm	C002	Sept Post-Return	F13	DNA	Forearm	POST-LAUNCH	POST-LAUNCH	6	0	0	0	1	0	0	0	0	1	0	0	0	0	0	1.55302	0.753778	-0.799245	Genes
302	KAGLLD_18935	GENE-CATALOG	METAGENOMICS	Skin (all sites)	0.000240015	5.65727	1	-0.435847	Persistent decrease	Persistent decrease	NA	NA	NA	KAGLLD_18935 GENE-CATALOG METAGENOMICS Forearm	F27	0	Batch24	Forearm	C004	Sept Post-Return	F27	DNA	Forearm	POST-LAUNCH	POST-LAUNCH	6	0	0	0	1	0	0	0	0	1	0	0	0	0	0	1.55302	0.753778	-0.799245	Genes
303	KAGLLD_18935	GENE-CATALOG	METAGENOMICS	Skin (all sites)	0.000240015	5.65727	1	-0.435847	Persistent decrease	Persistent decrease	NA	NA	NA	KAGLLD_18935 GENE-CATALOG METAGENOMICS Forearm	F25	1.17789147178894e-08	Batch24	Forearm	C004	Flight 1	F25	DNA	Forearm	MID-FLIGHT	Flight 1	4	0	0	0	1	0	0	0	0	1	0	0	0	0	0	1.55302	0.753778	-0.799245	Genes
304	KAGLLD_18935	GENE-CATALOG	METAGENOMICS	Skin (all sites)	0.000240015	5.65727	1	-0.435847	Persistent decrease	Persistent decrease	NA	NA	NA	KAGLLD_18935 GENE-CATALOG METAGENOMICS Forearm	F9	1.29095123225168e-07	Batch22	Forearm	C002	2024-08-21	F9	DNA	Forearm	PRE-LAUNCH	PRE-LAUNCH	2	0	0	0	1	0	0	0	0	1	0	0	0	0	0	1.55302	0.753778	-0.799245	Genes
305	KAGLLD_18935	GENE-CATALOG	METAGENOMICS	Skin (all sites)	0.000240015	5.65727	1	-0.435847	Persistent decrease	Persistent decrease	NA	NA	NA	KAGLLD_18935 GENE-CATALOG METAGENOMICS Forearm	F26	0	Batch24	Forearm	C004	Flight 2	F26	DNA	Forearm	MID-FLIGHT	Flight 2	5	0	0	0	1	0	0	0	0	1	0	0	0	0	0	1.55302	0.753778	-0.799245	Genes
306	KAGLLD_18935	GENE-CATALOG	METAGENOMICS	Skin (all sites)	0.000240015	5.65727	1	-0.435847	Persistent decrease	Persistent decrease	NA	NA	NA	KAGLLD_18935 GENE-CATALOG METAGENOMICS Forearm	F29	0	Batch29	Forearm	C001	2024-12-21	F29	DNA	Forearm	POST-LAUNCH	POST-LAUNCH	8	0	0	0	1	0	0	0	0	1	0	0	0	0	0	1.55302	0.753778	-0.799245	Genes
307	GFCOOI_17280	GENE-CATALOG	METATRANSCRIPTOMICS	Skin (all sites)	0.0482602	3.81831	1	-0.432768	Persistent decrease	Persistent decrease	NA	NA	NA	GFCOOI_17280 GENE-CATALOG METATRANSCRIPTOMICS Forearm	6809-CEM-0314	2.42502407563902e-06		Forearm	C001	Sept Post-Return	F6	RNA	Forearm	POST-LAUNCH	POST-LAUNCH	6	0	0	0	1	0	0	0	0	1	0	0	0	0	0	3.07946	0.248288	-2.83117	Genes
308	GFCOOI_17280	GENE-CATALOG	METATRANSCRIPTOMICS	Skin (all sites)	0.0482602	3.81831	1	-0.432768	Persistent decrease	Persistent decrease	NA	NA	NA	GFCOOI_17280 GENE-CATALOG METATRANSCRIPTOMICS Forearm	6809-CEM-0306	1.202106354797e-06		Forearm	C001	Flight 2	F5	RNA	Forearm	MID-FLIGHT	Flight 2	5	0	0	0	1	0	0	0	0	1	0	0	0	0	0	3.07946	0.248288	-2.83117	Genes
309	GFCOOI_17280	GENE-CATALOG	METATRANSCRIPTOMICS	Skin (all sites)	0.0482602	3.81831	1	-0.432768	Persistent decrease	Persistent decrease	NA	NA	NA	GFCOOI_17280 GENE-CATALOG METATRANSCRIPTOMICS Forearm	6809-CEM-0322	0		Forearm	C001	November	F7	RNA	Forearm	POST-LAUNCH	POST-LAUNCH	7	0	0	0	1	0	0	0	0	1	0	0	0	0	0	3.07946	0.248288	-2.83117	Genes
310	GFCOOI_17280	GENE-CATALOG	METATRANSCRIPTOMICS	Skin (all sites)	0.0482602	3.81831	1	-0.432768	Persistent decrease	Persistent decrease	NA	NA	NA	GFCOOI_17280 GENE-CATALOG METATRANSCRIPTOMICS Forearm	6809-CEM-0346	2.51870809794563e-07		Forearm	C002	Sept Pre-Launch	F10	RNA	Forearm	PRE-LAUNCH	PRE-LAUNCH	3	0	0	0	1	0	0	0	0	1	0	0	0	0	0	3.07946	0.248288	-2.83117	Genes
311	GFCOOI_17280	GENE-CATALOG	METATRANSCRIPTOMICS	Skin (all sites)	0.0482602	3.81831	1	-0.432768	Persistent decrease	Persistent decrease	NA	NA	NA	GFCOOI_17280 GENE-CATALOG METATRANSCRIPTOMICS Forearm	6809-CEM-0369	0		Forearm	C001	2024-06-21	F1	RNA	Forearm	PRE-LAUNCH	PRE-LAUNCH	1	0	0	0	1	0	0	0	0	1	0	0	0	0	0	3.07946	0.248288	-2.83117	Genes
312	GFCOOI_17280	GENE-CATALOG	METATRANSCRIPTOMICS	Skin (all sites)	0.0482602	3.81831	1	-0.432768	Persistent decrease	Persistent decrease	NA	NA	NA	GFCOOI_17280 GENE-CATALOG METATRANSCRIPTOMICS Forearm	6809-CEM-0315	0		Forearm	C003	Flight 1	F18	RNA	Forearm	MID-FLIGHT	Flight 1	4	0	0	0	1	0	0	0	0	1	0	0	0	0	0	3.07946	0.248288	-2.83117	Genes
313	GFCOOI_17280	GENE-CATALOG	METATRANSCRIPTOMICS	Skin (all sites)	0.0482602	3.81831	1	-0.432768	Persistent decrease	Persistent decrease	NA	NA	NA	GFCOOI_17280 GENE-CATALOG METATRANSCRIPTOMICS Forearm	6809-CEM-0291	2.14523854059998e-06		Forearm	C003	2024-06-21	F15	RNA	Forearm	PRE-LAUNCH	PRE-LAUNCH	1	0	0	0	1	0	0	0	0	1	0	0	0	0	0	3.07946	0.248288	-2.83117	Genes
314	GFCOOI_17280	GENE-CATALOG	METATRANSCRIPTOMICS	Skin (all sites)	0.0482602	3.81831	1	-0.432768	Persistent decrease	Persistent decrease	NA	NA	NA	GFCOOI_17280 GENE-CATALOG METATRANSCRIPTOMICS Forearm	6809-CEM-0298	0		Forearm	C001	Flight 1	F4	RNA	Forearm	MID-FLIGHT	Flight 1	4	0	0	0	1	0	0	0	0	1	0	0	0	0	0	3.07946	0.248288	-2.83117	Genes
315	GFCOOI_17280	GENE-CATALOG	METATRANSCRIPTOMICS	Skin (all sites)	0.0482602	3.81831	1	-0.432768	Persistent decrease	Persistent decrease	NA	NA	NA	GFCOOI_17280 GENE-CATALOG METATRANSCRIPTOMICS Forearm	6809-CEM-0330	1.47126973409785e-05		Forearm	C002	2024-06-21	F8	RNA	Forearm	PRE-LAUNCH	PRE-LAUNCH	1	0	0	0	1	0	0	0	0	1	0	0	0	0	0	3.07946	0.248288	-2.83117	Genes
316	GFCOOI_17280	GENE-CATALOG	METATRANSCRIPTOMICS	Skin (all sites)	0.0482602	3.81831	1	-0.432768	Persistent decrease	Persistent decrease	NA	NA	NA	GFCOOI_17280 GENE-CATALOG METATRANSCRIPTOMICS Forearm	6809-CEM-0299	5.16037553231102e-06		Forearm	C003	2024-08-21	F16	RNA	Forearm	PRE-LAUNCH	PRE-LAUNCH	2	0	0	0	1	0	0	0	0	1	0	0	0	0	0	3.07946	0.248288	-2.83117	Genes
317	GFCOOI_17280	GENE-CATALOG	METATRANSCRIPTOMICS	Skin (all sites)	0.0482602	3.81831	1	-0.432768	Persistent decrease	Persistent decrease	NA	NA	NA	GFCOOI_17280 GENE-CATALOG METATRANSCRIPTOMICS Forearm	6809-CEM-0362	0		Forearm	C002	Flight 2	F12	RNA	Forearm	MID-FLIGHT	Flight 2	5	0	0	0	1	0	0	0	0	1	0	0	0	0	0	3.07946	0.248288	-2.83117	Genes
318	GFCOOI_17280	GENE-CATALOG	METATRANSCRIPTOMICS	Skin (all sites)	0.0482602	3.81831	1	-0.432768	Persistent decrease	Persistent decrease	NA	NA	NA	GFCOOI_17280 GENE-CATALOG METATRANSCRIPTOMICS Forearm	6809-CEM-0283	0		Forearm	C002	November	F14	RNA	Forearm	POST-LAUNCH	POST-LAUNCH	7	0	0	0	1	0	0	0	0	1	0	0	0	0	0	3.07946	0.248288	-2.83117	Genes
319	GFCOOI_17280	GENE-CATALOG	METATRANSCRIPTOMICS	Skin (all sites)	0.0482602	3.81831	1	-0.432768	Persistent decrease	Persistent decrease	NA	NA	NA	GFCOOI_17280 GENE-CATALOG METATRANSCRIPTOMICS Forearm	6809-CEM-0370	0		Forearm	C002	Sept Post-Return	F13	RNA	Forearm	POST-LAUNCH	POST-LAUNCH	6	0	0	0	1	0	0	0	0	1	0	0	0	0	0	3.07946	0.248288	-2.83117	Genes
320	GFCOOI_17280	GENE-CATALOG	METATRANSCRIPTOMICS	Skin (all sites)	0.0482602	3.81831	1	-0.432768	Persistent decrease	Persistent decrease	NA	NA	NA	GFCOOI_17280 GENE-CATALOG METATRANSCRIPTOMICS Forearm	6809-CEM-0290	4.16682813125675e-07		Forearm	C001	Sept Pre-Launch	F3	RNA	Forearm	PRE-LAUNCH	PRE-LAUNCH	3	0	0	0	1	0	0	0	0	1	0	0	0	0	0	3.07946	0.248288	-2.83117	Genes
321	GFCOOI_17280	GENE-CATALOG	METATRANSCRIPTOMICS	Skin (all sites)	0.0482602	3.81831	1	-0.432768	Persistent decrease	Persistent decrease	NA	NA	NA	GFCOOI_17280 GENE-CATALOG METATRANSCRIPTOMICS Forearm	6809-CEM-0308	0		Forearm	C001	2024-12-21	F29	RNA	Forearm	POST-LAUNCH	POST-LAUNCH	8	0	0	0	1	0	0	0	0	1	0	0	0	0	0	3.07946	0.248288	-2.83117	Genes
322	GFCOOI_17280	GENE-CATALOG	METATRANSCRIPTOMICS	Skin (all sites)	0.0482602	3.81831	1	-0.432768	Persistent decrease	Persistent decrease	NA	NA	NA	GFCOOI_17280 GENE-CATALOG METATRANSCRIPTOMICS Forearm	6809-CEM-0331	2.24543452638509e-07		Forearm	C003	Sept Post-Return	F20	RNA	Forearm	POST-LAUNCH	POST-LAUNCH	6	0	0	0	1	0	0	0	0	1	0	0	0	0	0	3.07946	0.248288	-2.83117	Genes
323	GFCOOI_17280	GENE-CATALOG	METATRANSCRIPTOMICS	Skin (all sites)	0.0482602	3.81831	1	-0.432768	Persistent decrease	Persistent decrease	NA	NA	NA	GFCOOI_17280 GENE-CATALOG METATRANSCRIPTOMICS Forearm	6809-CEM-0338	2.3228182020267e-07		Forearm	C002	2024-08-21	F9	RNA	Forearm	PRE-LAUNCH	PRE-LAUNCH	2	0	0	0	1	0	0	0	0	1	0	0	0	0	0	3.07946	0.248288	-2.83117	Genes
324	GFCOOI_17280	GENE-CATALOG	METATRANSCRIPTOMICS	Skin (all sites)	0.0482602	3.81831	1	-0.432768	Persistent decrease	Persistent decrease	NA	NA	NA	GFCOOI_17280 GENE-CATALOG METATRANSCRIPTOMICS Forearm	6809-CEM-0347	1.16057789190623e-06		Forearm	C004	2024-06-21	F22	RNA	Forearm	PRE-LAUNCH	PRE-LAUNCH	1	0	0	0	1	0	0	0	0	1	0	0	0	0	0	3.07946	0.248288	-2.83117	Genes
325	GFCOOI_17280	GENE-CATALOG	METATRANSCRIPTOMICS	Skin (all sites)	0.0482602	3.81831	1	-0.432768	Persistent decrease	Persistent decrease	NA	NA	NA	GFCOOI_17280 GENE-CATALOG METATRANSCRIPTOMICS Forearm	6809-CEM-0282	1.21581976039435e-06		Forearm	C001	2024-08-21	F2	RNA	Forearm	PRE-LAUNCH	PRE-LAUNCH	2	0	0	0	1	0	0	0	0	1	0	0	0	0	0	3.07946	0.248288	-2.83117	Genes
326	GFCOOI_17280	GENE-CATALOG	METATRANSCRIPTOMICS	Skin (all sites)	0.0482602	3.81831	1	-0.432768	Persistent decrease	Persistent decrease	NA	NA	NA	GFCOOI_17280 GENE-CATALOG METATRANSCRIPTOMICS Forearm	6809-CEM-0323	0		Forearm	C003	Flight 2	F19	RNA	Forearm	MID-FLIGHT	Flight 2	5	0	0	0	1	0	0	0	0	1	0	0	0	0	0	3.07946	0.248288	-2.83117	Genes
327	GFCOOI_17280	GENE-CATALOG	METATRANSCRIPTOMICS	Skin (all sites)	0.0482602	3.81831	1	-0.432768	Persistent decrease	Persistent decrease	NA	NA	NA	GFCOOI_17280 GENE-CATALOG METATRANSCRIPTOMICS Forearm	6809-CEM-0316	0		Forearm	C002	2024-12-21	F30	RNA	Forearm	POST-LAUNCH	POST-LAUNCH	8	0	0	0	1	0	0	0	0	1	0	0	0	0	0	3.07946	0.248288	-2.83117	Genes
328	GFCOOI_17280	GENE-CATALOG	METATRANSCRIPTOMICS	Skin (all sites)	0.0482602	3.81831	1	-0.432768	Persistent decrease	Persistent decrease	NA	NA	NA	GFCOOI_17280 GENE-CATALOG METATRANSCRIPTOMICS Forearm	6809-CEM-0355	1.06758105831598e-06		Forearm	C004	2024-08-21	F23	RNA	Forearm	PRE-LAUNCH	PRE-LAUNCH	2	0	0	0	1	0	0	0	0	1	0	0	0	0	0	3.07946	0.248288	-2.83117	Genes
329	GFCOOI_17280	GENE-CATALOG	METATRANSCRIPTOMICS	Skin (all sites)	0.0482602	3.81831	1	-0.432768	Persistent decrease	Persistent decrease	NA	NA	NA	GFCOOI_17280 GENE-CATALOG METATRANSCRIPTOMICS Forearm	6809-CEM-0307	0		Forearm	C003	Sept Pre-Launch	F17	RNA	Forearm	PRE-LAUNCH	PRE-LAUNCH	3	0	0	0	1	0	0	0	0	1	0	0	0	0	0	3.07946	0.248288	-2.83117	Genes
330	GFCOOI_17280	GENE-CATALOG	METATRANSCRIPTOMICS	Skin (all sites)	0.0482602	3.81831	1	-0.432768	Persistent decrease	Persistent decrease	NA	NA	NA	GFCOOI_17280 GENE-CATALOG METATRANSCRIPTOMICS Forearm	6809-CEM-0292	0		Forearm	C004	Sept Post-Return	F27	RNA	Forearm	POST-LAUNCH	POST-LAUNCH	6	0	0	0	1	0	0	0	0	1	0	0	0	0	0	3.07946	0.248288	-2.83117	Genes
331	GFCOOI_17280	GENE-CATALOG	METATRANSCRIPTOMICS	Skin (all sites)	0.0482602	3.81831	1	-0.432768	Persistent decrease	Persistent decrease	NA	NA	NA	GFCOOI_17280 GENE-CATALOG METATRANSCRIPTOMICS Forearm	6809-CEM-0339	0		Forearm	C003	November	F21	RNA	Forearm	POST-LAUNCH	POST-LAUNCH	7	0	0	0	1	0	0	0	0	1	0	0	0	0	0	3.07946	0.248288	-2.83117	Genes
332	GFCOOI_17280	GENE-CATALOG	METATRANSCRIPTOMICS	Skin (all sites)	0.0482602	3.81831	1	-0.432768	Persistent decrease	Persistent decrease	NA	NA	NA	GFCOOI_17280 GENE-CATALOG METATRANSCRIPTOMICS Forearm	6809-CEM-0324	2.35443081099511e-08		Forearm	C003	2024-12-21	F31	RNA	Forearm	POST-LAUNCH	POST-LAUNCH	8	0	0	0	1	0	0	0	0	1	0	0	0	0	0	3.07946	0.248288	-2.83117	Genes
333	GFCOOI_17280	GENE-CATALOG	METATRANSCRIPTOMICS	Skin (all sites)	0.0482602	3.81831	1	-0.432768	Persistent decrease	Persistent decrease	NA	NA	NA	GFCOOI_17280 GENE-CATALOG METATRANSCRIPTOMICS Forearm	6809-CEM-0284	0		Forearm	C004	Flight 2	F26	RNA	Forearm	MID-FLIGHT	Flight 2	5	0	0	0	1	0	0	0	0	1	0	0	0	0	0	3.07946	0.248288	-2.83117	Genes
334	GFCOOI_17280	GENE-CATALOG	METATRANSCRIPTOMICS	Skin (all sites)	0.0482602	3.81831	1	-0.432768	Persistent decrease	Persistent decrease	NA	NA	NA	GFCOOI_17280 GENE-CATALOG METATRANSCRIPTOMICS Forearm	6809-CEM-0332	0		Forearm	C004	2024-12-21	F32	RNA	Forearm	POST-LAUNCH	POST-LAUNCH	8	0	0	0	1	0	0	0	0	1	0	0	0	0	0	3.07946	0.248288	-2.83117	Genes
335	GFCOOI_17280	GENE-CATALOG	METATRANSCRIPTOMICS	Skin (all sites)	0.0482602	3.81831	1	-0.432768	Persistent decrease	Persistent decrease	NA	NA	NA	GFCOOI_17280 GENE-CATALOG METATRANSCRIPTOMICS Forearm	6809-CEM-0354	0		Forearm	C002	Flight 1	F11	RNA	Forearm	MID-FLIGHT	Flight 1	4	0	0	0	1	0	0	0	0	1	0	0	0	0	0	3.07946	0.248288	-2.83117	Genes
336	GFCOOI_17280	GENE-CATALOG	METATRANSCRIPTOMICS	Skin (all sites)	0.0482602	3.81831	1	-0.432768	Persistent decrease	Persistent decrease	NA	NA	NA	GFCOOI_17280 GENE-CATALOG METATRANSCRIPTOMICS Forearm	6809-CEM-0300	0		Forearm	C004	November	F28	RNA	Forearm	POST-LAUNCH	POST-LAUNCH	7	0	0	0	1	0	0	0	0	1	0	0	0	0	0	3.07946	0.248288	-2.83117	Genes
337	GFCOOI_17280	GENE-CATALOG	METATRANSCRIPTOMICS	Skin (all sites)	0.0482602	3.81831	1	-0.432768	Persistent decrease	Persistent decrease	NA	NA	NA	GFCOOI_17280 GENE-CATALOG METATRANSCRIPTOMICS Forearm	6809-CEM-0363	0		Forearm	C004	Sept Pre-Launch	F24	RNA	Forearm	PRE-LAUNCH	PRE-LAUNCH	3	0	0	0	1	0	0	0	0	1	0	0	0	0	0	3.07946	0.248288	-2.83117	Genes
338	GPJFPG_12010	GENE-CATALOG	METATRANSCRIPTOMICS	Skin (all sites)	0.00812647	3.64999	1	-0.415992	Persistent decrease	Persistent decrease	NA	NA	NA	GPJFPG_12010 GENE-CATALOG METATRANSCRIPTOMICS Forearm	6809-CEM-0314	0		Forearm	C001	Sept Post-Return	F6	RNA	Forearm	POST-LAUNCH	POST-LAUNCH	6	0	0	0	1	0	0	0	0	1	0	0	0	0	0	3.34609	-0.0807149	-3.4268	Genes
339	GPJFPG_12010	GENE-CATALOG	METATRANSCRIPTOMICS	Skin (all sites)	0.00812647	3.64999	1	-0.415992	Persistent decrease	Persistent decrease	NA	NA	NA	GPJFPG_12010 GENE-CATALOG METATRANSCRIPTOMICS Forearm	6809-CEM-0306	0		Forearm	C001	Flight 2	F5	RNA	Forearm	MID-FLIGHT	Flight 2	5	0	0	0	1	0	0	0	0	1	0	0	0	0	0	3.34609	-0.0807149	-3.4268	Genes
340	GPJFPG_12010	GENE-CATALOG	METATRANSCRIPTOMICS	Skin (all sites)	0.00812647	3.64999	1	-0.415992	Persistent decrease	Persistent decrease	NA	NA	NA	GPJFPG_12010 GENE-CATALOG METATRANSCRIPTOMICS Forearm	6809-CEM-0322	0		Forearm	C001	November	F7	RNA	Forearm	POST-LAUNCH	POST-LAUNCH	7	0	0	0	1	0	0	0	0	1	0	0	0	0	0	3.34609	-0.0807149	-3.4268	Genes
341	GPJFPG_12010	GENE-CATALOG	METATRANSCRIPTOMICS	Skin (all sites)	0.00812647	3.64999	1	-0.415992	Persistent decrease	Persistent decrease	NA	NA	NA	GPJFPG_12010 GENE-CATALOG METATRANSCRIPTOMICS Forearm	6809-CEM-0346	4.72257768364806e-07		Forearm	C002	Sept Pre-Launch	F10	RNA	Forearm	PRE-LAUNCH	PRE-LAUNCH	3	0	0	0	1	0	0	0	0	1	0	0	0	0	0	3.34609	-0.0807149	-3.4268	Genes
342	GPJFPG_12010	GENE-CATALOG	METATRANSCRIPTOMICS	Skin (all sites)	0.00812647	3.64999	1	-0.415992	Persistent decrease	Persistent decrease	NA	NA	NA	GPJFPG_12010 GENE-CATALOG METATRANSCRIPTOMICS Forearm	6809-CEM-0369	3.89669700375174e-06		Forearm	C001	2024-06-21	F1	RNA	Forearm	PRE-LAUNCH	PRE-LAUNCH	1	0	0	0	1	0	0	0	0	1	0	0	0	0	0	3.34609	-0.0807149	-3.4268	Genes
343	GPJFPG_12010	GENE-CATALOG	METATRANSCRIPTOMICS	Skin (all sites)	0.00812647	3.64999	1	-0.415992	Persistent decrease	Persistent decrease	NA	NA	NA	GPJFPG_12010 GENE-CATALOG METATRANSCRIPTOMICS Forearm	6809-CEM-0315	0		Forearm	C003	Flight 1	F18	RNA	Forearm	MID-FLIGHT	Flight 1	4	0	0	0	1	0	0	0	0	1	0	0	0	0	0	3.34609	-0.0807149	-3.4268	Genes
344	GPJFPG_12010	GENE-CATALOG	METATRANSCRIPTOMICS	Skin (all sites)	0.00812647	3.64999	1	-0.415992	Persistent decrease	Persistent decrease	NA	NA	NA	GPJFPG_12010 GENE-CATALOG METATRANSCRIPTOMICS Forearm	6809-CEM-0291	0		Forearm	C003	2024-06-21	F15	RNA	Forearm	PRE-LAUNCH	PRE-LAUNCH	1	0	0	0	1	0	0	0	0	1	0	0	0	0	0	3.34609	-0.0807149	-3.4268	Genes
345	GPJFPG_12010	GENE-CATALOG	METATRANSCRIPTOMICS	Skin (all sites)	0.00812647	3.64999	1	-0.415992	Persistent decrease	Persistent decrease	NA	NA	NA	GPJFPG_12010 GENE-CATALOG METATRANSCRIPTOMICS Forearm	6809-CEM-0298	0		Forearm	C001	Flight 1	F4	RNA	Forearm	MID-FLIGHT	Flight 1	4	0	0	0	1	0	0	0	0	1	0	0	0	0	0	3.34609	-0.0807149	-3.4268	Genes
346	GPJFPG_12010	GENE-CATALOG	METATRANSCRIPTOMICS	Skin (all sites)	0.00812647	3.64999	1	-0.415992	Persistent decrease	Persistent decrease	NA	NA	NA	GPJFPG_12010 GENE-CATALOG METATRANSCRIPTOMICS Forearm	6809-CEM-0330	1.7236632868092e-06		Forearm	C002	2024-06-21	F8	RNA	Forearm	PRE-LAUNCH	PRE-LAUNCH	1	0	0	0	1	0	0	0	0	1	0	0	0	0	0	3.34609	-0.0807149	-3.4268	Genes
347	GPJFPG_12010	GENE-CATALOG	METATRANSCRIPTOMICS	Skin (all sites)	0.00812647	3.64999	1	-0.415992	Persistent decrease	Persistent decrease	NA	NA	NA	GPJFPG_12010 GENE-CATALOG METATRANSCRIPTOMICS Forearm	6809-CEM-0299	4.22581933354603e-06		Forearm	C003	2024-08-21	F16	RNA	Forearm	PRE-LAUNCH	PRE-LAUNCH	2	0	0	0	1	0	0	0	0	1	0	0	0	0	0	3.34609	-0.0807149	-3.4268	Genes
348	GPJFPG_12010	GENE-CATALOG	METATRANSCRIPTOMICS	Skin (all sites)	0.00812647	3.64999	1	-0.415992	Persistent decrease	Persistent decrease	NA	NA	NA	GPJFPG_12010 GENE-CATALOG METATRANSCRIPTOMICS Forearm	6809-CEM-0362	0		Forearm	C002	Flight 2	F12	RNA	Forearm	MID-FLIGHT	Flight 2	5	0	0	0	1	0	0	0	0	1	0	0	0	0	0	3.34609	-0.0807149	-3.4268	Genes
349	GPJFPG_12010	GENE-CATALOG	METATRANSCRIPTOMICS	Skin (all sites)	0.00812647	3.64999	1	-0.415992	Persistent decrease	Persistent decrease	NA	NA	NA	GPJFPG_12010 GENE-CATALOG METATRANSCRIPTOMICS Forearm	6809-CEM-0283	0		Forearm	C002	November	F14	RNA	Forearm	POST-LAUNCH	POST-LAUNCH	7	0	0	0	1	0	0	0	0	1	0	0	0	0	0	3.34609	-0.0807149	-3.4268	Genes
350	GPJFPG_12010	GENE-CATALOG	METATRANSCRIPTOMICS	Skin (all sites)	0.00812647	3.64999	1	-0.415992	Persistent decrease	Persistent decrease	NA	NA	NA	GPJFPG_12010 GENE-CATALOG METATRANSCRIPTOMICS Forearm	6809-CEM-0370	0		Forearm	C002	Sept Post-Return	F13	RNA	Forearm	POST-LAUNCH	POST-LAUNCH	6	0	0	0	1	0	0	0	0	1	0	0	0	0	0	3.34609	-0.0807149	-3.4268	Genes
351	GPJFPG_12010	GENE-CATALOG	METATRANSCRIPTOMICS	Skin (all sites)	0.00812647	3.64999	1	-0.415992	Persistent decrease	Persistent decrease	NA	NA	NA	GPJFPG_12010 GENE-CATALOG METATRANSCRIPTOMICS Forearm	6809-CEM-0290	0		Forearm	C001	Sept Pre-Launch	F3	RNA	Forearm	PRE-LAUNCH	PRE-LAUNCH	3	0	0	0	1	0	0	0	0	1	0	0	0	0	0	3.34609	-0.0807149	-3.4268	Genes
352	GPJFPG_12010	GENE-CATALOG	METATRANSCRIPTOMICS	Skin (all sites)	0.00812647	3.64999	1	-0.415992	Persistent decrease	Persistent decrease	NA	NA	NA	GPJFPG_12010 GENE-CATALOG METATRANSCRIPTOMICS Forearm	6809-CEM-0308	0		Forearm	C001	2024-12-21	F29	RNA	Forearm	POST-LAUNCH	POST-LAUNCH	8	0	0	0	1	0	0	0	0	1	0	0	0	0	0	3.34609	-0.0807149	-3.4268	Genes
353	GPJFPG_12010	GENE-CATALOG	METATRANSCRIPTOMICS	Skin (all sites)	0.00812647	3.64999	1	-0.415992	Persistent decrease	Persistent decrease	NA	NA	NA	GPJFPG_12010 GENE-CATALOG METATRANSCRIPTOMICS Forearm	6809-CEM-0331	0		Forearm	C003	Sept Post-Return	F20	RNA	Forearm	POST-LAUNCH	POST-LAUNCH	6	0	0	0	1	0	0	0	0	1	0	0	0	0	0	3.34609	-0.0807149	-3.4268	Genes
354	GPJFPG_12010	GENE-CATALOG	METATRANSCRIPTOMICS	Skin (all sites)	0.00812647	3.64999	1	-0.415992	Persistent decrease	Persistent decrease	NA	NA	NA	GPJFPG_12010 GENE-CATALOG METATRANSCRIPTOMICS Forearm	6809-CEM-0338	3.3551818473719e-07		Forearm	C002	2024-08-21	F9	RNA	Forearm	PRE-LAUNCH	PRE-LAUNCH	2	0	0	0	1	0	0	0	0	1	0	0	0	0	0	3.34609	-0.0807149	-3.4268	Genes
355	GPJFPG_12010	GENE-CATALOG	METATRANSCRIPTOMICS	Skin (all sites)	0.00812647	3.64999	1	-0.415992	Persistent decrease	Persistent decrease	NA	NA	NA	GPJFPG_12010 GENE-CATALOG METATRANSCRIPTOMICS Forearm	6809-CEM-0347	0		Forearm	C004	2024-06-21	F22	RNA	Forearm	PRE-LAUNCH	PRE-LAUNCH	1	0	0	0	1	0	0	0	0	1	0	0	0	0	0	3.34609	-0.0807149	-3.4268	Genes
356	GPJFPG_12010	GENE-CATALOG	METATRANSCRIPTOMICS	Skin (all sites)	0.00812647	3.64999	1	-0.415992	Persistent decrease	Persistent decrease	NA	NA	NA	GPJFPG_12010 GENE-CATALOG METATRANSCRIPTOMICS Forearm	6809-CEM-0282	6.07909880197174e-07		Forearm	C001	2024-08-21	F2	RNA	Forearm	PRE-LAUNCH	PRE-LAUNCH	2	0	0	0	1	0	0	0	0	1	0	0	0	0	0	3.34609	-0.0807149	-3.4268	Genes
357	GPJFPG_12010	GENE-CATALOG	METATRANSCRIPTOMICS	Skin (all sites)	0.00812647	3.64999	1	-0.415992	Persistent decrease	Persistent decrease	NA	NA	NA	GPJFPG_12010 GENE-CATALOG METATRANSCRIPTOMICS Forearm	6809-CEM-0323	0		Forearm	C003	Flight 2	F19	RNA	Forearm	MID-FLIGHT	Flight 2	5	0	0	0	1	0	0	0	0	1	0	0	0	0	0	3.34609	-0.0807149	-3.4268	Genes
358	GPJFPG_12010	GENE-CATALOG	METATRANSCRIPTOMICS	Skin (all sites)	0.00812647	3.64999	1	-0.415992	Persistent decrease	Persistent decrease	NA	NA	NA	GPJFPG_12010 GENE-CATALOG METATRANSCRIPTOMICS Forearm	6809-CEM-0316	0		Forearm	C002	2024-12-21	F30	RNA	Forearm	POST-LAUNCH	POST-LAUNCH	8	0	0	0	1	0	0	0	0	1	0	0	0	0	0	3.34609	-0.0807149	-3.4268	Genes
359	GPJFPG_12010	GENE-CATALOG	METATRANSCRIPTOMICS	Skin (all sites)	0.00812647	3.64999	1	-0.415992	Persistent decrease	Persistent decrease	NA	NA	NA	GPJFPG_12010 GENE-CATALOG METATRANSCRIPTOMICS Forearm	6809-CEM-0355	0		Forearm	C004	2024-08-21	F23	RNA	Forearm	PRE-LAUNCH	PRE-LAUNCH	2	0	0	0	1	0	0	0	0	1	0	0	0	0	0	3.34609	-0.0807149	-3.4268	Genes
360	GPJFPG_12010	GENE-CATALOG	METATRANSCRIPTOMICS	Skin (all sites)	0.00812647	3.64999	1	-0.415992	Persistent decrease	Persistent decrease	NA	NA	NA	GPJFPG_12010 GENE-CATALOG METATRANSCRIPTOMICS Forearm	6809-CEM-0307	2.67231558550568e-07		Forearm	C003	Sept Pre-Launch	F17	RNA	Forearm	PRE-LAUNCH	PRE-LAUNCH	3	0	0	0	1	0	0	0	0	1	0	0	0	0	0	3.34609	-0.0807149	-3.4268	Genes
361	GPJFPG_12010	GENE-CATALOG	METATRANSCRIPTOMICS	Skin (all sites)	0.00812647	3.64999	1	-0.415992	Persistent decrease	Persistent decrease	NA	NA	NA	GPJFPG_12010 GENE-CATALOG METATRANSCRIPTOMICS Forearm	6809-CEM-0292	0		Forearm	C004	Sept Post-Return	F27	RNA	Forearm	POST-LAUNCH	POST-LAUNCH	6	0	0	0	1	0	0	0	0	1	0	0	0	0	0	3.34609	-0.0807149	-3.4268	Genes
362	GPJFPG_12010	GENE-CATALOG	METATRANSCRIPTOMICS	Skin (all sites)	0.00812647	3.64999	1	-0.415992	Persistent decrease	Persistent decrease	NA	NA	NA	GPJFPG_12010 GENE-CATALOG METATRANSCRIPTOMICS Forearm	6809-CEM-0339	0		Forearm	C003	November	F21	RNA	Forearm	POST-LAUNCH	POST-LAUNCH	7	0	0	0	1	0	0	0	0	1	0	0	0	0	0	3.34609	-0.0807149	-3.4268	Genes
363	GPJFPG_12010	GENE-CATALOG	METATRANSCRIPTOMICS	Skin (all sites)	0.00812647	3.64999	1	-0.415992	Persistent decrease	Persistent decrease	NA	NA	NA	GPJFPG_12010 GENE-CATALOG METATRANSCRIPTOMICS Forearm	6809-CEM-0324	0		Forearm	C003	2024-12-21	F31	RNA	Forearm	POST-LAUNCH	POST-LAUNCH	8	0	0	0	1	0	0	0	0	1	0	0	0	0	0	3.34609	-0.0807149	-3.4268	Genes
364	GPJFPG_12010	GENE-CATALOG	METATRANSCRIPTOMICS	Skin (all sites)	0.00812647	3.64999	1	-0.415992	Persistent decrease	Persistent decrease	NA	NA	NA	GPJFPG_12010 GENE-CATALOG METATRANSCRIPTOMICS Forearm	6809-CEM-0284	4.02793761417441e-08		Forearm	C004	Flight 2	F26	RNA	Forearm	MID-FLIGHT	Flight 2	5	0	0	0	1	0	0	0	0	1	0	0	0	0	0	3.34609	-0.0807149	-3.4268	Genes
365	GPJFPG_12010	GENE-CATALOG	METATRANSCRIPTOMICS	Skin (all sites)	0.00812647	3.64999	1	-0.415992	Persistent decrease	Persistent decrease	NA	NA	NA	GPJFPG_12010 GENE-CATALOG METATRANSCRIPTOMICS Forearm	6809-CEM-0332	0		Forearm	C004	2024-12-21	F32	RNA	Forearm	POST-LAUNCH	POST-LAUNCH	8	0	0	0	1	0	0	0	0	1	0	0	0	0	0	3.34609	-0.0807149	-3.4268	Genes
366	GPJFPG_12010	GENE-CATALOG	METATRANSCRIPTOMICS	Skin (all sites)	0.00812647	3.64999	1	-0.415992	Persistent decrease	Persistent decrease	NA	NA	NA	GPJFPG_12010 GENE-CATALOG METATRANSCRIPTOMICS Forearm	6809-CEM-0354	0		Forearm	C002	Flight 1	F11	RNA	Forearm	MID-FLIGHT	Flight 1	4	0	0	0	1	0	0	0	0	1	0	0	0	0	0	3.34609	-0.0807149	-3.4268	Genes
367	GPJFPG_12010	GENE-CATALOG	METATRANSCRIPTOMICS	Skin (all sites)	0.00812647	3.64999	1	-0.415992	Persistent decrease	Persistent decrease	NA	NA	NA	GPJFPG_12010 GENE-CATALOG METATRANSCRIPTOMICS Forearm	6809-CEM-0300	0		Forearm	C004	November	F28	RNA	Forearm	POST-LAUNCH	POST-LAUNCH	7	0	0	0	1	0	0	0	0	1	0	0	0	0	0	3.34609	-0.0807149	-3.4268	Genes
368	GPJFPG_12010	GENE-CATALOG	METATRANSCRIPTOMICS	Skin (all sites)	0.00812647	3.64999	1	-0.415992	Persistent decrease	Persistent decrease	NA	NA	NA	GPJFPG_12010 GENE-CATALOG METATRANSCRIPTOMICS Forearm	6809-CEM-0363	1.75714618173515e-07		Forearm	C004	Sept Pre-Launch	F24	RNA	Forearm	PRE-LAUNCH	PRE-LAUNCH	3	0	0	0	1	0	0	0	0	1	0	0	0	0	0	3.34609	-0.0807149	-3.4268	Genes
369	GHHDKK_112185	GENE-CATALOG	METAGENOMICS	Skin (all sites)	0.0382725	4.01374	1	-0.199226	Persistent decrease	Persistent decrease	NA	NA	NA	GHHDKK_112185 GENE-CATALOG METAGENOMICS Gluteal Crease	C3	3.91667981746314e-09	Batch5	Gluteal Crease	C001	Sept Pre-Launch	C3	DNA	Gluteal Crease	PRE-LAUNCH	PRE-LAUNCH	3	0	0	0	1	0	0	0	0	0	0	1	0	0	0	1.18277	-0.0492619	-1.23203	Genes
370	GHHDKK_112185	GENE-CATALOG	METAGENOMICS	Skin (all sites)	0.0382725	4.01374	1	-0.199226	Persistent decrease	Persistent decrease	NA	NA	NA	GHHDKK_112185 GENE-CATALOG METAGENOMICS Gluteal Crease	C16	1.11816995134908e-06	Batch6	Gluteal Crease	C003	2024-08-21	C16	DNA	Gluteal Crease	PRE-LAUNCH	PRE-LAUNCH	2	0	0	0	1	0	0	0	0	0	0	1	0	0	0	1.18277	-0.0492619	-1.23203	Genes
371	GHHDKK_112185	GENE-CATALOG	METAGENOMICS	Skin (all sites)	0.0382725	4.01374	1	-0.199226	Persistent decrease	Persistent decrease	NA	NA	NA	GHHDKK_112185 GENE-CATALOG METAGENOMICS Gluteal Crease	C17	0	Batch7	Gluteal Crease	C003	Sept Pre-Launch	C17	DNA	Gluteal Crease	PRE-LAUNCH	PRE-LAUNCH	3	0	0	0	1	0	0	0	0	0	0	1	0	0	0	1.18277	-0.0492619	-1.23203	Genes
372	GHHDKK_112185	GENE-CATALOG	METAGENOMICS	Skin (all sites)	0.0382725	4.01374	1	-0.199226	Persistent decrease	Persistent decrease	NA	NA	NA	GHHDKK_112185 GENE-CATALOG METAGENOMICS Gluteal Crease	C9	1.08170595630027e-07	Batch6	Gluteal Crease	C002	2024-08-21	C9	DNA	Gluteal Crease	PRE-LAUNCH	PRE-LAUNCH	2	0	0	0	1	0	0	0	0	0	0	1	0	0	0	1.18277	-0.0492619	-1.23203	Genes
373	GHHDKK_112185	GENE-CATALOG	METAGENOMICS	Skin (all sites)	0.0382725	4.01374	1	-0.199226	Persistent decrease	Persistent decrease	NA	NA	NA	GHHDKK_112185 GENE-CATALOG METAGENOMICS Gluteal Crease	C24	2.37852190910444e-08	Batch7	Gluteal Crease	C004	Sept Pre-Launch	C24	DNA	Gluteal Crease	PRE-LAUNCH	PRE-LAUNCH	3	0	0	0	1	0	0	0	0	0	0	1	0	0	0	1.18277	-0.0492619	-1.23203	Genes
374	GHHDKK_112185	GENE-CATALOG	METAGENOMICS	Skin (all sites)	0.0382725	4.01374	1	-0.199226	Persistent decrease	Persistent decrease	NA	NA	NA	GHHDKK_112185 GENE-CATALOG METAGENOMICS Gluteal Crease	C29	0	Batch28	Gluteal Crease	C001	2024-12-21	C29	DNA	Gluteal Crease	POST-LAUNCH	POST-LAUNCH	8	0	0	0	1	0	0	0	0	0	0	1	0	0	0	1.18277	-0.0492619	-1.23203	Genes
375	GHHDKK_112185	GENE-CATALOG	METAGENOMICS	Skin (all sites)	0.0382725	4.01374	1	-0.199226	Persistent decrease	Persistent decrease	NA	NA	NA	GHHDKK_112185 GENE-CATALOG METAGENOMICS Gluteal Crease	C22	2.85420563127769e-09	Batch7	Gluteal Crease	C004	2024-06-21	C22	DNA	Gluteal Crease	PRE-LAUNCH	PRE-LAUNCH	1	0	0	0	1	0	0	0	0	0	0	1	0	0	0	1.18277	-0.0492619	-1.23203	Genes
376	GHHDKK_112185	GENE-CATALOG	METAGENOMICS	Skin (all sites)	0.0382725	4.01374	1	-0.199226	Persistent decrease	Persistent decrease	NA	NA	NA	GHHDKK_112185 GENE-CATALOG METAGENOMICS Gluteal Crease	C4	0	Batch5	Gluteal Crease	C001	Flight 1	C4	DNA	Gluteal Crease	MID-FLIGHT	Flight 1	4	0	0	0	1	0	0	0	0	0	0	1	0	0	0	1.18277	-0.0492619	-1.23203	Genes
377	GHHDKK_112185	GENE-CATALOG	METAGENOMICS	Skin (all sites)	0.0382725	4.01374	1	-0.199226	Persistent decrease	Persistent decrease	NA	NA	NA	GHHDKK_112185 GENE-CATALOG METAGENOMICS Gluteal Crease	C20	0	Batch7	Gluteal Crease	C003	Sept Post-Return	C20	DNA	Gluteal Crease	POST-LAUNCH	POST-LAUNCH	6	0	0	0	1	0	0	0	0	0	0	1	0	0	0	1.18277	-0.0492619	-1.23203	Genes
378	GHHDKK_112185	GENE-CATALOG	METAGENOMICS	Skin (all sites)	0.0382725	4.01374	1	-0.199226	Persistent decrease	Persistent decrease	NA	NA	NA	GHHDKK_112185 GENE-CATALOG METAGENOMICS Gluteal Crease	C27	0	Batch7	Gluteal Crease	C004	Sept Post-Return	C27	DNA	Gluteal Crease	POST-LAUNCH	POST-LAUNCH	6	0	0	0	1	0	0	0	0	0	0	1	0	0	0	1.18277	-0.0492619	-1.23203	Genes
379	GHHDKK_112185	GENE-CATALOG	METAGENOMICS	Skin (all sites)	0.0382725	4.01374	1	-0.199226	Persistent decrease	Persistent decrease	NA	NA	NA	GHHDKK_112185 GENE-CATALOG METAGENOMICS Gluteal Crease	C23	4.13572708555329e-08	Batch7	Gluteal Crease	C004	2024-08-21	C23	DNA	Gluteal Crease	PRE-LAUNCH	PRE-LAUNCH	2	0	0	0	1	0	0	0	0	0	0	1	0	0	0	1.18277	-0.0492619	-1.23203	Genes
380	GHHDKK_112185	GENE-CATALOG	METAGENOMICS	Skin (all sites)	0.0382725	4.01374	1	-0.199226	Persistent decrease	Persistent decrease	NA	NA	NA	GHHDKK_112185 GENE-CATALOG METAGENOMICS Gluteal Crease	C7	0	Batch6	Gluteal Crease	C001	November	C7	DNA	Gluteal Crease	POST-LAUNCH	POST-LAUNCH	7	0	0	0	1	0	0	0	0	0	0	1	0	0	0	1.18277	-0.0492619	-1.23203	Genes
381	GHHDKK_112185	GENE-CATALOG	METAGENOMICS	Skin (all sites)	0.0382725	4.01374	1	-0.199226	Persistent decrease	Persistent decrease	NA	NA	NA	GHHDKK_112185 GENE-CATALOG METAGENOMICS Gluteal Crease	C30	0	Batch29	Gluteal Crease	C002	2024-12-21	C30	DNA	Gluteal Crease	POST-LAUNCH	POST-LAUNCH	8	0	0	0	1	0	0	0	0	0	0	1	0	0	0	1.18277	-0.0492619	-1.23203	Genes
382	GHHDKK_112185	GENE-CATALOG	METAGENOMICS	Skin (all sites)	0.0382725	4.01374	1	-0.199226	Persistent decrease	Persistent decrease	NA	NA	NA	GHHDKK_112185 GENE-CATALOG METAGENOMICS Gluteal Crease	C5	0	Batch6	Gluteal Crease	C001	Flight 2	C5	DNA	Gluteal Crease	MID-FLIGHT	Flight 2	5	0	0	0	1	0	0	0	0	0	0	1	0	0	0	1.18277	-0.0492619	-1.23203	Genes
383	GHHDKK_112185	GENE-CATALOG	METAGENOMICS	Skin (all sites)	0.0382725	4.01374	1	-0.199226	Persistent decrease	Persistent decrease	NA	NA	NA	GHHDKK_112185 GENE-CATALOG METAGENOMICS Gluteal Crease	C8	1.15788194468426e-08	Batch6	Gluteal Crease	C002	2024-06-21	C8	DNA	Gluteal Crease	PRE-LAUNCH	PRE-LAUNCH	1	0	0	0	1	0	0	0	0	0	0	1	0	0	0	1.18277	-0.0492619	-1.23203	Genes
384	GHHDKK_112185	GENE-CATALOG	METAGENOMICS	Skin (all sites)	0.0382725	4.01374	1	-0.199226	Persistent decrease	Persistent decrease	NA	NA	NA	GHHDKK_112185 GENE-CATALOG METAGENOMICS Gluteal Crease	C2	7.74476642684399e-09	Batch5	Gluteal Crease	C001	2024-08-21	C2	DNA	Gluteal Crease	PRE-LAUNCH	PRE-LAUNCH	2	0	0	0	1	0	0	0	0	0	0	1	0	0	0	1.18277	-0.0492619	-1.23203	Genes
385	GHHDKK_112185	GENE-CATALOG	METAGENOMICS	Skin (all sites)	0.0382725	4.01374	1	-0.199226	Persistent decrease	Persistent decrease	NA	NA	NA	GHHDKK_112185 GENE-CATALOG METAGENOMICS Gluteal Crease	C12	0	Batch6	Gluteal Crease	C002	Flight 2	C12	DNA	Gluteal Crease	MID-FLIGHT	Flight 2	5	0	0	0	1	0	0	0	0	0	0	1	0	0	0	1.18277	-0.0492619	-1.23203	Genes
386	GHHDKK_112185	GENE-CATALOG	METAGENOMICS	Skin (all sites)	0.0382725	4.01374	1	-0.199226	Persistent decrease	Persistent decrease	NA	NA	NA	GHHDKK_112185 GENE-CATALOG METAGENOMICS Gluteal Crease	C10	0	Batch6	Gluteal Crease	C002	Sept Pre-Launch	C10	DNA	Gluteal Crease	PRE-LAUNCH	PRE-LAUNCH	3	0	0	0	1	0	0	0	0	0	0	1	0	0	0	1.18277	-0.0492619	-1.23203	Genes
387	GHHDKK_112185	GENE-CATALOG	METAGENOMICS	Skin (all sites)	0.0382725	4.01374	1	-0.199226	Persistent decrease	Persistent decrease	NA	NA	NA	GHHDKK_112185 GENE-CATALOG METAGENOMICS Gluteal Crease	C31	0	Batch30	Gluteal Crease	C003	2024-12-21	C31	DNA	Gluteal Crease	POST-LAUNCH	POST-LAUNCH	8	0	0	0	1	0	0	0	0	0	0	1	0	0	0	1.18277	-0.0492619	-1.23203	Genes
388	GHHDKK_112185	GENE-CATALOG	METAGENOMICS	Skin (all sites)	0.0382725	4.01374	1	-0.199226	Persistent decrease	Persistent decrease	NA	NA	NA	GHHDKK_112185 GENE-CATALOG METAGENOMICS Gluteal Crease	C14	0	Batch6	Gluteal Crease	C002	November	C14	DNA	Gluteal Crease	POST-LAUNCH	POST-LAUNCH	7	0	0	0	1	0	0	0	0	0	0	1	0	0	0	1.18277	-0.0492619	-1.23203	Genes
389	GHHDKK_112185	GENE-CATALOG	METAGENOMICS	Skin (all sites)	0.0382725	4.01374	1	-0.199226	Persistent decrease	Persistent decrease	NA	NA	NA	GHHDKK_112185 GENE-CATALOG METAGENOMICS Gluteal Crease	C21	0	Batch7	Gluteal Crease	C003	November	C21	DNA	Gluteal Crease	POST-LAUNCH	POST-LAUNCH	7	0	0	0	1	0	0	0	0	0	0	1	0	0	0	1.18277	-0.0492619	-1.23203	Genes
390	GHHDKK_112185	GENE-CATALOG	METAGENOMICS	Skin (all sites)	0.0382725	4.01374	1	-0.199226	Persistent decrease	Persistent decrease	NA	NA	NA	GHHDKK_112185 GENE-CATALOG METAGENOMICS Gluteal Crease	C32	0	Batch31	Gluteal Crease	C004	2024-12-21	C32	DNA	Gluteal Crease	POST-LAUNCH	POST-LAUNCH	8	0	0	0	1	0	0	0	0	0	0	1	0	0	0	1.18277	-0.0492619	-1.23203	Genes
391	GHHDKK_112185	GENE-CATALOG	METAGENOMICS	Skin (all sites)	0.0382725	4.01374	1	-0.199226	Persistent decrease	Persistent decrease	NA	NA	NA	GHHDKK_112185 GENE-CATALOG METAGENOMICS Gluteal Crease	C19	0	Batch7	Gluteal Crease	C003	Flight 2	C19	DNA	Gluteal Crease	MID-FLIGHT	Flight 2	5	0	0	0	1	0	0	0	0	0	0	1	0	0	0	1.18277	-0.0492619	-1.23203	Genes
392	GHHDKK_112185	GENE-CATALOG	METAGENOMICS	Skin (all sites)	0.0382725	4.01374	1	-0.199226	Persistent decrease	Persistent decrease	NA	NA	NA	GHHDKK_112185 GENE-CATALOG METAGENOMICS Gluteal Crease	C15	1.66298921239223e-07	Batch6	Gluteal Crease	C003	2024-06-21	C15	DNA	Gluteal Crease	PRE-LAUNCH	PRE-LAUNCH	1	0	0	0	1	0	0	0	0	0	0	1	0	0	0	1.18277	-0.0492619	-1.23203	Genes
393	GHHDKK_112185	GENE-CATALOG	METAGENOMICS	Skin (all sites)	0.0382725	4.01374	1	-0.199226	Persistent decrease	Persistent decrease	NA	NA	NA	GHHDKK_112185 GENE-CATALOG METAGENOMICS Gluteal Crease	C6	0	Batch6	Gluteal Crease	C001	Sept Post-Return	C6	DNA	Gluteal Crease	POST-LAUNCH	POST-LAUNCH	6	0	0	0	1	0	0	0	0	0	0	1	0	0	0	1.18277	-0.0492619	-1.23203	Genes
394	GHHDKK_112185	GENE-CATALOG	METAGENOMICS	Skin (all sites)	0.0382725	4.01374	1	-0.199226	Persistent decrease	Persistent decrease	NA	NA	NA	GHHDKK_112185 GENE-CATALOG METAGENOMICS Gluteal Crease	C26	0	Batch7	Gluteal Crease	C004	Flight 2	C26	DNA	Gluteal Crease	MID-FLIGHT	Flight 2	5	0	0	0	1	0	0	0	0	0	0	1	0	0	0	1.18277	-0.0492619	-1.23203	Genes
395	GHHDKK_112185	GENE-CATALOG	METAGENOMICS	Skin (all sites)	0.0382725	4.01374	1	-0.199226	Persistent decrease	Persistent decrease	NA	NA	NA	GHHDKK_112185 GENE-CATALOG METAGENOMICS Gluteal Crease	C13	0	Batch6	Gluteal Crease	C002	Sept Post-Return	C13	DNA	Gluteal Crease	POST-LAUNCH	POST-LAUNCH	6	0	0	0	1	0	0	0	0	0	0	1	0	0	0	1.18277	-0.0492619	-1.23203	Genes
396	GHHDKK_112185	GENE-CATALOG	METAGENOMICS	Skin (all sites)	0.0382725	4.01374	1	-0.199226	Persistent decrease	Persistent decrease	NA	NA	NA	GHHDKK_112185 GENE-CATALOG METAGENOMICS Gluteal Crease	C28	0	Batch7	Gluteal Crease	C004	November	C28	DNA	Gluteal Crease	POST-LAUNCH	POST-LAUNCH	7	0	0	0	1	0	0	0	0	0	0	1	0	0	0	1.18277	-0.0492619	-1.23203	Genes
397	GHHDKK_112185	GENE-CATALOG	METAGENOMICS	Skin (all sites)	0.0382725	4.01374	1	-0.199226	Persistent decrease	Persistent decrease	NA	NA	NA	GHHDKK_112185 GENE-CATALOG METAGENOMICS Gluteal Crease	C25	2.43147641533527e-08	Batch7	Gluteal Crease	C004	Flight 1	C25	DNA	Gluteal Crease	MID-FLIGHT	Flight 1	4	0	0	0	1	0	0	0	0	0	0	1	0	0	0	1.18277	-0.0492619	-1.23203	Genes
398	GHHDKK_112185	GENE-CATALOG	METAGENOMICS	Skin (all sites)	0.0382725	4.01374	1	-0.199226	Persistent decrease	Persistent decrease	NA	NA	NA	GHHDKK_112185 GENE-CATALOG METAGENOMICS Gluteal Crease	C11	0	Batch6	Gluteal Crease	C002	Flight 1	C11	DNA	Gluteal Crease	MID-FLIGHT	Flight 1	4	0	0	0	1	0	0	0	0	0	0	1	0	0	0	1.18277	-0.0492619	-1.23203	Genes
399	HDBKPH_323805	GENE-CATALOG	METAGENOMICS	Skin (all sites)	0.00622524	3.17086	1	-1.51e-13	Persistent decrease	Persistent decrease	NA	NA	NA	HDBKPH_323805 GENE-CATALOG METAGENOMICS Gluteal Crease	C3	2.61111987830876e-09	Batch5	Gluteal Crease	C001	Sept Pre-Launch	C3	DNA	Gluteal Crease	PRE-LAUNCH	PRE-LAUNCH	3	0	0	0	1	0	0	0	0	0	0	1	0	0	0	0.561865	0	-0.561865	Genes
400	HDBKPH_323805	GENE-CATALOG	METAGENOMICS	Skin (all sites)	0.00622524	3.17086	1	-1.51e-13	Persistent decrease	Persistent decrease	NA	NA	NA	HDBKPH_323805 GENE-CATALOG METAGENOMICS Gluteal Crease	C16	3.27269254053389e-08	Batch6	Gluteal Crease	C003	2024-08-21	C16	DNA	Gluteal Crease	PRE-LAUNCH	PRE-LAUNCH	2	0	0	0	1	0	0	0	0	0	0	1	0	0	0	0.561865	0	-0.561865	Genes
401	HDBKPH_323805	GENE-CATALOG	METAGENOMICS	Skin (all sites)	0.00622524	3.17086	1	-1.51e-13	Persistent decrease	Persistent decrease	NA	NA	NA	HDBKPH_323805 GENE-CATALOG METAGENOMICS Gluteal Crease	C17	0	Batch7	Gluteal Crease	C003	Sept Pre-Launch	C17	DNA	Gluteal Crease	PRE-LAUNCH	PRE-LAUNCH	3	0	0	0	1	0	0	0	0	0	0	1	0	0	0	0.561865	0	-0.561865	Genes
402	HDBKPH_323805	GENE-CATALOG	METAGENOMICS	Skin (all sites)	0.00622524	3.17086	1	-1.51e-13	Persistent decrease	Persistent decrease	NA	NA	NA	HDBKPH_323805 GENE-CATALOG METAGENOMICS Gluteal Crease	C9	2.34369623865058e-07	Batch6	Gluteal Crease	C002	2024-08-21	C9	DNA	Gluteal Crease	PRE-LAUNCH	PRE-LAUNCH	2	0	0	0	1	0	0	0	0	0	0	1	0	0	0	0.561865	0	-0.561865	Genes
403	HDBKPH_323805	GENE-CATALOG	METAGENOMICS	Skin (all sites)	0.00622524	3.17086	1	-1.51e-13	Persistent decrease	Persistent decrease	NA	NA	NA	HDBKPH_323805 GENE-CATALOG METAGENOMICS Gluteal Crease	C24	1.26854501818903e-07	Batch7	Gluteal Crease	C004	Sept Pre-Launch	C24	DNA	Gluteal Crease	PRE-LAUNCH	PRE-LAUNCH	3	0	0	0	1	0	0	0	0	0	0	1	0	0	0	0.561865	0	-0.561865	Genes
404	HDBKPH_323805	GENE-CATALOG	METAGENOMICS	Skin (all sites)	0.00622524	3.17086	1	-1.51e-13	Persistent decrease	Persistent decrease	NA	NA	NA	HDBKPH_323805 GENE-CATALOG METAGENOMICS Gluteal Crease	C29	0	Batch28	Gluteal Crease	C001	2024-12-21	C29	DNA	Gluteal Crease	POST-LAUNCH	POST-LAUNCH	8	0	0	0	1	0	0	0	0	0	0	1	0	0	0	0.561865	0	-0.561865	Genes
405	HDBKPH_323805	GENE-CATALOG	METAGENOMICS	Skin (all sites)	0.00622524	3.17086	1	-1.51e-13	Persistent decrease	Persistent decrease	NA	NA	NA	HDBKPH_323805 GENE-CATALOG METAGENOMICS Gluteal Crease	C22	6.34267918061708e-10	Batch7	Gluteal Crease	C004	2024-06-21	C22	DNA	Gluteal Crease	PRE-LAUNCH	PRE-LAUNCH	1	0	0	0	1	0	0	0	0	0	0	1	0	0	0	0.561865	0	-0.561865	Genes
406	HDBKPH_323805	GENE-CATALOG	METAGENOMICS	Skin (all sites)	0.00622524	3.17086	1	-1.51e-13	Persistent decrease	Persistent decrease	NA	NA	NA	HDBKPH_323805 GENE-CATALOG METAGENOMICS Gluteal Crease	C4	0	Batch5	Gluteal Crease	C001	Flight 1	C4	DNA	Gluteal Crease	MID-FLIGHT	Flight 1	4	0	0	0	1	0	0	0	0	0	0	1	0	0	0	0.561865	0	-0.561865	Genes
407	HDBKPH_323805	GENE-CATALOG	METAGENOMICS	Skin (all sites)	0.00622524	3.17086	1	-1.51e-13	Persistent decrease	Persistent decrease	NA	NA	NA	HDBKPH_323805 GENE-CATALOG METAGENOMICS Gluteal Crease	C20	0	Batch7	Gluteal Crease	C003	Sept Post-Return	C20	DNA	Gluteal Crease	POST-LAUNCH	POST-LAUNCH	6	0	0	0	1	0	0	0	0	0	0	1	0	0	0	0.561865	0	-0.561865	Genes
408	HDBKPH_323805	GENE-CATALOG	METAGENOMICS	Skin (all sites)	0.00622524	3.17086	1	-1.51e-13	Persistent decrease	Persistent decrease	NA	NA	NA	HDBKPH_323805 GENE-CATALOG METAGENOMICS Gluteal Crease	C27	0	Batch7	Gluteal Crease	C004	Sept Post-Return	C27	DNA	Gluteal Crease	POST-LAUNCH	POST-LAUNCH	6	0	0	0	1	0	0	0	0	0	0	1	0	0	0	0.561865	0	-0.561865	Genes
409	HDBKPH_323805	GENE-CATALOG	METAGENOMICS	Skin (all sites)	0.00622524	3.17086	1	-1.51e-13	Persistent decrease	Persistent decrease	NA	NA	NA	HDBKPH_323805 GENE-CATALOG METAGENOMICS Gluteal Crease	C23	0	Batch7	Gluteal Crease	C004	2024-08-21	C23	DNA	Gluteal Crease	PRE-LAUNCH	PRE-LAUNCH	2	0	0	0	1	0	0	0	0	0	0	1	0	0	0	0.561865	0	-0.561865	Genes
410	HDBKPH_323805	GENE-CATALOG	METAGENOMICS	Skin (all sites)	0.00622524	3.17086	1	-1.51e-13	Persistent decrease	Persistent decrease	NA	NA	NA	HDBKPH_323805 GENE-CATALOG METAGENOMICS Gluteal Crease	C7	0	Batch6	Gluteal Crease	C001	November	C7	DNA	Gluteal Crease	POST-LAUNCH	POST-LAUNCH	7	0	0	0	1	0	0	0	0	0	0	1	0	0	0	0.561865	0	-0.561865	Genes
411	HDBKPH_323805	GENE-CATALOG	METAGENOMICS	Skin (all sites)	0.00622524	3.17086	1	-1.51e-13	Persistent decrease	Persistent decrease	NA	NA	NA	HDBKPH_323805 GENE-CATALOG METAGENOMICS Gluteal Crease	C30	0	Batch29	Gluteal Crease	C002	2024-12-21	C30	DNA	Gluteal Crease	POST-LAUNCH	POST-LAUNCH	8	0	0	0	1	0	0	0	0	0	0	1	0	0	0	0.561865	0	-0.561865	Genes
412	HDBKPH_323805	GENE-CATALOG	METAGENOMICS	Skin (all sites)	0.00622524	3.17086	1	-1.51e-13	Persistent decrease	Persistent decrease	NA	NA	NA	HDBKPH_323805 GENE-CATALOG METAGENOMICS Gluteal Crease	C5	0	Batch6	Gluteal Crease	C001	Flight 2	C5	DNA	Gluteal Crease	MID-FLIGHT	Flight 2	5	0	0	0	1	0	0	0	0	0	0	1	0	0	0	0.561865	0	-0.561865	Genes
413	HDBKPH_323805	GENE-CATALOG	METAGENOMICS	Skin (all sites)	0.00622524	3.17086	1	-1.51e-13	Persistent decrease	Persistent decrease	NA	NA	NA	HDBKPH_323805 GENE-CATALOG METAGENOMICS Gluteal Crease	C8	5.78940972342131e-09	Batch6	Gluteal Crease	C002	2024-06-21	C8	DNA	Gluteal Crease	PRE-LAUNCH	PRE-LAUNCH	1	0	0	0	1	0	0	0	0	0	0	1	0	0	0	0.561865	0	-0.561865	Genes
414	HDBKPH_323805	GENE-CATALOG	METAGENOMICS	Skin (all sites)	0.00622524	3.17086	1	-1.51e-13	Persistent decrease	Persistent decrease	NA	NA	NA	HDBKPH_323805 GENE-CATALOG METAGENOMICS Gluteal Crease	C2	3.09790657073759e-09	Batch5	Gluteal Crease	C001	2024-08-21	C2	DNA	Gluteal Crease	PRE-LAUNCH	PRE-LAUNCH	2	0	0	0	1	0	0	0	0	0	0	1	0	0	0	0.561865	0	-0.561865	Genes
415	HDBKPH_323805	GENE-CATALOG	METAGENOMICS	Skin (all sites)	0.00622524	3.17086	1	-1.51e-13	Persistent decrease	Persistent decrease	NA	NA	NA	HDBKPH_323805 GENE-CATALOG METAGENOMICS Gluteal Crease	C12	0	Batch6	Gluteal Crease	C002	Flight 2	C12	DNA	Gluteal Crease	MID-FLIGHT	Flight 2	5	0	0	0	1	0	0	0	0	0	0	1	0	0	0	0.561865	0	-0.561865	Genes
416	HDBKPH_323805	GENE-CATALOG	METAGENOMICS	Skin (all sites)	0.00622524	3.17086	1	-1.51e-13	Persistent decrease	Persistent decrease	NA	NA	NA	HDBKPH_323805 GENE-CATALOG METAGENOMICS Gluteal Crease	C10	6.84406055272308e-09	Batch6	Gluteal Crease	C002	Sept Pre-Launch	C10	DNA	Gluteal Crease	PRE-LAUNCH	PRE-LAUNCH	3	0	0	0	1	0	0	0	0	0	0	1	0	0	0	0.561865	0	-0.561865	Genes
417	HDBKPH_323805	GENE-CATALOG	METAGENOMICS	Skin (all sites)	0.00622524	3.17086	1	-1.51e-13	Persistent decrease	Persistent decrease	NA	NA	NA	HDBKPH_323805 GENE-CATALOG METAGENOMICS Gluteal Crease	C31	0	Batch30	Gluteal Crease	C003	2024-12-21	C31	DNA	Gluteal Crease	POST-LAUNCH	POST-LAUNCH	8	0	0	0	1	0	0	0	0	0	0	1	0	0	0	0.561865	0	-0.561865	Genes
418	HDBKPH_323805	GENE-CATALOG	METAGENOMICS	Skin (all sites)	0.00622524	3.17086	1	-1.51e-13	Persistent decrease	Persistent decrease	NA	NA	NA	HDBKPH_323805 GENE-CATALOG METAGENOMICS Gluteal Crease	C14	0	Batch6	Gluteal Crease	C002	November	C14	DNA	Gluteal Crease	POST-LAUNCH	POST-LAUNCH	7	0	0	0	1	0	0	0	0	0	0	1	0	0	0	0.561865	0	-0.561865	Genes
419	HDBKPH_323805	GENE-CATALOG	METAGENOMICS	Skin (all sites)	0.00622524	3.17086	1	-1.51e-13	Persistent decrease	Persistent decrease	NA	NA	NA	HDBKPH_323805 GENE-CATALOG METAGENOMICS Gluteal Crease	C21	0	Batch7	Gluteal Crease	C003	November	C21	DNA	Gluteal Crease	POST-LAUNCH	POST-LAUNCH	7	0	0	0	1	0	0	0	0	0	0	1	0	0	0	0.561865	0	-0.561865	Genes
420	HDBKPH_323805	GENE-CATALOG	METAGENOMICS	Skin (all sites)	0.00622524	3.17086	1	-1.51e-13	Persistent decrease	Persistent decrease	NA	NA	NA	HDBKPH_323805 GENE-CATALOG METAGENOMICS Gluteal Crease	C32	0	Batch31	Gluteal Crease	C004	2024-12-21	C32	DNA	Gluteal Crease	POST-LAUNCH	POST-LAUNCH	8	0	0	0	1	0	0	0	0	0	0	1	0	0	0	0.561865	0	-0.561865	Genes
421	HDBKPH_323805	GENE-CATALOG	METAGENOMICS	Skin (all sites)	0.00622524	3.17086	1	-1.51e-13	Persistent decrease	Persistent decrease	NA	NA	NA	HDBKPH_323805 GENE-CATALOG METAGENOMICS Gluteal Crease	C19	0	Batch7	Gluteal Crease	C003	Flight 2	C19	DNA	Gluteal Crease	MID-FLIGHT	Flight 2	5	0	0	0	1	0	0	0	0	0	0	1	0	0	0	0.561865	0	-0.561865	Genes
422	HDBKPH_323805	GENE-CATALOG	METAGENOMICS	Skin (all sites)	0.00622524	3.17086	1	-1.51e-13	Persistent decrease	Persistent decrease	NA	NA	NA	HDBKPH_323805 GENE-CATALOG METAGENOMICS Gluteal Crease	C15	1.10865947492816e-07	Batch6	Gluteal Crease	C003	2024-06-21	C15	DNA	Gluteal Crease	PRE-LAUNCH	PRE-LAUNCH	1	0	0	0	1	0	0	0	0	0	0	1	0	0	0	0.561865	0	-0.561865	Genes
423	HDBKPH_323805	GENE-CATALOG	METAGENOMICS	Skin (all sites)	0.00622524	3.17086	1	-1.51e-13	Persistent decrease	Persistent decrease	NA	NA	NA	HDBKPH_323805 GENE-CATALOG METAGENOMICS Gluteal Crease	C6	0	Batch6	Gluteal Crease	C001	Sept Post-Return	C6	DNA	Gluteal Crease	POST-LAUNCH	POST-LAUNCH	6	0	0	0	1	0	0	0	0	0	0	1	0	0	0	0.561865	0	-0.561865	Genes
424	HDBKPH_323805	GENE-CATALOG	METAGENOMICS	Skin (all sites)	0.00622524	3.17086	1	-1.51e-13	Persistent decrease	Persistent decrease	NA	NA	NA	HDBKPH_323805 GENE-CATALOG METAGENOMICS Gluteal Crease	C26	0	Batch7	Gluteal Crease	C004	Flight 2	C26	DNA	Gluteal Crease	MID-FLIGHT	Flight 2	5	0	0	0	1	0	0	0	0	0	0	1	0	0	0	0.561865	0	-0.561865	Genes
425	HDBKPH_323805	GENE-CATALOG	METAGENOMICS	Skin (all sites)	0.00622524	3.17086	1	-1.51e-13	Persistent decrease	Persistent decrease	NA	NA	NA	HDBKPH_323805 GENE-CATALOG METAGENOMICS Gluteal Crease	C13	0	Batch6	Gluteal Crease	C002	Sept Post-Return	C13	DNA	Gluteal Crease	POST-LAUNCH	POST-LAUNCH	6	0	0	0	1	0	0	0	0	0	0	1	0	0	0	0.561865	0	-0.561865	Genes
426	HDBKPH_323805	GENE-CATALOG	METAGENOMICS	Skin (all sites)	0.00622524	3.17086	1	-1.51e-13	Persistent decrease	Persistent decrease	NA	NA	NA	HDBKPH_323805 GENE-CATALOG METAGENOMICS Gluteal Crease	C28	0	Batch7	Gluteal Crease	C004	November	C28	DNA	Gluteal Crease	POST-LAUNCH	POST-LAUNCH	7	0	0	0	1	0	0	0	0	0	0	1	0	0	0	0.561865	0	-0.561865	Genes
427	HDBKPH_323805	GENE-CATALOG	METAGENOMICS	Skin (all sites)	0.00622524	3.17086	1	-1.51e-13	Persistent decrease	Persistent decrease	NA	NA	NA	HDBKPH_323805 GENE-CATALOG METAGENOMICS Gluteal Crease	C25	0	Batch7	Gluteal Crease	C004	Flight 1	C25	DNA	Gluteal Crease	MID-FLIGHT	Flight 1	4	0	0	0	1	0	0	0	0	0	0	1	0	0	0	0.561865	0	-0.561865	Genes
428	HDBKPH_323805	GENE-CATALOG	METAGENOMICS	Skin (all sites)	0.00622524	3.17086	1	-1.51e-13	Persistent decrease	Persistent decrease	NA	NA	NA	HDBKPH_323805 GENE-CATALOG METAGENOMICS Gluteal Crease	C11	0	Batch6	Gluteal Crease	C002	Flight 1	C11	DNA	Gluteal Crease	MID-FLIGHT	Flight 1	4	0	0	0	1	0	0	0	0	0	0	1	0	0	0	0.561865	0	-0.561865	Genes
429	BDAALI_133305	GENE-CATALOG	METATRANSCRIPTOMICS	Skin (all sites)	0.00398641	3.11044	1	-0.382062	Persistent decrease	Persistent decrease	NA	NA	NA	BDAALI_133305 GENE-CATALOG METATRANSCRIPTOMICS Gluteal Crease	6809-CEM-0098	1.58947664732962e-07		Gluteal Crease	C001	2024-08-21	C2	RNA	Gluteal Crease	PRE-LAUNCH	PRE-LAUNCH	2	0	0	0	1	0	0	0	0	0	0	1	0	0	0	2.52316	0.222118	-2.30105	Genes
430	BDAALI_133305	GENE-CATALOG	METATRANSCRIPTOMICS	Skin (all sites)	0.00398641	3.11044	1	-0.382062	Persistent decrease	Persistent decrease	NA	NA	NA	BDAALI_133305 GENE-CATALOG METATRANSCRIPTOMICS Gluteal Crease	6809-CEM-0106	7.54932396105902e-08		Gluteal Crease	C001	Sept Pre-Launch	C3	RNA	Gluteal Crease	PRE-LAUNCH	PRE-LAUNCH	3	0	0	0	1	0	0	0	0	0	0	1	0	0	0	2.52316	0.222118	-2.30105	Genes
431	BDAALI_133305	GENE-CATALOG	METATRANSCRIPTOMICS	Skin (all sites)	0.00398641	3.11044	1	-0.382062	Persistent decrease	Persistent decrease	NA	NA	NA	BDAALI_133305 GENE-CATALOG METATRANSCRIPTOMICS Gluteal Crease	6809-CEM-0116	0		Gluteal Crease	C001	2024-12-21	C29	RNA	Gluteal Crease	POST-LAUNCH	POST-LAUNCH	8	0	0	0	1	0	0	0	0	0	0	1	0	0	0	2.52316	0.222118	-2.30105	Genes
432	BDAALI_133305	GENE-CATALOG	METATRANSCRIPTOMICS	Skin (all sites)	0.00398641	3.11044	1	-0.382062	Persistent decrease	Persistent decrease	NA	NA	NA	BDAALI_133305 GENE-CATALOG METATRANSCRIPTOMICS Gluteal Crease	6809-CEM-0130	0		Gluteal Crease	C001	Sept Post-Return	C6	RNA	Gluteal Crease	POST-LAUNCH	POST-LAUNCH	6	0	0	0	1	0	0	0	0	0	0	1	0	0	0	2.52316	0.222118	-2.30105	Genes
433	BDAALI_133305	GENE-CATALOG	METATRANSCRIPTOMICS	Skin (all sites)	0.00398641	3.11044	1	-0.382062	Persistent decrease	Persistent decrease	NA	NA	NA	BDAALI_133305 GENE-CATALOG METATRANSCRIPTOMICS Gluteal Crease	6809-CEM-0146	0		Gluteal Crease	C002	2024-06-21	C8	RNA	Gluteal Crease	PRE-LAUNCH	PRE-LAUNCH	1	0	0	0	1	0	0	0	0	0	0	1	0	0	0	2.52316	0.222118	-2.30105	Genes
434	BDAALI_133305	GENE-CATALOG	METATRANSCRIPTOMICS	Skin (all sites)	0.00398641	3.11044	1	-0.382062	Persistent decrease	Persistent decrease	NA	NA	NA	BDAALI_133305 GENE-CATALOG METATRANSCRIPTOMICS Gluteal Crease	6809-CEM-0108	0		Gluteal Crease	C004	November	C28	RNA	Gluteal Crease	POST-LAUNCH	POST-LAUNCH	7	0	0	0	1	0	0	0	0	0	0	1	0	0	0	2.52316	0.222118	-2.30105	Genes
435	BDAALI_133305	GENE-CATALOG	METATRANSCRIPTOMICS	Skin (all sites)	0.00398641	3.11044	1	-0.382062	Persistent decrease	Persistent decrease	NA	NA	NA	BDAALI_133305 GENE-CATALOG METATRANSCRIPTOMICS Gluteal Crease	6809-CEM-0100	0		Gluteal Crease	C004	Sept Post-Return	C27	RNA	Gluteal Crease	POST-LAUNCH	POST-LAUNCH	6	0	0	0	1	0	0	0	0	0	0	1	0	0	0	2.52316	0.222118	-2.30105	Genes
436	BDAALI_133305	GENE-CATALOG	METATRANSCRIPTOMICS	Skin (all sites)	0.00398641	3.11044	1	-0.382062	Persistent decrease	Persistent decrease	NA	NA	NA	BDAALI_133305 GENE-CATALOG METATRANSCRIPTOMICS Gluteal Crease	6809-CEM-0099	0		Gluteal Crease	C002	November	C14	RNA	Gluteal Crease	POST-LAUNCH	POST-LAUNCH	7	0	0	0	1	0	0	0	0	0	0	1	0	0	0	2.52316	0.222118	-2.30105	Genes
437	BDAALI_133305	GENE-CATALOG	METATRANSCRIPTOMICS	Skin (all sites)	0.00398641	3.11044	1	-0.382062	Persistent decrease	Persistent decrease	NA	NA	NA	BDAALI_133305 GENE-CATALOG METATRANSCRIPTOMICS Gluteal Crease	6809-CEM-0155	0		Gluteal Crease	C004	2024-06-21	C22	RNA	Gluteal Crease	PRE-LAUNCH	PRE-LAUNCH	1	0	0	0	1	0	0	0	0	0	0	1	0	0	0	2.52316	0.222118	-2.30105	Genes
438	BDAALI_133305	GENE-CATALOG	METATRANSCRIPTOMICS	Skin (all sites)	0.00398641	3.11044	1	-0.382062	Persistent decrease	Persistent decrease	NA	NA	NA	BDAALI_133305 GENE-CATALOG METATRANSCRIPTOMICS Gluteal Crease	6809-CEM-0091	0		Gluteal Crease	C002	Sept Post-Return	C13	RNA	Gluteal Crease	POST-LAUNCH	POST-LAUNCH	6	0	0	0	1	0	0	0	0	0	0	1	0	0	0	2.52316	0.222118	-2.30105	Genes
439	BDAALI_133305	GENE-CATALOG	METATRANSCRIPTOMICS	Skin (all sites)	0.00398641	3.11044	1	-0.382062	Persistent decrease	Persistent decrease	NA	NA	NA	BDAALI_133305 GENE-CATALOG METATRANSCRIPTOMICS Gluteal Crease	6809-CEM-0178	2.8168843484469e-08		Gluteal Crease	C002	Flight 2	C12	RNA	Gluteal Crease	MID-FLIGHT	Flight 2	5	0	0	0	1	0	0	0	0	0	0	1	0	0	0	2.52316	0.222118	-2.30105	Genes
440	BDAALI_133305	GENE-CATALOG	METATRANSCRIPTOMICS	Skin (all sites)	0.00398641	3.11044	1	-0.382062	Persistent decrease	Persistent decrease	NA	NA	NA	BDAALI_133305 GENE-CATALOG METATRANSCRIPTOMICS Gluteal Crease	6809-CEM-0139	0		Gluteal Crease	C003	Sept Post-Return	C20	RNA	Gluteal Crease	POST-LAUNCH	POST-LAUNCH	6	0	0	0	1	0	0	0	0	0	0	1	0	0	0	2.52316	0.222118	-2.30105	Genes
441	BDAALI_133305	GENE-CATALOG	METATRANSCRIPTOMICS	Skin (all sites)	0.00398641	3.11044	1	-0.382062	Persistent decrease	Persistent decrease	NA	NA	NA	BDAALI_133305 GENE-CATALOG METATRANSCRIPTOMICS Gluteal Crease	6809-CEM-0123	0		Gluteal Crease	C003	Sept Pre-Launch	C17	RNA	Gluteal Crease	PRE-LAUNCH	PRE-LAUNCH	3	0	0	0	1	0	0	0	0	0	0	1	0	0	0	2.52316	0.222118	-2.30105	Genes
442	BDAALI_133305	GENE-CATALOG	METATRANSCRIPTOMICS	Skin (all sites)	0.00398641	3.11044	1	-0.382062	Persistent decrease	Persistent decrease	NA	NA	NA	BDAALI_133305 GENE-CATALOG METATRANSCRIPTOMICS Gluteal Crease	6809-CEM-0147	0		Gluteal Crease	C003	November	C21	RNA	Gluteal Crease	POST-LAUNCH	POST-LAUNCH	7	0	0	0	1	0	0	0	0	0	0	1	0	0	0	2.52316	0.222118	-2.30105	Genes
443	BDAALI_133305	GENE-CATALOG	METATRANSCRIPTOMICS	Skin (all sites)	0.00398641	3.11044	1	-0.382062	Persistent decrease	Persistent decrease	NA	NA	NA	BDAALI_133305 GENE-CATALOG METATRANSCRIPTOMICS Gluteal Crease	6809-CEM-0171	1.10528171958566e-06		Gluteal Crease	C004	Sept Pre-Launch	C24	RNA	Gluteal Crease	PRE-LAUNCH	PRE-LAUNCH	3	0	0	0	1	0	0	0	0	0	0	1	0	0	0	2.52316	0.222118	-2.30105	Genes
444	BDAALI_133305	GENE-CATALOG	METATRANSCRIPTOMICS	Skin (all sites)	0.00398641	3.11044	1	-0.382062	Persistent decrease	Persistent decrease	NA	NA	NA	BDAALI_133305 GENE-CATALOG METATRANSCRIPTOMICS Gluteal Crease	6809-CEM-0115	1.4238963294117e-07		Gluteal Crease	C003	2024-08-21	C16	RNA	Gluteal Crease	PRE-LAUNCH	PRE-LAUNCH	2	0	0	0	1	0	0	0	0	0	0	1	0	0	0	2.52316	0.222118	-2.30105	Genes
445	BDAALI_133305	GENE-CATALOG	METATRANSCRIPTOMICS	Skin (all sites)	0.00398641	3.11044	1	-0.382062	Persistent decrease	Persistent decrease	NA	NA	NA	BDAALI_133305 GENE-CATALOG METATRANSCRIPTOMICS Gluteal Crease	6809-CEM-0140	0		Gluteal Crease	C004	2024-12-21	C32	RNA	Gluteal Crease	POST-LAUNCH	POST-LAUNCH	8	0	0	0	1	0	0	0	0	0	0	1	0	0	0	2.52316	0.222118	-2.30105	Genes
446	BDAALI_133305	GENE-CATALOG	METATRANSCRIPTOMICS	Skin (all sites)	0.00398641	3.11044	1	-0.382062	Persistent decrease	Persistent decrease	NA	NA	NA	BDAALI_133305 GENE-CATALOG METATRANSCRIPTOMICS Gluteal Crease	6809-CEM-0138	0		Gluteal Crease	C001	November	C7	RNA	Gluteal Crease	POST-LAUNCH	POST-LAUNCH	7	0	0	0	1	0	0	0	0	0	0	1	0	0	0	2.52316	0.222118	-2.30105	Genes
447	BDAALI_133305	GENE-CATALOG	METATRANSCRIPTOMICS	Skin (all sites)	0.00398641	3.11044	1	-0.382062	Persistent decrease	Persistent decrease	NA	NA	NA	BDAALI_133305 GENE-CATALOG METATRANSCRIPTOMICS Gluteal Crease	6809-CEM-0107	3.38638942362855e-06		Gluteal Crease	C003	2024-06-21	C15	RNA	Gluteal Crease	PRE-LAUNCH	PRE-LAUNCH	1	0	0	0	1	0	0	0	0	0	0	1	0	0	0	2.52316	0.222118	-2.30105	Genes
448	BDAALI_133305	GENE-CATALOG	METATRANSCRIPTOMICS	Skin (all sites)	0.00398641	3.11044	1	-0.382062	Persistent decrease	Persistent decrease	NA	NA	NA	BDAALI_133305 GENE-CATALOG METATRANSCRIPTOMICS Gluteal Crease	6809-CEM-0131	0		Gluteal Crease	C003	Flight 2	C19	RNA	Gluteal Crease	MID-FLIGHT	Flight 2	5	0	0	0	1	0	0	0	0	0	0	1	0	0	0	2.52316	0.222118	-2.30105	Genes
449	BDAALI_133305	GENE-CATALOG	METATRANSCRIPTOMICS	Skin (all sites)	0.00398641	3.11044	1	-0.382062	Persistent decrease	Persistent decrease	NA	NA	NA	BDAALI_133305 GENE-CATALOG METATRANSCRIPTOMICS Gluteal Crease	6809-CEM-0163	3.96125223485929e-08		Gluteal Crease	C004	2024-08-21	C23	RNA	Gluteal Crease	PRE-LAUNCH	PRE-LAUNCH	2	0	0	0	1	0	0	0	0	0	0	1	0	0	0	2.52316	0.222118	-2.30105	Genes
450	BDAALI_133305	GENE-CATALOG	METATRANSCRIPTOMICS	Skin (all sites)	0.00398641	3.11044	1	-0.382062	Persistent decrease	Persistent decrease	NA	NA	NA	BDAALI_133305 GENE-CATALOG METATRANSCRIPTOMICS Gluteal Crease	6809-CEM-0124	0		Gluteal Crease	C002	2024-12-21	C30	RNA	Gluteal Crease	POST-LAUNCH	POST-LAUNCH	8	0	0	0	1	0	0	0	0	0	0	1	0	0	0	2.52316	0.222118	-2.30105	Genes
451	BDAALI_133305	GENE-CATALOG	METATRANSCRIPTOMICS	Skin (all sites)	0.00398641	3.11044	1	-0.382062	Persistent decrease	Persistent decrease	NA	NA	NA	BDAALI_133305 GENE-CATALOG METATRANSCRIPTOMICS Gluteal Crease	6809-CEM-0092	1.05242838272215e-08		Gluteal Crease	C004	Flight 2	C26	RNA	Gluteal Crease	MID-FLIGHT	Flight 2	5	0	0	0	1	0	0	0	0	0	0	1	0	0	0	2.52316	0.222118	-2.30105	Genes
452	BDAALI_133305	GENE-CATALOG	METATRANSCRIPTOMICS	Skin (all sites)	0.00398641	3.11044	1	-0.382062	Persistent decrease	Persistent decrease	NA	NA	NA	BDAALI_133305 GENE-CATALOG METATRANSCRIPTOMICS Gluteal Crease	6809-CEM-0114	0		Gluteal Crease	C001	Flight 1	C4	RNA	Gluteal Crease	MID-FLIGHT	Flight 1	4	0	0	0	1	0	0	0	0	0	0	1	0	0	0	2.52316	0.222118	-2.30105	Genes
453	BDAALI_133305	GENE-CATALOG	METATRANSCRIPTOMICS	Skin (all sites)	0.00398641	3.11044	1	-0.382062	Persistent decrease	Persistent decrease	NA	NA	NA	BDAALI_133305 GENE-CATALOG METATRANSCRIPTOMICS Gluteal Crease	6809-CEM-0170	8.0275764590935e-09		Gluteal Crease	C002	Flight 1	C11	RNA	Gluteal Crease	MID-FLIGHT	Flight 1	4	0	0	0	1	0	0	0	0	0	0	1	0	0	0	2.52316	0.222118	-2.30105	Genes
454	BDAALI_133305	GENE-CATALOG	METATRANSCRIPTOMICS	Skin (all sites)	0.00398641	3.11044	1	-0.382062	Persistent decrease	Persistent decrease	NA	NA	NA	BDAALI_133305 GENE-CATALOG METATRANSCRIPTOMICS Gluteal Crease	6809-CEM-0090	2.48858601138073e-07		Gluteal Crease	C001	2024-06-21	C1	RNA	Gluteal Crease	PRE-LAUNCH	PRE-LAUNCH	1	0	0	0	1	0	0	0	0	0	0	1	0	0	0	2.52316	0.222118	-2.30105	Genes
455	BDAALI_133305	GENE-CATALOG	METATRANSCRIPTOMICS	Skin (all sites)	0.00398641	3.11044	1	-0.382062	Persistent decrease	Persistent decrease	NA	NA	NA	BDAALI_133305 GENE-CATALOG METATRANSCRIPTOMICS Gluteal Crease	6809-CEM-0122	0		Gluteal Crease	C001	Flight 2	C5	RNA	Gluteal Crease	MID-FLIGHT	Flight 2	5	0	0	0	1	0	0	0	0	0	0	1	0	0	0	2.52316	0.222118	-2.30105	Genes
456	BDAALI_133305	GENE-CATALOG	METATRANSCRIPTOMICS	Skin (all sites)	0.00398641	3.11044	1	-0.382062	Persistent decrease	Persistent decrease	NA	NA	NA	BDAALI_133305 GENE-CATALOG METATRANSCRIPTOMICS Gluteal Crease	6809-CEM-0162	7.07635582535342e-09		Gluteal Crease	C002	Sept Pre-Launch	C10	RNA	Gluteal Crease	PRE-LAUNCH	PRE-LAUNCH	3	0	0	0	1	0	0	0	0	0	0	1	0	0	0	2.52316	0.222118	-2.30105	Genes
457	BDAALI_133305	GENE-CATALOG	METATRANSCRIPTOMICS	Skin (all sites)	0.00398641	3.11044	1	-0.382062	Persistent decrease	Persistent decrease	NA	NA	NA	BDAALI_133305 GENE-CATALOG METATRANSCRIPTOMICS Gluteal Crease	6809-CEM-0154	1.0711853043458e-06		Gluteal Crease	C002	2024-08-21	C9	RNA	Gluteal Crease	PRE-LAUNCH	PRE-LAUNCH	2	0	0	0	1	0	0	0	0	0	0	1	0	0	0	2.52316	0.222118	-2.30105	Genes
458	BDAALI_133305	GENE-CATALOG	METATRANSCRIPTOMICS	Skin (all sites)	0.00398641	3.11044	1	-0.382062	Persistent decrease	Persistent decrease	NA	NA	NA	BDAALI_133305 GENE-CATALOG METATRANSCRIPTOMICS Gluteal Crease	6809-CEM-0132	3.08728372971043e-07		Gluteal Crease	C003	2024-12-21	C31	RNA	Gluteal Crease	POST-LAUNCH	POST-LAUNCH	8	0	0	0	1	0	0	0	0	0	0	1	0	0	0	2.52316	0.222118	-2.30105	Genes
459	GDDNED_481515	GENE-CATALOG	METATRANSCRIPTOMICS	Skin (all sites)	0.029973	2.86785	1	-0.96529	Persistent decrease	Persistent decrease	NA	NA	NA	GDDNED_481515 GENE-CATALOG METATRANSCRIPTOMICS Gluteal Crease	6809-CEM-0098	2.72481710970793e-07		Gluteal Crease	C001	2024-08-21	C2	RNA	Gluteal Crease	PRE-LAUNCH	PRE-LAUNCH	2	0	0	0	1	0	0	0	0	0	0	1	0	0	0	2.78696	-0.402856	-3.18982	Genes
460	GDDNED_481515	GENE-CATALOG	METATRANSCRIPTOMICS	Skin (all sites)	0.029973	2.86785	1	-0.96529	Persistent decrease	Persistent decrease	NA	NA	NA	GDDNED_481515 GENE-CATALOG METATRANSCRIPTOMICS Gluteal Crease	6809-CEM-0106	7.54932396105902e-08		Gluteal Crease	C001	Sept Pre-Launch	C3	RNA	Gluteal Crease	PRE-LAUNCH	PRE-LAUNCH	3	0	0	0	1	0	0	0	0	0	0	1	0	0	0	2.78696	-0.402856	-3.18982	Genes
461	GDDNED_481515	GENE-CATALOG	METATRANSCRIPTOMICS	Skin (all sites)	0.029973	2.86785	1	-0.96529	Persistent decrease	Persistent decrease	NA	NA	NA	GDDNED_481515 GENE-CATALOG METATRANSCRIPTOMICS Gluteal Crease	6809-CEM-0116	1.86136246613774e-08		Gluteal Crease	C001	2024-12-21	C29	RNA	Gluteal Crease	POST-LAUNCH	POST-LAUNCH	8	0	0	0	1	0	0	0	0	0	0	1	0	0	0	2.78696	-0.402856	-3.18982	Genes
462	GDDNED_481515	GENE-CATALOG	METATRANSCRIPTOMICS	Skin (all sites)	0.029973	2.86785	1	-0.96529	Persistent decrease	Persistent decrease	NA	NA	NA	GDDNED_481515 GENE-CATALOG METATRANSCRIPTOMICS Gluteal Crease	6809-CEM-0130	0		Gluteal Crease	C001	Sept Post-Return	C6	RNA	Gluteal Crease	POST-LAUNCH	POST-LAUNCH	6	0	0	0	1	0	0	0	0	0	0	1	0	0	0	2.78696	-0.402856	-3.18982	Genes
463	GDDNED_481515	GENE-CATALOG	METATRANSCRIPTOMICS	Skin (all sites)	0.029973	2.86785	1	-0.96529	Persistent decrease	Persistent decrease	NA	NA	NA	GDDNED_481515 GENE-CATALOG METATRANSCRIPTOMICS Gluteal Crease	6809-CEM-0146	0		Gluteal Crease	C002	2024-06-21	C8	RNA	Gluteal Crease	PRE-LAUNCH	PRE-LAUNCH	1	0	0	0	1	0	0	0	0	0	0	1	0	0	0	2.78696	-0.402856	-3.18982	Genes
464	GDDNED_481515	GENE-CATALOG	METATRANSCRIPTOMICS	Skin (all sites)	0.029973	2.86785	1	-0.96529	Persistent decrease	Persistent decrease	NA	NA	NA	GDDNED_481515 GENE-CATALOG METATRANSCRIPTOMICS Gluteal Crease	6809-CEM-0108	0		Gluteal Crease	C004	November	C28	RNA	Gluteal Crease	POST-LAUNCH	POST-LAUNCH	7	0	0	0	1	0	0	0	0	0	0	1	0	0	0	2.78696	-0.402856	-3.18982	Genes
465	GDDNED_481515	GENE-CATALOG	METATRANSCRIPTOMICS	Skin (all sites)	0.029973	2.86785	1	-0.96529	Persistent decrease	Persistent decrease	NA	NA	NA	GDDNED_481515 GENE-CATALOG METATRANSCRIPTOMICS Gluteal Crease	6809-CEM-0100	0		Gluteal Crease	C004	Sept Post-Return	C27	RNA	Gluteal Crease	POST-LAUNCH	POST-LAUNCH	6	0	0	0	1	0	0	0	0	0	0	1	0	0	0	2.78696	-0.402856	-3.18982	Genes
466	GDDNED_481515	GENE-CATALOG	METATRANSCRIPTOMICS	Skin (all sites)	0.029973	2.86785	1	-0.96529	Persistent decrease	Persistent decrease	NA	NA	NA	GDDNED_481515 GENE-CATALOG METATRANSCRIPTOMICS Gluteal Crease	6809-CEM-0099	0		Gluteal Crease	C002	November	C14	RNA	Gluteal Crease	POST-LAUNCH	POST-LAUNCH	7	0	0	0	1	0	0	0	0	0	0	1	0	0	0	2.78696	-0.402856	-3.18982	Genes
467	GDDNED_481515	GENE-CATALOG	METATRANSCRIPTOMICS	Skin (all sites)	0.029973	2.86785	1	-0.96529	Persistent decrease	Persistent decrease	NA	NA	NA	GDDNED_481515 GENE-CATALOG METATRANSCRIPTOMICS Gluteal Crease	6809-CEM-0155	2.46702652524717e-08		Gluteal Crease	C004	2024-06-21	C22	RNA	Gluteal Crease	PRE-LAUNCH	PRE-LAUNCH	1	0	0	0	1	0	0	0	0	0	0	1	0	0	0	2.78696	-0.402856	-3.18982	Genes
468	GDDNED_481515	GENE-CATALOG	METATRANSCRIPTOMICS	Skin (all sites)	0.029973	2.86785	1	-0.96529	Persistent decrease	Persistent decrease	NA	NA	NA	GDDNED_481515 GENE-CATALOG METATRANSCRIPTOMICS Gluteal Crease	6809-CEM-0091	0		Gluteal Crease	C002	Sept Post-Return	C13	RNA	Gluteal Crease	POST-LAUNCH	POST-LAUNCH	6	0	0	0	1	0	0	0	0	0	0	1	0	0	0	2.78696	-0.402856	-3.18982	Genes
469	GDDNED_481515	GENE-CATALOG	METATRANSCRIPTOMICS	Skin (all sites)	0.029973	2.86785	1	-0.96529	Persistent decrease	Persistent decrease	NA	NA	NA	GDDNED_481515 GENE-CATALOG METATRANSCRIPTOMICS Gluteal Crease	6809-CEM-0178	6.03618074667194e-08		Gluteal Crease	C002	Flight 2	C12	RNA	Gluteal Crease	MID-FLIGHT	Flight 2	5	0	0	0	1	0	0	0	0	0	0	1	0	0	0	2.78696	-0.402856	-3.18982	Genes
470	GDDNED_481515	GENE-CATALOG	METATRANSCRIPTOMICS	Skin (all sites)	0.029973	2.86785	1	-0.96529	Persistent decrease	Persistent decrease	NA	NA	NA	GDDNED_481515 GENE-CATALOG METATRANSCRIPTOMICS Gluteal Crease	6809-CEM-0139	0		Gluteal Crease	C003	Sept Post-Return	C20	RNA	Gluteal Crease	POST-LAUNCH	POST-LAUNCH	6	0	0	0	1	0	0	0	0	0	0	1	0	0	0	2.78696	-0.402856	-3.18982	Genes
471	GDDNED_481515	GENE-CATALOG	METATRANSCRIPTOMICS	Skin (all sites)	0.029973	2.86785	1	-0.96529	Persistent decrease	Persistent decrease	NA	NA	NA	GDDNED_481515 GENE-CATALOG METATRANSCRIPTOMICS Gluteal Crease	6809-CEM-0123	0		Gluteal Crease	C003	Sept Pre-Launch	C17	RNA	Gluteal Crease	PRE-LAUNCH	PRE-LAUNCH	3	0	0	0	1	0	0	0	0	0	0	1	0	0	0	2.78696	-0.402856	-3.18982	Genes
472	GDDNED_481515	GENE-CATALOG	METATRANSCRIPTOMICS	Skin (all sites)	0.029973	2.86785	1	-0.96529	Persistent decrease	Persistent decrease	NA	NA	NA	GDDNED_481515 GENE-CATALOG METATRANSCRIPTOMICS Gluteal Crease	6809-CEM-0147	9.61306838969168e-08		Gluteal Crease	C003	November	C21	RNA	Gluteal Crease	POST-LAUNCH	POST-LAUNCH	7	0	0	0	1	0	0	0	0	0	0	1	0	0	0	2.78696	-0.402856	-3.18982	Genes
473	GDDNED_481515	GENE-CATALOG	METATRANSCRIPTOMICS	Skin (all sites)	0.029973	2.86785	1	-0.96529	Persistent decrease	Persistent decrease	NA	NA	NA	GDDNED_481515 GENE-CATALOG METATRANSCRIPTOMICS Gluteal Crease	6809-CEM-0171	2.61777249375552e-07		Gluteal Crease	C004	Sept Pre-Launch	C24	RNA	Gluteal Crease	PRE-LAUNCH	PRE-LAUNCH	3	0	0	0	1	0	0	0	0	0	0	1	0	0	0	2.78696	-0.402856	-3.18982	Genes
474	GDDNED_481515	GENE-CATALOG	METATRANSCRIPTOMICS	Skin (all sites)	0.029973	2.86785	1	-0.96529	Persistent decrease	Persistent decrease	NA	NA	NA	GDDNED_481515 GENE-CATALOG METATRANSCRIPTOMICS Gluteal Crease	6809-CEM-0115	2.07888864094107e-06		Gluteal Crease	C003	2024-08-21	C16	RNA	Gluteal Crease	PRE-LAUNCH	PRE-LAUNCH	2	0	0	0	1	0	0	0	0	0	0	1	0	0	0	2.78696	-0.402856	-3.18982	Genes
475	GDDNED_481515	GENE-CATALOG	METATRANSCRIPTOMICS	Skin (all sites)	0.029973	2.86785	1	-0.96529	Persistent decrease	Persistent decrease	NA	NA	NA	GDDNED_481515 GENE-CATALOG METATRANSCRIPTOMICS Gluteal Crease	6809-CEM-0140	0		Gluteal Crease	C004	2024-12-21	C32	RNA	Gluteal Crease	POST-LAUNCH	POST-LAUNCH	8	0	0	0	1	0	0	0	0	0	0	1	0	0	0	2.78696	-0.402856	-3.18982	Genes
476	GDDNED_481515	GENE-CATALOG	METATRANSCRIPTOMICS	Skin (all sites)	0.029973	2.86785	1	-0.96529	Persistent decrease	Persistent decrease	NA	NA	NA	GDDNED_481515 GENE-CATALOG METATRANSCRIPTOMICS Gluteal Crease	6809-CEM-0138	0		Gluteal Crease	C001	November	C7	RNA	Gluteal Crease	POST-LAUNCH	POST-LAUNCH	7	0	0	0	1	0	0	0	0	0	0	1	0	0	0	2.78696	-0.402856	-3.18982	Genes
477	GDDNED_481515	GENE-CATALOG	METATRANSCRIPTOMICS	Skin (all sites)	0.029973	2.86785	1	-0.96529	Persistent decrease	Persistent decrease	NA	NA	NA	GDDNED_481515 GENE-CATALOG METATRANSCRIPTOMICS Gluteal Crease	6809-CEM-0107	4.91358465389241e-06		Gluteal Crease	C003	2024-06-21	C15	RNA	Gluteal Crease	PRE-LAUNCH	PRE-LAUNCH	1	0	0	0	1	0	0	0	0	0	0	1	0	0	0	2.78696	-0.402856	-3.18982	Genes
478	GDDNED_481515	GENE-CATALOG	METATRANSCRIPTOMICS	Skin (all sites)	0.029973	2.86785	1	-0.96529	Persistent decrease	Persistent decrease	NA	NA	NA	GDDNED_481515 GENE-CATALOG METATRANSCRIPTOMICS Gluteal Crease	6809-CEM-0131	1.98240347310745e-07		Gluteal Crease	C003	Flight 2	C19	RNA	Gluteal Crease	MID-FLIGHT	Flight 2	5	0	0	0	1	0	0	0	0	0	0	1	0	0	0	2.78696	-0.402856	-3.18982	Genes
479	GDDNED_481515	GENE-CATALOG	METATRANSCRIPTOMICS	Skin (all sites)	0.029973	2.86785	1	-0.96529	Persistent decrease	Persistent decrease	NA	NA	NA	GDDNED_481515 GENE-CATALOG METATRANSCRIPTOMICS Gluteal Crease	6809-CEM-0163	1.34682575985216e-07		Gluteal Crease	C004	2024-08-21	C23	RNA	Gluteal Crease	PRE-LAUNCH	PRE-LAUNCH	2	0	0	0	1	0	0	0	0	0	0	1	0	0	0	2.78696	-0.402856	-3.18982	Genes
480	GDDNED_481515	GENE-CATALOG	METATRANSCRIPTOMICS	Skin (all sites)	0.029973	2.86785	1	-0.96529	Persistent decrease	Persistent decrease	NA	NA	NA	GDDNED_481515 GENE-CATALOG METATRANSCRIPTOMICS Gluteal Crease	6809-CEM-0124	0		Gluteal Crease	C002	2024-12-21	C30	RNA	Gluteal Crease	POST-LAUNCH	POST-LAUNCH	8	0	0	0	1	0	0	0	0	0	0	1	0	0	0	2.78696	-0.402856	-3.18982	Genes
481	GDDNED_481515	GENE-CATALOG	METATRANSCRIPTOMICS	Skin (all sites)	0.029973	2.86785	1	-0.96529	Persistent decrease	Persistent decrease	NA	NA	NA	GDDNED_481515 GENE-CATALOG METATRANSCRIPTOMICS Gluteal Crease	6809-CEM-0092	1.05242838272215e-08		Gluteal Crease	C004	Flight 2	C26	RNA	Gluteal Crease	MID-FLIGHT	Flight 2	5	0	0	0	1	0	0	0	0	0	0	1	0	0	0	2.78696	-0.402856	-3.18982	Genes
482	GDDNED_481515	GENE-CATALOG	METATRANSCRIPTOMICS	Skin (all sites)	0.029973	2.86785	1	-0.96529	Persistent decrease	Persistent decrease	NA	NA	NA	GDDNED_481515 GENE-CATALOG METATRANSCRIPTOMICS Gluteal Crease	6809-CEM-0114	0		Gluteal Crease	C001	Flight 1	C4	RNA	Gluteal Crease	MID-FLIGHT	Flight 1	4	0	0	0	1	0	0	0	0	0	0	1	0	0	0	2.78696	-0.402856	-3.18982	Genes
483	GDDNED_481515	GENE-CATALOG	METATRANSCRIPTOMICS	Skin (all sites)	0.029973	2.86785	1	-0.96529	Persistent decrease	Persistent decrease	NA	NA	NA	GDDNED_481515 GENE-CATALOG METATRANSCRIPTOMICS Gluteal Crease	6809-CEM-0170	0		Gluteal Crease	C002	Flight 1	C11	RNA	Gluteal Crease	MID-FLIGHT	Flight 1	4	0	0	0	1	0	0	0	0	0	0	1	0	0	0	2.78696	-0.402856	-3.18982	Genes
484	GDDNED_481515	GENE-CATALOG	METATRANSCRIPTOMICS	Skin (all sites)	0.029973	2.86785	1	-0.96529	Persistent decrease	Persistent decrease	NA	NA	NA	GDDNED_481515 GENE-CATALOG METATRANSCRIPTOMICS Gluteal Crease	6809-CEM-0090	1.38649792062641e-06		Gluteal Crease	C001	2024-06-21	C1	RNA	Gluteal Crease	PRE-LAUNCH	PRE-LAUNCH	1	0	0	0	1	0	0	0	0	0	0	1	0	0	0	2.78696	-0.402856	-3.18982	Genes
485	GDDNED_481515	GENE-CATALOG	METATRANSCRIPTOMICS	Skin (all sites)	0.029973	2.86785	1	-0.96529	Persistent decrease	Persistent decrease	NA	NA	NA	GDDNED_481515 GENE-CATALOG METATRANSCRIPTOMICS Gluteal Crease	6809-CEM-0122	0		Gluteal Crease	C001	Flight 2	C5	RNA	Gluteal Crease	MID-FLIGHT	Flight 2	5	0	0	0	1	0	0	0	0	0	0	1	0	0	0	2.78696	-0.402856	-3.18982	Genes
486	GDDNED_481515	GENE-CATALOG	METATRANSCRIPTOMICS	Skin (all sites)	0.029973	2.86785	1	-0.96529	Persistent decrease	Persistent decrease	NA	NA	NA	GDDNED_481515 GENE-CATALOG METATRANSCRIPTOMICS Gluteal Crease	6809-CEM-0162	1.06145337380301e-08		Gluteal Crease	C002	Sept Pre-Launch	C10	RNA	Gluteal Crease	PRE-LAUNCH	PRE-LAUNCH	3	0	0	0	1	0	0	0	0	0	0	1	0	0	0	2.78696	-0.402856	-3.18982	Genes
487	GDDNED_481515	GENE-CATALOG	METATRANSCRIPTOMICS	Skin (all sites)	0.029973	2.86785	1	-0.96529	Persistent decrease	Persistent decrease	NA	NA	NA	GDDNED_481515 GENE-CATALOG METATRANSCRIPTOMICS Gluteal Crease	6809-CEM-0154	1.63828340664652e-06		Gluteal Crease	C002	2024-08-21	C9	RNA	Gluteal Crease	PRE-LAUNCH	PRE-LAUNCH	2	0	0	0	1	0	0	0	0	0	0	1	0	0	0	2.78696	-0.402856	-3.18982	Genes
488	GDDNED_481515	GENE-CATALOG	METATRANSCRIPTOMICS	Skin (all sites)	0.029973	2.86785	1	-0.96529	Persistent decrease	Persistent decrease	NA	NA	NA	GDDNED_481515 GENE-CATALOG METATRANSCRIPTOMICS Gluteal Crease	6809-CEM-0132	0		Gluteal Crease	C003	2024-12-21	C31	RNA	Gluteal Crease	POST-LAUNCH	POST-LAUNCH	8	0	0	0	1	0	0	0	0	0	0	1	0	0	0	2.78696	-0.402856	-3.18982	Genes
489	DKDGBE_166515	GENE-CATALOG	METAGENOMICS	Skin (all sites)	0.0138379	0.954482	0.841825	-0.271707	Persistent decrease	Persistent decrease	NA	NA	NA	DKDGBE_166515 GENE-CATALOG METAGENOMICS Nape of Neck	P21	0	Batch21	Nape of Neck	C003	November	P21	DNA	Nape of Neck	POST-LAUNCH	POST-LAUNCH	7	0	0	0	1	0	0	1	0	0	0	0	0	0	0	0.280082	-0.00444851	-0.284531	Genes
490	DKDGBE_166515	GENE-CATALOG	METAGENOMICS	Skin (all sites)	0.0138379	0.954482	0.841825	-0.271707	Persistent decrease	Persistent decrease	NA	NA	NA	DKDGBE_166515 GENE-CATALOG METAGENOMICS Nape of Neck	P26	0	Batch21	Nape of Neck	C004	Flight 2	P26	DNA	Nape of Neck	MID-FLIGHT	Flight 2	5	0	0	0	1	0	0	1	0	0	0	0	0	0	0	0.280082	-0.00444851	-0.284531	Genes
491	DKDGBE_166515	GENE-CATALOG	METAGENOMICS	Skin (all sites)	0.0138379	0.954482	0.841825	-0.271707	Persistent decrease	Persistent decrease	NA	NA	NA	DKDGBE_166515 GENE-CATALOG METAGENOMICS Nape of Neck	P6	0	Batch20	Nape of Neck	C001	Sept Post-Return	P6	DNA	Nape of Neck	POST-LAUNCH	POST-LAUNCH	6	0	0	0	1	0	0	1	0	0	0	0	0	0	0	0.280082	-0.00444851	-0.284531	Genes
492	DKDGBE_166515	GENE-CATALOG	METAGENOMICS	Skin (all sites)	0.0138379	0.954482	0.841825	-0.271707	Persistent decrease	Persistent decrease	NA	NA	NA	DKDGBE_166515 GENE-CATALOG METAGENOMICS Nape of Neck	P11	0	Batch20	Nape of Neck	C002	Flight 1	P11	DNA	Nape of Neck	MID-FLIGHT	Flight 1	4	0	0	0	1	0	0	1	0	0	0	0	0	0	0	0.280082	-0.00444851	-0.284531	Genes
493	DKDGBE_166515	GENE-CATALOG	METAGENOMICS	Skin (all sites)	0.0138379	0.954482	0.841825	-0.271707	Persistent decrease	Persistent decrease	NA	NA	NA	DKDGBE_166515 GENE-CATALOG METAGENOMICS Nape of Neck	P15	3.04137200849306e-09	Batch20	Nape of Neck	C003	2024-06-21	P15	DNA	Nape of Neck	PRE-LAUNCH	PRE-LAUNCH	1	0	0	0	1	0	0	1	0	0	0	0	0	0	0	0.280082	-0.00444851	-0.284531	Genes
494	DKDGBE_166515	GENE-CATALOG	METAGENOMICS	Skin (all sites)	0.0138379	0.954482	0.841825	-0.271707	Persistent decrease	Persistent decrease	NA	NA	NA	DKDGBE_166515 GENE-CATALOG METAGENOMICS Nape of Neck	P31	0	Batch30	Nape of Neck	C003	2024-12-21	P31	DNA	Nape of Neck	POST-LAUNCH	POST-LAUNCH	8	0	0	0	1	0	0	1	0	0	0	0	0	0	0	0.280082	-0.00444851	-0.284531	Genes
495	DKDGBE_166515	GENE-CATALOG	METAGENOMICS	Skin (all sites)	0.0138379	0.954482	0.841825	-0.271707	Persistent decrease	Persistent decrease	NA	NA	NA	DKDGBE_166515 GENE-CATALOG METAGENOMICS Nape of Neck	P4	0	Batch19	Nape of Neck	C001	Flight 1	P4	DNA	Nape of Neck	MID-FLIGHT	Flight 1	4	0	0	0	1	0	0	1	0	0	0	0	0	0	0	0.280082	-0.00444851	-0.284531	Genes
496	DKDGBE_166515	GENE-CATALOG	METAGENOMICS	Skin (all sites)	0.0138379	0.954482	0.841825	-0.271707	Persistent decrease	Persistent decrease	NA	NA	NA	DKDGBE_166515 GENE-CATALOG METAGENOMICS Nape of Neck	P13	0	Batch20	Nape of Neck	C002	Sept Post-Return	P13	DNA	Nape of Neck	POST-LAUNCH	POST-LAUNCH	6	0	0	0	1	0	0	1	0	0	0	0	0	0	0	0.280082	-0.00444851	-0.284531	Genes
497	DKDGBE_166515	GENE-CATALOG	METAGENOMICS	Skin (all sites)	0.0138379	0.954482	0.841825	-0.271707	Persistent decrease	Persistent decrease	NA	NA	NA	DKDGBE_166515 GENE-CATALOG METAGENOMICS Nape of Neck	P19	2.47058483097355e-09	Batch21	Nape of Neck	C003	Flight 2	P19	DNA	Nape of Neck	MID-FLIGHT	Flight 2	5	0	0	0	1	0	0	1	0	0	0	0	0	0	0	0.280082	-0.00444851	-0.284531	Genes
498	DKDGBE_166515	GENE-CATALOG	METAGENOMICS	Skin (all sites)	0.0138379	0.954482	0.841825	-0.271707	Persistent decrease	Persistent decrease	NA	NA	NA	DKDGBE_166515 GENE-CATALOG METAGENOMICS Nape of Neck	P10	0	Batch20	Nape of Neck	C002	Sept Pre-Launch	P10	DNA	Nape of Neck	PRE-LAUNCH	PRE-LAUNCH	3	0	0	0	1	0	0	1	0	0	0	0	0	0	0	0.280082	-0.00444851	-0.284531	Genes
499	DKDGBE_166515	GENE-CATALOG	METAGENOMICS	Skin (all sites)	0.0138379	0.954482	0.841825	-0.271707	Persistent decrease	Persistent decrease	NA	NA	NA	DKDGBE_166515 GENE-CATALOG METAGENOMICS Nape of Neck	P20	0	Batch21	Nape of Neck	C003	Sept Post-Return	P20	DNA	Nape of Neck	POST-LAUNCH	POST-LAUNCH	6	0	0	0	1	0	0	1	0	0	0	0	0	0	0	0.280082	-0.00444851	-0.284531	Genes
500	DKDGBE_166515	GENE-CATALOG	METAGENOMICS	Skin (all sites)	0.0138379	0.954482	0.841825	-0.271707	Persistent decrease	Persistent decrease	NA	NA	NA	DKDGBE_166515 GENE-CATALOG METAGENOMICS Nape of Neck	P7	0	Batch20	Nape of Neck	C001	November	P7	DNA	Nape of Neck	POST-LAUNCH	POST-LAUNCH	7	0	0	0	1	0	0	1	0	0	0	0	0	0	0	0.280082	-0.00444851	-0.284531	Genes
501	DKDGBE_166515	GENE-CATALOG	METAGENOMICS	Skin (all sites)	0.0138379	0.954482	0.841825	-0.271707	Persistent decrease	Persistent decrease	NA	NA	NA	DKDGBE_166515 GENE-CATALOG METAGENOMICS Nape of Neck	P2	0	Batch19	Nape of Neck	C001	2024-08-21	P2	DNA	Nape of Neck	PRE-LAUNCH	PRE-LAUNCH	2	0	0	0	1	0	0	1	0	0	0	0	0	0	0	0.280082	-0.00444851	-0.284531	Genes
502	DKDGBE_166515	GENE-CATALOG	METAGENOMICS	Skin (all sites)	0.0138379	0.954482	0.841825	-0.271707	Persistent decrease	Persistent decrease	NA	NA	NA	DKDGBE_166515 GENE-CATALOG METAGENOMICS Nape of Neck	P14	0	Batch20	Nape of Neck	C002	November	P14	DNA	Nape of Neck	POST-LAUNCH	POST-LAUNCH	7	0	0	0	1	0	0	1	0	0	0	0	0	0	0	0.280082	-0.00444851	-0.284531	Genes
503	DKDGBE_166515	GENE-CATALOG	METAGENOMICS	Skin (all sites)	0.0138379	0.954482	0.841825	-0.271707	Persistent decrease	Persistent decrease	NA	NA	NA	DKDGBE_166515 GENE-CATALOG METAGENOMICS Nape of Neck	P1	4.41012437633427e-09	Batch19	Nape of Neck	C001	2024-06-21	P1	DNA	Nape of Neck	PRE-LAUNCH	PRE-LAUNCH	1	0	0	0	1	0	0	1	0	0	0	0	0	0	0	0.280082	-0.00444851	-0.284531	Genes
504	DKDGBE_166515	GENE-CATALOG	METAGENOMICS	Skin (all sites)	0.0138379	0.954482	0.841825	-0.271707	Persistent decrease	Persistent decrease	NA	NA	NA	DKDGBE_166515 GENE-CATALOG METAGENOMICS Nape of Neck	P32	0	Batch31	Nape of Neck	C004	2024-12-21	P32	DNA	Nape of Neck	POST-LAUNCH	POST-LAUNCH	8	0	0	0	1	0	0	1	0	0	0	0	0	0	0	0.280082	-0.00444851	-0.284531	Genes
505	DKDGBE_166515	GENE-CATALOG	METAGENOMICS	Skin (all sites)	0.0138379	0.954482	0.841825	-0.271707	Persistent decrease	Persistent decrease	NA	NA	NA	DKDGBE_166515 GENE-CATALOG METAGENOMICS Nape of Neck	P5	0	Batch20	Nape of Neck	C001	Flight 2	P5	DNA	Nape of Neck	MID-FLIGHT	Flight 2	5	0	0	0	1	0	0	1	0	0	0	0	0	0	0	0.280082	-0.00444851	-0.284531	Genes
506	DKDGBE_166515	GENE-CATALOG	METAGENOMICS	Skin (all sites)	0.0138379	0.954482	0.841825	-0.271707	Persistent decrease	Persistent decrease	NA	NA	NA	DKDGBE_166515 GENE-CATALOG METAGENOMICS Nape of Neck	P25	0	Batch21	Nape of Neck	C004	Flight 1	P25	DNA	Nape of Neck	MID-FLIGHT	Flight 1	4	0	0	0	1	0	0	1	0	0	0	0	0	0	0	0.280082	-0.00444851	-0.284531	Genes
507	DKDGBE_166515	GENE-CATALOG	METAGENOMICS	Skin (all sites)	0.0138379	0.954482	0.841825	-0.271707	Persistent decrease	Persistent decrease	NA	NA	NA	DKDGBE_166515 GENE-CATALOG METAGENOMICS Nape of Neck	P8	0	Batch20	Nape of Neck	C002	2024-06-21	P8	DNA	Nape of Neck	PRE-LAUNCH	PRE-LAUNCH	1	0	0	0	1	0	0	1	0	0	0	0	0	0	0	0.280082	-0.00444851	-0.284531	Genes
508	DKDGBE_166515	GENE-CATALOG	METAGENOMICS	Skin (all sites)	0.0138379	0.954482	0.841825	-0.271707	Persistent decrease	Persistent decrease	NA	NA	NA	DKDGBE_166515 GENE-CATALOG METAGENOMICS Nape of Neck	P27	0	Batch21	Nape of Neck	C004	Sept Post-Return	P27	DNA	Nape of Neck	POST-LAUNCH	POST-LAUNCH	6	0	0	0	1	0	0	1	0	0	0	0	0	0	0	0.280082	-0.00444851	-0.284531	Genes
509	DKDGBE_166515	GENE-CATALOG	METAGENOMICS	Skin (all sites)	0.0138379	0.954482	0.841825	-0.271707	Persistent decrease	Persistent decrease	NA	NA	NA	DKDGBE_166515 GENE-CATALOG METAGENOMICS Nape of Neck	P23	0	Batch21	Nape of Neck	C004	2024-08-21	P23	DNA	Nape of Neck	PRE-LAUNCH	PRE-LAUNCH	2	0	0	0	1	0	0	1	0	0	0	0	0	0	0	0.280082	-0.00444851	-0.284531	Genes
510	DKDGBE_166515	GENE-CATALOG	METAGENOMICS	Skin (all sites)	0.0138379	0.954482	0.841825	-0.271707	Persistent decrease	Persistent decrease	NA	NA	NA	DKDGBE_166515 GENE-CATALOG METAGENOMICS Nape of Neck	P18	0	Batch21	Nape of Neck	C003	Flight 1	P18	DNA	Nape of Neck	MID-FLIGHT	Flight 1	4	0	0	0	1	0	0	1	0	0	0	0	0	0	0	0.280082	-0.00444851	-0.284531	Genes
511	DKDGBE_166515	GENE-CATALOG	METAGENOMICS	Skin (all sites)	0.0138379	0.954482	0.841825	-0.271707	Persistent decrease	Persistent decrease	NA	NA	NA	DKDGBE_166515 GENE-CATALOG METAGENOMICS Nape of Neck	P24	0	Batch21	Nape of Neck	C004	Sept Pre-Launch	P24	DNA	Nape of Neck	PRE-LAUNCH	PRE-LAUNCH	3	0	0	0	1	0	0	1	0	0	0	0	0	0	0	0.280082	-0.00444851	-0.284531	Genes
512	DKDGBE_166515	GENE-CATALOG	METAGENOMICS	Skin (all sites)	0.0138379	0.954482	0.841825	-0.271707	Persistent decrease	Persistent decrease	NA	NA	NA	DKDGBE_166515 GENE-CATALOG METAGENOMICS Nape of Neck	P9	0	Batch20	Nape of Neck	C002	2024-08-21	P9	DNA	Nape of Neck	PRE-LAUNCH	PRE-LAUNCH	2	0	0	0	1	0	0	1	0	0	0	0	0	0	0	0.280082	-0.00444851	-0.284531	Genes
513	DKDGBE_166515	GENE-CATALOG	METAGENOMICS	Skin (all sites)	0.0138379	0.954482	0.841825	-0.271707	Persistent decrease	Persistent decrease	NA	NA	NA	DKDGBE_166515 GENE-CATALOG METAGENOMICS Nape of Neck	P17	2.30644115207658e-07	Batch21	Nape of Neck	C003	Sept Pre-Launch	P17	DNA	Nape of Neck	PRE-LAUNCH	PRE-LAUNCH	3	0	0	0	1	0	0	1	0	0	0	0	0	0	0	0.280082	-0.00444851	-0.284531	Genes
514	DKDGBE_166515	GENE-CATALOG	METAGENOMICS	Skin (all sites)	0.0138379	0.954482	0.841825	-0.271707	Persistent decrease	Persistent decrease	NA	NA	NA	DKDGBE_166515 GENE-CATALOG METAGENOMICS Nape of Neck	P12	0	Batch20	Nape of Neck	C002	Flight 2	P12	DNA	Nape of Neck	MID-FLIGHT	Flight 2	5	0	0	0	1	0	0	1	0	0	0	0	0	0	0	0.280082	-0.00444851	-0.284531	Genes
515	DKDGBE_166515	GENE-CATALOG	METAGENOMICS	Skin (all sites)	0.0138379	0.954482	0.841825	-0.271707	Persistent decrease	Persistent decrease	NA	NA	NA	DKDGBE_166515 GENE-CATALOG METAGENOMICS Nape of Neck	P16	1.71963316369201e-09	Batch20	Nape of Neck	C003	2024-08-21	P16	DNA	Nape of Neck	PRE-LAUNCH	PRE-LAUNCH	2	0	0	0	1	0	0	1	0	0	0	0	0	0	0	0.280082	-0.00444851	-0.284531	Genes
516	DKDGBE_166515	GENE-CATALOG	METAGENOMICS	Skin (all sites)	0.0138379	0.954482	0.841825	-0.271707	Persistent decrease	Persistent decrease	NA	NA	NA	DKDGBE_166515 GENE-CATALOG METAGENOMICS Nape of Neck	P30	0	Batch30	Nape of Neck	C002	2024-12-21	P30	DNA	Nape of Neck	POST-LAUNCH	POST-LAUNCH	8	0	0	0	1	0	0	1	0	0	0	0	0	0	0	0.280082	-0.00444851	-0.284531	Genes
517	DKDGBE_166515	GENE-CATALOG	METAGENOMICS	Skin (all sites)	0.0138379	0.954482	0.841825	-0.271707	Persistent decrease	Persistent decrease	NA	NA	NA	DKDGBE_166515 GENE-CATALOG METAGENOMICS Nape of Neck	P28	0	Batch21	Nape of Neck	C004	November	P28	DNA	Nape of Neck	POST-LAUNCH	POST-LAUNCH	7	0	0	0	1	0	0	1	0	0	0	0	0	0	0	0.280082	-0.00444851	-0.284531	Genes
518	DKDGBE_166515	GENE-CATALOG	METAGENOMICS	Skin (all sites)	0.0138379	0.954482	0.841825	-0.271707	Persistent decrease	Persistent decrease	NA	NA	NA	DKDGBE_166515 GENE-CATALOG METAGENOMICS Nape of Neck	P29	0	Batch29	Nape of Neck	C001	2024-12-21	P29	DNA	Nape of Neck	POST-LAUNCH	POST-LAUNCH	8	0	0	0	1	0	0	1	0	0	0	0	0	0	0	0.280082	-0.00444851	-0.284531	Genes
519	DKDGBE_166515	GENE-CATALOG	METAGENOMICS	Skin (all sites)	0.0138379	0.954482	0.841825	-0.271707	Persistent decrease	Persistent decrease	NA	NA	NA	DKDGBE_166515 GENE-CATALOG METAGENOMICS Nape of Neck	P22	0	Batch21	Nape of Neck	C004	2024-06-21	P22	DNA	Nape of Neck	PRE-LAUNCH	PRE-LAUNCH	1	0	0	0	1	0	0	1	0	0	0	0	0	0	0	0.280082	-0.00444851	-0.284531	Genes
520	ODBMPB_154745	GENE-CATALOG	METAGENOMICS	Skin (all sites)	0.0484213	0.847897	1	-4.78e-15	Persistent decrease	Persistent decrease	NA	NA	NA	ODBMPB_154745 GENE-CATALOG METAGENOMICS Nape of Neck	P21	0	Batch21	Nape of Neck	C003	November	P21	DNA	Nape of Neck	POST-LAUNCH	POST-LAUNCH	7	0	0	0	1	0	0	1	0	0	0	0	0	0	0	0.198006	0	-0.198006	Genes
521	ODBMPB_154745	GENE-CATALOG	METAGENOMICS	Skin (all sites)	0.0484213	0.847897	1	-4.78e-15	Persistent decrease	Persistent decrease	NA	NA	NA	ODBMPB_154745 GENE-CATALOG METAGENOMICS Nape of Neck	P26	0	Batch21	Nape of Neck	C004	Flight 2	P26	DNA	Nape of Neck	MID-FLIGHT	Flight 2	5	0	0	0	1	0	0	1	0	0	0	0	0	0	0	0.198006	0	-0.198006	Genes
522	ODBMPB_154745	GENE-CATALOG	METAGENOMICS	Skin (all sites)	0.0484213	0.847897	1	-4.78e-15	Persistent decrease	Persistent decrease	NA	NA	NA	ODBMPB_154745 GENE-CATALOG METAGENOMICS Nape of Neck	P6	0	Batch20	Nape of Neck	C001	Sept Post-Return	P6	DNA	Nape of Neck	POST-LAUNCH	POST-LAUNCH	6	0	0	0	1	0	0	1	0	0	0	0	0	0	0	0.198006	0	-0.198006	Genes
523	ODBMPB_154745	GENE-CATALOG	METAGENOMICS	Skin (all sites)	0.0484213	0.847897	1	-4.78e-15	Persistent decrease	Persistent decrease	NA	NA	NA	ODBMPB_154745 GENE-CATALOG METAGENOMICS Nape of Neck	P11	0	Batch20	Nape of Neck	C002	Flight 1	P11	DNA	Nape of Neck	MID-FLIGHT	Flight 1	4	0	0	0	1	0	0	1	0	0	0	0	0	0	0	0.198006	0	-0.198006	Genes
524	ODBMPB_154745	GENE-CATALOG	METAGENOMICS	Skin (all sites)	0.0484213	0.847897	1	-4.78e-15	Persistent decrease	Persistent decrease	NA	NA	NA	ODBMPB_154745 GENE-CATALOG METAGENOMICS Nape of Neck	P15	0	Batch20	Nape of Neck	C003	2024-06-21	P15	DNA	Nape of Neck	PRE-LAUNCH	PRE-LAUNCH	1	0	0	0	1	0	0	1	0	0	0	0	0	0	0	0.198006	0	-0.198006	Genes
525	ODBMPB_154745	GENE-CATALOG	METAGENOMICS	Skin (all sites)	0.0484213	0.847897	1	-4.78e-15	Persistent decrease	Persistent decrease	NA	NA	NA	ODBMPB_154745 GENE-CATALOG METAGENOMICS Nape of Neck	P31	0	Batch30	Nape of Neck	C003	2024-12-21	P31	DNA	Nape of Neck	POST-LAUNCH	POST-LAUNCH	8	0	0	0	1	0	0	1	0	0	0	0	0	0	0	0.198006	0	-0.198006	Genes
526	ODBMPB_154745	GENE-CATALOG	METAGENOMICS	Skin (all sites)	0.0484213	0.847897	1	-4.78e-15	Persistent decrease	Persistent decrease	NA	NA	NA	ODBMPB_154745 GENE-CATALOG METAGENOMICS Nape of Neck	P4	0	Batch19	Nape of Neck	C001	Flight 1	P4	DNA	Nape of Neck	MID-FLIGHT	Flight 1	4	0	0	0	1	0	0	1	0	0	0	0	0	0	0	0.198006	0	-0.198006	Genes
527	ODBMPB_154745	GENE-CATALOG	METAGENOMICS	Skin (all sites)	0.0484213	0.847897	1	-4.78e-15	Persistent decrease	Persistent decrease	NA	NA	NA	ODBMPB_154745 GENE-CATALOG METAGENOMICS Nape of Neck	P13	0	Batch20	Nape of Neck	C002	Sept Post-Return	P13	DNA	Nape of Neck	POST-LAUNCH	POST-LAUNCH	6	0	0	0	1	0	0	1	0	0	0	0	0	0	0	0.198006	0	-0.198006	Genes
528	ODBMPB_154745	GENE-CATALOG	METAGENOMICS	Skin (all sites)	0.0484213	0.847897	1	-4.78e-15	Persistent decrease	Persistent decrease	NA	NA	NA	ODBMPB_154745 GENE-CATALOG METAGENOMICS Nape of Neck	P19	0	Batch21	Nape of Neck	C003	Flight 2	P19	DNA	Nape of Neck	MID-FLIGHT	Flight 2	5	0	0	0	1	0	0	1	0	0	0	0	0	0	0	0.198006	0	-0.198006	Genes
529	ODBMPB_154745	GENE-CATALOG	METAGENOMICS	Skin (all sites)	0.0484213	0.847897	1	-4.78e-15	Persistent decrease	Persistent decrease	NA	NA	NA	ODBMPB_154745 GENE-CATALOG METAGENOMICS Nape of Neck	P10	0	Batch20	Nape of Neck	C002	Sept Pre-Launch	P10	DNA	Nape of Neck	PRE-LAUNCH	PRE-LAUNCH	3	0	0	0	1	0	0	1	0	0	0	0	0	0	0	0.198006	0	-0.198006	Genes
530	ODBMPB_154745	GENE-CATALOG	METAGENOMICS	Skin (all sites)	0.0484213	0.847897	1	-4.78e-15	Persistent decrease	Persistent decrease	NA	NA	NA	ODBMPB_154745 GENE-CATALOG METAGENOMICS Nape of Neck	P20	0	Batch21	Nape of Neck	C003	Sept Post-Return	P20	DNA	Nape of Neck	POST-LAUNCH	POST-LAUNCH	6	0	0	0	1	0	0	1	0	0	0	0	0	0	0	0.198006	0	-0.198006	Genes
531	ODBMPB_154745	GENE-CATALOG	METAGENOMICS	Skin (all sites)	0.0484213	0.847897	1	-4.78e-15	Persistent decrease	Persistent decrease	NA	NA	NA	ODBMPB_154745 GENE-CATALOG METAGENOMICS Nape of Neck	P7	0	Batch20	Nape of Neck	C001	November	P7	DNA	Nape of Neck	POST-LAUNCH	POST-LAUNCH	7	0	0	0	1	0	0	1	0	0	0	0	0	0	0	0.198006	0	-0.198006	Genes
532	ODBMPB_154745	GENE-CATALOG	METAGENOMICS	Skin (all sites)	0.0484213	0.847897	1	-4.78e-15	Persistent decrease	Persistent decrease	NA	NA	NA	ODBMPB_154745 GENE-CATALOG METAGENOMICS Nape of Neck	P2	0	Batch19	Nape of Neck	C001	2024-08-21	P2	DNA	Nape of Neck	PRE-LAUNCH	PRE-LAUNCH	2	0	0	0	1	0	0	1	0	0	0	0	0	0	0	0.198006	0	-0.198006	Genes
533	ODBMPB_154745	GENE-CATALOG	METAGENOMICS	Skin (all sites)	0.0484213	0.847897	1	-4.78e-15	Persistent decrease	Persistent decrease	NA	NA	NA	ODBMPB_154745 GENE-CATALOG METAGENOMICS Nape of Neck	P14	0	Batch20	Nape of Neck	C002	November	P14	DNA	Nape of Neck	POST-LAUNCH	POST-LAUNCH	7	0	0	0	1	0	0	1	0	0	0	0	0	0	0	0.198006	0	-0.198006	Genes
534	ODBMPB_154745	GENE-CATALOG	METAGENOMICS	Skin (all sites)	0.0484213	0.847897	1	-4.78e-15	Persistent decrease	Persistent decrease	NA	NA	NA	ODBMPB_154745 GENE-CATALOG METAGENOMICS Nape of Neck	P1	0	Batch19	Nape of Neck	C001	2024-06-21	P1	DNA	Nape of Neck	PRE-LAUNCH	PRE-LAUNCH	1	0	0	0	1	0	0	1	0	0	0	0	0	0	0	0.198006	0	-0.198006	Genes
535	ODBMPB_154745	GENE-CATALOG	METAGENOMICS	Skin (all sites)	0.0484213	0.847897	1	-4.78e-15	Persistent decrease	Persistent decrease	NA	NA	NA	ODBMPB_154745 GENE-CATALOG METAGENOMICS Nape of Neck	P32	0	Batch31	Nape of Neck	C004	2024-12-21	P32	DNA	Nape of Neck	POST-LAUNCH	POST-LAUNCH	8	0	0	0	1	0	0	1	0	0	0	0	0	0	0	0.198006	0	-0.198006	Genes
536	ODBMPB_154745	GENE-CATALOG	METAGENOMICS	Skin (all sites)	0.0484213	0.847897	1	-4.78e-15	Persistent decrease	Persistent decrease	NA	NA	NA	ODBMPB_154745 GENE-CATALOG METAGENOMICS Nape of Neck	P5	0	Batch20	Nape of Neck	C001	Flight 2	P5	DNA	Nape of Neck	MID-FLIGHT	Flight 2	5	0	0	0	1	0	0	1	0	0	0	0	0	0	0	0.198006	0	-0.198006	Genes
537	ODBMPB_154745	GENE-CATALOG	METAGENOMICS	Skin (all sites)	0.0484213	0.847897	1	-4.78e-15	Persistent decrease	Persistent decrease	NA	NA	NA	ODBMPB_154745 GENE-CATALOG METAGENOMICS Nape of Neck	P25	0	Batch21	Nape of Neck	C004	Flight 1	P25	DNA	Nape of Neck	MID-FLIGHT	Flight 1	4	0	0	0	1	0	0	1	0	0	0	0	0	0	0	0.198006	0	-0.198006	Genes
538	ODBMPB_154745	GENE-CATALOG	METAGENOMICS	Skin (all sites)	0.0484213	0.847897	1	-4.78e-15	Persistent decrease	Persistent decrease	NA	NA	NA	ODBMPB_154745 GENE-CATALOG METAGENOMICS Nape of Neck	P8	1.54857516373472e-07	Batch20	Nape of Neck	C002	2024-06-21	P8	DNA	Nape of Neck	PRE-LAUNCH	PRE-LAUNCH	1	0	0	0	1	0	0	1	0	0	0	0	0	0	0	0.198006	0	-0.198006	Genes
539	ODBMPB_154745	GENE-CATALOG	METAGENOMICS	Skin (all sites)	0.0484213	0.847897	1	-4.78e-15	Persistent decrease	Persistent decrease	NA	NA	NA	ODBMPB_154745 GENE-CATALOG METAGENOMICS Nape of Neck	P27	0	Batch21	Nape of Neck	C004	Sept Post-Return	P27	DNA	Nape of Neck	POST-LAUNCH	POST-LAUNCH	6	0	0	0	1	0	0	1	0	0	0	0	0	0	0	0.198006	0	-0.198006	Genes
540	ODBMPB_154745	GENE-CATALOG	METAGENOMICS	Skin (all sites)	0.0484213	0.847897	1	-4.78e-15	Persistent decrease	Persistent decrease	NA	NA	NA	ODBMPB_154745 GENE-CATALOG METAGENOMICS Nape of Neck	P23	0	Batch21	Nape of Neck	C004	2024-08-21	P23	DNA	Nape of Neck	PRE-LAUNCH	PRE-LAUNCH	2	0	0	0	1	0	0	1	0	0	0	0	0	0	0	0.198006	0	-0.198006	Genes
541	ODBMPB_154745	GENE-CATALOG	METAGENOMICS	Skin (all sites)	0.0484213	0.847897	1	-4.78e-15	Persistent decrease	Persistent decrease	NA	NA	NA	ODBMPB_154745 GENE-CATALOG METAGENOMICS Nape of Neck	P18	0	Batch21	Nape of Neck	C003	Flight 1	P18	DNA	Nape of Neck	MID-FLIGHT	Flight 1	4	0	0	0	1	0	0	1	0	0	0	0	0	0	0	0.198006	0	-0.198006	Genes
542	ODBMPB_154745	GENE-CATALOG	METAGENOMICS	Skin (all sites)	0.0484213	0.847897	1	-4.78e-15	Persistent decrease	Persistent decrease	NA	NA	NA	ODBMPB_154745 GENE-CATALOG METAGENOMICS Nape of Neck	P24	0	Batch21	Nape of Neck	C004	Sept Pre-Launch	P24	DNA	Nape of Neck	PRE-LAUNCH	PRE-LAUNCH	3	0	0	0	1	0	0	1	0	0	0	0	0	0	0	0.198006	0	-0.198006	Genes
543	ODBMPB_154745	GENE-CATALOG	METAGENOMICS	Skin (all sites)	0.0484213	0.847897	1	-4.78e-15	Persistent decrease	Persistent decrease	NA	NA	NA	ODBMPB_154745 GENE-CATALOG METAGENOMICS Nape of Neck	P9	0	Batch20	Nape of Neck	C002	2024-08-21	P9	DNA	Nape of Neck	PRE-LAUNCH	PRE-LAUNCH	2	0	0	0	1	0	0	1	0	0	0	0	0	0	0	0.198006	0	-0.198006	Genes
544	ODBMPB_154745	GENE-CATALOG	METAGENOMICS	Skin (all sites)	0.0484213	0.847897	1	-4.78e-15	Persistent decrease	Persistent decrease	NA	NA	NA	ODBMPB_154745 GENE-CATALOG METAGENOMICS Nape of Neck	P17	0	Batch21	Nape of Neck	C003	Sept Pre-Launch	P17	DNA	Nape of Neck	PRE-LAUNCH	PRE-LAUNCH	3	0	0	0	1	0	0	1	0	0	0	0	0	0	0	0.198006	0	-0.198006	Genes
545	ODBMPB_154745	GENE-CATALOG	METAGENOMICS	Skin (all sites)	0.0484213	0.847897	1	-4.78e-15	Persistent decrease	Persistent decrease	NA	NA	NA	ODBMPB_154745 GENE-CATALOG METAGENOMICS Nape of Neck	P12	0	Batch20	Nape of Neck	C002	Flight 2	P12	DNA	Nape of Neck	MID-FLIGHT	Flight 2	5	0	0	0	1	0	0	1	0	0	0	0	0	0	0	0.198006	0	-0.198006	Genes
546	ODBMPB_154745	GENE-CATALOG	METAGENOMICS	Skin (all sites)	0.0484213	0.847897	1	-4.78e-15	Persistent decrease	Persistent decrease	NA	NA	NA	ODBMPB_154745 GENE-CATALOG METAGENOMICS Nape of Neck	P16	0	Batch20	Nape of Neck	C003	2024-08-21	P16	DNA	Nape of Neck	PRE-LAUNCH	PRE-LAUNCH	2	0	0	0	1	0	0	1	0	0	0	0	0	0	0	0.198006	0	-0.198006	Genes
547	ODBMPB_154745	GENE-CATALOG	METAGENOMICS	Skin (all sites)	0.0484213	0.847897	1	-4.78e-15	Persistent decrease	Persistent decrease	NA	NA	NA	ODBMPB_154745 GENE-CATALOG METAGENOMICS Nape of Neck	P30	0	Batch30	Nape of Neck	C002	2024-12-21	P30	DNA	Nape of Neck	POST-LAUNCH	POST-LAUNCH	8	0	0	0	1	0	0	1	0	0	0	0	0	0	0	0.198006	0	-0.198006	Genes
548	ODBMPB_154745	GENE-CATALOG	METAGENOMICS	Skin (all sites)	0.0484213	0.847897	1	-4.78e-15	Persistent decrease	Persistent decrease	NA	NA	NA	ODBMPB_154745 GENE-CATALOG METAGENOMICS Nape of Neck	P28	0	Batch21	Nape of Neck	C004	November	P28	DNA	Nape of Neck	POST-LAUNCH	POST-LAUNCH	7	0	0	0	1	0	0	1	0	0	0	0	0	0	0	0.198006	0	-0.198006	Genes
549	ODBMPB_154745	GENE-CATALOG	METAGENOMICS	Skin (all sites)	0.0484213	0.847897	1	-4.78e-15	Persistent decrease	Persistent decrease	NA	NA	NA	ODBMPB_154745 GENE-CATALOG METAGENOMICS Nape of Neck	P29	0	Batch29	Nape of Neck	C001	2024-12-21	P29	DNA	Nape of Neck	POST-LAUNCH	POST-LAUNCH	8	0	0	0	1	0	0	1	0	0	0	0	0	0	0	0.198006	0	-0.198006	Genes
550	ODBMPB_154745	GENE-CATALOG	METAGENOMICS	Skin (all sites)	0.0484213	0.847897	1	-4.78e-15	Persistent decrease	Persistent decrease	NA	NA	NA	ODBMPB_154745 GENE-CATALOG METAGENOMICS Nape of Neck	P22	6.96520877173736e-09	Batch21	Nape of Neck	C004	2024-06-21	P22	DNA	Nape of Neck	PRE-LAUNCH	PRE-LAUNCH	1	0	0	0	1	0	0	1	0	0	0	0	0	0	0	0.198006	0	-0.198006	Genes
551	MEPFAP_38415	GENE-CATALOG	METATRANSCRIPTOMICS	Skin (all sites)	0.043346	2.16091	1	-0.129795	Persistent decrease	Persistent decrease	NA	NA	NA	MEPFAP_38415 GENE-CATALOG METATRANSCRIPTOMICS Nape of Neck	6809-CEM-0360	0		Nape of Neck	C003	Sept Post-Return	P20	RNA	Nape of Neck	POST-LAUNCH	POST-LAUNCH	6	0	0	0	1	0	0	1	0	0	0	0	0	0	0	2.30736	-0.0283117	-2.33567	Genes
552	MEPFAP_38415	GENE-CATALOG	METATRANSCRIPTOMICS	Skin (all sites)	0.043346	2.16091	1	-0.129795	Persistent decrease	Persistent decrease	NA	NA	NA	MEPFAP_38415 GENE-CATALOG METATRANSCRIPTOMICS Nape of Neck	6809-CEM-0329	0		Nape of Neck	C004	November	P28	RNA	Nape of Neck	POST-LAUNCH	POST-LAUNCH	7	0	0	0	1	0	0	1	0	0	0	0	0	0	0	2.30736	-0.0283117	-2.33567	Genes
553	MEPFAP_38415	GENE-CATALOG	METATRANSCRIPTOMICS	Skin (all sites)	0.043346	2.16091	1	-0.129795	Persistent decrease	Persistent decrease	NA	NA	NA	MEPFAP_38415 GENE-CATALOG METATRANSCRIPTOMICS Nape of Neck	6809-CEM-0321	0		Nape of Neck	C004	Sept Post-Return	P27	RNA	Nape of Neck	POST-LAUNCH	POST-LAUNCH	6	0	0	0	1	0	0	1	0	0	0	0	0	0	0	2.30736	-0.0283117	-2.33567	Genes
554	MEPFAP_38415	GENE-CATALOG	METATRANSCRIPTOMICS	Skin (all sites)	0.043346	2.16091	1	-0.129795	Persistent decrease	Persistent decrease	NA	NA	NA	MEPFAP_38415 GENE-CATALOG METATRANSCRIPTOMICS Nape of Neck	6809-CEM-0344	0		Nape of Neck	C003	Flight 1	P18	RNA	Nape of Neck	MID-FLIGHT	Flight 1	4	0	0	0	1	0	0	1	0	0	0	0	0	0	0	2.30736	-0.0283117	-2.33567	Genes
555	MEPFAP_38415	GENE-CATALOG	METATRANSCRIPTOMICS	Skin (all sites)	0.043346	2.16091	1	-0.129795	Persistent decrease	Persistent decrease	NA	NA	NA	MEPFAP_38415 GENE-CATALOG METATRANSCRIPTOMICS Nape of Neck	6809-CEM-0345	0		Nape of Neck	C002	2024-12-21	P30	RNA	Nape of Neck	POST-LAUNCH	POST-LAUNCH	8	0	0	0	1	0	0	1	0	0	0	0	0	0	0	2.30736	-0.0283117	-2.33567	Genes
556	MEPFAP_38415	GENE-CATALOG	METATRANSCRIPTOMICS	Skin (all sites)	0.043346	2.16091	1	-0.129795	Persistent decrease	Persistent decrease	NA	NA	NA	MEPFAP_38415 GENE-CATALOG METATRANSCRIPTOMICS Nape of Neck	6809-CEM-0368	0		Nape of Neck	C003	November	P21	RNA	Nape of Neck	POST-LAUNCH	POST-LAUNCH	7	0	0	0	1	0	0	1	0	0	0	0	0	0	0	2.30736	-0.0283117	-2.33567	Genes
557	MEPFAP_38415	GENE-CATALOG	METATRANSCRIPTOMICS	Skin (all sites)	0.043346	2.16091	1	-0.129795	Persistent decrease	Persistent decrease	NA	NA	NA	MEPFAP_38415 GENE-CATALOG METATRANSCRIPTOMICS Nape of Neck	6809-CEM-0336	5.67757140142182e-08		Nape of Neck	C003	Sept Pre-Launch	P17	RNA	Nape of Neck	PRE-LAUNCH	PRE-LAUNCH	3	0	0	0	1	0	0	1	0	0	0	0	0	0	0	2.30736	-0.0283117	-2.33567	Genes
558	MEPFAP_38415	GENE-CATALOG	METATRANSCRIPTOMICS	Skin (all sites)	0.043346	2.16091	1	-0.129795	Persistent decrease	Persistent decrease	NA	NA	NA	MEPFAP_38415 GENE-CATALOG METATRANSCRIPTOMICS Nape of Neck	6809-CEM-0319	0		Nape of Neck	C001	Sept Pre-Launch	P3	RNA	Nape of Neck	PRE-LAUNCH	PRE-LAUNCH	3	0	0	0	1	0	0	1	0	0	0	0	0	0	0	2.30736	-0.0283117	-2.33567	Genes
559	MEPFAP_38415	GENE-CATALOG	METATRANSCRIPTOMICS	Skin (all sites)	0.043346	2.16091	1	-0.129795	Persistent decrease	Persistent decrease	NA	NA	NA	MEPFAP_38415 GENE-CATALOG METATRANSCRIPTOMICS Nape of Neck	6809-CEM-0312	0		Nape of Neck	C002	November	P14	RNA	Nape of Neck	POST-LAUNCH	POST-LAUNCH	7	0	0	0	1	0	0	1	0	0	0	0	0	0	0	2.30736	-0.0283117	-2.33567	Genes
560	MEPFAP_38415	GENE-CATALOG	METATRANSCRIPTOMICS	Skin (all sites)	0.043346	2.16091	1	-0.129795	Persistent decrease	Persistent decrease	NA	NA	NA	MEPFAP_38415 GENE-CATALOG METATRANSCRIPTOMICS Nape of Neck	6809-CEM-0304	0		Nape of Neck	C002	Sept Post-Return	P13	RNA	Nape of Neck	POST-LAUNCH	POST-LAUNCH	6	0	0	0	1	0	0	1	0	0	0	0	0	0	0	2.30736	-0.0283117	-2.33567	Genes
561	MEPFAP_38415	GENE-CATALOG	METATRANSCRIPTOMICS	Skin (all sites)	0.043346	2.16091	1	-0.129795	Persistent decrease	Persistent decrease	NA	NA	NA	MEPFAP_38415 GENE-CATALOG METATRANSCRIPTOMICS Nape of Neck	6809-CEM-0352	1.58544132356574e-08		Nape of Neck	C003	Flight 2	P19	RNA	Nape of Neck	MID-FLIGHT	Flight 2	5	0	0	0	1	0	0	1	0	0	0	0	0	0	0	2.30736	-0.0283117	-2.33567	Genes
562	MEPFAP_38415	GENE-CATALOG	METATRANSCRIPTOMICS	Skin (all sites)	0.043346	2.16091	1	-0.129795	Persistent decrease	Persistent decrease	NA	NA	NA	MEPFAP_38415 GENE-CATALOG METATRANSCRIPTOMICS Nape of Neck	6809-CEM-0351	0		Nape of Neck	C001	November	P7	RNA	Nape of Neck	POST-LAUNCH	POST-LAUNCH	7	0	0	0	1	0	0	1	0	0	0	0	0	0	0	2.30736	-0.0283117	-2.33567	Genes
563	MEPFAP_38415	GENE-CATALOG	METATRANSCRIPTOMICS	Skin (all sites)	0.043346	2.16091	1	-0.129795	Persistent decrease	Persistent decrease	NA	NA	NA	MEPFAP_38415 GENE-CATALOG METATRANSCRIPTOMICS Nape of Neck	6809-CEM-0289	0		Nape of Neck	C004	2024-08-21	P23	RNA	Nape of Neck	PRE-LAUNCH	PRE-LAUNCH	2	0	0	0	1	0	0	1	0	0	0	0	0	0	0	2.30736	-0.0283117	-2.33567	Genes
564	MEPFAP_38415	GENE-CATALOG	METATRANSCRIPTOMICS	Skin (all sites)	0.043346	2.16091	1	-0.129795	Persistent decrease	Persistent decrease	NA	NA	NA	MEPFAP_38415 GENE-CATALOG METATRANSCRIPTOMICS Nape of Neck	6809-CEM-0296	0		Nape of Neck	C002	Flight 2	P12	RNA	Nape of Neck	MID-FLIGHT	Flight 2	5	0	0	0	1	0	0	1	0	0	0	0	0	0	0	2.30736	-0.0283117	-2.33567	Genes
565	MEPFAP_38415	GENE-CATALOG	METATRANSCRIPTOMICS	Skin (all sites)	0.043346	2.16091	1	-0.129795	Persistent decrease	Persistent decrease	NA	NA	NA	MEPFAP_38415 GENE-CATALOG METATRANSCRIPTOMICS Nape of Neck	6809-CEM-0320	0		Nape of Neck	C003	2024-06-21	P15	RNA	Nape of Neck	PRE-LAUNCH	PRE-LAUNCH	1	0	0	0	1	0	0	1	0	0	0	0	0	0	0	2.30736	-0.0283117	-2.33567	Genes
566	MEPFAP_38415	GENE-CATALOG	METATRANSCRIPTOMICS	Skin (all sites)	0.043346	2.16091	1	-0.129795	Persistent decrease	Persistent decrease	NA	NA	NA	MEPFAP_38415 GENE-CATALOG METATRANSCRIPTOMICS Nape of Neck	6809-CEM-0359	9.65413517683872e-07		Nape of Neck	C002	2024-06-21	P8	RNA	Nape of Neck	PRE-LAUNCH	PRE-LAUNCH	1	0	0	0	1	0	0	1	0	0	0	0	0	0	0	2.30736	-0.0283117	-2.33567	Genes
567	MEPFAP_38415	GENE-CATALOG	METATRANSCRIPTOMICS	Skin (all sites)	0.043346	2.16091	1	-0.129795	Persistent decrease	Persistent decrease	NA	NA	NA	MEPFAP_38415 GENE-CATALOG METATRANSCRIPTOMICS Nape of Neck	6809-CEM-0288	0		Nape of Neck	C002	Flight 1	P11	RNA	Nape of Neck	MID-FLIGHT	Flight 1	4	0	0	0	1	0	0	1	0	0	0	0	0	0	0	2.30736	-0.0283117	-2.33567	Genes
568	MEPFAP_38415	GENE-CATALOG	METATRANSCRIPTOMICS	Skin (all sites)	0.043346	2.16091	1	-0.129795	Persistent decrease	Persistent decrease	NA	NA	NA	MEPFAP_38415 GENE-CATALOG METATRANSCRIPTOMICS Nape of Neck	6809-CEM-0361	0		Nape of Neck	C004	2024-12-21	P32	RNA	Nape of Neck	POST-LAUNCH	POST-LAUNCH	8	0	0	0	1	0	0	1	0	0	0	0	0	0	0	2.30736	-0.0283117	-2.33567	Genes
569	MEPFAP_38415	GENE-CATALOG	METATRANSCRIPTOMICS	Skin (all sites)	0.043346	2.16091	1	-0.129795	Persistent decrease	Persistent decrease	NA	NA	NA	MEPFAP_38415 GENE-CATALOG METATRANSCRIPTOMICS Nape of Neck	6809-CEM-0297	0		Nape of Neck	C004	Sept Pre-Launch	P24	RNA	Nape of Neck	PRE-LAUNCH	PRE-LAUNCH	3	0	0	0	1	0	0	1	0	0	0	0	0	0	0	2.30736	-0.0283117	-2.33567	Genes
570	MEPFAP_38415	GENE-CATALOG	METATRANSCRIPTOMICS	Skin (all sites)	0.043346	2.16091	1	-0.129795	Persistent decrease	Persistent decrease	NA	NA	NA	MEPFAP_38415 GENE-CATALOG METATRANSCRIPTOMICS Nape of Neck	6809-CEM-0343	0		Nape of Neck	C001	Sept Post-Return	P6	RNA	Nape of Neck	POST-LAUNCH	POST-LAUNCH	6	0	0	0	1	0	0	1	0	0	0	0	0	0	0	2.30736	-0.0283117	-2.33567	Genes
571	MEPFAP_38415	GENE-CATALOG	METATRANSCRIPTOMICS	Skin (all sites)	0.043346	2.16091	1	-0.129795	Persistent decrease	Persistent decrease	NA	NA	NA	MEPFAP_38415 GENE-CATALOG METATRANSCRIPTOMICS Nape of Neck	6809-CEM-0280	0		Nape of Neck	C002	Sept Pre-Launch	P10	RNA	Nape of Neck	PRE-LAUNCH	PRE-LAUNCH	3	0	0	0	1	0	0	1	0	0	0	0	0	0	0	2.30736	-0.0283117	-2.33567	Genes
572	MEPFAP_38415	GENE-CATALOG	METATRANSCRIPTOMICS	Skin (all sites)	0.043346	2.16091	1	-0.129795	Persistent decrease	Persistent decrease	NA	NA	NA	MEPFAP_38415 GENE-CATALOG METATRANSCRIPTOMICS Nape of Neck	6809-CEM-0337	0		Nape of Neck	C001	2024-12-21	P29	RNA	Nape of Neck	POST-LAUNCH	POST-LAUNCH	8	0	0	0	1	0	0	1	0	0	0	0	0	0	0	2.30736	-0.0283117	-2.33567	Genes
573	MEPFAP_38415	GENE-CATALOG	METATRANSCRIPTOMICS	Skin (all sites)	0.043346	2.16091	1	-0.129795	Persistent decrease	Persistent decrease	NA	NA	NA	MEPFAP_38415 GENE-CATALOG METATRANSCRIPTOMICS Nape of Neck	6809-CEM-0335	0		Nape of Neck	C001	Flight 2	P5	RNA	Nape of Neck	MID-FLIGHT	Flight 2	5	0	0	0	1	0	0	1	0	0	0	0	0	0	0	2.30736	-0.0283117	-2.33567	Genes
574	MEPFAP_38415	GENE-CATALOG	METATRANSCRIPTOMICS	Skin (all sites)	0.043346	2.16091	1	-0.129795	Persistent decrease	Persistent decrease	NA	NA	NA	MEPFAP_38415 GENE-CATALOG METATRANSCRIPTOMICS Nape of Neck	6809-CEM-0305	0		Nape of Neck	C004	Flight 1	P25	RNA	Nape of Neck	MID-FLIGHT	Flight 1	4	0	0	0	1	0	0	1	0	0	0	0	0	0	0	2.30736	-0.0283117	-2.33567	Genes
575	MEPFAP_38415	GENE-CATALOG	METATRANSCRIPTOMICS	Skin (all sites)	0.043346	2.16091	1	-0.129795	Persistent decrease	Persistent decrease	NA	NA	NA	MEPFAP_38415 GENE-CATALOG METATRANSCRIPTOMICS Nape of Neck	6809-CEM-0327	0		Nape of Neck	C001	Flight 1	P4	RNA	Nape of Neck	MID-FLIGHT	Flight 1	4	0	0	0	1	0	0	1	0	0	0	0	0	0	0	2.30736	-0.0283117	-2.33567	Genes
576	MEPFAP_38415	GENE-CATALOG	METATRANSCRIPTOMICS	Skin (all sites)	0.043346	2.16091	1	-0.129795	Persistent decrease	Persistent decrease	NA	NA	NA	MEPFAP_38415 GENE-CATALOG METATRANSCRIPTOMICS Nape of Neck	6809-CEM-0313	0		Nape of Neck	C004	Flight 2	P26	RNA	Nape of Neck	MID-FLIGHT	Flight 2	5	0	0	0	1	0	0	1	0	0	0	0	0	0	0	2.30736	-0.0283117	-2.33567	Genes
577	MEPFAP_38415	GENE-CATALOG	METATRANSCRIPTOMICS	Skin (all sites)	0.043346	2.16091	1	-0.129795	Persistent decrease	Persistent decrease	NA	NA	NA	MEPFAP_38415 GENE-CATALOG METATRANSCRIPTOMICS Nape of Neck	6809-CEM-0281	2.67513722116376e-07		Nape of Neck	C004	2024-06-21	P22	RNA	Nape of Neck	PRE-LAUNCH	PRE-LAUNCH	1	0	0	0	1	0	0	1	0	0	0	0	0	0	0	2.30736	-0.0283117	-2.33567	Genes
578	MEPFAP_38415	GENE-CATALOG	METATRANSCRIPTOMICS	Skin (all sites)	0.043346	2.16091	1	-0.129795	Persistent decrease	Persistent decrease	NA	NA	NA	MEPFAP_38415 GENE-CATALOG METATRANSCRIPTOMICS Nape of Neck	6809-CEM-0353	0		Nape of Neck	C003	2024-12-21	P31	RNA	Nape of Neck	POST-LAUNCH	POST-LAUNCH	8	0	0	0	1	0	0	1	0	0	0	0	0	0	0	2.30736	-0.0283117	-2.33567	Genes
579	MEPFAP_38415	GENE-CATALOG	METATRANSCRIPTOMICS	Skin (all sites)	0.043346	2.16091	1	-0.129795	Persistent decrease	Persistent decrease	NA	NA	NA	MEPFAP_38415 GENE-CATALOG METATRANSCRIPTOMICS Nape of Neck	6809-CEM-0311	0		Nape of Neck	C001	2024-08-21	P2	RNA	Nape of Neck	PRE-LAUNCH	PRE-LAUNCH	2	0	0	0	1	0	0	1	0	0	0	0	0	0	0	2.30736	-0.0283117	-2.33567	Genes
580	MEPFAP_38415	GENE-CATALOG	METATRANSCRIPTOMICS	Skin (all sites)	0.043346	2.16091	1	-0.129795	Persistent decrease	Persistent decrease	NA	NA	NA	MEPFAP_38415 GENE-CATALOG METATRANSCRIPTOMICS Nape of Neck	6809-CEM-0367	3.46597002319662e-06		Nape of Neck	C002	2024-08-21	P9	RNA	Nape of Neck	PRE-LAUNCH	PRE-LAUNCH	2	0	0	0	1	0	0	1	0	0	0	0	0	0	0	2.30736	-0.0283117	-2.33567	Genes
581	MEPFAP_38415	GENE-CATALOG	METATRANSCRIPTOMICS	Skin (all sites)	0.043346	2.16091	1	-0.129795	Persistent decrease	Persistent decrease	NA	NA	NA	MEPFAP_38415 GENE-CATALOG METATRANSCRIPTOMICS Nape of Neck	6809-CEM-0328	0		Nape of Neck	C003	2024-08-21	P16	RNA	Nape of Neck	PRE-LAUNCH	PRE-LAUNCH	2	0	0	0	1	0	0	1	0	0	0	0	0	0	0	2.30736	-0.0283117	-2.33567	Genes
582	MEPFAP_38415	GENE-CATALOG	METATRANSCRIPTOMICS	Skin (all sites)	0.043346	2.16091	1	-0.129795	Persistent decrease	Persistent decrease	NA	NA	NA	MEPFAP_38415 GENE-CATALOG METATRANSCRIPTOMICS Nape of Neck	6809-CEM-0303	1.01752444786423e-07		Nape of Neck	C001	2024-06-21	P1	RNA	Nape of Neck	PRE-LAUNCH	PRE-LAUNCH	1	0	0	0	1	0	0	1	0	0	0	0	0	0	0	2.30736	-0.0283117	-2.33567	Genes
583	CMMBMA_41985	GENE-CATALOG	METATRANSCRIPTOMICS	Skin (all sites)	0.0366114	1.69436	1	-0.106995	Persistent decrease	Persistent decrease	NA	NA	NA	CMMBMA_41985 GENE-CATALOG METATRANSCRIPTOMICS Nape of Neck	6809-CEM-0360	0		Nape of Neck	C003	Sept Post-Return	P20	RNA	Nape of Neck	POST-LAUNCH	POST-LAUNCH	6	0	0	0	1	0	0	1	0	0	0	0	0	0	0	0.99972	0.0292251	-0.970495	Genes
584	CMMBMA_41985	GENE-CATALOG	METATRANSCRIPTOMICS	Skin (all sites)	0.0366114	1.69436	1	-0.106995	Persistent decrease	Persistent decrease	NA	NA	NA	CMMBMA_41985 GENE-CATALOG METATRANSCRIPTOMICS Nape of Neck	6809-CEM-0329	0		Nape of Neck	C004	November	P28	RNA	Nape of Neck	POST-LAUNCH	POST-LAUNCH	7	0	0	0	1	0	0	1	0	0	0	0	0	0	0	0.99972	0.0292251	-0.970495	Genes
585	CMMBMA_41985	GENE-CATALOG	METATRANSCRIPTOMICS	Skin (all sites)	0.0366114	1.69436	1	-0.106995	Persistent decrease	Persistent decrease	NA	NA	NA	CMMBMA_41985 GENE-CATALOG METATRANSCRIPTOMICS Nape of Neck	6809-CEM-0321	0		Nape of Neck	C004	Sept Post-Return	P27	RNA	Nape of Neck	POST-LAUNCH	POST-LAUNCH	6	0	0	0	1	0	0	1	0	0	0	0	0	0	0	0.99972	0.0292251	-0.970495	Genes
586	CMMBMA_41985	GENE-CATALOG	METATRANSCRIPTOMICS	Skin (all sites)	0.0366114	1.69436	1	-0.106995	Persistent decrease	Persistent decrease	NA	NA	NA	CMMBMA_41985 GENE-CATALOG METATRANSCRIPTOMICS Nape of Neck	6809-CEM-0344	0		Nape of Neck	C003	Flight 1	P18	RNA	Nape of Neck	MID-FLIGHT	Flight 1	4	0	0	0	1	0	0	1	0	0	0	0	0	0	0	0.99972	0.0292251	-0.970495	Genes
587	CMMBMA_41985	GENE-CATALOG	METATRANSCRIPTOMICS	Skin (all sites)	0.0366114	1.69436	1	-0.106995	Persistent decrease	Persistent decrease	NA	NA	NA	CMMBMA_41985 GENE-CATALOG METATRANSCRIPTOMICS Nape of Neck	6809-CEM-0345	0		Nape of Neck	C002	2024-12-21	P30	RNA	Nape of Neck	POST-LAUNCH	POST-LAUNCH	8	0	0	0	1	0	0	1	0	0	0	0	0	0	0	0.99972	0.0292251	-0.970495	Genes
588	CMMBMA_41985	GENE-CATALOG	METATRANSCRIPTOMICS	Skin (all sites)	0.0366114	1.69436	1	-0.106995	Persistent decrease	Persistent decrease	NA	NA	NA	CMMBMA_41985 GENE-CATALOG METATRANSCRIPTOMICS Nape of Neck	6809-CEM-0368	0		Nape of Neck	C003	November	P21	RNA	Nape of Neck	POST-LAUNCH	POST-LAUNCH	7	0	0	0	1	0	0	1	0	0	0	0	0	0	0	0.99972	0.0292251	-0.970495	Genes
589	CMMBMA_41985	GENE-CATALOG	METATRANSCRIPTOMICS	Skin (all sites)	0.0366114	1.69436	1	-0.106995	Persistent decrease	Persistent decrease	NA	NA	NA	CMMBMA_41985 GENE-CATALOG METATRANSCRIPTOMICS Nape of Neck	6809-CEM-0336	0		Nape of Neck	C003	Sept Pre-Launch	P17	RNA	Nape of Neck	PRE-LAUNCH	PRE-LAUNCH	3	0	0	0	1	0	0	1	0	0	0	0	0	0	0	0.99972	0.0292251	-0.970495	Genes
590	CMMBMA_41985	GENE-CATALOG	METATRANSCRIPTOMICS	Skin (all sites)	0.0366114	1.69436	1	-0.106995	Persistent decrease	Persistent decrease	NA	NA	NA	CMMBMA_41985 GENE-CATALOG METATRANSCRIPTOMICS Nape of Neck	6809-CEM-0319	6.58215082616853e-08		Nape of Neck	C001	Sept Pre-Launch	P3	RNA	Nape of Neck	PRE-LAUNCH	PRE-LAUNCH	3	0	0	0	1	0	0	1	0	0	0	0	0	0	0	0.99972	0.0292251	-0.970495	Genes
591	CMMBMA_41985	GENE-CATALOG	METATRANSCRIPTOMICS	Skin (all sites)	0.0366114	1.69436	1	-0.106995	Persistent decrease	Persistent decrease	NA	NA	NA	CMMBMA_41985 GENE-CATALOG METATRANSCRIPTOMICS Nape of Neck	6809-CEM-0312	0		Nape of Neck	C002	November	P14	RNA	Nape of Neck	POST-LAUNCH	POST-LAUNCH	7	0	0	0	1	0	0	1	0	0	0	0	0	0	0	0.99972	0.0292251	-0.970495	Genes
592	CMMBMA_41985	GENE-CATALOG	METATRANSCRIPTOMICS	Skin (all sites)	0.0366114	1.69436	1	-0.106995	Persistent decrease	Persistent decrease	NA	NA	NA	CMMBMA_41985 GENE-CATALOG METATRANSCRIPTOMICS Nape of Neck	6809-CEM-0304	0		Nape of Neck	C002	Sept Post-Return	P13	RNA	Nape of Neck	POST-LAUNCH	POST-LAUNCH	6	0	0	0	1	0	0	1	0	0	0	0	0	0	0	0.99972	0.0292251	-0.970495	Genes
593	CMMBMA_41985	GENE-CATALOG	METATRANSCRIPTOMICS	Skin (all sites)	0.0366114	1.69436	1	-0.106995	Persistent decrease	Persistent decrease	NA	NA	NA	CMMBMA_41985 GENE-CATALOG METATRANSCRIPTOMICS Nape of Neck	6809-CEM-0352	1.58544132356574e-08		Nape of Neck	C003	Flight 2	P19	RNA	Nape of Neck	MID-FLIGHT	Flight 2	5	0	0	0	1	0	0	1	0	0	0	0	0	0	0	0.99972	0.0292251	-0.970495	Genes
594	CMMBMA_41985	GENE-CATALOG	METATRANSCRIPTOMICS	Skin (all sites)	0.0366114	1.69436	1	-0.106995	Persistent decrease	Persistent decrease	NA	NA	NA	CMMBMA_41985 GENE-CATALOG METATRANSCRIPTOMICS Nape of Neck	6809-CEM-0351	0		Nape of Neck	C001	November	P7	RNA	Nape of Neck	POST-LAUNCH	POST-LAUNCH	7	0	0	0	1	0	0	1	0	0	0	0	0	0	0	0.99972	0.0292251	-0.970495	Genes
595	CMMBMA_41985	GENE-CATALOG	METATRANSCRIPTOMICS	Skin (all sites)	0.0366114	1.69436	1	-0.106995	Persistent decrease	Persistent decrease	NA	NA	NA	CMMBMA_41985 GENE-CATALOG METATRANSCRIPTOMICS Nape of Neck	6809-CEM-0289	7.39812923999117e-08		Nape of Neck	C004	2024-08-21	P23	RNA	Nape of Neck	PRE-LAUNCH	PRE-LAUNCH	2	0	0	0	1	0	0	1	0	0	0	0	0	0	0	0.99972	0.0292251	-0.970495	Genes
596	CMMBMA_41985	GENE-CATALOG	METATRANSCRIPTOMICS	Skin (all sites)	0.0366114	1.69436	1	-0.106995	Persistent decrease	Persistent decrease	NA	NA	NA	CMMBMA_41985 GENE-CATALOG METATRANSCRIPTOMICS Nape of Neck	6809-CEM-0296	0		Nape of Neck	C002	Flight 2	P12	RNA	Nape of Neck	MID-FLIGHT	Flight 2	5	0	0	0	1	0	0	1	0	0	0	0	0	0	0	0.99972	0.0292251	-0.970495	Genes
597	CMMBMA_41985	GENE-CATALOG	METATRANSCRIPTOMICS	Skin (all sites)	0.0366114	1.69436	1	-0.106995	Persistent decrease	Persistent decrease	NA	NA	NA	CMMBMA_41985 GENE-CATALOG METATRANSCRIPTOMICS Nape of Neck	6809-CEM-0320	0		Nape of Neck	C003	2024-06-21	P15	RNA	Nape of Neck	PRE-LAUNCH	PRE-LAUNCH	1	0	0	0	1	0	0	1	0	0	0	0	0	0	0	0.99972	0.0292251	-0.970495	Genes
598	CMMBMA_41985	GENE-CATALOG	METATRANSCRIPTOMICS	Skin (all sites)	0.0366114	1.69436	1	-0.106995	Persistent decrease	Persistent decrease	NA	NA	NA	CMMBMA_41985 GENE-CATALOG METATRANSCRIPTOMICS Nape of Neck	6809-CEM-0359	0		Nape of Neck	C002	2024-06-21	P8	RNA	Nape of Neck	PRE-LAUNCH	PRE-LAUNCH	1	0	0	0	1	0	0	1	0	0	0	0	0	0	0	0.99972	0.0292251	-0.970495	Genes
599	CMMBMA_41985	GENE-CATALOG	METATRANSCRIPTOMICS	Skin (all sites)	0.0366114	1.69436	1	-0.106995	Persistent decrease	Persistent decrease	NA	NA	NA	CMMBMA_41985 GENE-CATALOG METATRANSCRIPTOMICS Nape of Neck	6809-CEM-0288	0		Nape of Neck	C002	Flight 1	P11	RNA	Nape of Neck	MID-FLIGHT	Flight 1	4	0	0	0	1	0	0	1	0	0	0	0	0	0	0	0.99972	0.0292251	-0.970495	Genes
600	CMMBMA_41985	GENE-CATALOG	METATRANSCRIPTOMICS	Skin (all sites)	0.0366114	1.69436	1	-0.106995	Persistent decrease	Persistent decrease	NA	NA	NA	CMMBMA_41985 GENE-CATALOG METATRANSCRIPTOMICS Nape of Neck	6809-CEM-0361	0		Nape of Neck	C004	2024-12-21	P32	RNA	Nape of Neck	POST-LAUNCH	POST-LAUNCH	8	0	0	0	1	0	0	1	0	0	0	0	0	0	0	0.99972	0.0292251	-0.970495	Genes
601	CMMBMA_41985	GENE-CATALOG	METATRANSCRIPTOMICS	Skin (all sites)	0.0366114	1.69436	1	-0.106995	Persistent decrease	Persistent decrease	NA	NA	NA	CMMBMA_41985 GENE-CATALOG METATRANSCRIPTOMICS Nape of Neck	6809-CEM-0297	0		Nape of Neck	C004	Sept Pre-Launch	P24	RNA	Nape of Neck	PRE-LAUNCH	PRE-LAUNCH	3	0	0	0	1	0	0	1	0	0	0	0	0	0	0	0.99972	0.0292251	-0.970495	Genes
602	CMMBMA_41985	GENE-CATALOG	METATRANSCRIPTOMICS	Skin (all sites)	0.0366114	1.69436	1	-0.106995	Persistent decrease	Persistent decrease	NA	NA	NA	CMMBMA_41985 GENE-CATALOG METATRANSCRIPTOMICS Nape of Neck	6809-CEM-0343	0		Nape of Neck	C001	Sept Post-Return	P6	RNA	Nape of Neck	POST-LAUNCH	POST-LAUNCH	6	0	0	0	1	0	0	1	0	0	0	0	0	0	0	0.99972	0.0292251	-0.970495	Genes
603	CMMBMA_41985	GENE-CATALOG	METATRANSCRIPTOMICS	Skin (all sites)	0.0366114	1.69436	1	-0.106995	Persistent decrease	Persistent decrease	NA	NA	NA	CMMBMA_41985 GENE-CATALOG METATRANSCRIPTOMICS Nape of Neck	6809-CEM-0280	6.80434168410027e-07		Nape of Neck	C002	Sept Pre-Launch	P10	RNA	Nape of Neck	PRE-LAUNCH	PRE-LAUNCH	3	0	0	0	1	0	0	1	0	0	0	0	0	0	0	0.99972	0.0292251	-0.970495	Genes
604	CMMBMA_41985	GENE-CATALOG	METATRANSCRIPTOMICS	Skin (all sites)	0.0366114	1.69436	1	-0.106995	Persistent decrease	Persistent decrease	NA	NA	NA	CMMBMA_41985 GENE-CATALOG METATRANSCRIPTOMICS Nape of Neck	6809-CEM-0337	0		Nape of Neck	C001	2024-12-21	P29	RNA	Nape of Neck	POST-LAUNCH	POST-LAUNCH	8	0	0	0	1	0	0	1	0	0	0	0	0	0	0	0.99972	0.0292251	-0.970495	Genes
605	CMMBMA_41985	GENE-CATALOG	METATRANSCRIPTOMICS	Skin (all sites)	0.0366114	1.69436	1	-0.106995	Persistent decrease	Persistent decrease	NA	NA	NA	CMMBMA_41985 GENE-CATALOG METATRANSCRIPTOMICS Nape of Neck	6809-CEM-0335	0		Nape of Neck	C001	Flight 2	P5	RNA	Nape of Neck	MID-FLIGHT	Flight 2	5	0	0	0	1	0	0	1	0	0	0	0	0	0	0	0.99972	0.0292251	-0.970495	Genes
606	CMMBMA_41985	GENE-CATALOG	METATRANSCRIPTOMICS	Skin (all sites)	0.0366114	1.69436	1	-0.106995	Persistent decrease	Persistent decrease	NA	NA	NA	CMMBMA_41985 GENE-CATALOG METATRANSCRIPTOMICS Nape of Neck	6809-CEM-0305	0		Nape of Neck	C004	Flight 1	P25	RNA	Nape of Neck	MID-FLIGHT	Flight 1	4	0	0	0	1	0	0	1	0	0	0	0	0	0	0	0.99972	0.0292251	-0.970495	Genes
607	CMMBMA_41985	GENE-CATALOG	METATRANSCRIPTOMICS	Skin (all sites)	0.0366114	1.69436	1	-0.106995	Persistent decrease	Persistent decrease	NA	NA	NA	CMMBMA_41985 GENE-CATALOG METATRANSCRIPTOMICS Nape of Neck	6809-CEM-0327	0		Nape of Neck	C001	Flight 1	P4	RNA	Nape of Neck	MID-FLIGHT	Flight 1	4	0	0	0	1	0	0	1	0	0	0	0	0	0	0	0.99972	0.0292251	-0.970495	Genes
608	CMMBMA_41985	GENE-CATALOG	METATRANSCRIPTOMICS	Skin (all sites)	0.0366114	1.69436	1	-0.106995	Persistent decrease	Persistent decrease	NA	NA	NA	CMMBMA_41985 GENE-CATALOG METATRANSCRIPTOMICS Nape of Neck	6809-CEM-0313	0		Nape of Neck	C004	Flight 2	P26	RNA	Nape of Neck	MID-FLIGHT	Flight 2	5	0	0	0	1	0	0	1	0	0	0	0	0	0	0	0.99972	0.0292251	-0.970495	Genes
609	CMMBMA_41985	GENE-CATALOG	METATRANSCRIPTOMICS	Skin (all sites)	0.0366114	1.69436	1	-0.106995	Persistent decrease	Persistent decrease	NA	NA	NA	CMMBMA_41985 GENE-CATALOG METATRANSCRIPTOMICS Nape of Neck	6809-CEM-0281	0		Nape of Neck	C004	2024-06-21	P22	RNA	Nape of Neck	PRE-LAUNCH	PRE-LAUNCH	1	0	0	0	1	0	0	1	0	0	0	0	0	0	0	0.99972	0.0292251	-0.970495	Genes
610	CMMBMA_41985	GENE-CATALOG	METATRANSCRIPTOMICS	Skin (all sites)	0.0366114	1.69436	1	-0.106995	Persistent decrease	Persistent decrease	NA	NA	NA	CMMBMA_41985 GENE-CATALOG METATRANSCRIPTOMICS Nape of Neck	6809-CEM-0353	4.88249178847273e-08		Nape of Neck	C003	2024-12-21	P31	RNA	Nape of Neck	POST-LAUNCH	POST-LAUNCH	8	0	0	0	1	0	0	1	0	0	0	0	0	0	0	0.99972	0.0292251	-0.970495	Genes
611	CMMBMA_41985	GENE-CATALOG	METATRANSCRIPTOMICS	Skin (all sites)	0.0366114	1.69436	1	-0.106995	Persistent decrease	Persistent decrease	NA	NA	NA	CMMBMA_41985 GENE-CATALOG METATRANSCRIPTOMICS Nape of Neck	6809-CEM-0311	3.42981485672323e-07		Nape of Neck	C001	2024-08-21	P2	RNA	Nape of Neck	PRE-LAUNCH	PRE-LAUNCH	2	0	0	0	1	0	0	1	0	0	0	0	0	0	0	0.99972	0.0292251	-0.970495	Genes
612	CMMBMA_41985	GENE-CATALOG	METATRANSCRIPTOMICS	Skin (all sites)	0.0366114	1.69436	1	-0.106995	Persistent decrease	Persistent decrease	NA	NA	NA	CMMBMA_41985 GENE-CATALOG METATRANSCRIPTOMICS Nape of Neck	6809-CEM-0367	0		Nape of Neck	C002	2024-08-21	P9	RNA	Nape of Neck	PRE-LAUNCH	PRE-LAUNCH	2	0	0	0	1	0	0	1	0	0	0	0	0	0	0	0.99972	0.0292251	-0.970495	Genes
613	CMMBMA_41985	GENE-CATALOG	METATRANSCRIPTOMICS	Skin (all sites)	0.0366114	1.69436	1	-0.106995	Persistent decrease	Persistent decrease	NA	NA	NA	CMMBMA_41985 GENE-CATALOG METATRANSCRIPTOMICS Nape of Neck	6809-CEM-0328	3.69064491709583e-08		Nape of Neck	C003	2024-08-21	P16	RNA	Nape of Neck	PRE-LAUNCH	PRE-LAUNCH	2	0	0	0	1	0	0	1	0	0	0	0	0	0	0	0.99972	0.0292251	-0.970495	Genes
614	CMMBMA_41985	GENE-CATALOG	METATRANSCRIPTOMICS	Skin (all sites)	0.0366114	1.69436	1	-0.106995	Persistent decrease	Persistent decrease	NA	NA	NA	CMMBMA_41985 GENE-CATALOG METATRANSCRIPTOMICS Nape of Neck	6809-CEM-0303	4.6962666824503e-08		Nape of Neck	C001	2024-06-21	P1	RNA	Nape of Neck	PRE-LAUNCH	PRE-LAUNCH	1	0	0	0	1	0	0	1	0	0	0	0	0	0	0	0.99972	0.0292251	-0.970495	Genes
615	PFJFCF_87495	GENE-CATALOG	METAGENOMICS	Nasal	0.013772	4.98325	1	-0.186632	Persistent decrease	Persistent decrease	NA	NA	NA	PFJFCF_87495 GENE-CATALOG METAGENOMICS Nasal	N6	2.9053923481534e-07	Batch1	Nasal	C001	Sept Post-Return	N6	DNA	Nasal	POST-LAUNCH	POST-LAUNCH	6	0	1	0	0	0	0	0	0	0	0	0	1	0	0	1.34251	-0.493365	-1.83588	Genes
616	PFJFCF_87495	GENE-CATALOG	METAGENOMICS	Nasal	0.013772	4.98325	1	-0.186632	Persistent decrease	Persistent decrease	NA	NA	NA	PFJFCF_87495 GENE-CATALOG METAGENOMICS Nasal	N8	1.45640435610543e-06	Batch1	Nasal	C002	2024-06-21	N8	DNA	Nasal	PRE-LAUNCH	PRE-LAUNCH	1	0	1	0	0	0	0	0	0	0	0	0	1	0	0	1.34251	-0.493365	-1.83588	Genes
617	PFJFCF_87495	GENE-CATALOG	METAGENOMICS	Nasal	0.013772	4.98325	1	-0.186632	Persistent decrease	Persistent decrease	NA	NA	NA	PFJFCF_87495 GENE-CATALOG METAGENOMICS Nasal	N17	1.45955469934833e-07	Batch2	Nasal	C003	Sept Pre-Launch	N17	DNA	Nasal	PRE-LAUNCH	PRE-LAUNCH	3	0	1	0	0	0	0	0	0	0	0	0	1	0	0	1.34251	-0.493365	-1.83588	Genes
618	PFJFCF_87495	GENE-CATALOG	METAGENOMICS	Nasal	0.013772	4.98325	1	-0.186632	Persistent decrease	Persistent decrease	NA	NA	NA	PFJFCF_87495 GENE-CATALOG METAGENOMICS Nasal	N29	0	Batch28	Nasal	C001	2024-12-21	N29	DNA	Nasal	POST-LAUNCH	POST-LAUNCH	8	0	1	0	0	0	0	0	0	0	0	0	1	0	0	1.34251	-0.493365	-1.83588	Genes
619	PFJFCF_87495	GENE-CATALOG	METAGENOMICS	Nasal	0.013772	4.98325	1	-0.186632	Persistent decrease	Persistent decrease	NA	NA	NA	PFJFCF_87495 GENE-CATALOG METAGENOMICS Nasal	N5	0	Batch1	Nasal	C001	Flight 2	N5	DNA	Nasal	MID-FLIGHT	Flight 2	5	0	1	0	0	0	0	0	0	0	0	0	1	0	0	1.34251	-0.493365	-1.83588	Genes
620	PFJFCF_87495	GENE-CATALOG	METAGENOMICS	Nasal	0.013772	4.98325	1	-0.186632	Persistent decrease	Persistent decrease	NA	NA	NA	PFJFCF_87495 GENE-CATALOG METAGENOMICS Nasal	N16	6.94267134063637e-07	Batch2	Nasal	C003	2024-08-21	N16	DNA	Nasal	PRE-LAUNCH	PRE-LAUNCH	2	0	1	0	0	0	0	0	0	0	0	0	1	0	0	1.34251	-0.493365	-1.83588	Genes
621	PFJFCF_87495	GENE-CATALOG	METAGENOMICS	Nasal	0.013772	4.98325	1	-0.186632	Persistent decrease	Persistent decrease	NA	NA	NA	PFJFCF_87495 GENE-CATALOG METAGENOMICS Nasal	N14	0	Batch2	Nasal	C002	November	N14	DNA	Nasal	POST-LAUNCH	POST-LAUNCH	7	0	1	0	0	0	0	0	0	0	0	0	1	0	0	1.34251	-0.493365	-1.83588	Genes
622	PFJFCF_87495	GENE-CATALOG	METAGENOMICS	Nasal	0.013772	4.98325	1	-0.186632	Persistent decrease	Persistent decrease	NA	NA	NA	PFJFCF_87495 GENE-CATALOG METAGENOMICS Nasal	N26	0	Batch3	Nasal	C004	Sept Post-Return	N26	DNA	Nasal	POST-LAUNCH	POST-LAUNCH	6	0	1	0	0	0	0	0	0	0	0	0	1	0	0	1.34251	-0.493365	-1.83588	Genes
623	PFJFCF_87495	GENE-CATALOG	METAGENOMICS	Nasal	0.013772	4.98325	1	-0.186632	Persistent decrease	Persistent decrease	NA	NA	NA	PFJFCF_87495 GENE-CATALOG METAGENOMICS Nasal	N10	1.01351070581494e-07	Batch1	Nasal	C002	Sept Pre-Launch	N10	DNA	Nasal	PRE-LAUNCH	PRE-LAUNCH	3	0	1	0	0	0	0	0	0	0	0	0	1	0	0	1.34251	-0.493365	-1.83588	Genes
624	PFJFCF_87495	GENE-CATALOG	METAGENOMICS	Nasal	0.013772	4.98325	1	-0.186632	Persistent decrease	Persistent decrease	NA	NA	NA	PFJFCF_87495 GENE-CATALOG METAGENOMICS Nasal	N24	7.97218027969597e-07	Batch2	Nasal	C004	Sept Pre-Launch	N24	DNA	Nasal	PRE-LAUNCH	PRE-LAUNCH	3	0	1	0	0	0	0	0	0	0	0	0	1	0	0	1.34251	-0.493365	-1.83588	Genes
625	PFJFCF_87495	GENE-CATALOG	METAGENOMICS	Nasal	0.013772	4.98325	1	-0.186632	Persistent decrease	Persistent decrease	NA	NA	NA	PFJFCF_87495 GENE-CATALOG METAGENOMICS Nasal	N22	1.61665046513459e-06	Batch2	Nasal	C004	2024-06-21	N22	DNA	Nasal	PRE-LAUNCH	PRE-LAUNCH	1	0	1	0	0	0	0	0	0	0	0	0	1	0	0	1.34251	-0.493365	-1.83588	Genes
626	PFJFCF_87495	GENE-CATALOG	METAGENOMICS	Nasal	0.013772	4.98325	1	-0.186632	Persistent decrease	Persistent decrease	NA	NA	NA	PFJFCF_87495 GENE-CATALOG METAGENOMICS Nasal	N13	0	Batch2	Nasal	C002	Sept Post-Return	N13	DNA	Nasal	POST-LAUNCH	POST-LAUNCH	6	0	1	0	0	0	0	0	0	0	0	0	1	0	0	1.34251	-0.493365	-1.83588	Genes
627	PFJFCF_87495	GENE-CATALOG	METAGENOMICS	Nasal	0.013772	4.98325	1	-0.186632	Persistent decrease	Persistent decrease	NA	NA	NA	PFJFCF_87495 GENE-CATALOG METAGENOMICS Nasal	N19	1.2458775469319e-07	Batch2	Nasal	C003	Flight 2	N19	DNA	Nasal	MID-FLIGHT	Flight 2	5	0	1	0	0	0	0	0	0	0	0	0	1	0	0	1.34251	-0.493365	-1.83588	Genes
628	PFJFCF_87495	GENE-CATALOG	METAGENOMICS	Nasal	0.013772	4.98325	1	-0.186632	Persistent decrease	Persistent decrease	NA	NA	NA	PFJFCF_87495 GENE-CATALOG METAGENOMICS Nasal	N23	6.82672375628187e-07	Batch2	Nasal	C004	2024-08-21	N23	DNA	Nasal	PRE-LAUNCH	PRE-LAUNCH	2	0	1	0	0	0	0	0	0	0	0	0	1	0	0	1.34251	-0.493365	-1.83588	Genes
629	PFJFCF_87495	GENE-CATALOG	METAGENOMICS	Nasal	0.013772	4.98325	1	-0.186632	Persistent decrease	Persistent decrease	NA	NA	NA	PFJFCF_87495 GENE-CATALOG METAGENOMICS Nasal	N32	0	Batch31	Nasal	C004	2024-12-21	N32	DNA	Nasal	POST-LAUNCH	POST-LAUNCH	8	0	1	0	0	0	0	0	0	0	0	0	1	0	0	1.34251	-0.493365	-1.83588	Genes
630	PFJFCF_87495	GENE-CATALOG	METAGENOMICS	Nasal	0.013772	4.98325	1	-0.186632	Persistent decrease	Persistent decrease	NA	NA	NA	PFJFCF_87495 GENE-CATALOG METAGENOMICS Nasal	N25	0	Batch3	Nasal	C004	Flight 2	N25	DNA	Nasal	MID-FLIGHT	Flight 2	5	0	1	0	0	0	0	0	0	0	0	0	1	0	0	1.34251	-0.493365	-1.83588	Genes
631	PFJFCF_87495	GENE-CATALOG	METAGENOMICS	Nasal	0.013772	4.98325	1	-0.186632	Persistent decrease	Persistent decrease	NA	NA	NA	PFJFCF_87495 GENE-CATALOG METAGENOMICS Nasal	N3	8.48367321331933e-08	Batch1	Nasal	C001	Sept Pre-Launch	N3	DNA	Nasal	PRE-LAUNCH	PRE-LAUNCH	3	0	1	0	0	0	0	0	0	0	0	0	1	0	0	1.34251	-0.493365	-1.83588	Genes
632	PFJFCF_87495	GENE-CATALOG	METAGENOMICS	Nasal	0.013772	4.98325	1	-0.186632	Persistent decrease	Persistent decrease	NA	NA	NA	PFJFCF_87495 GENE-CATALOG METAGENOMICS Nasal	N18	1.08531333375805e-06	Batch2	Nasal	C003	Flight 1	N18	DNA	Nasal	MID-FLIGHT	Flight 1	4	0	1	0	0	0	0	0	0	0	0	0	1	0	0	1.34251	-0.493365	-1.83588	Genes
633	PFJFCF_87495	GENE-CATALOG	METAGENOMICS	Nasal	0.013772	4.98325	1	-0.186632	Persistent decrease	Persistent decrease	NA	NA	NA	PFJFCF_87495 GENE-CATALOG METAGENOMICS Nasal	N1	9.21534430392427e-08	Batch1	Nasal	C001	2024-06-21	N1	DNA	Nasal	PRE-LAUNCH	PRE-LAUNCH	1	0	1	0	0	0	0	0	0	0	0	0	1	0	0	1.34251	-0.493365	-1.83588	Genes
634	PFJFCF_87495	GENE-CATALOG	METAGENOMICS	Nasal	0.013772	4.98325	1	-0.186632	Persistent decrease	Persistent decrease	NA	NA	NA	PFJFCF_87495 GENE-CATALOG METAGENOMICS Nasal	N28	0	Batch3	Nasal	C004	Flight 1	N28	DNA	Nasal	MID-FLIGHT	Flight 1	4	0	1	0	0	0	0	0	0	0	0	0	1	0	0	1.34251	-0.493365	-1.83588	Genes
635	PFJFCF_87495	GENE-CATALOG	METAGENOMICS	Nasal	0.013772	4.98325	1	-0.186632	Persistent decrease	Persistent decrease	NA	NA	NA	PFJFCF_87495 GENE-CATALOG METAGENOMICS Nasal	N30	0	Batch29	Nasal	C002	2024-12-21	N30	DNA	Nasal	POST-LAUNCH	POST-LAUNCH	8	0	1	0	0	0	0	0	0	0	0	0	1	0	0	1.34251	-0.493365	-1.83588	Genes
636	PFJFCF_87495	GENE-CATALOG	METAGENOMICS	Nasal	0.013772	4.98325	1	-0.186632	Persistent decrease	Persistent decrease	NA	NA	NA	PFJFCF_87495 GENE-CATALOG METAGENOMICS Nasal	N12	0	Batch1	Nasal	C002	Flight 2	N12	DNA	Nasal	MID-FLIGHT	Flight 2	5	0	1	0	0	0	0	0	0	0	0	0	1	0	0	1.34251	-0.493365	-1.83588	Genes
637	PFJFCF_87495	GENE-CATALOG	METAGENOMICS	Nasal	0.013772	4.98325	1	-0.186632	Persistent decrease	Persistent decrease	NA	NA	NA	PFJFCF_87495 GENE-CATALOG METAGENOMICS Nasal	N31	4.61962418664298e-07	Batch30	Nasal	C003	2024-12-21	N31	DNA	Nasal	POST-LAUNCH	POST-LAUNCH	8	0	1	0	0	0	0	0	0	0	0	0	1	0	0	1.34251	-0.493365	-1.83588	Genes
638	PFJFCF_87495	GENE-CATALOG	METAGENOMICS	Nasal	0.013772	4.98325	1	-0.186632	Persistent decrease	Persistent decrease	NA	NA	NA	PFJFCF_87495 GENE-CATALOG METAGENOMICS Nasal	N4	3.91830738564061e-08	Batch1	Nasal	C001	Flight 1	N4	DNA	Nasal	MID-FLIGHT	Flight 1	4	0	1	0	0	0	0	0	0	0	0	0	1	0	0	1.34251	-0.493365	-1.83588	Genes
639	PFJFCF_87495	GENE-CATALOG	METAGENOMICS	Nasal	0.013772	4.98325	1	-0.186632	Persistent decrease	Persistent decrease	NA	NA	NA	PFJFCF_87495 GENE-CATALOG METAGENOMICS Nasal	N11	0	Batch1	Nasal	C002	Flight 1	N11	DNA	Nasal	MID-FLIGHT	Flight 1	4	0	1	0	0	0	0	0	0	0	0	0	1	0	0	1.34251	-0.493365	-1.83588	Genes
640	PFJFCF_87495	GENE-CATALOG	METAGENOMICS	Nasal	0.013772	4.98325	1	-0.186632	Persistent decrease	Persistent decrease	NA	NA	NA	PFJFCF_87495 GENE-CATALOG METAGENOMICS Nasal	N20	0	Batch2	Nasal	C003	Sept Post-Return	N20	DNA	Nasal	POST-LAUNCH	POST-LAUNCH	6	0	1	0	0	0	0	0	0	0	0	0	1	0	0	1.34251	-0.493365	-1.83588	Genes
641	PFJFCF_87495	GENE-CATALOG	METAGENOMICS	Nasal	0.013772	4.98325	1	-0.186632	Persistent decrease	Persistent decrease	NA	NA	NA	PFJFCF_87495 GENE-CATALOG METAGENOMICS Nasal	N2	3.87333834995205e-07	Batch1	Nasal	C001	2024-08-21	N2	DNA	Nasal	PRE-LAUNCH	PRE-LAUNCH	2	0	1	0	0	0	0	0	0	0	0	0	1	0	0	1.34251	-0.493365	-1.83588	Genes
642	PFJFCF_87495	GENE-CATALOG	METAGENOMICS	Nasal	0.013772	4.98325	1	-0.186632	Persistent decrease	Persistent decrease	NA	NA	NA	PFJFCF_87495 GENE-CATALOG METAGENOMICS Nasal	N21	0	Batch2	Nasal	C003	November	N21	DNA	Nasal	POST-LAUNCH	POST-LAUNCH	7	0	1	0	0	0	0	0	0	0	0	0	1	0	0	1.34251	-0.493365	-1.83588	Genes
643	PFJFCF_87495	GENE-CATALOG	METAGENOMICS	Nasal	0.013772	4.98325	1	-0.186632	Persistent decrease	Persistent decrease	NA	NA	NA	PFJFCF_87495 GENE-CATALOG METAGENOMICS Nasal	N27	2.30898276263553e-07	Batch3	Nasal	C004	November	N27	DNA	Nasal	POST-LAUNCH	POST-LAUNCH	7	0	1	0	0	0	0	0	0	0	0	0	1	0	0	1.34251	-0.493365	-1.83588	Genes
644	PFJFCF_87495	GENE-CATALOG	METAGENOMICS	Nasal	0.013772	4.98325	1	-0.186632	Persistent decrease	Persistent decrease	NA	NA	NA	PFJFCF_87495 GENE-CATALOG METAGENOMICS Nasal	N7	0	Batch1	Nasal	C001	November	N7	DNA	Nasal	POST-LAUNCH	POST-LAUNCH	7	0	1	0	0	0	0	0	0	0	0	0	1	0	0	1.34251	-0.493365	-1.83588	Genes
645	PFJFCF_87495	GENE-CATALOG	METAGENOMICS	Nasal	0.013772	4.98325	1	-0.186632	Persistent decrease	Persistent decrease	NA	NA	NA	PFJFCF_87495 GENE-CATALOG METAGENOMICS Nasal	N9	1.94325198945281e-07	Batch1	Nasal	C002	2024-08-21	N9	DNA	Nasal	PRE-LAUNCH	PRE-LAUNCH	2	0	1	0	0	0	0	0	0	0	0	0	1	0	0	1.34251	-0.493365	-1.83588	Genes
646	PFJFCF_87495	GENE-CATALOG	METAGENOMICS	Nasal	0.013772	4.98325	1	-0.186632	Persistent decrease	Persistent decrease	NA	NA	NA	PFJFCF_87495 GENE-CATALOG METAGENOMICS Nasal	N15	3.41327195567016e-07	Batch2	Nasal	C003	2024-06-21	N15	DNA	Nasal	PRE-LAUNCH	PRE-LAUNCH	1	0	1	0	0	0	0	0	0	0	0	0	1	0	0	1.34251	-0.493365	-1.83588	Genes
647	PFHPBH_180355	GENE-CATALOG	METAGENOMICS	Nasal	0.00259658	4.69586	1	-0.367602	Persistent decrease	Persistent decrease	NA	NA	NA	PFHPBH_180355 GENE-CATALOG METAGENOMICS Nasal	N6	0	Batch1	Nasal	C001	Sept Post-Return	N6	DNA	Nasal	POST-LAUNCH	POST-LAUNCH	6	0	1	0	0	0	0	0	0	0	0	0	1	0	0	1.94336	-0.224015	-2.16737	Genes
648	PFHPBH_180355	GENE-CATALOG	METAGENOMICS	Nasal	0.00259658	4.69586	1	-0.367602	Persistent decrease	Persistent decrease	NA	NA	NA	PFHPBH_180355 GENE-CATALOG METAGENOMICS Nasal	N8	7.28202178052715e-07	Batch1	Nasal	C002	2024-06-21	N8	DNA	Nasal	PRE-LAUNCH	PRE-LAUNCH	1	0	1	0	0	0	0	0	0	0	0	0	1	0	0	1.94336	-0.224015	-2.16737	Genes
649	PFHPBH_180355	GENE-CATALOG	METAGENOMICS	Nasal	0.00259658	4.69586	1	-0.367602	Persistent decrease	Persistent decrease	NA	NA	NA	PFHPBH_180355 GENE-CATALOG METAGENOMICS Nasal	N17	3.64888674837084e-08	Batch2	Nasal	C003	Sept Pre-Launch	N17	DNA	Nasal	PRE-LAUNCH	PRE-LAUNCH	3	0	1	0	0	0	0	0	0	0	0	0	1	0	0	1.94336	-0.224015	-2.16737	Genes
650	PFHPBH_180355	GENE-CATALOG	METAGENOMICS	Nasal	0.00259658	4.69586	1	-0.367602	Persistent decrease	Persistent decrease	NA	NA	NA	PFHPBH_180355 GENE-CATALOG METAGENOMICS Nasal	N29	0	Batch28	Nasal	C001	2024-12-21	N29	DNA	Nasal	POST-LAUNCH	POST-LAUNCH	8	0	1	0	0	0	0	0	0	0	0	0	1	0	0	1.94336	-0.224015	-2.16737	Genes
651	PFHPBH_180355	GENE-CATALOG	METAGENOMICS	Nasal	0.00259658	4.69586	1	-0.367602	Persistent decrease	Persistent decrease	NA	NA	NA	PFHPBH_180355 GENE-CATALOG METAGENOMICS Nasal	N5	0	Batch1	Nasal	C001	Flight 2	N5	DNA	Nasal	MID-FLIGHT	Flight 2	5	0	1	0	0	0	0	0	0	0	0	0	1	0	0	1.94336	-0.224015	-2.16737	Genes
652	PFHPBH_180355	GENE-CATALOG	METAGENOMICS	Nasal	0.00259658	4.69586	1	-0.367602	Persistent decrease	Persistent decrease	NA	NA	NA	PFHPBH_180355 GENE-CATALOG METAGENOMICS Nasal	N16	2.85874702261498e-07	Batch2	Nasal	C003	2024-08-21	N16	DNA	Nasal	PRE-LAUNCH	PRE-LAUNCH	2	0	1	0	0	0	0	0	0	0	0	0	1	0	0	1.94336	-0.224015	-2.16737	Genes
653	PFHPBH_180355	GENE-CATALOG	METAGENOMICS	Nasal	0.00259658	4.69586	1	-0.367602	Persistent decrease	Persistent decrease	NA	NA	NA	PFHPBH_180355 GENE-CATALOG METAGENOMICS Nasal	N14	0	Batch2	Nasal	C002	November	N14	DNA	Nasal	POST-LAUNCH	POST-LAUNCH	7	0	1	0	0	0	0	0	0	0	0	0	1	0	0	1.94336	-0.224015	-2.16737	Genes
654	PFHPBH_180355	GENE-CATALOG	METAGENOMICS	Nasal	0.00259658	4.69586	1	-0.367602	Persistent decrease	Persistent decrease	NA	NA	NA	PFHPBH_180355 GENE-CATALOG METAGENOMICS Nasal	N26	0	Batch3	Nasal	C004	Sept Post-Return	N26	DNA	Nasal	POST-LAUNCH	POST-LAUNCH	6	0	1	0	0	0	0	0	0	0	0	0	1	0	0	1.94336	-0.224015	-2.16737	Genes
655	PFHPBH_180355	GENE-CATALOG	METAGENOMICS	Nasal	0.00259658	4.69586	1	-0.367602	Persistent decrease	Persistent decrease	NA	NA	NA	PFHPBH_180355 GENE-CATALOG METAGENOMICS Nasal	N10	1.01351070581494e-07	Batch1	Nasal	C002	Sept Pre-Launch	N10	DNA	Nasal	PRE-LAUNCH	PRE-LAUNCH	3	0	1	0	0	0	0	0	0	0	0	0	1	0	0	1.94336	-0.224015	-2.16737	Genes
656	PFHPBH_180355	GENE-CATALOG	METAGENOMICS	Nasal	0.00259658	4.69586	1	-0.367602	Persistent decrease	Persistent decrease	NA	NA	NA	PFHPBH_180355 GENE-CATALOG METAGENOMICS Nasal	N24	7.97218027969597e-07	Batch2	Nasal	C004	Sept Pre-Launch	N24	DNA	Nasal	PRE-LAUNCH	PRE-LAUNCH	3	0	1	0	0	0	0	0	0	0	0	0	1	0	0	1.94336	-0.224015	-2.16737	Genes
657	PFHPBH_180355	GENE-CATALOG	METAGENOMICS	Nasal	0.00259658	4.69586	1	-0.367602	Persistent decrease	Persistent decrease	NA	NA	NA	PFHPBH_180355 GENE-CATALOG METAGENOMICS Nasal	N22	6.46660186053835e-07	Batch2	Nasal	C004	2024-06-21	N22	DNA	Nasal	PRE-LAUNCH	PRE-LAUNCH	1	0	1	0	0	0	0	0	0	0	0	0	1	0	0	1.94336	-0.224015	-2.16737	Genes
658	PFHPBH_180355	GENE-CATALOG	METAGENOMICS	Nasal	0.00259658	4.69586	1	-0.367602	Persistent decrease	Persistent decrease	NA	NA	NA	PFHPBH_180355 GENE-CATALOG METAGENOMICS Nasal	N13	0	Batch2	Nasal	C002	Sept Post-Return	N13	DNA	Nasal	POST-LAUNCH	POST-LAUNCH	6	0	1	0	0	0	0	0	0	0	0	0	1	0	0	1.94336	-0.224015	-2.16737	Genes
659	PFHPBH_180355	GENE-CATALOG	METAGENOMICS	Nasal	0.00259658	4.69586	1	-0.367602	Persistent decrease	Persistent decrease	NA	NA	NA	PFHPBH_180355 GENE-CATALOG METAGENOMICS Nasal	N19	1.2458775469319e-07	Batch2	Nasal	C003	Flight 2	N19	DNA	Nasal	MID-FLIGHT	Flight 2	5	0	1	0	0	0	0	0	0	0	0	0	1	0	0	1.94336	-0.224015	-2.16737	Genes
660	PFHPBH_180355	GENE-CATALOG	METAGENOMICS	Nasal	0.00259658	4.69586	1	-0.367602	Persistent decrease	Persistent decrease	NA	NA	NA	PFHPBH_180355 GENE-CATALOG METAGENOMICS Nasal	N23	1.02400856344228e-06	Batch2	Nasal	C004	2024-08-21	N23	DNA	Nasal	PRE-LAUNCH	PRE-LAUNCH	2	0	1	0	0	0	0	0	0	0	0	0	1	0	0	1.94336	-0.224015	-2.16737	Genes
661	PFHPBH_180355	GENE-CATALOG	METAGENOMICS	Nasal	0.00259658	4.69586	1	-0.367602	Persistent decrease	Persistent decrease	NA	NA	NA	PFHPBH_180355 GENE-CATALOG METAGENOMICS Nasal	N32	0	Batch31	Nasal	C004	2024-12-21	N32	DNA	Nasal	POST-LAUNCH	POST-LAUNCH	8	0	1	0	0	0	0	0	0	0	0	0	1	0	0	1.94336	-0.224015	-2.16737	Genes
662	PFHPBH_180355	GENE-CATALOG	METAGENOMICS	Nasal	0.00259658	4.69586	1	-0.367602	Persistent decrease	Persistent decrease	NA	NA	NA	PFHPBH_180355 GENE-CATALOG METAGENOMICS Nasal	N25	0	Batch3	Nasal	C004	Flight 2	N25	DNA	Nasal	MID-FLIGHT	Flight 2	5	0	1	0	0	0	0	0	0	0	0	0	1	0	0	1.94336	-0.224015	-2.16737	Genes
663	PFHPBH_180355	GENE-CATALOG	METAGENOMICS	Nasal	0.00259658	4.69586	1	-0.367602	Persistent decrease	Persistent decrease	NA	NA	NA	PFHPBH_180355 GENE-CATALOG METAGENOMICS Nasal	N3	8.48367321331933e-08	Batch1	Nasal	C001	Sept Pre-Launch	N3	DNA	Nasal	PRE-LAUNCH	PRE-LAUNCH	3	0	1	0	0	0	0	0	0	0	0	0	1	0	0	1.94336	-0.224015	-2.16737	Genes
664	PFHPBH_180355	GENE-CATALOG	METAGENOMICS	Nasal	0.00259658	4.69586	1	-0.367602	Persistent decrease	Persistent decrease	NA	NA	NA	PFHPBH_180355 GENE-CATALOG METAGENOMICS Nasal	N18	0	Batch2	Nasal	C003	Flight 1	N18	DNA	Nasal	MID-FLIGHT	Flight 1	4	0	1	0	0	0	0	0	0	0	0	0	1	0	0	1.94336	-0.224015	-2.16737	Genes
665	PFHPBH_180355	GENE-CATALOG	METAGENOMICS	Nasal	0.00259658	4.69586	1	-0.367602	Persistent decrease	Persistent decrease	NA	NA	NA	PFHPBH_180355 GENE-CATALOG METAGENOMICS Nasal	N1	0	Batch1	Nasal	C001	2024-06-21	N1	DNA	Nasal	PRE-LAUNCH	PRE-LAUNCH	1	0	1	0	0	0	0	0	0	0	0	0	1	0	0	1.94336	-0.224015	-2.16737	Genes
666	PFHPBH_180355	GENE-CATALOG	METAGENOMICS	Nasal	0.00259658	4.69586	1	-0.367602	Persistent decrease	Persistent decrease	NA	NA	NA	PFHPBH_180355 GENE-CATALOG METAGENOMICS Nasal	N28	0	Batch3	Nasal	C004	Flight 1	N28	DNA	Nasal	MID-FLIGHT	Flight 1	4	0	1	0	0	0	0	0	0	0	0	0	1	0	0	1.94336	-0.224015	-2.16737	Genes
667	PFHPBH_180355	GENE-CATALOG	METAGENOMICS	Nasal	0.00259658	4.69586	1	-0.367602	Persistent decrease	Persistent decrease	NA	NA	NA	PFHPBH_180355 GENE-CATALOG METAGENOMICS Nasal	N30	0	Batch29	Nasal	C002	2024-12-21	N30	DNA	Nasal	POST-LAUNCH	POST-LAUNCH	8	0	1	0	0	0	0	0	0	0	0	0	1	0	0	1.94336	-0.224015	-2.16737	Genes
668	PFHPBH_180355	GENE-CATALOG	METAGENOMICS	Nasal	0.00259658	4.69586	1	-0.367602	Persistent decrease	Persistent decrease	NA	NA	NA	PFHPBH_180355 GENE-CATALOG METAGENOMICS Nasal	N12	0	Batch1	Nasal	C002	Flight 2	N12	DNA	Nasal	MID-FLIGHT	Flight 2	5	0	1	0	0	0	0	0	0	0	0	0	1	0	0	1.94336	-0.224015	-2.16737	Genes
669	PFHPBH_180355	GENE-CATALOG	METAGENOMICS	Nasal	0.00259658	4.69586	1	-0.367602	Persistent decrease	Persistent decrease	NA	NA	NA	PFHPBH_180355 GENE-CATALOG METAGENOMICS Nasal	N31	0	Batch30	Nasal	C003	2024-12-21	N31	DNA	Nasal	POST-LAUNCH	POST-LAUNCH	8	0	1	0	0	0	0	0	0	0	0	0	1	0	0	1.94336	-0.224015	-2.16737	Genes
670	PFHPBH_180355	GENE-CATALOG	METAGENOMICS	Nasal	0.00259658	4.69586	1	-0.367602	Persistent decrease	Persistent decrease	NA	NA	NA	PFHPBH_180355 GENE-CATALOG METAGENOMICS Nasal	N4	9.79576846410153e-09	Batch1	Nasal	C001	Flight 1	N4	DNA	Nasal	MID-FLIGHT	Flight 1	4	0	1	0	0	0	0	0	0	0	0	0	1	0	0	1.94336	-0.224015	-2.16737	Genes
671	PFHPBH_180355	GENE-CATALOG	METAGENOMICS	Nasal	0.00259658	4.69586	1	-0.367602	Persistent decrease	Persistent decrease	NA	NA	NA	PFHPBH_180355 GENE-CATALOG METAGENOMICS Nasal	N11	0	Batch1	Nasal	C002	Flight 1	N11	DNA	Nasal	MID-FLIGHT	Flight 1	4	0	1	0	0	0	0	0	0	0	0	0	1	0	0	1.94336	-0.224015	-2.16737	Genes
672	PFHPBH_180355	GENE-CATALOG	METAGENOMICS	Nasal	0.00259658	4.69586	1	-0.367602	Persistent decrease	Persistent decrease	NA	NA	NA	PFHPBH_180355 GENE-CATALOG METAGENOMICS Nasal	N20	0	Batch2	Nasal	C003	Sept Post-Return	N20	DNA	Nasal	POST-LAUNCH	POST-LAUNCH	6	0	1	0	0	0	0	0	0	0	0	0	1	0	0	1.94336	-0.224015	-2.16737	Genes
673	PFHPBH_180355	GENE-CATALOG	METAGENOMICS	Nasal	0.00259658	4.69586	1	-0.367602	Persistent decrease	Persistent decrease	NA	NA	NA	PFHPBH_180355 GENE-CATALOG METAGENOMICS Nasal	N2	0	Batch1	Nasal	C001	2024-08-21	N2	DNA	Nasal	PRE-LAUNCH	PRE-LAUNCH	2	0	1	0	0	0	0	0	0	0	0	0	1	0	0	1.94336	-0.224015	-2.16737	Genes
674	PFHPBH_180355	GENE-CATALOG	METAGENOMICS	Nasal	0.00259658	4.69586	1	-0.367602	Persistent decrease	Persistent decrease	NA	NA	NA	PFHPBH_180355 GENE-CATALOG METAGENOMICS Nasal	N21	0	Batch2	Nasal	C003	November	N21	DNA	Nasal	POST-LAUNCH	POST-LAUNCH	7	0	1	0	0	0	0	0	0	0	0	0	1	0	0	1.94336	-0.224015	-2.16737	Genes
675	PFHPBH_180355	GENE-CATALOG	METAGENOMICS	Nasal	0.00259658	4.69586	1	-0.367602	Persistent decrease	Persistent decrease	NA	NA	NA	PFHPBH_180355 GENE-CATALOG METAGENOMICS Nasal	N27	0	Batch3	Nasal	C004	November	N27	DNA	Nasal	POST-LAUNCH	POST-LAUNCH	7	0	1	0	0	0	0	0	0	0	0	0	1	0	0	1.94336	-0.224015	-2.16737	Genes
676	PFHPBH_180355	GENE-CATALOG	METAGENOMICS	Nasal	0.00259658	4.69586	1	-0.367602	Persistent decrease	Persistent decrease	NA	NA	NA	PFHPBH_180355 GENE-CATALOG METAGENOMICS Nasal	N7	0	Batch1	Nasal	C001	November	N7	DNA	Nasal	POST-LAUNCH	POST-LAUNCH	7	0	1	0	0	0	0	0	0	0	0	0	1	0	0	1.94336	-0.224015	-2.16737	Genes
677	PFHPBH_180355	GENE-CATALOG	METAGENOMICS	Nasal	0.00259658	4.69586	1	-0.367602	Persistent decrease	Persistent decrease	NA	NA	NA	PFHPBH_180355 GENE-CATALOG METAGENOMICS Nasal	N9	4.85812997363201e-07	Batch1	Nasal	C002	2024-08-21	N9	DNA	Nasal	PRE-LAUNCH	PRE-LAUNCH	2	0	1	0	0	0	0	0	0	0	0	0	1	0	0	1.94336	-0.224015	-2.16737	Genes
678	PFHPBH_180355	GENE-CATALOG	METAGENOMICS	Nasal	0.00259658	4.69586	1	-0.367602	Persistent decrease	Persistent decrease	NA	NA	NA	PFHPBH_180355 GENE-CATALOG METAGENOMICS Nasal	N15	0	Batch2	Nasal	C003	2024-06-21	N15	DNA	Nasal	PRE-LAUNCH	PRE-LAUNCH	1	0	1	0	0	0	0	0	0	0	0	0	1	0	0	1.94336	-0.224015	-2.16737	Genes
679	JDKKJH_103505	GENE-CATALOG	METATRANSCRIPTOMICS	Nasal	0.000161381	2.23528	1	-0.0461263	Persistent decrease	Persistent decrease	NA	NA	NA	JDKKJH_103505 GENE-CATALOG METATRANSCRIPTOMICS Nasal	6809-CEM-0038	0		Nasal	C003	Flight 1	N18	RNA	Nasal	MID-FLIGHT	Flight 1	4	0	1	0	0	0	0	0	0	0	0	0	1	0	0	2.29114	0	-2.29114	Genes
680	JDKKJH_103505	GENE-CATALOG	METATRANSCRIPTOMICS	Nasal	0.000161381	2.23528	1	-0.0461263	Persistent decrease	Persistent decrease	NA	NA	NA	JDKKJH_103505 GENE-CATALOG METATRANSCRIPTOMICS Nasal	6809-CEM-0002	0		Nasal	C002	Sept Post-Return	N13	RNA	Nasal	POST-LAUNCH	POST-LAUNCH	6	0	1	0	0	0	0	0	0	0	0	0	1	0	0	2.29114	0	-2.29114	Genes
681	JDKKJH_103505	GENE-CATALOG	METATRANSCRIPTOMICS	Nasal	0.000161381	2.23528	1	-0.0461263	Persistent decrease	Persistent decrease	NA	NA	NA	JDKKJH_103505 GENE-CATALOG METATRANSCRIPTOMICS Nasal	6809-CEM-0025	0		Nasal	C004	Flight 1	N28	RNA	Nasal	MID-FLIGHT	Flight 1	4	0	1	0	0	0	0	0	0	0	0	0	1	0	0	2.29114	0	-2.29114	Genes
682	JDKKJH_103505	GENE-CATALOG	METATRANSCRIPTOMICS	Nasal	0.000161381	2.23528	1	-0.0461263	Persistent decrease	Persistent decrease	NA	NA	NA	JDKKJH_103505 GENE-CATALOG METATRANSCRIPTOMICS Nasal	6809-CEM-0016	0		Nasal	C001	Sept Pre-Launch	N3	RNA	Nasal	PRE-LAUNCH	PRE-LAUNCH	3	0	1	0	0	0	0	0	0	0	0	0	1	0	0	2.29114	0	-2.29114	Genes
683	JDKKJH_103505	GENE-CATALOG	METATRANSCRIPTOMICS	Nasal	0.000161381	2.23528	1	-0.0461263	Persistent decrease	Persistent decrease	NA	NA	NA	JDKKJH_103505 GENE-CATALOG METATRANSCRIPTOMICS Nasal	6809-CEM-0023	0		Nasal	C001	Flight 1	N4	RNA	Nasal	MID-FLIGHT	Flight 1	4	0	1	0	0	0	0	0	0	0	0	0	1	0	0	2.29114	0	-2.29114	Genes
684	JDKKJH_103505	GENE-CATALOG	METATRANSCRIPTOMICS	Nasal	0.000161381	2.23528	1	-0.0461263	Persistent decrease	Persistent decrease	NA	NA	NA	JDKKJH_103505 GENE-CATALOG METATRANSCRIPTOMICS Nasal	6809-CEM-0037	0		Nasal	C001	Sept Post-Return	N6	RNA	Nasal	POST-LAUNCH	POST-LAUNCH	6	0	1	0	0	0	0	0	0	0	0	0	1	0	0	2.29114	0	-2.29114	Genes
685	JDKKJH_103505	GENE-CATALOG	METATRANSCRIPTOMICS	Nasal	0.000161381	2.23528	1	-0.0461263	Persistent decrease	Persistent decrease	NA	NA	NA	JDKKJH_103505 GENE-CATALOG METATRANSCRIPTOMICS Nasal	6809-CEM-0085	0		Nasal	C001	2024-12-21	N29	RNA	Nasal	POST-LAUNCH	POST-LAUNCH	8	0	1	0	0	0	0	0	0	0	0	0	1	0	0	2.29114	0	-2.29114	Genes
686	JDKKJH_103505	GENE-CATALOG	METATRANSCRIPTOMICS	Nasal	0.000161381	2.23528	1	-0.0461263	Persistent decrease	Persistent decrease	NA	NA	NA	JDKKJH_103505 GENE-CATALOG METATRANSCRIPTOMICS Nasal	6809-CEM-0093	0		Nasal	C002	2024-12-21	N30	RNA	Nasal	POST-LAUNCH	POST-LAUNCH	8	0	1	0	0	0	0	0	0	0	0	0	1	0	0	2.29114	0	-2.29114	Genes
687	JDKKJH_103505	GENE-CATALOG	METATRANSCRIPTOMICS	Nasal	0.000161381	2.23528	1	-0.0461263	Persistent decrease	Persistent decrease	NA	NA	NA	JDKKJH_103505 GENE-CATALOG METATRANSCRIPTOMICS Nasal	6809-CEM-0071	0		Nasal	C002	Flight 1	N11	RNA	Nasal	MID-FLIGHT	Flight 1	4	0	1	0	0	0	0	0	0	0	0	0	1	0	0	2.29114	0	-2.29114	Genes
688	JDKKJH_103505	GENE-CATALOG	METATRANSCRIPTOMICS	Nasal	0.000161381	2.23528	1	-0.0461263	Persistent decrease	Persistent decrease	NA	NA	NA	JDKKJH_103505 GENE-CATALOG METATRANSCRIPTOMICS Nasal	6809-CEM-0044	0		Nasal	C001	November	N7	RNA	Nasal	POST-LAUNCH	POST-LAUNCH	7	0	1	0	0	0	0	0	0	0	0	0	1	0	0	2.29114	0	-2.29114	Genes
689	JDKKJH_103505	GENE-CATALOG	METATRANSCRIPTOMICS	Nasal	0.000161381	2.23528	1	-0.0461263	Persistent decrease	Persistent decrease	NA	NA	NA	JDKKJH_103505 GENE-CATALOG METATRANSCRIPTOMICS Nasal	6809-CEM-0064	4.47141967858558e-07		Nasal	C002	Sept Pre-Launch	N10	RNA	Nasal	PRE-LAUNCH	PRE-LAUNCH	3	0	1	0	0	0	0	0	0	0	0	0	1	0	0	2.29114	0	-2.29114	Genes
690	JDKKJH_103505	GENE-CATALOG	METATRANSCRIPTOMICS	Nasal	0.000161381	2.23528	1	-0.0461263	Persistent decrease	Persistent decrease	NA	NA	NA	JDKKJH_103505 GENE-CATALOG METATRANSCRIPTOMICS Nasal	6809-CEM-0101	0		Nasal	C003	2024-12-21	N31	RNA	Nasal	POST-LAUNCH	POST-LAUNCH	8	0	1	0	0	0	0	0	0	0	0	0	1	0	0	2.29114	0	-2.29114	Genes
691	JDKKJH_103505	GENE-CATALOG	METATRANSCRIPTOMICS	Nasal	0.000161381	2.23528	1	-0.0461263	Persistent decrease	Persistent decrease	NA	NA	NA	JDKKJH_103505 GENE-CATALOG METATRANSCRIPTOMICS Nasal	6809-CEM-0001	0		Nasal	C001	2024-06-21	N1	RNA	Nasal	PRE-LAUNCH	PRE-LAUNCH	1	0	1	0	0	0	0	0	0	0	0	0	1	0	0	2.29114	0	-2.29114	Genes
692	JDKKJH_103505	GENE-CATALOG	METATRANSCRIPTOMICS	Nasal	0.000161381	2.23528	1	-0.0461263	Persistent decrease	Persistent decrease	NA	NA	NA	JDKKJH_103505 GENE-CATALOG METATRANSCRIPTOMICS Nasal	6809-CEM-0009	0		Nasal	C001	2024-08-21	N2	RNA	Nasal	PRE-LAUNCH	PRE-LAUNCH	2	0	1	0	0	0	0	0	0	0	0	0	1	0	0	2.29114	0	-2.29114	Genes
693	JDKKJH_103505	GENE-CATALOG	METATRANSCRIPTOMICS	Nasal	0.000161381	2.23528	1	-0.0461263	Persistent decrease	Persistent decrease	NA	NA	NA	JDKKJH_103505 GENE-CATALOG METATRANSCRIPTOMICS Nasal	6809-CEM-0045	0		Nasal	C003	Flight 2	N19	RNA	Nasal	MID-FLIGHT	Flight 2	5	0	1	0	0	0	0	0	0	0	0	0	1	0	0	2.29114	0	-2.29114	Genes
694	JDKKJH_103505	GENE-CATALOG	METATRANSCRIPTOMICS	Nasal	0.000161381	2.23528	1	-0.0461263	Persistent decrease	Persistent decrease	NA	NA	NA	JDKKJH_103505 GENE-CATALOG METATRANSCRIPTOMICS Nasal	6809-CEM-0031	0		Nasal	C003	Sept Pre-Launch	N17	RNA	Nasal	PRE-LAUNCH	PRE-LAUNCH	3	0	1	0	0	0	0	0	0	0	0	0	1	0	0	2.29114	0	-2.29114	Genes
695	JDKKJH_103505	GENE-CATALOG	METATRANSCRIPTOMICS	Nasal	0.000161381	2.23528	1	-0.0461263	Persistent decrease	Persistent decrease	NA	NA	NA	JDKKJH_103505 GENE-CATALOG METATRANSCRIPTOMICS Nasal	6809-CEM-0030	0		Nasal	C001	Flight 2	N5	RNA	Nasal	MID-FLIGHT	Flight 2	5	0	1	0	0	0	0	0	0	0	0	0	1	0	0	2.29114	0	-2.29114	Genes
696	JDKKJH_103505	GENE-CATALOG	METATRANSCRIPTOMICS	Nasal	0.000161381	2.23528	1	-0.0461263	Persistent decrease	Persistent decrease	NA	NA	NA	JDKKJH_103505 GENE-CATALOG METATRANSCRIPTOMICS Nasal	6809-CEM-0079	4.60770495353855e-08		Nasal	C004	Sept Pre-Launch	N24	RNA	Nasal	PRE-LAUNCH	PRE-LAUNCH	3	0	1	0	0	0	0	0	0	0	0	0	1	0	0	2.29114	0	-2.29114	Genes
697	JDKKJH_103505	GENE-CATALOG	METATRANSCRIPTOMICS	Nasal	0.000161381	2.23528	1	-0.0461263	Persistent decrease	Persistent decrease	NA	NA	NA	JDKKJH_103505 GENE-CATALOG METATRANSCRIPTOMICS Nasal	6809-CEM-0072	1.58033745010517e-06		Nasal	C004	2024-08-21	N23	RNA	Nasal	PRE-LAUNCH	PRE-LAUNCH	2	0	1	0	0	0	0	0	0	0	0	0	1	0	0	2.29114	0	-2.29114	Genes
698	JDKKJH_103505	GENE-CATALOG	METATRANSCRIPTOMICS	Nasal	0.000161381	2.23528	1	-0.0461263	Persistent decrease	Persistent decrease	NA	NA	NA	JDKKJH_103505 GENE-CATALOG METATRANSCRIPTOMICS Nasal	6809-CEM-0010	0		Nasal	C002	November	N14	RNA	Nasal	POST-LAUNCH	POST-LAUNCH	7	0	1	0	0	0	0	0	0	0	0	0	1	0	0	2.29114	0	-2.29114	Genes
699	JDKKJH_103505	GENE-CATALOG	METATRANSCRIPTOMICS	Nasal	0.000161381	2.23528	1	-0.0461263	Persistent decrease	Persistent decrease	NA	NA	NA	JDKKJH_103505 GENE-CATALOG METATRANSCRIPTOMICS Nasal	6809-CEM-0011	0		Nasal	C004	Sept Post-Return	N26	RNA	Nasal	POST-LAUNCH	POST-LAUNCH	6	0	1	0	0	0	0	0	0	0	0	0	1	0	0	2.29114	0	-2.29114	Genes
700	JDKKJH_103505	GENE-CATALOG	METATRANSCRIPTOMICS	Nasal	0.000161381	2.23528	1	-0.0461263	Persistent decrease	Persistent decrease	NA	NA	NA	JDKKJH_103505 GENE-CATALOG METATRANSCRIPTOMICS Nasal	6809-CEM-0109	0		Nasal	C004	2024-12-21	N32	RNA	Nasal	POST-LAUNCH	POST-LAUNCH	8	0	1	0	0	0	0	0	0	0	0	0	1	0	0	2.29114	0	-2.29114	Genes
701	JDKKJH_103505	GENE-CATALOG	METATRANSCRIPTOMICS	Nasal	0.000161381	2.23528	1	-0.0461263	Persistent decrease	Persistent decrease	NA	NA	NA	JDKKJH_103505 GENE-CATALOG METATRANSCRIPTOMICS Nasal	6809-CEM-0078	0		Nasal	C002	Flight 2	N12	RNA	Nasal	MID-FLIGHT	Flight 2	5	0	1	0	0	0	0	0	0	0	0	0	1	0	0	2.29114	0	-2.29114	Genes
702	JDKKJH_103505	GENE-CATALOG	METATRANSCRIPTOMICS	Nasal	0.000161381	2.23528	1	-0.0461263	Persistent decrease	Persistent decrease	NA	NA	NA	JDKKJH_103505 GENE-CATALOG METATRANSCRIPTOMICS Nasal	6809-CEM-0017	0		Nasal	C003	2024-06-21	N15	RNA	Nasal	PRE-LAUNCH	PRE-LAUNCH	1	0	1	0	0	0	0	0	0	0	0	0	1	0	0	2.29114	0	-2.29114	Genes
703	JDKKJH_103505	GENE-CATALOG	METATRANSCRIPTOMICS	Nasal	0.000161381	2.23528	1	-0.0461263	Persistent decrease	Persistent decrease	NA	NA	NA	JDKKJH_103505 GENE-CATALOG METATRANSCRIPTOMICS Nasal	6809-CEM-0050	8.02154704212563e-07		Nasal	C002	2024-06-21	N8	RNA	Nasal	PRE-LAUNCH	PRE-LAUNCH	1	0	1	0	0	0	0	0	0	0	0	0	1	0	0	2.29114	0	-2.29114	Genes
704	JDKKJH_103505	GENE-CATALOG	METATRANSCRIPTOMICS	Nasal	0.000161381	2.23528	1	-0.0461263	Persistent decrease	Persistent decrease	NA	NA	NA	JDKKJH_103505 GENE-CATALOG METATRANSCRIPTOMICS Nasal	6809-CEM-0058	0		Nasal	C003	November	N21	RNA	Nasal	POST-LAUNCH	POST-LAUNCH	7	0	1	0	0	0	0	0	0	0	0	0	1	0	0	2.29114	0	-2.29114	Genes
705	JDKKJH_103505	GENE-CATALOG	METATRANSCRIPTOMICS	Nasal	0.000161381	2.23528	1	-0.0461263	Persistent decrease	Persistent decrease	NA	NA	NA	JDKKJH_103505 GENE-CATALOG METATRANSCRIPTOMICS Nasal	6809-CEM-0065	1.1671842480371e-06		Nasal	C004	2024-06-21	N22	RNA	Nasal	PRE-LAUNCH	PRE-LAUNCH	1	0	1	0	0	0	0	0	0	0	0	0	1	0	0	2.29114	0	-2.29114	Genes
706	JDKKJH_103505	GENE-CATALOG	METATRANSCRIPTOMICS	Nasal	0.000161381	2.23528	1	-0.0461263	Persistent decrease	Persistent decrease	NA	NA	NA	JDKKJH_103505 GENE-CATALOG METATRANSCRIPTOMICS Nasal	6809-CEM-0018	0		Nasal	C004	November	N27	RNA	Nasal	POST-LAUNCH	POST-LAUNCH	7	0	1	0	0	0	0	0	0	0	0	0	1	0	0	2.29114	0	-2.29114	Genes
707	JDKKJH_103505	GENE-CATALOG	METATRANSCRIPTOMICS	Nasal	0.000161381	2.23528	1	-0.0461263	Persistent decrease	Persistent decrease	NA	NA	NA	JDKKJH_103505 GENE-CATALOG METATRANSCRIPTOMICS Nasal	6809-CEM-0003	0		Nasal	C004	Flight 2	N25	RNA	Nasal	MID-FLIGHT	Flight 2	5	0	1	0	0	0	0	0	0	0	0	0	1	0	0	2.29114	0	-2.29114	Genes
708	JDKKJH_103505	GENE-CATALOG	METATRANSCRIPTOMICS	Nasal	0.000161381	2.23528	1	-0.0461263	Persistent decrease	Persistent decrease	NA	NA	NA	JDKKJH_103505 GENE-CATALOG METATRANSCRIPTOMICS Nasal	6809-CEM-0057	6.3040843532116e-07		Nasal	C002	2024-08-21	N9	RNA	Nasal	PRE-LAUNCH	PRE-LAUNCH	2	0	1	0	0	0	0	0	0	0	0	0	1	0	0	2.29114	0	-2.29114	Genes
709	JDKKJH_103505	GENE-CATALOG	METATRANSCRIPTOMICS	Nasal	0.000161381	2.23528	1	-0.0461263	Persistent decrease	Persistent decrease	NA	NA	NA	JDKKJH_103505 GENE-CATALOG METATRANSCRIPTOMICS Nasal	6809-CEM-0024	0		Nasal	C003	2024-08-21	N16	RNA	Nasal	PRE-LAUNCH	PRE-LAUNCH	2	0	1	0	0	0	0	0	0	0	0	0	1	0	0	2.29114	0	-2.29114	Genes
710	JDKKJH_103505	GENE-CATALOG	METATRANSCRIPTOMICS	Nasal	0.000161381	2.23528	1	-0.0461263	Persistent decrease	Persistent decrease	NA	NA	NA	JDKKJH_103505 GENE-CATALOG METATRANSCRIPTOMICS Nasal	6809-CEM-0051	0		Nasal	C003	Sept Post-Return	N20	RNA	Nasal	POST-LAUNCH	POST-LAUNCH	6	0	1	0	0	0	0	0	0	0	0	0	1	0	0	2.29114	0	-2.29114	Genes
711	IADKGB_17475	GENE-CATALOG	METATRANSCRIPTOMICS	Nasal	0.0188464	1.88412	1	-0.326884	Persistent decrease	Persistent decrease	NA	NA	NA	IADKGB_17475 GENE-CATALOG METATRANSCRIPTOMICS Nasal	6809-CEM-0038	1.17761261616906e-08		Nasal	C003	Flight 1	N18	RNA	Nasal	MID-FLIGHT	Flight 1	4	0	1	0	0	0	0	0	0	0	0	0	1	0	0	1.8575	-0.385597	-2.2431	Genes
712	IADKGB_17475	GENE-CATALOG	METATRANSCRIPTOMICS	Nasal	0.0188464	1.88412	1	-0.326884	Persistent decrease	Persistent decrease	NA	NA	NA	IADKGB_17475 GENE-CATALOG METATRANSCRIPTOMICS Nasal	6809-CEM-0002	5.20270634147239e-08		Nasal	C002	Sept Post-Return	N13	RNA	Nasal	POST-LAUNCH	POST-LAUNCH	6	0	1	0	0	0	0	0	0	0	0	0	1	0	0	1.8575	-0.385597	-2.2431	Genes
713	IADKGB_17475	GENE-CATALOG	METATRANSCRIPTOMICS	Nasal	0.0188464	1.88412	1	-0.326884	Persistent decrease	Persistent decrease	NA	NA	NA	IADKGB_17475 GENE-CATALOG METATRANSCRIPTOMICS Nasal	6809-CEM-0025	0		Nasal	C004	Flight 1	N28	RNA	Nasal	MID-FLIGHT	Flight 1	4	0	1	0	0	0	0	0	0	0	0	0	1	0	0	1.8575	-0.385597	-2.2431	Genes
714	IADKGB_17475	GENE-CATALOG	METATRANSCRIPTOMICS	Nasal	0.0188464	1.88412	1	-0.326884	Persistent decrease	Persistent decrease	NA	NA	NA	IADKGB_17475 GENE-CATALOG METATRANSCRIPTOMICS Nasal	6809-CEM-0016	7.14898159514603e-08		Nasal	C001	Sept Pre-Launch	N3	RNA	Nasal	PRE-LAUNCH	PRE-LAUNCH	3	0	1	0	0	0	0	0	0	0	0	0	1	0	0	1.8575	-0.385597	-2.2431	Genes
715	IADKGB_17475	GENE-CATALOG	METATRANSCRIPTOMICS	Nasal	0.0188464	1.88412	1	-0.326884	Persistent decrease	Persistent decrease	NA	NA	NA	IADKGB_17475 GENE-CATALOG METATRANSCRIPTOMICS Nasal	6809-CEM-0023	0		Nasal	C001	Flight 1	N4	RNA	Nasal	MID-FLIGHT	Flight 1	4	0	1	0	0	0	0	0	0	0	0	0	1	0	0	1.8575	-0.385597	-2.2431	Genes
716	IADKGB_17475	GENE-CATALOG	METATRANSCRIPTOMICS	Nasal	0.0188464	1.88412	1	-0.326884	Persistent decrease	Persistent decrease	NA	NA	NA	IADKGB_17475 GENE-CATALOG METATRANSCRIPTOMICS Nasal	6809-CEM-0037	1.30498398308334e-08		Nasal	C001	Sept Post-Return	N6	RNA	Nasal	POST-LAUNCH	POST-LAUNCH	6	0	1	0	0	0	0	0	0	0	0	0	1	0	0	1.8575	-0.385597	-2.2431	Genes
717	IADKGB_17475	GENE-CATALOG	METATRANSCRIPTOMICS	Nasal	0.0188464	1.88412	1	-0.326884	Persistent decrease	Persistent decrease	NA	NA	NA	IADKGB_17475 GENE-CATALOG METATRANSCRIPTOMICS Nasal	6809-CEM-0085	0		Nasal	C001	2024-12-21	N29	RNA	Nasal	POST-LAUNCH	POST-LAUNCH	8	0	1	0	0	0	0	0	0	0	0	0	1	0	0	1.8575	-0.385597	-2.2431	Genes
718	IADKGB_17475	GENE-CATALOG	METATRANSCRIPTOMICS	Nasal	0.0188464	1.88412	1	-0.326884	Persistent decrease	Persistent decrease	NA	NA	NA	IADKGB_17475 GENE-CATALOG METATRANSCRIPTOMICS Nasal	6809-CEM-0093	0		Nasal	C002	2024-12-21	N30	RNA	Nasal	POST-LAUNCH	POST-LAUNCH	8	0	1	0	0	0	0	0	0	0	0	0	1	0	0	1.8575	-0.385597	-2.2431	Genes
719	IADKGB_17475	GENE-CATALOG	METATRANSCRIPTOMICS	Nasal	0.0188464	1.88412	1	-0.326884	Persistent decrease	Persistent decrease	NA	NA	NA	IADKGB_17475 GENE-CATALOG METATRANSCRIPTOMICS Nasal	6809-CEM-0071	6.19403131373949e-08		Nasal	C002	Flight 1	N11	RNA	Nasal	MID-FLIGHT	Flight 1	4	0	1	0	0	0	0	0	0	0	0	0	1	0	0	1.8575	-0.385597	-2.2431	Genes
720	IADKGB_17475	GENE-CATALOG	METATRANSCRIPTOMICS	Nasal	0.0188464	1.88412	1	-0.326884	Persistent decrease	Persistent decrease	NA	NA	NA	IADKGB_17475 GENE-CATALOG METATRANSCRIPTOMICS Nasal	6809-CEM-0044	7.38046409384107e-09		Nasal	C001	November	N7	RNA	Nasal	POST-LAUNCH	POST-LAUNCH	7	0	1	0	0	0	0	0	0	0	0	0	1	0	0	1.8575	-0.385597	-2.2431	Genes
721	IADKGB_17475	GENE-CATALOG	METATRANSCRIPTOMICS	Nasal	0.0188464	1.88412	1	-0.326884	Persistent decrease	Persistent decrease	NA	NA	NA	IADKGB_17475 GENE-CATALOG METATRANSCRIPTOMICS Nasal	6809-CEM-0064	3.18158707899359e-07		Nasal	C002	Sept Pre-Launch	N10	RNA	Nasal	PRE-LAUNCH	PRE-LAUNCH	3	0	1	0	0	0	0	0	0	0	0	0	1	0	0	1.8575	-0.385597	-2.2431	Genes
722	IADKGB_17475	GENE-CATALOG	METATRANSCRIPTOMICS	Nasal	0.0188464	1.88412	1	-0.326884	Persistent decrease	Persistent decrease	NA	NA	NA	IADKGB_17475 GENE-CATALOG METATRANSCRIPTOMICS Nasal	6809-CEM-0101	0		Nasal	C003	2024-12-21	N31	RNA	Nasal	POST-LAUNCH	POST-LAUNCH	8	0	1	0	0	0	0	0	0	0	0	0	1	0	0	1.8575	-0.385597	-2.2431	Genes
723	IADKGB_17475	GENE-CATALOG	METATRANSCRIPTOMICS	Nasal	0.0188464	1.88412	1	-0.326884	Persistent decrease	Persistent decrease	NA	NA	NA	IADKGB_17475 GENE-CATALOG METATRANSCRIPTOMICS Nasal	6809-CEM-0001	0		Nasal	C001	2024-06-21	N1	RNA	Nasal	PRE-LAUNCH	PRE-LAUNCH	1	0	1	0	0	0	0	0	0	0	0	0	1	0	0	1.8575	-0.385597	-2.2431	Genes
724	IADKGB_17475	GENE-CATALOG	METATRANSCRIPTOMICS	Nasal	0.0188464	1.88412	1	-0.326884	Persistent decrease	Persistent decrease	NA	NA	NA	IADKGB_17475 GENE-CATALOG METATRANSCRIPTOMICS Nasal	6809-CEM-0009	1.21345829607764e-07		Nasal	C001	2024-08-21	N2	RNA	Nasal	PRE-LAUNCH	PRE-LAUNCH	2	0	1	0	0	0	0	0	0	0	0	0	1	0	0	1.8575	-0.385597	-2.2431	Genes
725	IADKGB_17475	GENE-CATALOG	METATRANSCRIPTOMICS	Nasal	0.0188464	1.88412	1	-0.326884	Persistent decrease	Persistent decrease	NA	NA	NA	IADKGB_17475 GENE-CATALOG METATRANSCRIPTOMICS Nasal	6809-CEM-0045	2.43616268233736e-07		Nasal	C003	Flight 2	N19	RNA	Nasal	MID-FLIGHT	Flight 2	5	0	1	0	0	0	0	0	0	0	0	0	1	0	0	1.8575	-0.385597	-2.2431	Genes
726	IADKGB_17475	GENE-CATALOG	METATRANSCRIPTOMICS	Nasal	0.0188464	1.88412	1	-0.326884	Persistent decrease	Persistent decrease	NA	NA	NA	IADKGB_17475 GENE-CATALOG METATRANSCRIPTOMICS Nasal	6809-CEM-0031	0		Nasal	C003	Sept Pre-Launch	N17	RNA	Nasal	PRE-LAUNCH	PRE-LAUNCH	3	0	1	0	0	0	0	0	0	0	0	0	1	0	0	1.8575	-0.385597	-2.2431	Genes
727	IADKGB_17475	GENE-CATALOG	METATRANSCRIPTOMICS	Nasal	0.0188464	1.88412	1	-0.326884	Persistent decrease	Persistent decrease	NA	NA	NA	IADKGB_17475 GENE-CATALOG METATRANSCRIPTOMICS Nasal	6809-CEM-0030	0		Nasal	C001	Flight 2	N5	RNA	Nasal	MID-FLIGHT	Flight 2	5	0	1	0	0	0	0	0	0	0	0	0	1	0	0	1.8575	-0.385597	-2.2431	Genes
728	IADKGB_17475	GENE-CATALOG	METATRANSCRIPTOMICS	Nasal	0.0188464	1.88412	1	-0.326884	Persistent decrease	Persistent decrease	NA	NA	NA	IADKGB_17475 GENE-CATALOG METATRANSCRIPTOMICS Nasal	6809-CEM-0079	9.98336073266686e-08		Nasal	C004	Sept Pre-Launch	N24	RNA	Nasal	PRE-LAUNCH	PRE-LAUNCH	3	0	1	0	0	0	0	0	0	0	0	0	1	0	0	1.8575	-0.385597	-2.2431	Genes
729	IADKGB_17475	GENE-CATALOG	METATRANSCRIPTOMICS	Nasal	0.0188464	1.88412	1	-0.326884	Persistent decrease	Persistent decrease	NA	NA	NA	IADKGB_17475 GENE-CATALOG METATRANSCRIPTOMICS Nasal	6809-CEM-0072	7.25223350390731e-07		Nasal	C004	2024-08-21	N23	RNA	Nasal	PRE-LAUNCH	PRE-LAUNCH	2	0	1	0	0	0	0	0	0	0	0	0	1	0	0	1.8575	-0.385597	-2.2431	Genes
730	IADKGB_17475	GENE-CATALOG	METATRANSCRIPTOMICS	Nasal	0.0188464	1.88412	1	-0.326884	Persistent decrease	Persistent decrease	NA	NA	NA	IADKGB_17475 GENE-CATALOG METATRANSCRIPTOMICS Nasal	6809-CEM-0010	0		Nasal	C002	November	N14	RNA	Nasal	POST-LAUNCH	POST-LAUNCH	7	0	1	0	0	0	0	0	0	0	0	0	1	0	0	1.8575	-0.385597	-2.2431	Genes
731	IADKGB_17475	GENE-CATALOG	METATRANSCRIPTOMICS	Nasal	0.0188464	1.88412	1	-0.326884	Persistent decrease	Persistent decrease	NA	NA	NA	IADKGB_17475 GENE-CATALOG METATRANSCRIPTOMICS Nasal	6809-CEM-0011	8.92954155947943e-09		Nasal	C004	Sept Post-Return	N26	RNA	Nasal	POST-LAUNCH	POST-LAUNCH	6	0	1	0	0	0	0	0	0	0	0	0	1	0	0	1.8575	-0.385597	-2.2431	Genes
732	IADKGB_17475	GENE-CATALOG	METATRANSCRIPTOMICS	Nasal	0.0188464	1.88412	1	-0.326884	Persistent decrease	Persistent decrease	NA	NA	NA	IADKGB_17475 GENE-CATALOG METATRANSCRIPTOMICS Nasal	6809-CEM-0109	0		Nasal	C004	2024-12-21	N32	RNA	Nasal	POST-LAUNCH	POST-LAUNCH	8	0	1	0	0	0	0	0	0	0	0	0	1	0	0	1.8575	-0.385597	-2.2431	Genes
733	IADKGB_17475	GENE-CATALOG	METATRANSCRIPTOMICS	Nasal	0.0188464	1.88412	1	-0.326884	Persistent decrease	Persistent decrease	NA	NA	NA	IADKGB_17475 GENE-CATALOG METATRANSCRIPTOMICS Nasal	6809-CEM-0078	9.53752143671201e-09		Nasal	C002	Flight 2	N12	RNA	Nasal	MID-FLIGHT	Flight 2	5	0	1	0	0	0	0	0	0	0	0	0	1	0	0	1.8575	-0.385597	-2.2431	Genes
734	IADKGB_17475	GENE-CATALOG	METATRANSCRIPTOMICS	Nasal	0.0188464	1.88412	1	-0.326884	Persistent decrease	Persistent decrease	NA	NA	NA	IADKGB_17475 GENE-CATALOG METATRANSCRIPTOMICS Nasal	6809-CEM-0017	0		Nasal	C003	2024-06-21	N15	RNA	Nasal	PRE-LAUNCH	PRE-LAUNCH	1	0	1	0	0	0	0	0	0	0	0	0	1	0	0	1.8575	-0.385597	-2.2431	Genes
735	IADKGB_17475	GENE-CATALOG	METATRANSCRIPTOMICS	Nasal	0.0188464	1.88412	1	-0.326884	Persistent decrease	Persistent decrease	NA	NA	NA	IADKGB_17475 GENE-CATALOG METATRANSCRIPTOMICS Nasal	6809-CEM-0050	1.78661729574616e-06		Nasal	C002	2024-06-21	N8	RNA	Nasal	PRE-LAUNCH	PRE-LAUNCH	1	0	1	0	0	0	0	0	0	0	0	0	1	0	0	1.8575	-0.385597	-2.2431	Genes
736	IADKGB_17475	GENE-CATALOG	METATRANSCRIPTOMICS	Nasal	0.0188464	1.88412	1	-0.326884	Persistent decrease	Persistent decrease	NA	NA	NA	IADKGB_17475 GENE-CATALOG METATRANSCRIPTOMICS Nasal	6809-CEM-0058	0		Nasal	C003	November	N21	RNA	Nasal	POST-LAUNCH	POST-LAUNCH	7	0	1	0	0	0	0	0	0	0	0	0	1	0	0	1.8575	-0.385597	-2.2431	Genes
737	IADKGB_17475	GENE-CATALOG	METATRANSCRIPTOMICS	Nasal	0.0188464	1.88412	1	-0.326884	Persistent decrease	Persistent decrease	NA	NA	NA	IADKGB_17475 GENE-CATALOG METATRANSCRIPTOMICS Nasal	6809-CEM-0065	9.17073337743437e-07		Nasal	C004	2024-06-21	N22	RNA	Nasal	PRE-LAUNCH	PRE-LAUNCH	1	0	1	0	0	0	0	0	0	0	0	0	1	0	0	1.8575	-0.385597	-2.2431	Genes
738	IADKGB_17475	GENE-CATALOG	METATRANSCRIPTOMICS	Nasal	0.0188464	1.88412	1	-0.326884	Persistent decrease	Persistent decrease	NA	NA	NA	IADKGB_17475 GENE-CATALOG METATRANSCRIPTOMICS Nasal	6809-CEM-0018	0		Nasal	C004	November	N27	RNA	Nasal	POST-LAUNCH	POST-LAUNCH	7	0	1	0	0	0	0	0	0	0	0	0	1	0	0	1.8575	-0.385597	-2.2431	Genes
739	IADKGB_17475	GENE-CATALOG	METATRANSCRIPTOMICS	Nasal	0.0188464	1.88412	1	-0.326884	Persistent decrease	Persistent decrease	NA	NA	NA	IADKGB_17475 GENE-CATALOG METATRANSCRIPTOMICS Nasal	6809-CEM-0003	0		Nasal	C004	Flight 2	N25	RNA	Nasal	MID-FLIGHT	Flight 2	5	0	1	0	0	0	0	0	0	0	0	0	1	0	0	1.8575	-0.385597	-2.2431	Genes
740	IADKGB_17475	GENE-CATALOG	METATRANSCRIPTOMICS	Nasal	0.0188464	1.88412	1	-0.326884	Persistent decrease	Persistent decrease	NA	NA	NA	IADKGB_17475 GENE-CATALOG METATRANSCRIPTOMICS Nasal	6809-CEM-0057	8.85573754379725e-07		Nasal	C002	2024-08-21	N9	RNA	Nasal	PRE-LAUNCH	PRE-LAUNCH	2	0	1	0	0	0	0	0	0	0	0	0	1	0	0	1.8575	-0.385597	-2.2431	Genes
741	IADKGB_17475	GENE-CATALOG	METATRANSCRIPTOMICS	Nasal	0.0188464	1.88412	1	-0.326884	Persistent decrease	Persistent decrease	NA	NA	NA	IADKGB_17475 GENE-CATALOG METATRANSCRIPTOMICS Nasal	6809-CEM-0024	0		Nasal	C003	2024-08-21	N16	RNA	Nasal	PRE-LAUNCH	PRE-LAUNCH	2	0	1	0	0	0	0	0	0	0	0	0	1	0	0	1.8575	-0.385597	-2.2431	Genes
742	IADKGB_17475	GENE-CATALOG	METATRANSCRIPTOMICS	Nasal	0.0188464	1.88412	1	-0.326884	Persistent decrease	Persistent decrease	NA	NA	NA	IADKGB_17475 GENE-CATALOG METATRANSCRIPTOMICS Nasal	6809-CEM-0051	1.24781677817102e-08		Nasal	C003	Sept Post-Return	N20	RNA	Nasal	POST-LAUNCH	POST-LAUNCH	6	0	1	0	0	0	0	0	0	0	0	0	1	0	0	1.8575	-0.385597	-2.2431	Genes
743	GMEHKO_54905	GENE-CATALOG	METAGENOMICS	Oral	0.002353	3.83776	1	-0.0836147	Persistent decrease	Persistent decrease	NA	NA	NA	GMEHKO_54905 GENE-CATALOG METAGENOMICS Oral	O2	4.06514888912693e-07	Batch3	Oral	C001	2024-08-21	O2	DNA	Oral	PRE-LAUNCH	PRE-LAUNCH	2	1	0	0	0	0	0	0	0	0	0	0	0	0	1	0.684371	-1.02136	-1.70573	Genes
744	GMEHKO_54905	GENE-CATALOG	METAGENOMICS	Oral	0.002353	3.83776	1	-0.0836147	Persistent decrease	Persistent decrease	NA	NA	NA	GMEHKO_54905 GENE-CATALOG METAGENOMICS Oral	O5	3.51590341560172e-08	Batch3	Oral	C001	Flight 2	O5	DNA	Oral	MID-FLIGHT	Flight 2	5	1	0	0	0	0	0	0	0	0	0	0	0	0	1	0.684371	-1.02136	-1.70573	Genes
745	GMEHKO_54905	GENE-CATALOG	METAGENOMICS	Oral	0.002353	3.83776	1	-0.0836147	Persistent decrease	Persistent decrease	NA	NA	NA	GMEHKO_54905 GENE-CATALOG METAGENOMICS Oral	O12	0	Batch4	Oral	C002	Flight 2	O12	DNA	Oral	MID-FLIGHT	Flight 2	5	1	0	0	0	0	0	0	0	0	0	0	0	0	1	0.684371	-1.02136	-1.70573	Genes
746	GMEHKO_54905	GENE-CATALOG	METAGENOMICS	Oral	0.002353	3.83776	1	-0.0836147	Persistent decrease	Persistent decrease	NA	NA	NA	GMEHKO_54905 GENE-CATALOG METAGENOMICS Oral	O6	0	Batch3	Oral	C001	Sept Post-Return	O6	DNA	Oral	POST-LAUNCH	POST-LAUNCH	6	1	0	0	0	0	0	0	0	0	0	0	0	0	1	0.684371	-1.02136	-1.70573	Genes
747	GMEHKO_54905	GENE-CATALOG	METAGENOMICS	Oral	0.002353	3.83776	1	-0.0836147	Persistent decrease	Persistent decrease	NA	NA	NA	GMEHKO_54905 GENE-CATALOG METAGENOMICS Oral	O26	1.79106299094426e-06	Batch5	Oral	C004	Flight 2	O26	DNA	Oral	MID-FLIGHT	Flight 2	5	1	0	0	0	0	0	0	0	0	0	0	0	0	1	0.684371	-1.02136	-1.70573	Genes
748	GMEHKO_54905	GENE-CATALOG	METAGENOMICS	Oral	0.002353	3.83776	1	-0.0836147	Persistent decrease	Persistent decrease	NA	NA	NA	GMEHKO_54905 GENE-CATALOG METAGENOMICS Oral	O1	8.94420723864774e-07	Batch3	Oral	C001	2024-06-21	O1	DNA	Oral	PRE-LAUNCH	PRE-LAUNCH	1	1	0	0	0	0	0	0	0	0	0	0	0	0	1	0.684371	-1.02136	-1.70573	Genes
749	GMEHKO_54905	GENE-CATALOG	METAGENOMICS	Oral	0.002353	3.83776	1	-0.0836147	Persistent decrease	Persistent decrease	NA	NA	NA	GMEHKO_54905 GENE-CATALOG METAGENOMICS Oral	O24	7.25131233102877e-06	Batch5	Oral	C004	Sept Pre-Launch	O24	DNA	Oral	PRE-LAUNCH	PRE-LAUNCH	3	1	0	0	0	0	0	0	0	0	0	0	0	0	1	0.684371	-1.02136	-1.70573	Genes
750	GMEHKO_54905	GENE-CATALOG	METAGENOMICS	Oral	0.002353	3.83776	1	-0.0836147	Persistent decrease	Persistent decrease	NA	NA	NA	GMEHKO_54905 GENE-CATALOG METAGENOMICS Oral	O11	0	Batch4	Oral	C002	Flight 1	O11	DNA	Oral	MID-FLIGHT	Flight 1	4	1	0	0	0	0	0	0	0	0	0	0	0	0	1	0.684371	-1.02136	-1.70573	Genes
751	GMEHKO_54905	GENE-CATALOG	METAGENOMICS	Oral	0.002353	3.83776	1	-0.0836147	Persistent decrease	Persistent decrease	NA	NA	NA	GMEHKO_54905 GENE-CATALOG METAGENOMICS Oral	O20	0	Batch3	Oral	C003	Sept Post-Return	O20	DNA	Oral	POST-LAUNCH	POST-LAUNCH	6	1	0	0	0	0	0	0	0	0	0	0	0	0	1	0.684371	-1.02136	-1.70573	Genes
752	GMEHKO_54905	GENE-CATALOG	METAGENOMICS	Oral	0.002353	3.83776	1	-0.0836147	Persistent decrease	Persistent decrease	NA	NA	NA	GMEHKO_54905 GENE-CATALOG METAGENOMICS Oral	O16	6.11764118722701e-07	Batch4	Oral	C003	2024-08-21	O16	DNA	Oral	PRE-LAUNCH	PRE-LAUNCH	2	1	0	0	0	0	0	0	0	0	0	0	0	0	1	0.684371	-1.02136	-1.70573	Genes
753	GMEHKO_54905	GENE-CATALOG	METAGENOMICS	Oral	0.002353	3.83776	1	-0.0836147	Persistent decrease	Persistent decrease	NA	NA	NA	GMEHKO_54905 GENE-CATALOG METAGENOMICS Oral	O15	1.75910110728837e-07	Batch4	Oral	C003	2024-06-21	O15	DNA	Oral	PRE-LAUNCH	PRE-LAUNCH	1	1	0	0	0	0	0	0	0	0	0	0	0	0	1	0.684371	-1.02136	-1.70573	Genes
754	GMEHKO_54905	GENE-CATALOG	METAGENOMICS	Oral	0.002353	3.83776	1	-0.0836147	Persistent decrease	Persistent decrease	NA	NA	NA	GMEHKO_54905 GENE-CATALOG METAGENOMICS Oral	O10	1.49119179104884e-07	Batch4	Oral	C002	Sept Pre-Launch	O10	DNA	Oral	PRE-LAUNCH	PRE-LAUNCH	3	1	0	0	0	0	0	0	0	0	0	0	0	0	1	0.684371	-1.02136	-1.70573	Genes
755	GMEHKO_54905	GENE-CATALOG	METAGENOMICS	Oral	0.002353	3.83776	1	-0.0836147	Persistent decrease	Persistent decrease	NA	NA	NA	GMEHKO_54905 GENE-CATALOG METAGENOMICS Oral	O19	0	Batch4	Oral	C003	Flight 2	O19	DNA	Oral	MID-FLIGHT	Flight 2	5	1	0	0	0	0	0	0	0	0	0	0	0	0	1	0.684371	-1.02136	-1.70573	Genes
756	GMEHKO_54905	GENE-CATALOG	METAGENOMICS	Oral	0.002353	3.83776	1	-0.0836147	Persistent decrease	Persistent decrease	NA	NA	NA	GMEHKO_54905 GENE-CATALOG METAGENOMICS Oral	O3	9.13426237611485e-08	Batch3	Oral	C001	Sept Pre-Launch	O3	DNA	Oral	PRE-LAUNCH	PRE-LAUNCH	3	1	0	0	0	0	0	0	0	0	0	0	0	0	1	0.684371	-1.02136	-1.70573	Genes
757	GMEHKO_54905	GENE-CATALOG	METAGENOMICS	Oral	0.002353	3.83776	1	-0.0836147	Persistent decrease	Persistent decrease	NA	NA	NA	GMEHKO_54905 GENE-CATALOG METAGENOMICS Oral	O4	3.3483413806812e-08	Batch3	Oral	C001	Flight 1	O4	DNA	Oral	MID-FLIGHT	Flight 1	4	1	0	0	0	0	0	0	0	0	0	0	0	0	1	0.684371	-1.02136	-1.70573	Genes
758	GMEHKO_54905	GENE-CATALOG	METAGENOMICS	Oral	0.002353	3.83776	1	-0.0836147	Persistent decrease	Persistent decrease	NA	NA	NA	GMEHKO_54905 GENE-CATALOG METAGENOMICS Oral	O25	3.79780902640273e-06	Batch5	Oral	C004	Flight 1	O25	DNA	Oral	MID-FLIGHT	Flight 1	4	1	0	0	0	0	0	0	0	0	0	0	0	0	1	0.684371	-1.02136	-1.70573	Genes
759	GMEHKO_54905	GENE-CATALOG	METAGENOMICS	Oral	0.002353	3.83776	1	-0.0836147	Persistent decrease	Persistent decrease	NA	NA	NA	GMEHKO_54905 GENE-CATALOG METAGENOMICS Oral	O31	0	Batch30	Oral	C003	2024-12-21	O31	DNA	Oral	POST-LAUNCH	POST-LAUNCH	8	1	0	0	0	0	0	0	0	0	0	0	0	0	1	0.684371	-1.02136	-1.70573	Genes
760	GMEHKO_54905	GENE-CATALOG	METAGENOMICS	Oral	0.002353	3.83776	1	-0.0836147	Persistent decrease	Persistent decrease	NA	NA	NA	GMEHKO_54905 GENE-CATALOG METAGENOMICS Oral	O17	4.34763741929543e-07	Batch4	Oral	C003	Sept Pre-Launch	O17	DNA	Oral	PRE-LAUNCH	PRE-LAUNCH	3	1	0	0	0	0	0	0	0	0	0	0	0	0	1	0.684371	-1.02136	-1.70573	Genes
761	GMEHKO_54905	GENE-CATALOG	METAGENOMICS	Oral	0.002353	3.83776	1	-0.0836147	Persistent decrease	Persistent decrease	NA	NA	NA	GMEHKO_54905 GENE-CATALOG METAGENOMICS Oral	O32	1.17777246768949e-06	Batch31	Oral	C004	2024-12-21	O32	DNA	Oral	POST-LAUNCH	POST-LAUNCH	8	1	0	0	0	0	0	0	0	0	0	0	0	0	1	0.684371	-1.02136	-1.70573	Genes
762	GMEHKO_54905	GENE-CATALOG	METAGENOMICS	Oral	0.002353	3.83776	1	-0.0836147	Persistent decrease	Persistent decrease	NA	NA	NA	GMEHKO_54905 GENE-CATALOG METAGENOMICS Oral	O29	0	Batch28	Oral	C001	2024-12-21	O29	DNA	Oral	POST-LAUNCH	POST-LAUNCH	8	1	0	0	0	0	0	0	0	0	0	0	0	0	1	0.684371	-1.02136	-1.70573	Genes
763	GMEHKO_54905	GENE-CATALOG	METAGENOMICS	Oral	0.002353	3.83776	1	-0.0836147	Persistent decrease	Persistent decrease	NA	NA	NA	GMEHKO_54905 GENE-CATALOG METAGENOMICS Oral	O21	3.12199621686905e-07	Batch5	Oral	C003	November	O21	DNA	Oral	POST-LAUNCH	POST-LAUNCH	7	1	0	0	0	0	0	0	0	0	0	0	0	0	1	0.684371	-1.02136	-1.70573	Genes
764	GMEHKO_54905	GENE-CATALOG	METAGENOMICS	Oral	0.002353	3.83776	1	-0.0836147	Persistent decrease	Persistent decrease	NA	NA	NA	GMEHKO_54905 GENE-CATALOG METAGENOMICS Oral	O28	1.11282638523582e-06	Batch5	Oral	C004	November	O28	DNA	Oral	POST-LAUNCH	POST-LAUNCH	7	1	0	0	0	0	0	0	0	0	0	0	0	0	1	0.684371	-1.02136	-1.70573	Genes
765	GMEHKO_54905	GENE-CATALOG	METAGENOMICS	Oral	0.002353	3.83776	1	-0.0836147	Persistent decrease	Persistent decrease	NA	NA	NA	GMEHKO_54905 GENE-CATALOG METAGENOMICS Oral	O7	9.42107095060349e-08	Batch3	Oral	C001	November	O7	DNA	Oral	POST-LAUNCH	POST-LAUNCH	7	1	0	0	0	0	0	0	0	0	0	0	0	0	1	0.684371	-1.02136	-1.70573	Genes
766	GMEHKO_54905	GENE-CATALOG	METAGENOMICS	Oral	0.002353	3.83776	1	-0.0836147	Persistent decrease	Persistent decrease	NA	NA	NA	GMEHKO_54905 GENE-CATALOG METAGENOMICS Oral	O13	3.87123681370714e-07	Batch4	Oral	C002	Sept Post-Return	O13	DNA	Oral	POST-LAUNCH	POST-LAUNCH	6	1	0	0	0	0	0	0	0	0	0	0	0	0	1	0.684371	-1.02136	-1.70573	Genes
767	GMEHKO_54905	GENE-CATALOG	METAGENOMICS	Oral	0.002353	3.83776	1	-0.0836147	Persistent decrease	Persistent decrease	NA	NA	NA	GMEHKO_54905 GENE-CATALOG METAGENOMICS Oral	O30	0	Batch29	Oral	C002	2024-12-21	O30	DNA	Oral	POST-LAUNCH	POST-LAUNCH	8	1	0	0	0	0	0	0	0	0	0	0	0	0	1	0.684371	-1.02136	-1.70573	Genes
768	GMEHKO_54905	GENE-CATALOG	METAGENOMICS	Oral	0.002353	3.83776	1	-0.0836147	Persistent decrease	Persistent decrease	NA	NA	NA	GMEHKO_54905 GENE-CATALOG METAGENOMICS Oral	O22	1.93957175866106e-06	Batch5	Oral	C004	2024-06-21	O22	DNA	Oral	PRE-LAUNCH	PRE-LAUNCH	1	1	0	0	0	0	0	0	0	0	0	0	0	0	1	0.684371	-1.02136	-1.70573	Genes
769	GMEHKO_54905	GENE-CATALOG	METAGENOMICS	Oral	0.002353	3.83776	1	-0.0836147	Persistent decrease	Persistent decrease	NA	NA	NA	GMEHKO_54905 GENE-CATALOG METAGENOMICS Oral	O23	2.02717501622186e-06	Batch5	Oral	C004	2024-08-21	O23	DNA	Oral	PRE-LAUNCH	PRE-LAUNCH	2	1	0	0	0	0	0	0	0	0	0	0	0	0	1	0.684371	-1.02136	-1.70573	Genes
770	GMEHKO_54905	GENE-CATALOG	METAGENOMICS	Oral	0.002353	3.83776	1	-0.0836147	Persistent decrease	Persistent decrease	NA	NA	NA	GMEHKO_54905 GENE-CATALOG METAGENOMICS Oral	O8	4.12061660733413e-07	Batch4	Oral	C002	2024-06-21	O8	DNA	Oral	PRE-LAUNCH	PRE-LAUNCH	1	1	0	0	0	0	0	0	0	0	0	0	0	0	1	0.684371	-1.02136	-1.70573	Genes
771	GMEHKO_54905	GENE-CATALOG	METAGENOMICS	Oral	0.002353	3.83776	1	-0.0836147	Persistent decrease	Persistent decrease	NA	NA	NA	GMEHKO_54905 GENE-CATALOG METAGENOMICS Oral	O9	2.87285037175402e-07	Batch4	Oral	C002	2024-08-21	O9	DNA	Oral	PRE-LAUNCH	PRE-LAUNCH	2	1	0	0	0	0	0	0	0	0	0	0	0	0	1	0.684371	-1.02136	-1.70573	Genes
772	GMEHKO_54905	GENE-CATALOG	METAGENOMICS	Oral	0.002353	3.83776	1	-0.0836147	Persistent decrease	Persistent decrease	NA	NA	NA	GMEHKO_54905 GENE-CATALOG METAGENOMICS Oral	O14	0	Batch4	Oral	C002	November	O14	DNA	Oral	POST-LAUNCH	POST-LAUNCH	7	1	0	0	0	0	0	0	0	0	0	0	0	0	1	0.684371	-1.02136	-1.70573	Genes
773	GMEHKO_54905	GENE-CATALOG	METAGENOMICS	Oral	0.002353	3.83776	1	-0.0836147	Persistent decrease	Persistent decrease	NA	NA	NA	GMEHKO_54905 GENE-CATALOG METAGENOMICS Oral	O18	1.3084046873812e-07	Batch4	Oral	C003	Flight 1	O18	DNA	Oral	MID-FLIGHT	Flight 1	4	1	0	0	0	0	0	0	0	0	0	0	0	0	1	0.684371	-1.02136	-1.70573	Genes
774	GMEHKO_54905	GENE-CATALOG	METAGENOMICS	Oral	0.002353	3.83776	1	-0.0836147	Persistent decrease	Persistent decrease	NA	NA	NA	GMEHKO_54905 GENE-CATALOG METAGENOMICS Oral	O27	5.84507204022064e-07	Batch5	Oral	C004	Sept Post-Return	O27	DNA	Oral	POST-LAUNCH	POST-LAUNCH	6	1	0	0	0	0	0	0	0	0	0	0	0	0	1	0.684371	-1.02136	-1.70573	Genes
775	KDFPDN_123340	GENE-CATALOG	METAGENOMICS	Oral	5.97e-09	3.81432	0.963436	-0.28378	Persistent decrease	Persistent decrease	NA	NA	NA	KDFPDN_123340 GENE-CATALOG METAGENOMICS Oral	O2	0	Batch3	Oral	C001	2024-08-21	O2	DNA	Oral	PRE-LAUNCH	PRE-LAUNCH	2	1	0	0	0	0	0	0	0	0	0	0	0	0	1	1.76196	-0.116991	-1.87895	Genes
776	KDFPDN_123340	GENE-CATALOG	METAGENOMICS	Oral	5.97e-09	3.81432	0.963436	-0.28378	Persistent decrease	Persistent decrease	NA	NA	NA	KDFPDN_123340 GENE-CATALOG METAGENOMICS Oral	O5	0	Batch3	Oral	C001	Flight 2	O5	DNA	Oral	MID-FLIGHT	Flight 2	5	1	0	0	0	0	0	0	0	0	0	0	0	0	1	1.76196	-0.116991	-1.87895	Genes
777	KDFPDN_123340	GENE-CATALOG	METAGENOMICS	Oral	5.97e-09	3.81432	0.963436	-0.28378	Persistent decrease	Persistent decrease	NA	NA	NA	KDFPDN_123340 GENE-CATALOG METAGENOMICS Oral	O12	0	Batch4	Oral	C002	Flight 2	O12	DNA	Oral	MID-FLIGHT	Flight 2	5	1	0	0	0	0	0	0	0	0	0	0	0	0	1	1.76196	-0.116991	-1.87895	Genes
778	KDFPDN_123340	GENE-CATALOG	METAGENOMICS	Oral	5.97e-09	3.81432	0.963436	-0.28378	Persistent decrease	Persistent decrease	NA	NA	NA	KDFPDN_123340 GENE-CATALOG METAGENOMICS Oral	O6	0	Batch3	Oral	C001	Sept Post-Return	O6	DNA	Oral	POST-LAUNCH	POST-LAUNCH	6	1	0	0	0	0	0	0	0	0	0	0	0	0	1	1.76196	-0.116991	-1.87895	Genes
779	KDFPDN_123340	GENE-CATALOG	METAGENOMICS	Oral	5.97e-09	3.81432	0.963436	-0.28378	Persistent decrease	Persistent decrease	NA	NA	NA	KDFPDN_123340 GENE-CATALOG METAGENOMICS Oral	O26	0	Batch5	Oral	C004	Flight 2	O26	DNA	Oral	MID-FLIGHT	Flight 2	5	1	0	0	0	0	0	0	0	0	0	0	0	0	1	1.76196	-0.116991	-1.87895	Genes
780	KDFPDN_123340	GENE-CATALOG	METAGENOMICS	Oral	5.97e-09	3.81432	0.963436	-0.28378	Persistent decrease	Persistent decrease	NA	NA	NA	KDFPDN_123340 GENE-CATALOG METAGENOMICS Oral	O1	0	Batch3	Oral	C001	2024-06-21	O1	DNA	Oral	PRE-LAUNCH	PRE-LAUNCH	1	1	0	0	0	0	0	0	0	0	0	0	0	0	1	1.76196	-0.116991	-1.87895	Genes
781	KDFPDN_123340	GENE-CATALOG	METAGENOMICS	Oral	5.97e-09	3.81432	0.963436	-0.28378	Persistent decrease	Persistent decrease	NA	NA	NA	KDFPDN_123340 GENE-CATALOG METAGENOMICS Oral	O24	1.87803772602184e-07	Batch5	Oral	C004	Sept Pre-Launch	O24	DNA	Oral	PRE-LAUNCH	PRE-LAUNCH	3	1	0	0	0	0	0	0	0	0	0	0	0	0	1	1.76196	-0.116991	-1.87895	Genes
782	KDFPDN_123340	GENE-CATALOG	METAGENOMICS	Oral	5.97e-09	3.81432	0.963436	-0.28378	Persistent decrease	Persistent decrease	NA	NA	NA	KDFPDN_123340 GENE-CATALOG METAGENOMICS Oral	O11	0	Batch4	Oral	C002	Flight 1	O11	DNA	Oral	MID-FLIGHT	Flight 1	4	1	0	0	0	0	0	0	0	0	0	0	0	0	1	1.76196	-0.116991	-1.87895	Genes
783	KDFPDN_123340	GENE-CATALOG	METAGENOMICS	Oral	5.97e-09	3.81432	0.963436	-0.28378	Persistent decrease	Persistent decrease	NA	NA	NA	KDFPDN_123340 GENE-CATALOG METAGENOMICS Oral	O20	0	Batch3	Oral	C003	Sept Post-Return	O20	DNA	Oral	POST-LAUNCH	POST-LAUNCH	6	1	0	0	0	0	0	0	0	0	0	0	0	0	1	1.76196	-0.116991	-1.87895	Genes
784	KDFPDN_123340	GENE-CATALOG	METAGENOMICS	Oral	5.97e-09	3.81432	0.963436	-0.28378	Persistent decrease	Persistent decrease	NA	NA	NA	KDFPDN_123340 GENE-CATALOG METAGENOMICS Oral	O16	9.10532641819834e-07	Batch4	Oral	C003	2024-08-21	O16	DNA	Oral	PRE-LAUNCH	PRE-LAUNCH	2	1	0	0	0	0	0	0	0	0	0	0	0	0	1	1.76196	-0.116991	-1.87895	Genes
785	KDFPDN_123340	GENE-CATALOG	METAGENOMICS	Oral	5.97e-09	3.81432	0.963436	-0.28378	Persistent decrease	Persistent decrease	NA	NA	NA	KDFPDN_123340 GENE-CATALOG METAGENOMICS Oral	O15	4.58895941031749e-08	Batch4	Oral	C003	2024-06-21	O15	DNA	Oral	PRE-LAUNCH	PRE-LAUNCH	1	1	0	0	0	0	0	0	0	0	0	0	0	0	1	1.76196	-0.116991	-1.87895	Genes
786	KDFPDN_123340	GENE-CATALOG	METAGENOMICS	Oral	5.97e-09	3.81432	0.963436	-0.28378	Persistent decrease	Persistent decrease	NA	NA	NA	KDFPDN_123340 GENE-CATALOG METAGENOMICS Oral	O10	1.49119179104884e-07	Batch4	Oral	C002	Sept Pre-Launch	O10	DNA	Oral	PRE-LAUNCH	PRE-LAUNCH	3	1	0	0	0	0	0	0	0	0	0	0	0	0	1	1.76196	-0.116991	-1.87895	Genes
787	KDFPDN_123340	GENE-CATALOG	METAGENOMICS	Oral	5.97e-09	3.81432	0.963436	-0.28378	Persistent decrease	Persistent decrease	NA	NA	NA	KDFPDN_123340 GENE-CATALOG METAGENOMICS Oral	O19	0	Batch4	Oral	C003	Flight 2	O19	DNA	Oral	MID-FLIGHT	Flight 2	5	1	0	0	0	0	0	0	0	0	0	0	0	0	1	1.76196	-0.116991	-1.87895	Genes
788	KDFPDN_123340	GENE-CATALOG	METAGENOMICS	Oral	5.97e-09	3.81432	0.963436	-0.28378	Persistent decrease	Persistent decrease	NA	NA	NA	KDFPDN_123340 GENE-CATALOG METAGENOMICS Oral	O3	0	Batch3	Oral	C001	Sept Pre-Launch	O3	DNA	Oral	PRE-LAUNCH	PRE-LAUNCH	3	1	0	0	0	0	0	0	0	0	0	0	0	0	1	1.76196	-0.116991	-1.87895	Genes
789	KDFPDN_123340	GENE-CATALOG	METAGENOMICS	Oral	5.97e-09	3.81432	0.963436	-0.28378	Persistent decrease	Persistent decrease	NA	NA	NA	KDFPDN_123340 GENE-CATALOG METAGENOMICS Oral	O4	0	Batch3	Oral	C001	Flight 1	O4	DNA	Oral	MID-FLIGHT	Flight 1	4	1	0	0	0	0	0	0	0	0	0	0	0	0	1	1.76196	-0.116991	-1.87895	Genes
790	KDFPDN_123340	GENE-CATALOG	METAGENOMICS	Oral	5.97e-09	3.81432	0.963436	-0.28378	Persistent decrease	Persistent decrease	NA	NA	NA	KDFPDN_123340 GENE-CATALOG METAGENOMICS Oral	O25	6.75766730676643e-08	Batch5	Oral	C004	Flight 1	O25	DNA	Oral	MID-FLIGHT	Flight 1	4	1	0	0	0	0	0	0	0	0	0	0	0	0	1	1.76196	-0.116991	-1.87895	Genes
791	KDFPDN_123340	GENE-CATALOG	METAGENOMICS	Oral	5.97e-09	3.81432	0.963436	-0.28378	Persistent decrease	Persistent decrease	NA	NA	NA	KDFPDN_123340 GENE-CATALOG METAGENOMICS Oral	O31	0	Batch30	Oral	C003	2024-12-21	O31	DNA	Oral	POST-LAUNCH	POST-LAUNCH	8	1	0	0	0	0	0	0	0	0	0	0	0	0	1	1.76196	-0.116991	-1.87895	Genes
792	KDFPDN_123340	GENE-CATALOG	METAGENOMICS	Oral	5.97e-09	3.81432	0.963436	-0.28378	Persistent decrease	Persistent decrease	NA	NA	NA	KDFPDN_123340 GENE-CATALOG METAGENOMICS Oral	O17	2.07030353299782e-07	Batch4	Oral	C003	Sept Pre-Launch	O17	DNA	Oral	PRE-LAUNCH	PRE-LAUNCH	3	1	0	0	0	0	0	0	0	0	0	0	0	0	1	1.76196	-0.116991	-1.87895	Genes
793	KDFPDN_123340	GENE-CATALOG	METAGENOMICS	Oral	5.97e-09	3.81432	0.963436	-0.28378	Persistent decrease	Persistent decrease	NA	NA	NA	KDFPDN_123340 GENE-CATALOG METAGENOMICS Oral	O32	0	Batch31	Oral	C004	2024-12-21	O32	DNA	Oral	POST-LAUNCH	POST-LAUNCH	8	1	0	0	0	0	0	0	0	0	0	0	0	0	1	1.76196	-0.116991	-1.87895	Genes
794	KDFPDN_123340	GENE-CATALOG	METAGENOMICS	Oral	5.97e-09	3.81432	0.963436	-0.28378	Persistent decrease	Persistent decrease	NA	NA	NA	KDFPDN_123340 GENE-CATALOG METAGENOMICS Oral	O29	0	Batch28	Oral	C001	2024-12-21	O29	DNA	Oral	POST-LAUNCH	POST-LAUNCH	8	1	0	0	0	0	0	0	0	0	0	0	0	0	1	1.76196	-0.116991	-1.87895	Genes
795	KDFPDN_123340	GENE-CATALOG	METAGENOMICS	Oral	5.97e-09	3.81432	0.963436	-0.28378	Persistent decrease	Persistent decrease	NA	NA	NA	KDFPDN_123340 GENE-CATALOG METAGENOMICS Oral	O21	0	Batch5	Oral	C003	November	O21	DNA	Oral	POST-LAUNCH	POST-LAUNCH	7	1	0	0	0	0	0	0	0	0	0	0	0	0	1	1.76196	-0.116991	-1.87895	Genes
796	KDFPDN_123340	GENE-CATALOG	METAGENOMICS	Oral	5.97e-09	3.81432	0.963436	-0.28378	Persistent decrease	Persistent decrease	NA	NA	NA	KDFPDN_123340 GENE-CATALOG METAGENOMICS Oral	O28	0	Batch5	Oral	C004	November	O28	DNA	Oral	POST-LAUNCH	POST-LAUNCH	7	1	0	0	0	0	0	0	0	0	0	0	0	0	1	1.76196	-0.116991	-1.87895	Genes
797	KDFPDN_123340	GENE-CATALOG	METAGENOMICS	Oral	5.97e-09	3.81432	0.963436	-0.28378	Persistent decrease	Persistent decrease	NA	NA	NA	KDFPDN_123340 GENE-CATALOG METAGENOMICS Oral	O7	0	Batch3	Oral	C001	November	O7	DNA	Oral	POST-LAUNCH	POST-LAUNCH	7	1	0	0	0	0	0	0	0	0	0	0	0	0	1	1.76196	-0.116991	-1.87895	Genes
798	KDFPDN_123340	GENE-CATALOG	METAGENOMICS	Oral	5.97e-09	3.81432	0.963436	-0.28378	Persistent decrease	Persistent decrease	NA	NA	NA	KDFPDN_123340 GENE-CATALOG METAGENOMICS Oral	O13	0	Batch4	Oral	C002	Sept Post-Return	O13	DNA	Oral	POST-LAUNCH	POST-LAUNCH	6	1	0	0	0	0	0	0	0	0	0	0	0	0	1	1.76196	-0.116991	-1.87895	Genes
799	KDFPDN_123340	GENE-CATALOG	METAGENOMICS	Oral	5.97e-09	3.81432	0.963436	-0.28378	Persistent decrease	Persistent decrease	NA	NA	NA	KDFPDN_123340 GENE-CATALOG METAGENOMICS Oral	O30	0	Batch29	Oral	C002	2024-12-21	O30	DNA	Oral	POST-LAUNCH	POST-LAUNCH	8	1	0	0	0	0	0	0	0	0	0	0	0	0	1	1.76196	-0.116991	-1.87895	Genes
800	KDFPDN_123340	GENE-CATALOG	METAGENOMICS	Oral	5.97e-09	3.81432	0.963436	-0.28378	Persistent decrease	Persistent decrease	NA	NA	NA	KDFPDN_123340 GENE-CATALOG METAGENOMICS Oral	O22	1.73176049880452e-07	Batch5	Oral	C004	2024-06-21	O22	DNA	Oral	PRE-LAUNCH	PRE-LAUNCH	1	1	0	0	0	0	0	0	0	0	0	0	0	0	1	1.76196	-0.116991	-1.87895	Genes
801	KDFPDN_123340	GENE-CATALOG	METAGENOMICS	Oral	5.97e-09	3.81432	0.963436	-0.28378	Persistent decrease	Persistent decrease	NA	NA	NA	KDFPDN_123340 GENE-CATALOG METAGENOMICS Oral	O23	5.34639564717852e-07	Batch5	Oral	C004	2024-08-21	O23	DNA	Oral	PRE-LAUNCH	PRE-LAUNCH	2	1	0	0	0	0	0	0	0	0	0	0	0	0	1	1.76196	-0.116991	-1.87895	Genes
802	KDFPDN_123340	GENE-CATALOG	METAGENOMICS	Oral	5.97e-09	3.81432	0.963436	-0.28378	Persistent decrease	Persistent decrease	NA	NA	NA	KDFPDN_123340 GENE-CATALOG METAGENOMICS Oral	O8	0	Batch4	Oral	C002	2024-06-21	O8	DNA	Oral	PRE-LAUNCH	PRE-LAUNCH	1	1	0	0	0	0	0	0	0	0	0	0	0	0	1	1.76196	-0.116991	-1.87895	Genes
803	KDFPDN_123340	GENE-CATALOG	METAGENOMICS	Oral	5.97e-09	3.81432	0.963436	-0.28378	Persistent decrease	Persistent decrease	NA	NA	NA	KDFPDN_123340 GENE-CATALOG METAGENOMICS Oral	O9	1.00549763011391e-06	Batch4	Oral	C002	2024-08-21	O9	DNA	Oral	PRE-LAUNCH	PRE-LAUNCH	2	1	0	0	0	0	0	0	0	0	0	0	0	0	1	1.76196	-0.116991	-1.87895	Genes
804	KDFPDN_123340	GENE-CATALOG	METAGENOMICS	Oral	5.97e-09	3.81432	0.963436	-0.28378	Persistent decrease	Persistent decrease	NA	NA	NA	KDFPDN_123340 GENE-CATALOG METAGENOMICS Oral	O14	0	Batch4	Oral	C002	November	O14	DNA	Oral	POST-LAUNCH	POST-LAUNCH	7	1	0	0	0	0	0	0	0	0	0	0	0	0	1	1.76196	-0.116991	-1.87895	Genes
805	KDFPDN_123340	GENE-CATALOG	METAGENOMICS	Oral	5.97e-09	3.81432	0.963436	-0.28378	Persistent decrease	Persistent decrease	NA	NA	NA	KDFPDN_123340 GENE-CATALOG METAGENOMICS Oral	O18	0	Batch4	Oral	C003	Flight 1	O18	DNA	Oral	MID-FLIGHT	Flight 1	4	1	0	0	0	0	0	0	0	0	0	0	0	0	1	1.76196	-0.116991	-1.87895	Genes
806	KDFPDN_123340	GENE-CATALOG	METAGENOMICS	Oral	5.97e-09	3.81432	0.963436	-0.28378	Persistent decrease	Persistent decrease	NA	NA	NA	KDFPDN_123340 GENE-CATALOG METAGENOMICS Oral	O27	0	Batch5	Oral	C004	Sept Post-Return	O27	DNA	Oral	POST-LAUNCH	POST-LAUNCH	6	1	0	0	0	0	0	0	0	0	0	0	0	0	1	1.76196	-0.116991	-1.87895	Genes
807	IPDIFB_02695	GENE-CATALOG	METATRANSCRIPTOMICS	Oral	5.71e-09	1.7111	1	-0.113897	Persistent decrease	Persistent decrease	NA	NA	NA	IPDIFB_02695 GENE-CATALOG METATRANSCRIPTOMICS Oral	6809-CEM-0032	1.1957614882184e-06		Oral	C001	2024-06-21	O1	RNA	Oral	PRE-LAUNCH	PRE-LAUNCH	1	1	0	0	0	0	0	0	0	0	0	0	0	0	1	1.43217	-0.291699	-1.72387	Genes
808	IPDIFB_02695	GENE-CATALOG	METATRANSCRIPTOMICS	Oral	5.71e-09	1.7111	1	-0.113897	Persistent decrease	Persistent decrease	NA	NA	NA	IPDIFB_02695 GENE-CATALOG METATRANSCRIPTOMICS Oral	6809-CEM-0004	0		Oral	C002	2024-06-21	O8	RNA	Oral	PRE-LAUNCH	PRE-LAUNCH	1	1	0	0	0	0	0	0	0	0	0	0	0	0	1	1.43217	-0.291699	-1.72387	Genes
809	IPDIFB_02695	GENE-CATALOG	METATRANSCRIPTOMICS	Oral	5.71e-09	1.7111	1	-0.113897	Persistent decrease	Persistent decrease	NA	NA	NA	IPDIFB_02695 GENE-CATALOG METATRANSCRIPTOMICS Oral	6809-CEM-0067	0		Oral	C003	Sept Pre-Launch	O17	RNA	Oral	PRE-LAUNCH	PRE-LAUNCH	3	1	0	0	0	0	0	0	0	0	0	0	0	0	1	1.43217	-0.291699	-1.72387	Genes
810	IPDIFB_02695	GENE-CATALOG	METATRANSCRIPTOMICS	Oral	5.71e-09	1.7111	1	-0.113897	Persistent decrease	Persistent decrease	NA	NA	NA	IPDIFB_02695 GENE-CATALOG METATRANSCRIPTOMICS Oral	6809-CEM-0059	0		Oral	C001	Flight 1	O4	RNA	Oral	MID-FLIGHT	Flight 1	4	1	0	0	0	0	0	0	0	0	0	0	0	0	1	1.43217	-0.291699	-1.72387	Genes
811	IPDIFB_02695	GENE-CATALOG	METATRANSCRIPTOMICS	Oral	5.71e-09	1.7111	1	-0.113897	Persistent decrease	Persistent decrease	NA	NA	NA	IPDIFB_02695 GENE-CATALOG METATRANSCRIPTOMICS Oral	6809-CEM-0133	0		Oral	C003	2024-12-21	O31	RNA	Oral	POST-LAUNCH	POST-LAUNCH	8	1	0	0	0	0	0	0	0	0	0	0	0	0	1	1.43217	-0.291699	-1.72387	Genes
812	IPDIFB_02695	GENE-CATALOG	METATRANSCRIPTOMICS	Oral	5.71e-09	1.7111	1	-0.113897	Persistent decrease	Persistent decrease	NA	NA	NA	IPDIFB_02695 GENE-CATALOG METATRANSCRIPTOMICS Oral	6809-CEM-0081	0		Oral	C003	Flight 2	O19	RNA	Oral	MID-FLIGHT	Flight 2	5	1	0	0	0	0	0	0	0	0	0	0	0	0	1	1.43217	-0.291699	-1.72387	Genes
813	IPDIFB_02695	GENE-CATALOG	METATRANSCRIPTOMICS	Oral	5.71e-09	1.7111	1	-0.113897	Persistent decrease	Persistent decrease	NA	NA	NA	IPDIFB_02695 GENE-CATALOG METATRANSCRIPTOMICS Oral	6809-CEM-0020	1.22379215964362e-06		Oral	C004	2024-06-21	O22	RNA	Oral	PRE-LAUNCH	PRE-LAUNCH	1	1	0	0	0	0	0	0	0	0	0	0	0	0	1	1.43217	-0.291699	-1.72387	Genes
814	IPDIFB_02695	GENE-CATALOG	METATRANSCRIPTOMICS	Oral	5.71e-09	1.7111	1	-0.113897	Persistent decrease	Persistent decrease	NA	NA	NA	IPDIFB_02695 GENE-CATALOG METATRANSCRIPTOMICS Oral	6809-CEM-0117	0		Oral	C001	2024-12-21	O29	RNA	Oral	POST-LAUNCH	POST-LAUNCH	8	1	0	0	0	0	0	0	0	0	0	0	0	0	1	1.43217	-0.291699	-1.72387	Genes
815	IPDIFB_02695	GENE-CATALOG	METATRANSCRIPTOMICS	Oral	5.71e-09	1.7111	1	-0.113897	Persistent decrease	Persistent decrease	NA	NA	NA	IPDIFB_02695 GENE-CATALOG METATRANSCRIPTOMICS Oral	6809-CEM-0033	0		Oral	C002	Flight 2	O12	RNA	Oral	MID-FLIGHT	Flight 2	5	1	0	0	0	0	0	0	0	0	0	0	0	0	1	1.43217	-0.291699	-1.72387	Genes
816	IPDIFB_02695	GENE-CATALOG	METATRANSCRIPTOMICS	Oral	5.71e-09	1.7111	1	-0.113897	Persistent decrease	Persistent decrease	NA	NA	NA	IPDIFB_02695 GENE-CATALOG METATRANSCRIPTOMICS Oral	6809-CEM-0040	0		Oral	C002	Sept Post-Return	O13	RNA	Oral	POST-LAUNCH	POST-LAUNCH	6	1	0	0	0	0	0	0	0	0	0	0	0	0	1	1.43217	-0.291699	-1.72387	Genes
817	IPDIFB_02695	GENE-CATALOG	METATRANSCRIPTOMICS	Oral	5.71e-09	1.7111	1	-0.113897	Persistent decrease	Persistent decrease	NA	NA	NA	IPDIFB_02695 GENE-CATALOG METATRANSCRIPTOMICS Oral	6809-CEM-0125	0		Oral	C002	2024-12-21	O30	RNA	Oral	POST-LAUNCH	POST-LAUNCH	8	1	0	0	0	0	0	0	0	0	0	0	0	0	1	1.43217	-0.291699	-1.72387	Genes
818	IPDIFB_02695	GENE-CATALOG	METATRANSCRIPTOMICS	Oral	5.71e-09	1.7111	1	-0.113897	Persistent decrease	Persistent decrease	NA	NA	NA	IPDIFB_02695 GENE-CATALOG METATRANSCRIPTOMICS Oral	6809-CEM-0141	0		Oral	C004	2024-12-21	O32	RNA	Oral	POST-LAUNCH	POST-LAUNCH	8	1	0	0	0	0	0	0	0	0	0	0	0	0	1	1.43217	-0.291699	-1.72387	Genes
819	IPDIFB_02695	GENE-CATALOG	METATRANSCRIPTOMICS	Oral	5.71e-09	1.7111	1	-0.113897	Persistent decrease	Persistent decrease	NA	NA	NA	IPDIFB_02695 GENE-CATALOG METATRANSCRIPTOMICS Oral	6809-CEM-0026	0		Oral	C002	Flight 1	O11	RNA	Oral	MID-FLIGHT	Flight 1	4	1	0	0	0	0	0	0	0	0	0	0	0	0	1	1.43217	-0.291699	-1.72387	Genes
820	IPDIFB_02695	GENE-CATALOG	METATRANSCRIPTOMICS	Oral	5.71e-09	1.7111	1	-0.113897	Persistent decrease	Persistent decrease	NA	NA	NA	IPDIFB_02695 GENE-CATALOG METATRANSCRIPTOMICS Oral	6809-CEM-0054	1.10888672131105e-08		Oral	C004	Sept Post-Return	O27	RNA	Oral	POST-LAUNCH	POST-LAUNCH	6	1	0	0	0	0	0	0	0	0	0	0	0	0	1	1.43217	-0.291699	-1.72387	Genes
821	IPDIFB_02695	GENE-CATALOG	METATRANSCRIPTOMICS	Oral	5.71e-09	1.7111	1	-0.113897	Persistent decrease	Persistent decrease	NA	NA	NA	IPDIFB_02695 GENE-CATALOG METATRANSCRIPTOMICS Oral	6809-CEM-0046	0		Oral	C002	November	O14	RNA	Oral	POST-LAUNCH	POST-LAUNCH	7	1	0	0	0	0	0	0	0	0	0	0	0	0	1	1.43217	-0.291699	-1.72387	Genes
822	IPDIFB_02695	GENE-CATALOG	METATRANSCRIPTOMICS	Oral	5.71e-09	1.7111	1	-0.113897	Persistent decrease	Persistent decrease	NA	NA	NA	IPDIFB_02695 GENE-CATALOG METATRANSCRIPTOMICS Oral	6809-CEM-0034	1.0372519052632e-07		Oral	C004	Sept Pre-Launch	O24	RNA	Oral	PRE-LAUNCH	PRE-LAUNCH	3	1	0	0	0	0	0	0	0	0	0	0	0	0	1	1.43217	-0.291699	-1.72387	Genes
823	IPDIFB_02695	GENE-CATALOG	METATRANSCRIPTOMICS	Oral	5.71e-09	1.7111	1	-0.113897	Persistent decrease	Persistent decrease	NA	NA	NA	IPDIFB_02695 GENE-CATALOG METATRANSCRIPTOMICS Oral	6809-CEM-0061	2.47047539657258e-08		Oral	C004	November	O28	RNA	Oral	POST-LAUNCH	POST-LAUNCH	7	1	0	0	0	0	0	0	0	0	0	0	0	0	1	1.43217	-0.291699	-1.72387	Genes
824	IPDIFB_02695	GENE-CATALOG	METATRANSCRIPTOMICS	Oral	5.71e-09	1.7111	1	-0.113897	Persistent decrease	Persistent decrease	NA	NA	NA	IPDIFB_02695 GENE-CATALOG METATRANSCRIPTOMICS Oral	6809-CEM-0073	0		Oral	C001	Sept Post-Return	O6	RNA	Oral	POST-LAUNCH	POST-LAUNCH	6	1	0	0	0	0	0	0	0	0	0	0	0	0	1	1.43217	-0.291699	-1.72387	Genes
825	IPDIFB_02695	GENE-CATALOG	METATRANSCRIPTOMICS	Oral	5.71e-09	1.7111	1	-0.113897	Persistent decrease	Persistent decrease	NA	NA	NA	IPDIFB_02695 GENE-CATALOG METATRANSCRIPTOMICS Oral	6809-CEM-0027	2.00585051551105e-07		Oral	C004	2024-08-21	O23	RNA	Oral	PRE-LAUNCH	PRE-LAUNCH	2	1	0	0	0	0	0	0	0	0	0	0	0	0	1	1.43217	-0.291699	-1.72387	Genes
826	IPDIFB_02695	GENE-CATALOG	METATRANSCRIPTOMICS	Oral	5.71e-09	1.7111	1	-0.113897	Persistent decrease	Persistent decrease	NA	NA	NA	IPDIFB_02695 GENE-CATALOG METATRANSCRIPTOMICS Oral	6809-CEM-0052	8.58149460330185e-09		Oral	C001	Sept Pre-Launch	O3	RNA	Oral	PRE-LAUNCH	PRE-LAUNCH	3	1	0	0	0	0	0	0	0	0	0	0	0	0	1	1.43217	-0.291699	-1.72387	Genes
827	IPDIFB_02695	GENE-CATALOG	METATRANSCRIPTOMICS	Oral	5.71e-09	1.7111	1	-0.113897	Persistent decrease	Persistent decrease	NA	NA	NA	IPDIFB_02695 GENE-CATALOG METATRANSCRIPTOMICS Oral	6809-CEM-0080	0		Oral	C001	November	O7	RNA	Oral	POST-LAUNCH	POST-LAUNCH	7	1	0	0	0	0	0	0	0	0	0	0	0	0	1	1.43217	-0.291699	-1.72387	Genes
828	IPDIFB_02695	GENE-CATALOG	METATRANSCRIPTOMICS	Oral	5.71e-09	1.7111	1	-0.113897	Persistent decrease	Persistent decrease	NA	NA	NA	IPDIFB_02695 GENE-CATALOG METATRANSCRIPTOMICS Oral	6809-CEM-0066	0		Oral	C001	Flight 2	O5	RNA	Oral	MID-FLIGHT	Flight 2	5	1	0	0	0	0	0	0	0	0	0	0	0	0	1	1.43217	-0.291699	-1.72387	Genes
829	IPDIFB_02695	GENE-CATALOG	METATRANSCRIPTOMICS	Oral	5.71e-09	1.7111	1	-0.113897	Persistent decrease	Persistent decrease	NA	NA	NA	IPDIFB_02695 GENE-CATALOG METATRANSCRIPTOMICS Oral	6809-CEM-0074	0		Oral	C003	Flight 1	O18	RNA	Oral	MID-FLIGHT	Flight 1	4	1	0	0	0	0	0	0	0	0	0	0	0	0	1	1.43217	-0.291699	-1.72387	Genes
830	IPDIFB_02695	GENE-CATALOG	METATRANSCRIPTOMICS	Oral	5.71e-09	1.7111	1	-0.113897	Persistent decrease	Persistent decrease	NA	NA	NA	IPDIFB_02695 GENE-CATALOG METATRANSCRIPTOMICS Oral	6809-CEM-0013	0		Oral	C003	November	O21	RNA	Oral	POST-LAUNCH	POST-LAUNCH	7	1	0	0	0	0	0	0	0	0	0	0	0	0	1	1.43217	-0.291699	-1.72387	Genes
831	IPDIFB_02695	GENE-CATALOG	METATRANSCRIPTOMICS	Oral	5.71e-09	1.7111	1	-0.113897	Persistent decrease	Persistent decrease	NA	NA	NA	IPDIFB_02695 GENE-CATALOG METATRANSCRIPTOMICS Oral	6809-CEM-0005	0		Oral	C003	Sept Post-Return	O20	RNA	Oral	POST-LAUNCH	POST-LAUNCH	6	1	0	0	0	0	0	0	0	0	0	0	0	0	1	1.43217	-0.291699	-1.72387	Genes
832	IPDIFB_02695	GENE-CATALOG	METATRANSCRIPTOMICS	Oral	5.71e-09	1.7111	1	-0.113897	Persistent decrease	Persistent decrease	NA	NA	NA	IPDIFB_02695 GENE-CATALOG METATRANSCRIPTOMICS Oral	6809-CEM-0012	0		Oral	C002	2024-08-21	O9	RNA	Oral	PRE-LAUNCH	PRE-LAUNCH	2	1	0	0	0	0	0	0	0	0	0	0	0	0	1	1.43217	-0.291699	-1.72387	Genes
833	IPDIFB_02695	GENE-CATALOG	METATRANSCRIPTOMICS	Oral	5.71e-09	1.7111	1	-0.113897	Persistent decrease	Persistent decrease	NA	NA	NA	IPDIFB_02695 GENE-CATALOG METATRANSCRIPTOMICS Oral	6809-CEM-0060	0		Oral	C003	2024-08-21	O16	RNA	Oral	PRE-LAUNCH	PRE-LAUNCH	2	1	0	0	0	0	0	0	0	0	0	0	0	0	1	1.43217	-0.291699	-1.72387	Genes
834	IPDIFB_02695	GENE-CATALOG	METATRANSCRIPTOMICS	Oral	5.71e-09	1.7111	1	-0.113897	Persistent decrease	Persistent decrease	NA	NA	NA	IPDIFB_02695 GENE-CATALOG METATRANSCRIPTOMICS Oral	6809-CEM-0041	2.08474414049825e-07		Oral	C004	Flight 1	O25	RNA	Oral	MID-FLIGHT	Flight 1	4	1	0	0	0	0	0	0	0	0	0	0	0	0	1	1.43217	-0.291699	-1.72387	Genes
835	IPDIFB_02695	GENE-CATALOG	METATRANSCRIPTOMICS	Oral	5.71e-09	1.7111	1	-0.113897	Persistent decrease	Persistent decrease	NA	NA	NA	IPDIFB_02695 GENE-CATALOG METATRANSCRIPTOMICS Oral	6809-CEM-0053	1.08633577093669e-07		Oral	C003	2024-06-21	O15	RNA	Oral	PRE-LAUNCH	PRE-LAUNCH	1	1	0	0	0	0	0	0	0	0	0	0	0	0	1	1.43217	-0.291699	-1.72387	Genes
836	IPDIFB_02695	GENE-CATALOG	METATRANSCRIPTOMICS	Oral	5.71e-09	1.7111	1	-0.113897	Persistent decrease	Persistent decrease	NA	NA	NA	IPDIFB_02695 GENE-CATALOG METATRANSCRIPTOMICS Oral	6809-CEM-0039	4.09972209111368e-08		Oral	C001	2024-08-21	O2	RNA	Oral	PRE-LAUNCH	PRE-LAUNCH	2	1	0	0	0	0	0	0	0	0	0	0	0	0	1	1.43217	-0.291699	-1.72387	Genes
837	IPDIFB_02695	GENE-CATALOG	METATRANSCRIPTOMICS	Oral	5.71e-09	1.7111	1	-0.113897	Persistent decrease	Persistent decrease	NA	NA	NA	IPDIFB_02695 GENE-CATALOG METATRANSCRIPTOMICS Oral	6809-CEM-0019	0		Oral	C002	Sept Pre-Launch	O10	RNA	Oral	PRE-LAUNCH	PRE-LAUNCH	3	1	0	0	0	0	0	0	0	0	0	0	0	0	1	1.43217	-0.291699	-1.72387	Genes
838	IPDIFB_02695	GENE-CATALOG	METATRANSCRIPTOMICS	Oral	5.71e-09	1.7111	1	-0.113897	Persistent decrease	Persistent decrease	NA	NA	NA	IPDIFB_02695 GENE-CATALOG METATRANSCRIPTOMICS Oral	6809-CEM-0047	0		Oral	C004	Flight 2	O26	RNA	Oral	MID-FLIGHT	Flight 2	5	1	0	0	0	0	0	0	0	0	0	0	0	0	1	1.43217	-0.291699	-1.72387	Genes
839	CNNIBA_03590	GENE-CATALOG	METATRANSCRIPTOMICS	Oral	7.69e-05	1.55251	1	-0.299461	Persistent decrease	Persistent decrease	NA	NA	NA	CNNIBA_03590 GENE-CATALOG METATRANSCRIPTOMICS Oral	6809-CEM-0032	0		Oral	C001	2024-06-21	O1	RNA	Oral	PRE-LAUNCH	PRE-LAUNCH	1	1	0	0	0	0	0	0	0	0	0	0	0	0	1	1.27667	-0.545976	-1.82265	Genes
840	CNNIBA_03590	GENE-CATALOG	METATRANSCRIPTOMICS	Oral	7.69e-05	1.55251	1	-0.299461	Persistent decrease	Persistent decrease	NA	NA	NA	CNNIBA_03590 GENE-CATALOG METATRANSCRIPTOMICS Oral	6809-CEM-0004	0		Oral	C002	2024-06-21	O8	RNA	Oral	PRE-LAUNCH	PRE-LAUNCH	1	1	0	0	0	0	0	0	0	0	0	0	0	0	1	1.27667	-0.545976	-1.82265	Genes
841	CNNIBA_03590	GENE-CATALOG	METATRANSCRIPTOMICS	Oral	7.69e-05	1.55251	1	-0.299461	Persistent decrease	Persistent decrease	NA	NA	NA	CNNIBA_03590 GENE-CATALOG METATRANSCRIPTOMICS Oral	6809-CEM-0067	1.11498563802486e-07		Oral	C003	Sept Pre-Launch	O17	RNA	Oral	PRE-LAUNCH	PRE-LAUNCH	3	1	0	0	0	0	0	0	0	0	0	0	0	0	1	1.27667	-0.545976	-1.82265	Genes
842	CNNIBA_03590	GENE-CATALOG	METATRANSCRIPTOMICS	Oral	7.69e-05	1.55251	1	-0.299461	Persistent decrease	Persistent decrease	NA	NA	NA	CNNIBA_03590 GENE-CATALOG METATRANSCRIPTOMICS Oral	6809-CEM-0059	0		Oral	C001	Flight 1	O4	RNA	Oral	MID-FLIGHT	Flight 1	4	1	0	0	0	0	0	0	0	0	0	0	0	0	1	1.27667	-0.545976	-1.82265	Genes
843	CNNIBA_03590	GENE-CATALOG	METATRANSCRIPTOMICS	Oral	7.69e-05	1.55251	1	-0.299461	Persistent decrease	Persistent decrease	NA	NA	NA	CNNIBA_03590 GENE-CATALOG METATRANSCRIPTOMICS Oral	6809-CEM-0133	0		Oral	C003	2024-12-21	O31	RNA	Oral	POST-LAUNCH	POST-LAUNCH	8	1	0	0	0	0	0	0	0	0	0	0	0	0	1	1.27667	-0.545976	-1.82265	Genes
844	CNNIBA_03590	GENE-CATALOG	METATRANSCRIPTOMICS	Oral	7.69e-05	1.55251	1	-0.299461	Persistent decrease	Persistent decrease	NA	NA	NA	CNNIBA_03590 GENE-CATALOG METATRANSCRIPTOMICS Oral	6809-CEM-0081	3.89305505945647e-08		Oral	C003	Flight 2	O19	RNA	Oral	MID-FLIGHT	Flight 2	5	1	0	0	0	0	0	0	0	0	0	0	0	0	1	1.27667	-0.545976	-1.82265	Genes
845	CNNIBA_03590	GENE-CATALOG	METATRANSCRIPTOMICS	Oral	7.69e-05	1.55251	1	-0.299461	Persistent decrease	Persistent decrease	NA	NA	NA	CNNIBA_03590 GENE-CATALOG METATRANSCRIPTOMICS Oral	6809-CEM-0020	1.33991842296747e-07		Oral	C004	2024-06-21	O22	RNA	Oral	PRE-LAUNCH	PRE-LAUNCH	1	1	0	0	0	0	0	0	0	0	0	0	0	0	1	1.27667	-0.545976	-1.82265	Genes
846	CNNIBA_03590	GENE-CATALOG	METATRANSCRIPTOMICS	Oral	7.69e-05	1.55251	1	-0.299461	Persistent decrease	Persistent decrease	NA	NA	NA	CNNIBA_03590 GENE-CATALOG METATRANSCRIPTOMICS Oral	6809-CEM-0117	0		Oral	C001	2024-12-21	O29	RNA	Oral	POST-LAUNCH	POST-LAUNCH	8	1	0	0	0	0	0	0	0	0	0	0	0	0	1	1.27667	-0.545976	-1.82265	Genes
847	CNNIBA_03590	GENE-CATALOG	METATRANSCRIPTOMICS	Oral	7.69e-05	1.55251	1	-0.299461	Persistent decrease	Persistent decrease	NA	NA	NA	CNNIBA_03590 GENE-CATALOG METATRANSCRIPTOMICS Oral	6809-CEM-0033	0		Oral	C002	Flight 2	O12	RNA	Oral	MID-FLIGHT	Flight 2	5	1	0	0	0	0	0	0	0	0	0	0	0	0	1	1.27667	-0.545976	-1.82265	Genes
848	CNNIBA_03590	GENE-CATALOG	METATRANSCRIPTOMICS	Oral	7.69e-05	1.55251	1	-0.299461	Persistent decrease	Persistent decrease	NA	NA	NA	CNNIBA_03590 GENE-CATALOG METATRANSCRIPTOMICS Oral	6809-CEM-0040	0		Oral	C002	Sept Post-Return	O13	RNA	Oral	POST-LAUNCH	POST-LAUNCH	6	1	0	0	0	0	0	0	0	0	0	0	0	0	1	1.27667	-0.545976	-1.82265	Genes
849	CNNIBA_03590	GENE-CATALOG	METATRANSCRIPTOMICS	Oral	7.69e-05	1.55251	1	-0.299461	Persistent decrease	Persistent decrease	NA	NA	NA	CNNIBA_03590 GENE-CATALOG METATRANSCRIPTOMICS Oral	6809-CEM-0125	0		Oral	C002	2024-12-21	O30	RNA	Oral	POST-LAUNCH	POST-LAUNCH	8	1	0	0	0	0	0	0	0	0	0	0	0	0	1	1.27667	-0.545976	-1.82265	Genes
850	CNNIBA_03590	GENE-CATALOG	METATRANSCRIPTOMICS	Oral	7.69e-05	1.55251	1	-0.299461	Persistent decrease	Persistent decrease	NA	NA	NA	CNNIBA_03590 GENE-CATALOG METATRANSCRIPTOMICS Oral	6809-CEM-0141	1.24652461147542e-08		Oral	C004	2024-12-21	O32	RNA	Oral	POST-LAUNCH	POST-LAUNCH	8	1	0	0	0	0	0	0	0	0	0	0	0	0	1	1.27667	-0.545976	-1.82265	Genes
851	CNNIBA_03590	GENE-CATALOG	METATRANSCRIPTOMICS	Oral	7.69e-05	1.55251	1	-0.299461	Persistent decrease	Persistent decrease	NA	NA	NA	CNNIBA_03590 GENE-CATALOG METATRANSCRIPTOMICS Oral	6809-CEM-0026	0		Oral	C002	Flight 1	O11	RNA	Oral	MID-FLIGHT	Flight 1	4	1	0	0	0	0	0	0	0	0	0	0	0	0	1	1.27667	-0.545976	-1.82265	Genes
852	CNNIBA_03590	GENE-CATALOG	METATRANSCRIPTOMICS	Oral	7.69e-05	1.55251	1	-0.299461	Persistent decrease	Persistent decrease	NA	NA	NA	CNNIBA_03590 GENE-CATALOG METATRANSCRIPTOMICS Oral	6809-CEM-0054	0		Oral	C004	Sept Post-Return	O27	RNA	Oral	POST-LAUNCH	POST-LAUNCH	6	1	0	0	0	0	0	0	0	0	0	0	0	0	1	1.27667	-0.545976	-1.82265	Genes
853	CNNIBA_03590	GENE-CATALOG	METATRANSCRIPTOMICS	Oral	7.69e-05	1.55251	1	-0.299461	Persistent decrease	Persistent decrease	NA	NA	NA	CNNIBA_03590 GENE-CATALOG METATRANSCRIPTOMICS Oral	6809-CEM-0046	4.21749251836157e-08		Oral	C002	November	O14	RNA	Oral	POST-LAUNCH	POST-LAUNCH	7	1	0	0	0	0	0	0	0	0	0	0	0	0	1	1.27667	-0.545976	-1.82265	Genes
854	CNNIBA_03590	GENE-CATALOG	METATRANSCRIPTOMICS	Oral	7.69e-05	1.55251	1	-0.299461	Persistent decrease	Persistent decrease	NA	NA	NA	CNNIBA_03590 GENE-CATALOG METATRANSCRIPTOMICS Oral	6809-CEM-0034	3.94731975058494e-07		Oral	C004	Sept Pre-Launch	O24	RNA	Oral	PRE-LAUNCH	PRE-LAUNCH	3	1	0	0	0	0	0	0	0	0	0	0	0	0	1	1.27667	-0.545976	-1.82265	Genes
855	CNNIBA_03590	GENE-CATALOG	METATRANSCRIPTOMICS	Oral	7.69e-05	1.55251	1	-0.299461	Persistent decrease	Persistent decrease	NA	NA	NA	CNNIBA_03590 GENE-CATALOG METATRANSCRIPTOMICS Oral	6809-CEM-0061	8.23491798857528e-09		Oral	C004	November	O28	RNA	Oral	POST-LAUNCH	POST-LAUNCH	7	1	0	0	0	0	0	0	0	0	0	0	0	0	1	1.27667	-0.545976	-1.82265	Genes
856	CNNIBA_03590	GENE-CATALOG	METATRANSCRIPTOMICS	Oral	7.69e-05	1.55251	1	-0.299461	Persistent decrease	Persistent decrease	NA	NA	NA	CNNIBA_03590 GENE-CATALOG METATRANSCRIPTOMICS Oral	6809-CEM-0073	0		Oral	C001	Sept Post-Return	O6	RNA	Oral	POST-LAUNCH	POST-LAUNCH	6	1	0	0	0	0	0	0	0	0	0	0	0	0	1	1.27667	-0.545976	-1.82265	Genes
857	CNNIBA_03590	GENE-CATALOG	METATRANSCRIPTOMICS	Oral	7.69e-05	1.55251	1	-0.299461	Persistent decrease	Persistent decrease	NA	NA	NA	CNNIBA_03590 GENE-CATALOG METATRANSCRIPTOMICS Oral	6809-CEM-0027	7.04380064749228e-07		Oral	C004	2024-08-21	O23	RNA	Oral	PRE-LAUNCH	PRE-LAUNCH	2	1	0	0	0	0	0	0	0	0	0	0	0	0	1	1.27667	-0.545976	-1.82265	Genes
858	CNNIBA_03590	GENE-CATALOG	METATRANSCRIPTOMICS	Oral	7.69e-05	1.55251	1	-0.299461	Persistent decrease	Persistent decrease	NA	NA	NA	CNNIBA_03590 GENE-CATALOG METATRANSCRIPTOMICS Oral	6809-CEM-0052	0		Oral	C001	Sept Pre-Launch	O3	RNA	Oral	PRE-LAUNCH	PRE-LAUNCH	3	1	0	0	0	0	0	0	0	0	0	0	0	0	1	1.27667	-0.545976	-1.82265	Genes
859	CNNIBA_03590	GENE-CATALOG	METATRANSCRIPTOMICS	Oral	7.69e-05	1.55251	1	-0.299461	Persistent decrease	Persistent decrease	NA	NA	NA	CNNIBA_03590 GENE-CATALOG METATRANSCRIPTOMICS Oral	6809-CEM-0080	0		Oral	C001	November	O7	RNA	Oral	POST-LAUNCH	POST-LAUNCH	7	1	0	0	0	0	0	0	0	0	0	0	0	0	1	1.27667	-0.545976	-1.82265	Genes
860	CNNIBA_03590	GENE-CATALOG	METATRANSCRIPTOMICS	Oral	7.69e-05	1.55251	1	-0.299461	Persistent decrease	Persistent decrease	NA	NA	NA	CNNIBA_03590 GENE-CATALOG METATRANSCRIPTOMICS Oral	6809-CEM-0066	0		Oral	C001	Flight 2	O5	RNA	Oral	MID-FLIGHT	Flight 2	5	1	0	0	0	0	0	0	0	0	0	0	0	0	1	1.27667	-0.545976	-1.82265	Genes
861	CNNIBA_03590	GENE-CATALOG	METATRANSCRIPTOMICS	Oral	7.69e-05	1.55251	1	-0.299461	Persistent decrease	Persistent decrease	NA	NA	NA	CNNIBA_03590 GENE-CATALOG METATRANSCRIPTOMICS Oral	6809-CEM-0074	4.2105574074318e-08		Oral	C003	Flight 1	O18	RNA	Oral	MID-FLIGHT	Flight 1	4	1	0	0	0	0	0	0	0	0	0	0	0	0	1	1.27667	-0.545976	-1.82265	Genes
862	CNNIBA_03590	GENE-CATALOG	METATRANSCRIPTOMICS	Oral	7.69e-05	1.55251	1	-0.299461	Persistent decrease	Persistent decrease	NA	NA	NA	CNNIBA_03590 GENE-CATALOG METATRANSCRIPTOMICS Oral	6809-CEM-0013	1.23899123761856e-08		Oral	C003	November	O21	RNA	Oral	POST-LAUNCH	POST-LAUNCH	7	1	0	0	0	0	0	0	0	0	0	0	0	0	1	1.27667	-0.545976	-1.82265	Genes
863	CNNIBA_03590	GENE-CATALOG	METATRANSCRIPTOMICS	Oral	7.69e-05	1.55251	1	-0.299461	Persistent decrease	Persistent decrease	NA	NA	NA	CNNIBA_03590 GENE-CATALOG METATRANSCRIPTOMICS Oral	6809-CEM-0005	9.68272824424101e-08		Oral	C003	Sept Post-Return	O20	RNA	Oral	POST-LAUNCH	POST-LAUNCH	6	1	0	0	0	0	0	0	0	0	0	0	0	0	1	1.27667	-0.545976	-1.82265	Genes
864	CNNIBA_03590	GENE-CATALOG	METATRANSCRIPTOMICS	Oral	7.69e-05	1.55251	1	-0.299461	Persistent decrease	Persistent decrease	NA	NA	NA	CNNIBA_03590 GENE-CATALOG METATRANSCRIPTOMICS Oral	6809-CEM-0012	3.37166986454814e-07		Oral	C002	2024-08-21	O9	RNA	Oral	PRE-LAUNCH	PRE-LAUNCH	2	1	0	0	0	0	0	0	0	0	0	0	0	0	1	1.27667	-0.545976	-1.82265	Genes
865	CNNIBA_03590	GENE-CATALOG	METATRANSCRIPTOMICS	Oral	7.69e-05	1.55251	1	-0.299461	Persistent decrease	Persistent decrease	NA	NA	NA	CNNIBA_03590 GENE-CATALOG METATRANSCRIPTOMICS Oral	6809-CEM-0060	1.8146646902167e-06		Oral	C003	2024-08-21	O16	RNA	Oral	PRE-LAUNCH	PRE-LAUNCH	2	1	0	0	0	0	0	0	0	0	0	0	0	0	1	1.27667	-0.545976	-1.82265	Genes
866	CNNIBA_03590	GENE-CATALOG	METATRANSCRIPTOMICS	Oral	7.69e-05	1.55251	1	-0.299461	Persistent decrease	Persistent decrease	NA	NA	NA	CNNIBA_03590 GENE-CATALOG METATRANSCRIPTOMICS Oral	6809-CEM-0041	4.54474222628618e-07		Oral	C004	Flight 1	O25	RNA	Oral	MID-FLIGHT	Flight 1	4	1	0	0	0	0	0	0	0	0	0	0	0	0	1	1.27667	-0.545976	-1.82265	Genes
867	CNNIBA_03590	GENE-CATALOG	METATRANSCRIPTOMICS	Oral	7.69e-05	1.55251	1	-0.299461	Persistent decrease	Persistent decrease	NA	NA	NA	CNNIBA_03590 GENE-CATALOG METATRANSCRIPTOMICS Oral	6809-CEM-0053	4.82815898194083e-08		Oral	C003	2024-06-21	O15	RNA	Oral	PRE-LAUNCH	PRE-LAUNCH	1	1	0	0	0	0	0	0	0	0	0	0	0	0	1	1.27667	-0.545976	-1.82265	Genes
868	CNNIBA_03590	GENE-CATALOG	METATRANSCRIPTOMICS	Oral	7.69e-05	1.55251	1	-0.299461	Persistent decrease	Persistent decrease	NA	NA	NA	CNNIBA_03590 GENE-CATALOG METATRANSCRIPTOMICS Oral	6809-CEM-0039	0		Oral	C001	2024-08-21	O2	RNA	Oral	PRE-LAUNCH	PRE-LAUNCH	2	1	0	0	0	0	0	0	0	0	0	0	0	0	1	1.27667	-0.545976	-1.82265	Genes
869	CNNIBA_03590	GENE-CATALOG	METATRANSCRIPTOMICS	Oral	7.69e-05	1.55251	1	-0.299461	Persistent decrease	Persistent decrease	NA	NA	NA	CNNIBA_03590 GENE-CATALOG METATRANSCRIPTOMICS Oral	6809-CEM-0019	1.08784023427147e-07		Oral	C002	Sept Pre-Launch	O10	RNA	Oral	PRE-LAUNCH	PRE-LAUNCH	3	1	0	0	0	0	0	0	0	0	0	0	0	0	1	1.27667	-0.545976	-1.82265	Genes
870	CNNIBA_03590	GENE-CATALOG	METATRANSCRIPTOMICS	Oral	7.69e-05	1.55251	1	-0.299461	Persistent decrease	Persistent decrease	NA	NA	NA	CNNIBA_03590 GENE-CATALOG METATRANSCRIPTOMICS Oral	6809-CEM-0047	0		Oral	C004	Flight 2	O26	RNA	Oral	MID-FLIGHT	Flight 2	5	1	0	0	0	0	0	0	0	0	0	0	0	0	1	1.27667	-0.545976	-1.82265	Genes
871	APBDEE_24640	GENE-CATALOG	METAGENOMICS	Skin (all sites)	0.0240233	3.69245	1	-0.21957	Persistent decrease	Persistent decrease	NA	NA	NA	APBDEE_24640 GENE-CATALOG METAGENOMICS Post-Auricular	E32	0	Batch31	Post-Auricular	C004	2024-12-21	E32	DNA	Post-Auricular	POST-LAUNCH	POST-LAUNCH	8	0	0	0	1	0	0	0	1	0	0	0	0	0	0	2.35592	1.14644	-1.20947	Genes
872	APBDEE_24640	GENE-CATALOG	METAGENOMICS	Skin (all sites)	0.0240233	3.69245	1	-0.21957	Persistent decrease	Persistent decrease	NA	NA	NA	APBDEE_24640 GENE-CATALOG METAGENOMICS Post-Auricular	E12	0	Batch8	Post-Auricular	C002	Flight 2	E12	DNA	Post-Auricular	MID-FLIGHT	Flight 2	5	0	0	0	1	0	0	0	1	0	0	0	0	0	0	2.35592	1.14644	-1.20947	Genes
873	APBDEE_24640	GENE-CATALOG	METAGENOMICS	Skin (all sites)	0.0240233	3.69245	1	-0.21957	Persistent decrease	Persistent decrease	NA	NA	NA	APBDEE_24640 GENE-CATALOG METAGENOMICS Post-Auricular	E30	0	Batch29	Post-Auricular	C002	2024-12-21	E30	DNA	Post-Auricular	POST-LAUNCH	POST-LAUNCH	8	0	0	0	1	0	0	0	1	0	0	0	0	0	0	2.35592	1.14644	-1.20947	Genes
874	APBDEE_24640	GENE-CATALOG	METAGENOMICS	Skin (all sites)	0.0240233	3.69245	1	-0.21957	Persistent decrease	Persistent decrease	NA	NA	NA	APBDEE_24640 GENE-CATALOG METAGENOMICS Post-Auricular	E6	6.23163189498638e-09	Batch8	Post-Auricular	C001	Sept Post-Return	E6	DNA	Post-Auricular	POST-LAUNCH	POST-LAUNCH	6	0	0	0	1	0	0	0	1	0	0	0	0	0	0	2.35592	1.14644	-1.20947	Genes
875	APBDEE_24640	GENE-CATALOG	METAGENOMICS	Skin (all sites)	0.0240233	3.69245	1	-0.21957	Persistent decrease	Persistent decrease	NA	NA	NA	APBDEE_24640 GENE-CATALOG METAGENOMICS Post-Auricular	E21	0	Batch9	Post-Auricular	C003	November	E21	DNA	Post-Auricular	POST-LAUNCH	POST-LAUNCH	7	0	0	0	1	0	0	0	1	0	0	0	0	0	0	2.35592	1.14644	-1.20947	Genes
876	APBDEE_24640	GENE-CATALOG	METAGENOMICS	Skin (all sites)	0.0240233	3.69245	1	-0.21957	Persistent decrease	Persistent decrease	NA	NA	NA	APBDEE_24640 GENE-CATALOG METAGENOMICS Post-Auricular	E28	4.43640068805292e-09	Batch10	Post-Auricular	C004	November	E28	DNA	Post-Auricular	POST-LAUNCH	POST-LAUNCH	7	0	0	0	1	0	0	0	1	0	0	0	0	0	0	2.35592	1.14644	-1.20947	Genes
877	APBDEE_24640	GENE-CATALOG	METAGENOMICS	Skin (all sites)	0.0240233	3.69245	1	-0.21957	Persistent decrease	Persistent decrease	NA	NA	NA	APBDEE_24640 GENE-CATALOG METAGENOMICS Post-Auricular	E13	0	Batch9	Post-Auricular	C002	Sept Post-Return	E13	DNA	Post-Auricular	POST-LAUNCH	POST-LAUNCH	6	0	0	0	1	0	0	0	1	0	0	0	0	0	0	2.35592	1.14644	-1.20947	Genes
878	APBDEE_24640	GENE-CATALOG	METAGENOMICS	Skin (all sites)	0.0240233	3.69245	1	-0.21957	Persistent decrease	Persistent decrease	NA	NA	NA	APBDEE_24640 GENE-CATALOG METAGENOMICS Post-Auricular	E23	0	Batch9	Post-Auricular	C004	2024-08-21	E23	DNA	Post-Auricular	PRE-LAUNCH	PRE-LAUNCH	2	0	0	0	1	0	0	0	1	0	0	0	0	0	0	2.35592	1.14644	-1.20947	Genes
879	APBDEE_24640	GENE-CATALOG	METAGENOMICS	Skin (all sites)	0.0240233	3.69245	1	-0.21957	Persistent decrease	Persistent decrease	NA	NA	NA	APBDEE_24640 GENE-CATALOG METAGENOMICS Post-Auricular	E3	7.91606833394001e-09	Batch8	Post-Auricular	C001	Sept Pre-Launch	E3	DNA	Post-Auricular	PRE-LAUNCH	PRE-LAUNCH	3	0	0	0	1	0	0	0	1	0	0	0	0	0	0	2.35592	1.14644	-1.20947	Genes
880	APBDEE_24640	GENE-CATALOG	METAGENOMICS	Skin (all sites)	0.0240233	3.69245	1	-0.21957	Persistent decrease	Persistent decrease	NA	NA	NA	APBDEE_24640 GENE-CATALOG METAGENOMICS Post-Auricular	E14	1.43617752734033e-06	Batch9	Post-Auricular	C002	November	E14	DNA	Post-Auricular	POST-LAUNCH	POST-LAUNCH	7	0	0	0	1	0	0	0	1	0	0	0	0	0	0	2.35592	1.14644	-1.20947	Genes
881	APBDEE_24640	GENE-CATALOG	METAGENOMICS	Skin (all sites)	0.0240233	3.69245	1	-0.21957	Persistent decrease	Persistent decrease	NA	NA	NA	APBDEE_24640 GENE-CATALOG METAGENOMICS Post-Auricular	E4	0	Batch8	Post-Auricular	C001	Flight 1	E4	DNA	Post-Auricular	MID-FLIGHT	Flight 1	4	0	0	0	1	0	0	0	1	0	0	0	0	0	0	2.35592	1.14644	-1.20947	Genes
882	APBDEE_24640	GENE-CATALOG	METAGENOMICS	Skin (all sites)	0.0240233	3.69245	1	-0.21957	Persistent decrease	Persistent decrease	NA	NA	NA	APBDEE_24640 GENE-CATALOG METAGENOMICS Post-Auricular	E1	6.42295655106579e-09	Batch8	Post-Auricular	C001	2024-06-21	E1	DNA	Post-Auricular	PRE-LAUNCH	PRE-LAUNCH	1	0	0	0	1	0	0	0	1	0	0	0	0	0	0	2.35592	1.14644	-1.20947	Genes
883	APBDEE_24640	GENE-CATALOG	METAGENOMICS	Skin (all sites)	0.0240233	3.69245	1	-0.21957	Persistent decrease	Persistent decrease	NA	NA	NA	APBDEE_24640 GENE-CATALOG METAGENOMICS Post-Auricular	E31	0	Batch30	Post-Auricular	C003	2024-12-21	E31	DNA	Post-Auricular	POST-LAUNCH	POST-LAUNCH	8	0	0	0	1	0	0	0	1	0	0	0	0	0	0	2.35592	1.14644	-1.20947	Genes
884	APBDEE_24640	GENE-CATALOG	METAGENOMICS	Skin (all sites)	0.0240233	3.69245	1	-0.21957	Persistent decrease	Persistent decrease	NA	NA	NA	APBDEE_24640 GENE-CATALOG METAGENOMICS Post-Auricular	E8	2.69351853248491e-06	Batch8	Post-Auricular	C002	2024-06-21	E8	DNA	Post-Auricular	PRE-LAUNCH	PRE-LAUNCH	1	0	0	0	1	0	0	0	1	0	0	0	0	0	0	2.35592	1.14644	-1.20947	Genes
885	APBDEE_24640	GENE-CATALOG	METAGENOMICS	Skin (all sites)	0.0240233	3.69245	1	-0.21957	Persistent decrease	Persistent decrease	NA	NA	NA	APBDEE_24640 GENE-CATALOG METAGENOMICS Post-Auricular	E27	0	Batch10	Post-Auricular	C004	Sept Post-Return	E27	DNA	Post-Auricular	POST-LAUNCH	POST-LAUNCH	6	0	0	0	1	0	0	0	1	0	0	0	0	0	0	2.35592	1.14644	-1.20947	Genes
886	APBDEE_24640	GENE-CATALOG	METAGENOMICS	Skin (all sites)	0.0240233	3.69245	1	-0.21957	Persistent decrease	Persistent decrease	NA	NA	NA	APBDEE_24640 GENE-CATALOG METAGENOMICS Post-Auricular	E26	0	Batch10	Post-Auricular	C004	Flight 2	E26	DNA	Post-Auricular	MID-FLIGHT	Flight 2	5	0	0	0	1	0	0	0	1	0	0	0	0	0	0	2.35592	1.14644	-1.20947	Genes
887	APBDEE_24640	GENE-CATALOG	METAGENOMICS	Skin (all sites)	0.0240233	3.69245	1	-0.21957	Persistent decrease	Persistent decrease	NA	NA	NA	APBDEE_24640 GENE-CATALOG METAGENOMICS Post-Auricular	E10	2.22826229855952e-06	Batch8	Post-Auricular	C002	Sept Pre-Launch	E10	DNA	Post-Auricular	PRE-LAUNCH	PRE-LAUNCH	3	0	0	0	1	0	0	0	1	0	0	0	0	0	0	2.35592	1.14644	-1.20947	Genes
888	APBDEE_24640	GENE-CATALOG	METAGENOMICS	Skin (all sites)	0.0240233	3.69245	1	-0.21957	Persistent decrease	Persistent decrease	NA	NA	NA	APBDEE_24640 GENE-CATALOG METAGENOMICS Post-Auricular	E24	0	Batch9	Post-Auricular	C004	Sept Pre-Launch	E24	DNA	Post-Auricular	PRE-LAUNCH	PRE-LAUNCH	3	0	0	0	1	0	0	0	1	0	0	0	0	0	0	2.35592	1.14644	-1.20947	Genes
889	APBDEE_24640	GENE-CATALOG	METAGENOMICS	Skin (all sites)	0.0240233	3.69245	1	-0.21957	Persistent decrease	Persistent decrease	NA	NA	NA	APBDEE_24640 GENE-CATALOG METAGENOMICS Post-Auricular	E16	6.91755466047625e-09	Batch9	Post-Auricular	C003	2024-08-21	E16	DNA	Post-Auricular	PRE-LAUNCH	PRE-LAUNCH	2	0	0	0	1	0	0	0	1	0	0	0	0	0	0	2.35592	1.14644	-1.20947	Genes
890	APBDEE_24640	GENE-CATALOG	METAGENOMICS	Skin (all sites)	0.0240233	3.69245	1	-0.21957	Persistent decrease	Persistent decrease	NA	NA	NA	APBDEE_24640 GENE-CATALOG METAGENOMICS Post-Auricular	E19	0	Batch9	Post-Auricular	C003	Flight 2	E19	DNA	Post-Auricular	MID-FLIGHT	Flight 2	5	0	0	0	1	0	0	0	1	0	0	0	0	0	0	2.35592	1.14644	-1.20947	Genes
891	APBDEE_24640	GENE-CATALOG	METAGENOMICS	Skin (all sites)	0.0240233	3.69245	1	-0.21957	Persistent decrease	Persistent decrease	NA	NA	NA	APBDEE_24640 GENE-CATALOG METAGENOMICS Post-Auricular	E18	0	Batch9	Post-Auricular	C003	Flight 1	E18	DNA	Post-Auricular	MID-FLIGHT	Flight 1	4	0	0	0	1	0	0	0	1	0	0	0	0	0	0	2.35592	1.14644	-1.20947	Genes
892	APBDEE_24640	GENE-CATALOG	METAGENOMICS	Skin (all sites)	0.0240233	3.69245	1	-0.21957	Persistent decrease	Persistent decrease	NA	NA	NA	APBDEE_24640 GENE-CATALOG METAGENOMICS Post-Auricular	E7	9.56698358958084e-09	Batch8	Post-Auricular	C001	November	E7	DNA	Post-Auricular	POST-LAUNCH	POST-LAUNCH	7	0	0	0	1	0	0	0	1	0	0	0	0	0	0	2.35592	1.14644	-1.20947	Genes
893	APBDEE_24640	GENE-CATALOG	METAGENOMICS	Skin (all sites)	0.0240233	3.69245	1	-0.21957	Persistent decrease	Persistent decrease	NA	NA	NA	APBDEE_24640 GENE-CATALOG METAGENOMICS Post-Auricular	E17	0	Batch9	Post-Auricular	C003	Sept Pre-Launch	E17	DNA	Post-Auricular	PRE-LAUNCH	PRE-LAUNCH	3	0	0	0	1	0	0	0	1	0	0	0	0	0	0	2.35592	1.14644	-1.20947	Genes
894	APBDEE_24640	GENE-CATALOG	METAGENOMICS	Skin (all sites)	0.0240233	3.69245	1	-0.21957	Persistent decrease	Persistent decrease	NA	NA	NA	APBDEE_24640 GENE-CATALOG METAGENOMICS Post-Auricular	E15	0	Batch9	Post-Auricular	C003	2024-06-21	E15	DNA	Post-Auricular	PRE-LAUNCH	PRE-LAUNCH	1	0	0	0	1	0	0	0	1	0	0	0	0	0	0	2.35592	1.14644	-1.20947	Genes
895	APBDEE_24640	GENE-CATALOG	METAGENOMICS	Skin (all sites)	0.0240233	3.69245	1	-0.21957	Persistent decrease	Persistent decrease	NA	NA	NA	APBDEE_24640 GENE-CATALOG METAGENOMICS Post-Auricular	E11	0	Batch8	Post-Auricular	C002	Flight 1	E11	DNA	Post-Auricular	MID-FLIGHT	Flight 1	4	0	0	0	1	0	0	0	1	0	0	0	0	0	0	2.35592	1.14644	-1.20947	Genes
896	APBDEE_24640	GENE-CATALOG	METAGENOMICS	Skin (all sites)	0.0240233	3.69245	1	-0.21957	Persistent decrease	Persistent decrease	NA	NA	NA	APBDEE_24640 GENE-CATALOG METAGENOMICS Post-Auricular	E5	0	Batch8	Post-Auricular	C001	Flight 2	E5	DNA	Post-Auricular	MID-FLIGHT	Flight 2	5	0	0	0	1	0	0	0	1	0	0	0	0	0	0	2.35592	1.14644	-1.20947	Genes
897	APBDEE_24640	GENE-CATALOG	METAGENOMICS	Skin (all sites)	0.0240233	3.69245	1	-0.21957	Persistent decrease	Persistent decrease	NA	NA	NA	APBDEE_24640 GENE-CATALOG METAGENOMICS Post-Auricular	E2	0	Batch8	Post-Auricular	C001	2024-08-21	E2	DNA	Post-Auricular	PRE-LAUNCH	PRE-LAUNCH	2	0	0	0	1	0	0	0	1	0	0	0	0	0	0	2.35592	1.14644	-1.20947	Genes
898	APBDEE_24640	GENE-CATALOG	METAGENOMICS	Skin (all sites)	0.0240233	3.69245	1	-0.21957	Persistent decrease	Persistent decrease	NA	NA	NA	APBDEE_24640 GENE-CATALOG METAGENOMICS Post-Auricular	E29	0	Batch28	Post-Auricular	C001	2024-12-21	E29	DNA	Post-Auricular	POST-LAUNCH	POST-LAUNCH	8	0	0	0	1	0	0	0	1	0	0	0	0	0	0	2.35592	1.14644	-1.20947	Genes
899	APBDEE_24640	GENE-CATALOG	METAGENOMICS	Skin (all sites)	0.0240233	3.69245	1	-0.21957	Persistent decrease	Persistent decrease	NA	NA	NA	APBDEE_24640 GENE-CATALOG METAGENOMICS Post-Auricular	E22	0	Batch9	Post-Auricular	C004	2024-06-21	E22	DNA	Post-Auricular	PRE-LAUNCH	PRE-LAUNCH	1	0	0	0	1	0	0	0	1	0	0	0	0	0	0	2.35592	1.14644	-1.20947	Genes
900	APBDEE_24640	GENE-CATALOG	METAGENOMICS	Skin (all sites)	0.0240233	3.69245	1	-0.21957	Persistent decrease	Persistent decrease	NA	NA	NA	APBDEE_24640 GENE-CATALOG METAGENOMICS Post-Auricular	E25	0	Batch10	Post-Auricular	C004	Flight 1	E25	DNA	Post-Auricular	MID-FLIGHT	Flight 1	4	0	0	0	1	0	0	0	1	0	0	0	0	0	0	2.35592	1.14644	-1.20947	Genes
901	APBDEE_24640	GENE-CATALOG	METAGENOMICS	Skin (all sites)	0.0240233	3.69245	1	-0.21957	Persistent decrease	Persistent decrease	NA	NA	NA	APBDEE_24640 GENE-CATALOG METAGENOMICS Post-Auricular	E9	0	Batch8	Post-Auricular	C002	2024-08-21	E9	DNA	Post-Auricular	PRE-LAUNCH	PRE-LAUNCH	2	0	0	0	1	0	0	0	1	0	0	0	0	0	0	2.35592	1.14644	-1.20947	Genes
902	APBDEE_24640	GENE-CATALOG	METAGENOMICS	Skin (all sites)	0.0240233	3.69245	1	-0.21957	Persistent decrease	Persistent decrease	NA	NA	NA	APBDEE_24640 GENE-CATALOG METAGENOMICS Post-Auricular	E20	0	Batch9	Post-Auricular	C003	Sept Post-Return	E20	DNA	Post-Auricular	POST-LAUNCH	POST-LAUNCH	6	0	0	0	1	0	0	0	1	0	0	0	0	0	0	2.35592	1.14644	-1.20947	Genes
903	LKODIE_16700	GENE-CATALOG	METAGENOMICS	Skin (all sites)	0.0187161	3.60435	0.519952	-1.72484	Persistent decrease	Persistent decrease	NA	NA	NA	LKODIE_16700 GENE-CATALOG METAGENOMICS Post-Auricular	E32	0	Batch31	Post-Auricular	C004	2024-12-21	E32	DNA	Post-Auricular	POST-LAUNCH	POST-LAUNCH	8	0	0	0	1	0	0	0	1	0	0	0	0	0	0	1.44825	-0.449108	-1.89736	Genes
904	LKODIE_16700	GENE-CATALOG	METAGENOMICS	Skin (all sites)	0.0187161	3.60435	0.519952	-1.72484	Persistent decrease	Persistent decrease	NA	NA	NA	LKODIE_16700 GENE-CATALOG METAGENOMICS Post-Auricular	E12	2.96194800211424e-07	Batch8	Post-Auricular	C002	Flight 2	E12	DNA	Post-Auricular	MID-FLIGHT	Flight 2	5	0	0	0	1	0	0	0	1	0	0	0	0	0	0	1.44825	-0.449108	-1.89736	Genes
905	LKODIE_16700	GENE-CATALOG	METAGENOMICS	Skin (all sites)	0.0187161	3.60435	0.519952	-1.72484	Persistent decrease	Persistent decrease	NA	NA	NA	LKODIE_16700 GENE-CATALOG METAGENOMICS Post-Auricular	E30	0	Batch29	Post-Auricular	C002	2024-12-21	E30	DNA	Post-Auricular	POST-LAUNCH	POST-LAUNCH	8	0	0	0	1	0	0	0	1	0	0	0	0	0	0	1.44825	-0.449108	-1.89736	Genes
906	LKODIE_16700	GENE-CATALOG	METAGENOMICS	Skin (all sites)	0.0187161	3.60435	0.519952	-1.72484	Persistent decrease	Persistent decrease	NA	NA	NA	LKODIE_16700 GENE-CATALOG METAGENOMICS Post-Auricular	E6	0	Batch8	Post-Auricular	C001	Sept Post-Return	E6	DNA	Post-Auricular	POST-LAUNCH	POST-LAUNCH	6	0	0	0	1	0	0	0	1	0	0	0	0	0	0	1.44825	-0.449108	-1.89736	Genes
907	LKODIE_16700	GENE-CATALOG	METAGENOMICS	Skin (all sites)	0.0187161	3.60435	0.519952	-1.72484	Persistent decrease	Persistent decrease	NA	NA	NA	LKODIE_16700 GENE-CATALOG METAGENOMICS Post-Auricular	E21	0	Batch9	Post-Auricular	C003	November	E21	DNA	Post-Auricular	POST-LAUNCH	POST-LAUNCH	7	0	0	0	1	0	0	0	1	0	0	0	0	0	0	1.44825	-0.449108	-1.89736	Genes
908	LKODIE_16700	GENE-CATALOG	METAGENOMICS	Skin (all sites)	0.0187161	3.60435	0.519952	-1.72484	Persistent decrease	Persistent decrease	NA	NA	NA	LKODIE_16700 GENE-CATALOG METAGENOMICS Post-Auricular	E28	4.43640068805292e-09	Batch10	Post-Auricular	C004	November	E28	DNA	Post-Auricular	POST-LAUNCH	POST-LAUNCH	7	0	0	0	1	0	0	0	1	0	0	0	0	0	0	1.44825	-0.449108	-1.89736	Genes
909	LKODIE_16700	GENE-CATALOG	METAGENOMICS	Skin (all sites)	0.0187161	3.60435	0.519952	-1.72484	Persistent decrease	Persistent decrease	NA	NA	NA	LKODIE_16700 GENE-CATALOG METAGENOMICS Post-Auricular	E13	0	Batch9	Post-Auricular	C002	Sept Post-Return	E13	DNA	Post-Auricular	POST-LAUNCH	POST-LAUNCH	6	0	0	0	1	0	0	0	1	0	0	0	0	0	0	1.44825	-0.449108	-1.89736	Genes
910	LKODIE_16700	GENE-CATALOG	METAGENOMICS	Skin (all sites)	0.0187161	3.60435	0.519952	-1.72484	Persistent decrease	Persistent decrease	NA	NA	NA	LKODIE_16700 GENE-CATALOG METAGENOMICS Post-Auricular	E23	0	Batch9	Post-Auricular	C004	2024-08-21	E23	DNA	Post-Auricular	PRE-LAUNCH	PRE-LAUNCH	2	0	0	0	1	0	0	0	1	0	0	0	0	0	0	1.44825	-0.449108	-1.89736	Genes
911	LKODIE_16700	GENE-CATALOG	METAGENOMICS	Skin (all sites)	0.0187161	3.60435	0.519952	-1.72484	Persistent decrease	Persistent decrease	NA	NA	NA	LKODIE_16700 GENE-CATALOG METAGENOMICS Post-Auricular	E3	1.187410250091e-08	Batch8	Post-Auricular	C001	Sept Pre-Launch	E3	DNA	Post-Auricular	PRE-LAUNCH	PRE-LAUNCH	3	0	0	0	1	0	0	0	1	0	0	0	0	0	0	1.44825	-0.449108	-1.89736	Genes
912	LKODIE_16700	GENE-CATALOG	METAGENOMICS	Skin (all sites)	0.0187161	3.60435	0.519952	-1.72484	Persistent decrease	Persistent decrease	NA	NA	NA	LKODIE_16700 GENE-CATALOG METAGENOMICS Post-Auricular	E14	0	Batch9	Post-Auricular	C002	November	E14	DNA	Post-Auricular	POST-LAUNCH	POST-LAUNCH	7	0	0	0	1	0	0	0	1	0	0	0	0	0	0	1.44825	-0.449108	-1.89736	Genes
913	LKODIE_16700	GENE-CATALOG	METAGENOMICS	Skin (all sites)	0.0187161	3.60435	0.519952	-1.72484	Persistent decrease	Persistent decrease	NA	NA	NA	LKODIE_16700 GENE-CATALOG METAGENOMICS Post-Auricular	E4	0	Batch8	Post-Auricular	C001	Flight 1	E4	DNA	Post-Auricular	MID-FLIGHT	Flight 1	4	0	0	0	1	0	0	0	1	0	0	0	0	0	0	1.44825	-0.449108	-1.89736	Genes
914	LKODIE_16700	GENE-CATALOG	METAGENOMICS	Skin (all sites)	0.0187161	3.60435	0.519952	-1.72484	Persistent decrease	Persistent decrease	NA	NA	NA	LKODIE_16700 GENE-CATALOG METAGENOMICS Post-Auricular	E1	0	Batch8	Post-Auricular	C001	2024-06-21	E1	DNA	Post-Auricular	PRE-LAUNCH	PRE-LAUNCH	1	0	0	0	1	0	0	0	1	0	0	0	0	0	0	1.44825	-0.449108	-1.89736	Genes
915	LKODIE_16700	GENE-CATALOG	METAGENOMICS	Skin (all sites)	0.0187161	3.60435	0.519952	-1.72484	Persistent decrease	Persistent decrease	NA	NA	NA	LKODIE_16700 GENE-CATALOG METAGENOMICS Post-Auricular	E31	0	Batch30	Post-Auricular	C003	2024-12-21	E31	DNA	Post-Auricular	POST-LAUNCH	POST-LAUNCH	8	0	0	0	1	0	0	0	1	0	0	0	0	0	0	1.44825	-0.449108	-1.89736	Genes
916	LKODIE_16700	GENE-CATALOG	METAGENOMICS	Skin (all sites)	0.0187161	3.60435	0.519952	-1.72484	Persistent decrease	Persistent decrease	NA	NA	NA	LKODIE_16700 GENE-CATALOG METAGENOMICS Post-Auricular	E8	1.07740741299396e-06	Batch8	Post-Auricular	C002	2024-06-21	E8	DNA	Post-Auricular	PRE-LAUNCH	PRE-LAUNCH	1	0	0	0	1	0	0	0	1	0	0	0	0	0	0	1.44825	-0.449108	-1.89736	Genes
917	LKODIE_16700	GENE-CATALOG	METAGENOMICS	Skin (all sites)	0.0187161	3.60435	0.519952	-1.72484	Persistent decrease	Persistent decrease	NA	NA	NA	LKODIE_16700 GENE-CATALOG METAGENOMICS Post-Auricular	E27	0	Batch10	Post-Auricular	C004	Sept Post-Return	E27	DNA	Post-Auricular	POST-LAUNCH	POST-LAUNCH	6	0	0	0	1	0	0	0	1	0	0	0	0	0	0	1.44825	-0.449108	-1.89736	Genes
918	LKODIE_16700	GENE-CATALOG	METAGENOMICS	Skin (all sites)	0.0187161	3.60435	0.519952	-1.72484	Persistent decrease	Persistent decrease	NA	NA	NA	LKODIE_16700 GENE-CATALOG METAGENOMICS Post-Auricular	E26	0	Batch10	Post-Auricular	C004	Flight 2	E26	DNA	Post-Auricular	MID-FLIGHT	Flight 2	5	0	0	0	1	0	0	0	1	0	0	0	0	0	0	1.44825	-0.449108	-1.89736	Genes
919	LKODIE_16700	GENE-CATALOG	METAGENOMICS	Skin (all sites)	0.0187161	3.60435	0.519952	-1.72484	Persistent decrease	Persistent decrease	NA	NA	NA	LKODIE_16700 GENE-CATALOG METAGENOMICS Post-Auricular	E10	8.91304919423807e-07	Batch8	Post-Auricular	C002	Sept Pre-Launch	E10	DNA	Post-Auricular	PRE-LAUNCH	PRE-LAUNCH	3	0	0	0	1	0	0	0	1	0	0	0	0	0	0	1.44825	-0.449108	-1.89736	Genes
920	LKODIE_16700	GENE-CATALOG	METAGENOMICS	Skin (all sites)	0.0187161	3.60435	0.519952	-1.72484	Persistent decrease	Persistent decrease	NA	NA	NA	LKODIE_16700 GENE-CATALOG METAGENOMICS Post-Auricular	E24	0	Batch9	Post-Auricular	C004	Sept Pre-Launch	E24	DNA	Post-Auricular	PRE-LAUNCH	PRE-LAUNCH	3	0	0	0	1	0	0	0	1	0	0	0	0	0	0	1.44825	-0.449108	-1.89736	Genes
921	LKODIE_16700	GENE-CATALOG	METAGENOMICS	Skin (all sites)	0.0187161	3.60435	0.519952	-1.72484	Persistent decrease	Persistent decrease	NA	NA	NA	LKODIE_16700 GENE-CATALOG METAGENOMICS Post-Auricular	E16	0	Batch9	Post-Auricular	C003	2024-08-21	E16	DNA	Post-Auricular	PRE-LAUNCH	PRE-LAUNCH	2	0	0	0	1	0	0	0	1	0	0	0	0	0	0	1.44825	-0.449108	-1.89736	Genes
922	LKODIE_16700	GENE-CATALOG	METAGENOMICS	Skin (all sites)	0.0187161	3.60435	0.519952	-1.72484	Persistent decrease	Persistent decrease	NA	NA	NA	LKODIE_16700 GENE-CATALOG METAGENOMICS Post-Auricular	E19	0	Batch9	Post-Auricular	C003	Flight 2	E19	DNA	Post-Auricular	MID-FLIGHT	Flight 2	5	0	0	0	1	0	0	0	1	0	0	0	0	0	0	1.44825	-0.449108	-1.89736	Genes
923	LKODIE_16700	GENE-CATALOG	METAGENOMICS	Skin (all sites)	0.0187161	3.60435	0.519952	-1.72484	Persistent decrease	Persistent decrease	NA	NA	NA	LKODIE_16700 GENE-CATALOG METAGENOMICS Post-Auricular	E18	0	Batch9	Post-Auricular	C003	Flight 1	E18	DNA	Post-Auricular	MID-FLIGHT	Flight 1	4	0	0	0	1	0	0	0	1	0	0	0	0	0	0	1.44825	-0.449108	-1.89736	Genes
924	LKODIE_16700	GENE-CATALOG	METAGENOMICS	Skin (all sites)	0.0187161	3.60435	0.519952	-1.72484	Persistent decrease	Persistent decrease	NA	NA	NA	LKODIE_16700 GENE-CATALOG METAGENOMICS Post-Auricular	E7	0	Batch8	Post-Auricular	C001	November	E7	DNA	Post-Auricular	POST-LAUNCH	POST-LAUNCH	7	0	0	0	1	0	0	0	1	0	0	0	0	0	0	1.44825	-0.449108	-1.89736	Genes
925	LKODIE_16700	GENE-CATALOG	METAGENOMICS	Skin (all sites)	0.0187161	3.60435	0.519952	-1.72484	Persistent decrease	Persistent decrease	NA	NA	NA	LKODIE_16700 GENE-CATALOG METAGENOMICS Post-Auricular	E17	0	Batch9	Post-Auricular	C003	Sept Pre-Launch	E17	DNA	Post-Auricular	PRE-LAUNCH	PRE-LAUNCH	3	0	0	0	1	0	0	0	1	0	0	0	0	0	0	1.44825	-0.449108	-1.89736	Genes
926	LKODIE_16700	GENE-CATALOG	METAGENOMICS	Skin (all sites)	0.0187161	3.60435	0.519952	-1.72484	Persistent decrease	Persistent decrease	NA	NA	NA	LKODIE_16700 GENE-CATALOG METAGENOMICS Post-Auricular	E15	0	Batch9	Post-Auricular	C003	2024-06-21	E15	DNA	Post-Auricular	PRE-LAUNCH	PRE-LAUNCH	1	0	0	0	1	0	0	0	1	0	0	0	0	0	0	1.44825	-0.449108	-1.89736	Genes
927	LKODIE_16700	GENE-CATALOG	METAGENOMICS	Skin (all sites)	0.0187161	3.60435	0.519952	-1.72484	Persistent decrease	Persistent decrease	NA	NA	NA	LKODIE_16700 GENE-CATALOG METAGENOMICS Post-Auricular	E11	0	Batch8	Post-Auricular	C002	Flight 1	E11	DNA	Post-Auricular	MID-FLIGHT	Flight 1	4	0	0	0	1	0	0	0	1	0	0	0	0	0	0	1.44825	-0.449108	-1.89736	Genes
928	LKODIE_16700	GENE-CATALOG	METAGENOMICS	Skin (all sites)	0.0187161	3.60435	0.519952	-1.72484	Persistent decrease	Persistent decrease	NA	NA	NA	LKODIE_16700 GENE-CATALOG METAGENOMICS Post-Auricular	E5	0	Batch8	Post-Auricular	C001	Flight 2	E5	DNA	Post-Auricular	MID-FLIGHT	Flight 2	5	0	0	0	1	0	0	0	1	0	0	0	0	0	0	1.44825	-0.449108	-1.89736	Genes
929	LKODIE_16700	GENE-CATALOG	METAGENOMICS	Skin (all sites)	0.0187161	3.60435	0.519952	-1.72484	Persistent decrease	Persistent decrease	NA	NA	NA	LKODIE_16700 GENE-CATALOG METAGENOMICS Post-Auricular	E2	3.98312176052707e-08	Batch8	Post-Auricular	C001	2024-08-21	E2	DNA	Post-Auricular	PRE-LAUNCH	PRE-LAUNCH	2	0	0	0	1	0	0	0	1	0	0	0	0	0	0	1.44825	-0.449108	-1.89736	Genes
930	LKODIE_16700	GENE-CATALOG	METAGENOMICS	Skin (all sites)	0.0187161	3.60435	0.519952	-1.72484	Persistent decrease	Persistent decrease	NA	NA	NA	LKODIE_16700 GENE-CATALOG METAGENOMICS Post-Auricular	E29	0	Batch28	Post-Auricular	C001	2024-12-21	E29	DNA	Post-Auricular	POST-LAUNCH	POST-LAUNCH	8	0	0	0	1	0	0	0	1	0	0	0	0	0	0	1.44825	-0.449108	-1.89736	Genes
931	LKODIE_16700	GENE-CATALOG	METAGENOMICS	Skin (all sites)	0.0187161	3.60435	0.519952	-1.72484	Persistent decrease	Persistent decrease	NA	NA	NA	LKODIE_16700 GENE-CATALOG METAGENOMICS Post-Auricular	E22	0	Batch9	Post-Auricular	C004	2024-06-21	E22	DNA	Post-Auricular	PRE-LAUNCH	PRE-LAUNCH	1	0	0	0	1	0	0	0	1	0	0	0	0	0	0	1.44825	-0.449108	-1.89736	Genes
932	LKODIE_16700	GENE-CATALOG	METAGENOMICS	Skin (all sites)	0.0187161	3.60435	0.519952	-1.72484	Persistent decrease	Persistent decrease	NA	NA	NA	LKODIE_16700 GENE-CATALOG METAGENOMICS Post-Auricular	E25	0	Batch10	Post-Auricular	C004	Flight 1	E25	DNA	Post-Auricular	MID-FLIGHT	Flight 1	4	0	0	0	1	0	0	0	1	0	0	0	0	0	0	1.44825	-0.449108	-1.89736	Genes
933	LKODIE_16700	GENE-CATALOG	METAGENOMICS	Skin (all sites)	0.0187161	3.60435	0.519952	-1.72484	Persistent decrease	Persistent decrease	NA	NA	NA	LKODIE_16700 GENE-CATALOG METAGENOMICS Post-Auricular	E9	1.26647526003903e-06	Batch8	Post-Auricular	C002	2024-08-21	E9	DNA	Post-Auricular	PRE-LAUNCH	PRE-LAUNCH	2	0	0	0	1	0	0	0	1	0	0	0	0	0	0	1.44825	-0.449108	-1.89736	Genes
934	LKODIE_16700	GENE-CATALOG	METAGENOMICS	Skin (all sites)	0.0187161	3.60435	0.519952	-1.72484	Persistent decrease	Persistent decrease	NA	NA	NA	LKODIE_16700 GENE-CATALOG METAGENOMICS Post-Auricular	E20	0	Batch9	Post-Auricular	C003	Sept Post-Return	E20	DNA	Post-Auricular	POST-LAUNCH	POST-LAUNCH	6	0	0	0	1	0	0	0	1	0	0	0	0	0	0	1.44825	-0.449108	-1.89736	Genes
935	HLDOFE_282055	GENE-CATALOG	METATRANSCRIPTOMICS	Skin (all sites)	0.0253533	1.79993	1	-0.140053	Persistent decrease	Persistent decrease	NA	NA	NA	HLDOFE_282055 GENE-CATALOG METATRANSCRIPTOMICS Post-Auricular	6809-CEM-0148	2.21675436247686e-07		Post-Auricular	C001	2024-06-21	E1	RNA	Post-Auricular	PRE-LAUNCH	PRE-LAUNCH	1	0	0	0	1	0	0	0	1	0	0	0	0	0	0	0.636841	-0.00193243	-0.638774	Genes
936	HLDOFE_282055	GENE-CATALOG	METATRANSCRIPTOMICS	Skin (all sites)	0.0253533	1.79993	1	-0.140053	Persistent decrease	Persistent decrease	NA	NA	NA	HLDOFE_282055 GENE-CATALOG METATRANSCRIPTOMICS Post-Auricular	6809-CEM-0270	2.19600645334268e-08		Post-Auricular	C001	2024-12-21	E29	RNA	Post-Auricular	POST-LAUNCH	POST-LAUNCH	8	0	0	0	1	0	0	0	1	0	0	0	0	0	0	0.636841	-0.00193243	-0.638774	Genes
937	HLDOFE_282055	GENE-CATALOG	METATRANSCRIPTOMICS	Skin (all sites)	0.0253533	1.79993	1	-0.140053	Persistent decrease	Persistent decrease	NA	NA	NA	HLDOFE_282055 GENE-CATALOG METATRANSCRIPTOMICS Post-Auricular	6809-CEM-0230	9.27987488798437e-09		Post-Auricular	C004	Sept Pre-Launch	E24	RNA	Post-Auricular	PRE-LAUNCH	PRE-LAUNCH	3	0	0	0	1	0	0	0	1	0	0	0	0	0	0	0.636841	-0.00193243	-0.638774	Genes
938	HLDOFE_282055	GENE-CATALOG	METATRANSCRIPTOMICS	Skin (all sites)	0.0253533	1.79993	1	-0.140053	Persistent decrease	Persistent decrease	NA	NA	NA	HLDOFE_282055 GENE-CATALOG METATRANSCRIPTOMICS Post-Auricular	6809-CEM-0254	2.35186397533733e-08		Post-Auricular	C004	Sept Post-Return	E27	RNA	Post-Auricular	POST-LAUNCH	POST-LAUNCH	6	0	0	0	1	0	0	0	1	0	0	0	0	0	0	0.636841	-0.00193243	-0.638774	Genes
939	HLDOFE_282055	GENE-CATALOG	METATRANSCRIPTOMICS	Skin (all sites)	0.0253533	1.79993	1	-0.140053	Persistent decrease	Persistent decrease	NA	NA	NA	HLDOFE_282055 GENE-CATALOG METATRANSCRIPTOMICS Post-Auricular	6809-CEM-0156	4.47289945570938e-07		Post-Auricular	C001	2024-08-21	E2	RNA	Post-Auricular	PRE-LAUNCH	PRE-LAUNCH	2	0	0	0	1	0	0	0	1	0	0	0	0	0	0	0.636841	-0.00193243	-0.638774	Genes
940	HLDOFE_282055	GENE-CATALOG	METATRANSCRIPTOMICS	Skin (all sites)	0.0253533	1.79993	1	-0.140053	Persistent decrease	Persistent decrease	NA	NA	NA	HLDOFE_282055 GENE-CATALOG METATRANSCRIPTOMICS Post-Auricular	6809-CEM-0189	0		Post-Auricular	C001	November	E7	RNA	Post-Auricular	POST-LAUNCH	POST-LAUNCH	7	0	0	0	1	0	0	0	1	0	0	0	0	0	0	0.636841	-0.00193243	-0.638774	Genes
941	HLDOFE_282055	GENE-CATALOG	METATRANSCRIPTOMICS	Skin (all sites)	0.0253533	1.79993	1	-0.140053	Persistent decrease	Persistent decrease	NA	NA	NA	HLDOFE_282055 GENE-CATALOG METATRANSCRIPTOMICS Post-Auricular	6809-CEM-0206	0		Post-Auricular	C003	November	E21	RNA	Post-Auricular	POST-LAUNCH	POST-LAUNCH	7	0	0	0	1	0	0	0	1	0	0	0	0	0	0	0.636841	-0.00193243	-0.638774	Genes
942	HLDOFE_282055	GENE-CATALOG	METATRANSCRIPTOMICS	Skin (all sites)	0.0253533	1.79993	1	-0.140053	Persistent decrease	Persistent decrease	NA	NA	NA	HLDOFE_282055 GENE-CATALOG METATRANSCRIPTOMICS Post-Auricular	6809-CEM-0221	0		Post-Auricular	C002	Flight 1	E11	RNA	Post-Auricular	MID-FLIGHT	Flight 1	4	0	0	0	1	0	0	0	1	0	0	0	0	0	0	0.636841	-0.00193243	-0.638774	Genes
943	HLDOFE_282055	GENE-CATALOG	METATRANSCRIPTOMICS	Skin (all sites)	0.0253533	1.79993	1	-0.140053	Persistent decrease	Persistent decrease	NA	NA	NA	HLDOFE_282055 GENE-CATALOG METATRANSCRIPTOMICS Post-Auricular	6809-CEM-0197	0		Post-Auricular	C002	2024-06-21	E8	RNA	Post-Auricular	PRE-LAUNCH	PRE-LAUNCH	1	0	0	0	1	0	0	0	1	0	0	0	0	0	0	0.636841	-0.00193243	-0.638774	Genes
944	HLDOFE_282055	GENE-CATALOG	METATRANSCRIPTOMICS	Skin (all sites)	0.0253533	1.79993	1	-0.140053	Persistent decrease	Persistent decrease	NA	NA	NA	HLDOFE_282055 GENE-CATALOG METATRANSCRIPTOMICS Post-Auricular	6809-CEM-0172	0		Post-Auricular	C001	Flight 1	E4	RNA	Post-Auricular	MID-FLIGHT	Flight 1	4	0	0	0	1	0	0	0	1	0	0	0	0	0	0	0.636841	-0.00193243	-0.638774	Genes
945	HLDOFE_282055	GENE-CATALOG	METATRANSCRIPTOMICS	Skin (all sites)	0.0253533	1.79993	1	-0.140053	Persistent decrease	Persistent decrease	NA	NA	NA	HLDOFE_282055 GENE-CATALOG METATRANSCRIPTOMICS Post-Auricular	6809-CEM-0214	1.77478652102348e-08		Post-Auricular	C004	2024-06-21	E22	RNA	Post-Auricular	PRE-LAUNCH	PRE-LAUNCH	1	0	0	0	1	0	0	0	1	0	0	0	0	0	0	0.636841	-0.00193243	-0.638774	Genes
946	HLDOFE_282055	GENE-CATALOG	METATRANSCRIPTOMICS	Skin (all sites)	0.0253533	1.79993	1	-0.140053	Persistent decrease	Persistent decrease	NA	NA	NA	HLDOFE_282055 GENE-CATALOG METATRANSCRIPTOMICS Post-Auricular	6809-CEM-0191	0		Post-Auricular	C003	2024-12-21	E31	RNA	Post-Auricular	POST-LAUNCH	POST-LAUNCH	8	0	0	0	1	0	0	0	1	0	0	0	0	0	0	0.636841	-0.00193243	-0.638774	Genes
947	HLDOFE_282055	GENE-CATALOG	METATRANSCRIPTOMICS	Skin (all sites)	0.0253533	1.79993	1	-0.140053	Persistent decrease	Persistent decrease	NA	NA	NA	HLDOFE_282055 GENE-CATALOG METATRANSCRIPTOMICS Post-Auricular	6809-CEM-0222	2.02998599908506e-08		Post-Auricular	C004	2024-08-21	E23	RNA	Post-Auricular	PRE-LAUNCH	PRE-LAUNCH	2	0	0	0	1	0	0	0	1	0	0	0	0	0	0	0.636841	-0.00193243	-0.638774	Genes
948	HLDOFE_282055	GENE-CATALOG	METATRANSCRIPTOMICS	Skin (all sites)	0.0253533	1.79993	1	-0.140053	Persistent decrease	Persistent decrease	NA	NA	NA	HLDOFE_282055 GENE-CATALOG METATRANSCRIPTOMICS Post-Auricular	6809-CEM-0164	4.20783170894899e-08		Post-Auricular	C001	Sept Pre-Launch	E3	RNA	Post-Auricular	PRE-LAUNCH	PRE-LAUNCH	3	0	0	0	1	0	0	0	1	0	0	0	0	0	0	0.636841	-0.00193243	-0.638774	Genes
949	HLDOFE_282055	GENE-CATALOG	METATRANSCRIPTOMICS	Skin (all sites)	0.0253533	1.79993	1	-0.140053	Persistent decrease	Persistent decrease	NA	NA	NA	HLDOFE_282055 GENE-CATALOG METATRANSCRIPTOMICS Post-Auricular	6809-CEM-0213	0		Post-Auricular	C002	Sept Pre-Launch	E10	RNA	Post-Auricular	PRE-LAUNCH	PRE-LAUNCH	3	0	0	0	1	0	0	0	1	0	0	0	0	0	0	0.636841	-0.00193243	-0.638774	Genes
950	HLDOFE_282055	GENE-CATALOG	METATRANSCRIPTOMICS	Skin (all sites)	0.0253533	1.79993	1	-0.140053	Persistent decrease	Persistent decrease	NA	NA	NA	HLDOFE_282055 GENE-CATALOG METATRANSCRIPTOMICS Post-Auricular	6809-CEM-0181	1.73220351860076e-08		Post-Auricular	C001	Sept Post-Return	E6	RNA	Post-Auricular	POST-LAUNCH	POST-LAUNCH	6	0	0	0	1	0	0	0	1	0	0	0	0	0	0	0.636841	-0.00193243	-0.638774	Genes
951	HLDOFE_282055	GENE-CATALOG	METATRANSCRIPTOMICS	Skin (all sites)	0.0253533	1.79993	1	-0.140053	Persistent decrease	Persistent decrease	NA	NA	NA	HLDOFE_282055 GENE-CATALOG METATRANSCRIPTOMICS Post-Auricular	6809-CEM-0229	0		Post-Auricular	C002	Flight 2	E12	RNA	Post-Auricular	MID-FLIGHT	Flight 2	5	0	0	0	1	0	0	0	1	0	0	0	0	0	0	0.636841	-0.00193243	-0.638774	Genes
952	HLDOFE_282055	GENE-CATALOG	METATRANSCRIPTOMICS	Skin (all sites)	0.0253533	1.79993	1	-0.140053	Persistent decrease	Persistent decrease	NA	NA	NA	HLDOFE_282055 GENE-CATALOG METATRANSCRIPTOMICS Post-Auricular	6809-CEM-0238	1.35005515852858e-08		Post-Auricular	C004	Flight 1	E25	RNA	Post-Auricular	MID-FLIGHT	Flight 1	4	0	0	0	1	0	0	0	1	0	0	0	0	0	0	0.636841	-0.00193243	-0.638774	Genes
953	HLDOFE_282055	GENE-CATALOG	METATRANSCRIPTOMICS	Skin (all sites)	0.0253533	1.79993	1	-0.140053	Persistent decrease	Persistent decrease	NA	NA	NA	HLDOFE_282055 GENE-CATALOG METATRANSCRIPTOMICS Post-Auricular	6809-CEM-0199	0		Post-Auricular	C004	2024-12-21	E32	RNA	Post-Auricular	POST-LAUNCH	POST-LAUNCH	8	0	0	0	1	0	0	0	1	0	0	0	0	0	0	0.636841	-0.00193243	-0.638774	Genes
954	HLDOFE_282055	GENE-CATALOG	METATRANSCRIPTOMICS	Skin (all sites)	0.0253533	1.79993	1	-0.140053	Persistent decrease	Persistent decrease	NA	NA	NA	HLDOFE_282055 GENE-CATALOG METATRANSCRIPTOMICS Post-Auricular	6809-CEM-0261	7.81598852603505e-09		Post-Auricular	C003	2024-08-21	E16	RNA	Post-Auricular	PRE-LAUNCH	PRE-LAUNCH	2	0	0	0	1	0	0	0	1	0	0	0	0	0	0	0.636841	-0.00193243	-0.638774	Genes
955	HLDOFE_282055	GENE-CATALOG	METATRANSCRIPTOMICS	Skin (all sites)	0.0253533	1.79993	1	-0.140053	Persistent decrease	Persistent decrease	NA	NA	NA	HLDOFE_282055 GENE-CATALOG METATRANSCRIPTOMICS Post-Auricular	6809-CEM-0245	0		Post-Auricular	C002	November	E14	RNA	Post-Auricular	POST-LAUNCH	POST-LAUNCH	7	0	0	0	1	0	0	0	1	0	0	0	0	0	0	0.636841	-0.00193243	-0.638774	Genes
956	HLDOFE_282055	GENE-CATALOG	METATRANSCRIPTOMICS	Skin (all sites)	0.0253533	1.79993	1	-0.140053	Persistent decrease	Persistent decrease	NA	NA	NA	HLDOFE_282055 GENE-CATALOG METATRANSCRIPTOMICS Post-Auricular	6809-CEM-0269	0		Post-Auricular	C003	Sept Pre-Launch	E17	RNA	Post-Auricular	PRE-LAUNCH	PRE-LAUNCH	3	0	0	0	1	0	0	0	1	0	0	0	0	0	0	0.636841	-0.00193243	-0.638774	Genes
957	HLDOFE_282055	GENE-CATALOG	METATRANSCRIPTOMICS	Skin (all sites)	0.0253533	1.79993	1	-0.140053	Persistent decrease	Persistent decrease	NA	NA	NA	HLDOFE_282055 GENE-CATALOG METATRANSCRIPTOMICS Post-Auricular	6809-CEM-0253	0		Post-Auricular	C003	2024-06-21	E15	RNA	Post-Auricular	PRE-LAUNCH	PRE-LAUNCH	1	0	0	0	1	0	0	0	1	0	0	0	0	0	0	0.636841	-0.00193243	-0.638774	Genes
958	HLDOFE_282055	GENE-CATALOG	METATRANSCRIPTOMICS	Skin (all sites)	0.0253533	1.79993	1	-0.140053	Persistent decrease	Persistent decrease	NA	NA	NA	HLDOFE_282055 GENE-CATALOG METATRANSCRIPTOMICS Post-Auricular	6809-CEM-0182	1.62923889469631e-08		Post-Auricular	C003	Flight 1	E18	RNA	Post-Auricular	MID-FLIGHT	Flight 1	4	0	0	0	1	0	0	0	1	0	0	0	0	0	0	0.636841	-0.00193243	-0.638774	Genes
959	HLDOFE_282055	GENE-CATALOG	METATRANSCRIPTOMICS	Skin (all sites)	0.0253533	1.79993	1	-0.140053	Persistent decrease	Persistent decrease	NA	NA	NA	HLDOFE_282055 GENE-CATALOG METATRANSCRIPTOMICS Post-Auricular	6809-CEM-0183	0		Post-Auricular	C002	2024-12-21	E30	RNA	Post-Auricular	POST-LAUNCH	POST-LAUNCH	8	0	0	0	1	0	0	0	1	0	0	0	0	0	0	0.636841	-0.00193243	-0.638774	Genes
960	HLDOFE_282055	GENE-CATALOG	METATRANSCRIPTOMICS	Skin (all sites)	0.0253533	1.79993	1	-0.140053	Persistent decrease	Persistent decrease	NA	NA	NA	HLDOFE_282055 GENE-CATALOG METATRANSCRIPTOMICS Post-Auricular	6809-CEM-0190	0		Post-Auricular	C003	Flight 2	E19	RNA	Post-Auricular	MID-FLIGHT	Flight 2	5	0	0	0	1	0	0	0	1	0	0	0	0	0	0	0.636841	-0.00193243	-0.638774	Genes
961	HLDOFE_282055	GENE-CATALOG	METATRANSCRIPTOMICS	Skin (all sites)	0.0253533	1.79993	1	-0.140053	Persistent decrease	Persistent decrease	NA	NA	NA	HLDOFE_282055 GENE-CATALOG METATRANSCRIPTOMICS Post-Auricular	6809-CEM-0198	0		Post-Auricular	C003	Sept Post-Return	E20	RNA	Post-Auricular	POST-LAUNCH	POST-LAUNCH	6	0	0	0	1	0	0	0	1	0	0	0	0	0	0	0.636841	-0.00193243	-0.638774	Genes
962	HLDOFE_282055	GENE-CATALOG	METATRANSCRIPTOMICS	Skin (all sites)	0.0253533	1.79993	1	-0.140053	Persistent decrease	Persistent decrease	NA	NA	NA	HLDOFE_282055 GENE-CATALOG METATRANSCRIPTOMICS Post-Auricular	6809-CEM-0262	0		Post-Auricular	C004	November	E28	RNA	Post-Auricular	POST-LAUNCH	POST-LAUNCH	7	0	0	0	1	0	0	0	1	0	0	0	0	0	0	0.636841	-0.00193243	-0.638774	Genes
963	HLDOFE_282055	GENE-CATALOG	METATRANSCRIPTOMICS	Skin (all sites)	0.0253533	1.79993	1	-0.140053	Persistent decrease	Persistent decrease	NA	NA	NA	HLDOFE_282055 GENE-CATALOG METATRANSCRIPTOMICS Post-Auricular	6809-CEM-0205	0		Post-Auricular	C002	2024-08-21	E9	RNA	Post-Auricular	PRE-LAUNCH	PRE-LAUNCH	2	0	0	0	1	0	0	0	1	0	0	0	0	0	0	0.636841	-0.00193243	-0.638774	Genes
964	HLDOFE_282055	GENE-CATALOG	METATRANSCRIPTOMICS	Skin (all sites)	0.0253533	1.79993	1	-0.140053	Persistent decrease	Persistent decrease	NA	NA	NA	HLDOFE_282055 GENE-CATALOG METATRANSCRIPTOMICS Post-Auricular	6809-CEM-0237	0		Post-Auricular	C002	Sept Post-Return	E13	RNA	Post-Auricular	POST-LAUNCH	POST-LAUNCH	6	0	0	0	1	0	0	0	1	0	0	0	0	0	0	0.636841	-0.00193243	-0.638774	Genes
965	HLDOFE_282055	GENE-CATALOG	METATRANSCRIPTOMICS	Skin (all sites)	0.0253533	1.79993	1	-0.140053	Persistent decrease	Persistent decrease	NA	NA	NA	HLDOFE_282055 GENE-CATALOG METATRANSCRIPTOMICS Post-Auricular	6809-CEM-0246	7.82817650444763e-09		Post-Auricular	C004	Flight 2	E26	RNA	Post-Auricular	MID-FLIGHT	Flight 2	5	0	0	0	1	0	0	0	1	0	0	0	0	0	0	0.636841	-0.00193243	-0.638774	Genes
966	HNOCLA_140080	GENE-CATALOG	METATRANSCRIPTOMICS	Skin (all sites)	0.00214513	1.68868	1	-0.056032	Persistent decrease	Persistent decrease	NA	NA	NA	HNOCLA_140080 GENE-CATALOG METATRANSCRIPTOMICS Post-Auricular	6809-CEM-0148	3.42589310564606e-07		Post-Auricular	C001	2024-06-21	E1	RNA	Post-Auricular	PRE-LAUNCH	PRE-LAUNCH	1	0	0	0	1	0	0	0	1	0	0	0	0	0	0	0.914788	-0.0125226	-0.927311	Genes
967	HNOCLA_140080	GENE-CATALOG	METATRANSCRIPTOMICS	Skin (all sites)	0.00214513	1.68868	1	-0.056032	Persistent decrease	Persistent decrease	NA	NA	NA	HNOCLA_140080 GENE-CATALOG METATRANSCRIPTOMICS Post-Auricular	6809-CEM-0270	3.07440903467975e-08		Post-Auricular	C001	2024-12-21	E29	RNA	Post-Auricular	POST-LAUNCH	POST-LAUNCH	8	0	0	0	1	0	0	0	1	0	0	0	0	0	0	0.914788	-0.0125226	-0.927311	Genes
968	HNOCLA_140080	GENE-CATALOG	METATRANSCRIPTOMICS	Skin (all sites)	0.00214513	1.68868	1	-0.056032	Persistent decrease	Persistent decrease	NA	NA	NA	HNOCLA_140080 GENE-CATALOG METATRANSCRIPTOMICS Post-Auricular	6809-CEM-0230	0		Post-Auricular	C004	Sept Pre-Launch	E24	RNA	Post-Auricular	PRE-LAUNCH	PRE-LAUNCH	3	0	0	0	1	0	0	0	1	0	0	0	0	0	0	0.914788	-0.0125226	-0.927311	Genes
969	HNOCLA_140080	GENE-CATALOG	METATRANSCRIPTOMICS	Skin (all sites)	0.00214513	1.68868	1	-0.056032	Persistent decrease	Persistent decrease	NA	NA	NA	HNOCLA_140080 GENE-CATALOG METATRANSCRIPTOMICS Post-Auricular	6809-CEM-0254	0		Post-Auricular	C004	Sept Post-Return	E27	RNA	Post-Auricular	POST-LAUNCH	POST-LAUNCH	6	0	0	0	1	0	0	0	1	0	0	0	0	0	0	0.914788	-0.0125226	-0.927311	Genes
970	HNOCLA_140080	GENE-CATALOG	METATRANSCRIPTOMICS	Skin (all sites)	0.00214513	1.68868	1	-0.056032	Persistent decrease	Persistent decrease	NA	NA	NA	HNOCLA_140080 GENE-CATALOG METATRANSCRIPTOMICS Post-Auricular	6809-CEM-0156	3.44069188900722e-07		Post-Auricular	C001	2024-08-21	E2	RNA	Post-Auricular	PRE-LAUNCH	PRE-LAUNCH	2	0	0	0	1	0	0	0	1	0	0	0	0	0	0	0.914788	-0.0125226	-0.927311	Genes
971	HNOCLA_140080	GENE-CATALOG	METATRANSCRIPTOMICS	Skin (all sites)	0.00214513	1.68868	1	-0.056032	Persistent decrease	Persistent decrease	NA	NA	NA	HNOCLA_140080 GENE-CATALOG METATRANSCRIPTOMICS Post-Auricular	6809-CEM-0189	3.75210297554898e-08		Post-Auricular	C001	November	E7	RNA	Post-Auricular	POST-LAUNCH	POST-LAUNCH	7	0	0	0	1	0	0	0	1	0	0	0	0	0	0	0.914788	-0.0125226	-0.927311	Genes
972	HNOCLA_140080	GENE-CATALOG	METATRANSCRIPTOMICS	Skin (all sites)	0.00214513	1.68868	1	-0.056032	Persistent decrease	Persistent decrease	NA	NA	NA	HNOCLA_140080 GENE-CATALOG METATRANSCRIPTOMICS Post-Auricular	6809-CEM-0206	0		Post-Auricular	C003	November	E21	RNA	Post-Auricular	POST-LAUNCH	POST-LAUNCH	7	0	0	0	1	0	0	0	1	0	0	0	0	0	0	0.914788	-0.0125226	-0.927311	Genes
973	HNOCLA_140080	GENE-CATALOG	METATRANSCRIPTOMICS	Skin (all sites)	0.00214513	1.68868	1	-0.056032	Persistent decrease	Persistent decrease	NA	NA	NA	HNOCLA_140080 GENE-CATALOG METATRANSCRIPTOMICS Post-Auricular	6809-CEM-0221	0		Post-Auricular	C002	Flight 1	E11	RNA	Post-Auricular	MID-FLIGHT	Flight 1	4	0	0	0	1	0	0	0	1	0	0	0	0	0	0	0.914788	-0.0125226	-0.927311	Genes
974	HNOCLA_140080	GENE-CATALOG	METATRANSCRIPTOMICS	Skin (all sites)	0.00214513	1.68868	1	-0.056032	Persistent decrease	Persistent decrease	NA	NA	NA	HNOCLA_140080 GENE-CATALOG METATRANSCRIPTOMICS Post-Auricular	6809-CEM-0197	0		Post-Auricular	C002	2024-06-21	E8	RNA	Post-Auricular	PRE-LAUNCH	PRE-LAUNCH	1	0	0	0	1	0	0	0	1	0	0	0	0	0	0	0.914788	-0.0125226	-0.927311	Genes
975	HNOCLA_140080	GENE-CATALOG	METATRANSCRIPTOMICS	Skin (all sites)	0.00214513	1.68868	1	-0.056032	Persistent decrease	Persistent decrease	NA	NA	NA	HNOCLA_140080 GENE-CATALOG METATRANSCRIPTOMICS Post-Auricular	6809-CEM-0172	0		Post-Auricular	C001	Flight 1	E4	RNA	Post-Auricular	MID-FLIGHT	Flight 1	4	0	0	0	1	0	0	0	1	0	0	0	0	0	0	0.914788	-0.0125226	-0.927311	Genes
976	HNOCLA_140080	GENE-CATALOG	METATRANSCRIPTOMICS	Skin (all sites)	0.00214513	1.68868	1	-0.056032	Persistent decrease	Persistent decrease	NA	NA	NA	HNOCLA_140080 GENE-CATALOG METATRANSCRIPTOMICS Post-Auricular	6809-CEM-0214	0		Post-Auricular	C004	2024-06-21	E22	RNA	Post-Auricular	PRE-LAUNCH	PRE-LAUNCH	1	0	0	0	1	0	0	0	1	0	0	0	0	0	0	0.914788	-0.0125226	-0.927311	Genes
977	HNOCLA_140080	GENE-CATALOG	METATRANSCRIPTOMICS	Skin (all sites)	0.00214513	1.68868	1	-0.056032	Persistent decrease	Persistent decrease	NA	NA	NA	HNOCLA_140080 GENE-CATALOG METATRANSCRIPTOMICS Post-Auricular	6809-CEM-0191	0		Post-Auricular	C003	2024-12-21	E31	RNA	Post-Auricular	POST-LAUNCH	POST-LAUNCH	8	0	0	0	1	0	0	0	1	0	0	0	0	0	0	0.914788	-0.0125226	-0.927311	Genes
978	HNOCLA_140080	GENE-CATALOG	METATRANSCRIPTOMICS	Skin (all sites)	0.00214513	1.68868	1	-0.056032	Persistent decrease	Persistent decrease	NA	NA	NA	HNOCLA_140080 GENE-CATALOG METATRANSCRIPTOMICS Post-Auricular	6809-CEM-0222	5.07496499771266e-08		Post-Auricular	C004	2024-08-21	E23	RNA	Post-Auricular	PRE-LAUNCH	PRE-LAUNCH	2	0	0	0	1	0	0	0	1	0	0	0	0	0	0	0.914788	-0.0125226	-0.927311	Genes
979	HNOCLA_140080	GENE-CATALOG	METATRANSCRIPTOMICS	Skin (all sites)	0.00214513	1.68868	1	-0.056032	Persistent decrease	Persistent decrease	NA	NA	NA	HNOCLA_140080 GENE-CATALOG METATRANSCRIPTOMICS Post-Auricular	6809-CEM-0164	1.92358020980525e-07		Post-Auricular	C001	Sept Pre-Launch	E3	RNA	Post-Auricular	PRE-LAUNCH	PRE-LAUNCH	3	0	0	0	1	0	0	0	1	0	0	0	0	0	0	0.914788	-0.0125226	-0.927311	Genes
980	HNOCLA_140080	GENE-CATALOG	METATRANSCRIPTOMICS	Skin (all sites)	0.00214513	1.68868	1	-0.056032	Persistent decrease	Persistent decrease	NA	NA	NA	HNOCLA_140080 GENE-CATALOG METATRANSCRIPTOMICS Post-Auricular	6809-CEM-0213	1.90488236589438e-07		Post-Auricular	C002	Sept Pre-Launch	E10	RNA	Post-Auricular	PRE-LAUNCH	PRE-LAUNCH	3	0	0	0	1	0	0	0	1	0	0	0	0	0	0	0.914788	-0.0125226	-0.927311	Genes
981	HNOCLA_140080	GENE-CATALOG	METATRANSCRIPTOMICS	Skin (all sites)	0.00214513	1.68868	1	-0.056032	Persistent decrease	Persistent decrease	NA	NA	NA	HNOCLA_140080 GENE-CATALOG METATRANSCRIPTOMICS Post-Auricular	6809-CEM-0181	1.15480234573384e-08		Post-Auricular	C001	Sept Post-Return	E6	RNA	Post-Auricular	POST-LAUNCH	POST-LAUNCH	6	0	0	0	1	0	0	0	1	0	0	0	0	0	0	0.914788	-0.0125226	-0.927311	Genes
982	HNOCLA_140080	GENE-CATALOG	METATRANSCRIPTOMICS	Skin (all sites)	0.00214513	1.68868	1	-0.056032	Persistent decrease	Persistent decrease	NA	NA	NA	HNOCLA_140080 GENE-CATALOG METATRANSCRIPTOMICS Post-Auricular	6809-CEM-0229	0		Post-Auricular	C002	Flight 2	E12	RNA	Post-Auricular	MID-FLIGHT	Flight 2	5	0	0	0	1	0	0	0	1	0	0	0	0	0	0	0.914788	-0.0125226	-0.927311	Genes
983	HNOCLA_140080	GENE-CATALOG	METATRANSCRIPTOMICS	Skin (all sites)	0.00214513	1.68868	1	-0.056032	Persistent decrease	Persistent decrease	NA	NA	NA	HNOCLA_140080 GENE-CATALOG METATRANSCRIPTOMICS Post-Auricular	6809-CEM-0238	1.35005515852858e-08		Post-Auricular	C004	Flight 1	E25	RNA	Post-Auricular	MID-FLIGHT	Flight 1	4	0	0	0	1	0	0	0	1	0	0	0	0	0	0	0.914788	-0.0125226	-0.927311	Genes
984	HNOCLA_140080	GENE-CATALOG	METATRANSCRIPTOMICS	Skin (all sites)	0.00214513	1.68868	1	-0.056032	Persistent decrease	Persistent decrease	NA	NA	NA	HNOCLA_140080 GENE-CATALOG METATRANSCRIPTOMICS Post-Auricular	6809-CEM-0199	0		Post-Auricular	C004	2024-12-21	E32	RNA	Post-Auricular	POST-LAUNCH	POST-LAUNCH	8	0	0	0	1	0	0	0	1	0	0	0	0	0	0	0.914788	-0.0125226	-0.927311	Genes
985	HNOCLA_140080	GENE-CATALOG	METATRANSCRIPTOMICS	Skin (all sites)	0.00214513	1.68868	1	-0.056032	Persistent decrease	Persistent decrease	NA	NA	NA	HNOCLA_140080 GENE-CATALOG METATRANSCRIPTOMICS Post-Auricular	6809-CEM-0261	6.64359024712979e-08		Post-Auricular	C003	2024-08-21	E16	RNA	Post-Auricular	PRE-LAUNCH	PRE-LAUNCH	2	0	0	0	1	0	0	0	1	0	0	0	0	0	0	0.914788	-0.0125226	-0.927311	Genes
986	HNOCLA_140080	GENE-CATALOG	METATRANSCRIPTOMICS	Skin (all sites)	0.00214513	1.68868	1	-0.056032	Persistent decrease	Persistent decrease	NA	NA	NA	HNOCLA_140080 GENE-CATALOG METATRANSCRIPTOMICS Post-Auricular	6809-CEM-0245	0		Post-Auricular	C002	November	E14	RNA	Post-Auricular	POST-LAUNCH	POST-LAUNCH	7	0	0	0	1	0	0	0	1	0	0	0	0	0	0	0.914788	-0.0125226	-0.927311	Genes
987	HNOCLA_140080	GENE-CATALOG	METATRANSCRIPTOMICS	Skin (all sites)	0.00214513	1.68868	1	-0.056032	Persistent decrease	Persistent decrease	NA	NA	NA	HNOCLA_140080 GENE-CATALOG METATRANSCRIPTOMICS Post-Auricular	6809-CEM-0269	3.48691695392373e-08		Post-Auricular	C003	Sept Pre-Launch	E17	RNA	Post-Auricular	PRE-LAUNCH	PRE-LAUNCH	3	0	0	0	1	0	0	0	1	0	0	0	0	0	0	0.914788	-0.0125226	-0.927311	Genes
988	HNOCLA_140080	GENE-CATALOG	METATRANSCRIPTOMICS	Skin (all sites)	0.00214513	1.68868	1	-0.056032	Persistent decrease	Persistent decrease	NA	NA	NA	HNOCLA_140080 GENE-CATALOG METATRANSCRIPTOMICS Post-Auricular	6809-CEM-0253	9.5046966075785e-08		Post-Auricular	C003	2024-06-21	E15	RNA	Post-Auricular	PRE-LAUNCH	PRE-LAUNCH	1	0	0	0	1	0	0	0	1	0	0	0	0	0	0	0.914788	-0.0125226	-0.927311	Genes
989	HNOCLA_140080	GENE-CATALOG	METATRANSCRIPTOMICS	Skin (all sites)	0.00214513	1.68868	1	-0.056032	Persistent decrease	Persistent decrease	NA	NA	NA	HNOCLA_140080 GENE-CATALOG METATRANSCRIPTOMICS Post-Auricular	6809-CEM-0182	6.51695557878524e-08		Post-Auricular	C003	Flight 1	E18	RNA	Post-Auricular	MID-FLIGHT	Flight 1	4	0	0	0	1	0	0	0	1	0	0	0	0	0	0	0.914788	-0.0125226	-0.927311	Genes
990	HNOCLA_140080	GENE-CATALOG	METATRANSCRIPTOMICS	Skin (all sites)	0.00214513	1.68868	1	-0.056032	Persistent decrease	Persistent decrease	NA	NA	NA	HNOCLA_140080 GENE-CATALOG METATRANSCRIPTOMICS Post-Auricular	6809-CEM-0183	0		Post-Auricular	C002	2024-12-21	E30	RNA	Post-Auricular	POST-LAUNCH	POST-LAUNCH	8	0	0	0	1	0	0	0	1	0	0	0	0	0	0	0.914788	-0.0125226	-0.927311	Genes
991	HNOCLA_140080	GENE-CATALOG	METATRANSCRIPTOMICS	Skin (all sites)	0.00214513	1.68868	1	-0.056032	Persistent decrease	Persistent decrease	NA	NA	NA	HNOCLA_140080 GENE-CATALOG METATRANSCRIPTOMICS Post-Auricular	6809-CEM-0190	0		Post-Auricular	C003	Flight 2	E19	RNA	Post-Auricular	MID-FLIGHT	Flight 2	5	0	0	0	1	0	0	0	1	0	0	0	0	0	0	0.914788	-0.0125226	-0.927311	Genes
992	HNOCLA_140080	GENE-CATALOG	METATRANSCRIPTOMICS	Skin (all sites)	0.00214513	1.68868	1	-0.056032	Persistent decrease	Persistent decrease	NA	NA	NA	HNOCLA_140080 GENE-CATALOG METATRANSCRIPTOMICS Post-Auricular	6809-CEM-0198	4.35134128963904e-08		Post-Auricular	C003	Sept Post-Return	E20	RNA	Post-Auricular	POST-LAUNCH	POST-LAUNCH	6	0	0	0	1	0	0	0	1	0	0	0	0	0	0	0.914788	-0.0125226	-0.927311	Genes
993	HNOCLA_140080	GENE-CATALOG	METATRANSCRIPTOMICS	Skin (all sites)	0.00214513	1.68868	1	-0.056032	Persistent decrease	Persistent decrease	NA	NA	NA	HNOCLA_140080 GENE-CATALOG METATRANSCRIPTOMICS Post-Auricular	6809-CEM-0262	0		Post-Auricular	C004	November	E28	RNA	Post-Auricular	POST-LAUNCH	POST-LAUNCH	7	0	0	0	1	0	0	0	1	0	0	0	0	0	0	0.914788	-0.0125226	-0.927311	Genes
994	HNOCLA_140080	GENE-CATALOG	METATRANSCRIPTOMICS	Skin (all sites)	0.00214513	1.68868	1	-0.056032	Persistent decrease	Persistent decrease	NA	NA	NA	HNOCLA_140080 GENE-CATALOG METATRANSCRIPTOMICS Post-Auricular	6809-CEM-0205	0		Post-Auricular	C002	2024-08-21	E9	RNA	Post-Auricular	PRE-LAUNCH	PRE-LAUNCH	2	0	0	0	1	0	0	0	1	0	0	0	0	0	0	0.914788	-0.0125226	-0.927311	Genes
995	HNOCLA_140080	GENE-CATALOG	METATRANSCRIPTOMICS	Skin (all sites)	0.00214513	1.68868	1	-0.056032	Persistent decrease	Persistent decrease	NA	NA	NA	HNOCLA_140080 GENE-CATALOG METATRANSCRIPTOMICS Post-Auricular	6809-CEM-0237	0		Post-Auricular	C002	Sept Post-Return	E13	RNA	Post-Auricular	POST-LAUNCH	POST-LAUNCH	6	0	0	0	1	0	0	0	1	0	0	0	0	0	0	0.914788	-0.0125226	-0.927311	Genes
996	HNOCLA_140080	GENE-CATALOG	METATRANSCRIPTOMICS	Skin (all sites)	0.00214513	1.68868	1	-0.056032	Persistent decrease	Persistent decrease	NA	NA	NA	HNOCLA_140080 GENE-CATALOG METATRANSCRIPTOMICS Post-Auricular	6809-CEM-0246	0		Post-Auricular	C004	Flight 2	E26	RNA	Post-Auricular	MID-FLIGHT	Flight 2	5	0	0	0	1	0	0	0	1	0	0	0	0	0	0	0.914788	-0.0125226	-0.927311	Genes
997	BFEENG_86370	GENE-CATALOG	METAGENOMICS	Skin (all sites)	0.024035	3.68043	1	-0.00427142	Persistent decrease	Persistent decrease	NA	NA	NA	BFEENG_86370 GENE-CATALOG METAGENOMICS T-Zone	Z29	0	Batch28	T-Zone	C001	2024-12-21	Z29	DNA	T-Zone	POST-LAUNCH	POST-LAUNCH	8	0	0	0	1	0	0	0	0	0	0	0	0	1	0	0.88789	0.0433196	-0.84457	Genes
998	BFEENG_86370	GENE-CATALOG	METAGENOMICS	Skin (all sites)	0.024035	3.68043	1	-0.00427142	Persistent decrease	Persistent decrease	NA	NA	NA	BFEENG_86370 GENE-CATALOG METAGENOMICS T-Zone	Z15	0	Batch11	T-Zone	C003	2024-06-21	Z15	DNA	T-Zone	PRE-LAUNCH	PRE-LAUNCH	1	0	0	0	1	0	0	0	0	0	0	0	0	1	0	0.88789	0.0433196	-0.84457	Genes
999	BFEENG_86370	GENE-CATALOG	METAGENOMICS	Skin (all sites)	0.024035	3.68043	1	-0.00427142	Persistent decrease	Persistent decrease	NA	NA	NA	BFEENG_86370 GENE-CATALOG METAGENOMICS T-Zone	Z4	0	Batch10	T-Zone	C001	Flight 1	Z4	DNA	T-Zone	MID-FLIGHT	Flight 1	4	0	0	0	1	0	0	0	0	0	0	0	0	1	0	0.88789	0.0433196	-0.84457	Genes
1000	BFEENG_86370	GENE-CATALOG	METAGENOMICS	Skin (all sites)	0.024035	3.68043	1	-0.00427142	Persistent decrease	Persistent decrease	NA	NA	NA	BFEENG_86370 GENE-CATALOG METAGENOMICS T-Zone	Z1	1.62849043583224e-08	Batch10	T-Zone	C001	2024-06-21	Z1	DNA	T-Zone	PRE-LAUNCH	PRE-LAUNCH	1	0	0	0	1	0	0	0	0	0	0	0	0	1	0	0.88789	0.0433196	-0.84457	Genes
1001	BFEENG_86370	GENE-CATALOG	METAGENOMICS	Skin (all sites)	0.024035	3.68043	1	-0.00427142	Persistent decrease	Persistent decrease	NA	NA	NA	BFEENG_86370 GENE-CATALOG METAGENOMICS T-Zone	Z7	2.47857351682863e-08	Batch10	T-Zone	C001	November	Z7	DNA	T-Zone	POST-LAUNCH	POST-LAUNCH	7	0	0	0	1	0	0	0	0	0	0	0	0	1	0	0.88789	0.0433196	-0.84457	Genes
1002	BFEENG_86370	GENE-CATALOG	METAGENOMICS	Skin (all sites)	0.024035	3.68043	1	-0.00427142	Persistent decrease	Persistent decrease	NA	NA	NA	BFEENG_86370 GENE-CATALOG METAGENOMICS T-Zone	Z30	0	Batch29	T-Zone	C002	2024-12-21	Z30	DNA	T-Zone	POST-LAUNCH	POST-LAUNCH	8	0	0	0	1	0	0	0	0	0	0	0	0	1	0	0.88789	0.0433196	-0.84457	Genes
1003	BFEENG_86370	GENE-CATALOG	METAGENOMICS	Skin (all sites)	0.024035	3.68043	1	-0.00427142	Persistent decrease	Persistent decrease	NA	NA	NA	BFEENG_86370 GENE-CATALOG METAGENOMICS T-Zone	Z26	0	Batch12	T-Zone	C004	Flight 2	Z26	DNA	T-Zone	MID-FLIGHT	Flight 2	5	0	0	0	1	0	0	0	0	0	0	0	0	1	0	0.88789	0.0433196	-0.84457	Genes
1004	BFEENG_86370	GENE-CATALOG	METAGENOMICS	Skin (all sites)	0.024035	3.68043	1	-0.00427142	Persistent decrease	Persistent decrease	NA	NA	NA	BFEENG_86370 GENE-CATALOG METAGENOMICS T-Zone	Z13	0	Batch11	T-Zone	C002	Sept Post-Return	Z13	DNA	T-Zone	POST-LAUNCH	POST-LAUNCH	6	0	0	0	1	0	0	0	0	0	0	0	0	1	0	0.88789	0.0433196	-0.84457	Genes
1005	BFEENG_86370	GENE-CATALOG	METAGENOMICS	Skin (all sites)	0.024035	3.68043	1	-0.00427142	Persistent decrease	Persistent decrease	NA	NA	NA	BFEENG_86370 GENE-CATALOG METAGENOMICS T-Zone	Z23	5.54639371428532e-09	Batch12	T-Zone	C004	2024-08-21	Z23	DNA	T-Zone	PRE-LAUNCH	PRE-LAUNCH	2	0	0	0	1	0	0	0	0	0	0	0	0	1	0	0.88789	0.0433196	-0.84457	Genes
1006	BFEENG_86370	GENE-CATALOG	METAGENOMICS	Skin (all sites)	0.024035	3.68043	1	-0.00427142	Persistent decrease	Persistent decrease	NA	NA	NA	BFEENG_86370 GENE-CATALOG METAGENOMICS T-Zone	Z25	0	Batch12	T-Zone	C004	Flight 1	Z25	DNA	T-Zone	MID-FLIGHT	Flight 1	4	0	0	0	1	0	0	0	0	0	0	0	0	1	0	0.88789	0.0433196	-0.84457	Genes
1007	BFEENG_86370	GENE-CATALOG	METAGENOMICS	Skin (all sites)	0.024035	3.68043	1	-0.00427142	Persistent decrease	Persistent decrease	NA	NA	NA	BFEENG_86370 GENE-CATALOG METAGENOMICS T-Zone	Z2	8.34630065608433e-09	Batch10	T-Zone	C001	2024-08-21	Z2	DNA	T-Zone	PRE-LAUNCH	PRE-LAUNCH	2	0	0	0	1	0	0	0	0	0	0	0	0	1	0	0.88789	0.0433196	-0.84457	Genes
1008	BFEENG_86370	GENE-CATALOG	METAGENOMICS	Skin (all sites)	0.024035	3.68043	1	-0.00427142	Persistent decrease	Persistent decrease	NA	NA	NA	BFEENG_86370 GENE-CATALOG METAGENOMICS T-Zone	Z31	0	Batch30	T-Zone	C003	2024-12-21	Z31	DNA	T-Zone	POST-LAUNCH	POST-LAUNCH	8	0	0	0	1	0	0	0	0	0	0	0	0	1	0	0.88789	0.0433196	-0.84457	Genes
1009	BFEENG_86370	GENE-CATALOG	METAGENOMICS	Skin (all sites)	0.024035	3.68043	1	-0.00427142	Persistent decrease	Persistent decrease	NA	NA	NA	BFEENG_86370 GENE-CATALOG METAGENOMICS T-Zone	Z11	0	Batch11	T-Zone	C002	Flight 1	Z11	DNA	T-Zone	MID-FLIGHT	Flight 1	4	0	0	0	1	0	0	0	0	0	0	0	0	1	0	0.88789	0.0433196	-0.84457	Genes
1010	BFEENG_86370	GENE-CATALOG	METAGENOMICS	Skin (all sites)	0.024035	3.68043	1	-0.00427142	Persistent decrease	Persistent decrease	NA	NA	NA	BFEENG_86370 GENE-CATALOG METAGENOMICS T-Zone	Z19	0	Batch11	T-Zone	C003	Flight 2	Z19	DNA	T-Zone	MID-FLIGHT	Flight 2	5	0	0	0	1	0	0	0	0	0	0	0	0	1	0	0.88789	0.0433196	-0.84457	Genes
1011	BFEENG_86370	GENE-CATALOG	METAGENOMICS	Skin (all sites)	0.024035	3.68043	1	-0.00427142	Persistent decrease	Persistent decrease	NA	NA	NA	BFEENG_86370 GENE-CATALOG METAGENOMICS T-Zone	Z18	0	Batch11	T-Zone	C003	Flight 1	Z18	DNA	T-Zone	MID-FLIGHT	Flight 1	4	0	0	0	1	0	0	0	0	0	0	0	0	1	0	0.88789	0.0433196	-0.84457	Genes
1012	BFEENG_86370	GENE-CATALOG	METAGENOMICS	Skin (all sites)	0.024035	3.68043	1	-0.00427142	Persistent decrease	Persistent decrease	NA	NA	NA	BFEENG_86370 GENE-CATALOG METAGENOMICS T-Zone	Z8	0	Batch10	T-Zone	C002	2024-06-21	Z8	DNA	T-Zone	PRE-LAUNCH	PRE-LAUNCH	1	0	0	0	1	0	0	0	0	0	0	0	0	1	0	0.88789	0.0433196	-0.84457	Genes
1013	BFEENG_86370	GENE-CATALOG	METAGENOMICS	Skin (all sites)	0.024035	3.68043	1	-0.00427142	Persistent decrease	Persistent decrease	NA	NA	NA	BFEENG_86370 GENE-CATALOG METAGENOMICS T-Zone	Z21	0	Batch12	T-Zone	C003	November	Z21	DNA	T-Zone	POST-LAUNCH	POST-LAUNCH	7	0	0	0	1	0	0	0	0	0	0	0	0	1	0	0.88789	0.0433196	-0.84457	Genes
1014	BFEENG_86370	GENE-CATALOG	METAGENOMICS	Skin (all sites)	0.024035	3.68043	1	-0.00427142	Persistent decrease	Persistent decrease	NA	NA	NA	BFEENG_86370 GENE-CATALOG METAGENOMICS T-Zone	Z24	2.7535360121651e-08	Batch12	T-Zone	C004	Sept Pre-Launch	Z24	DNA	T-Zone	PRE-LAUNCH	PRE-LAUNCH	3	0	0	0	1	0	0	0	0	0	0	0	0	1	0	0.88789	0.0433196	-0.84457	Genes
1015	BFEENG_86370	GENE-CATALOG	METAGENOMICS	Skin (all sites)	0.024035	3.68043	1	-0.00427142	Persistent decrease	Persistent decrease	NA	NA	NA	BFEENG_86370 GENE-CATALOG METAGENOMICS T-Zone	Z27	0	Batch12	T-Zone	C004	Sept Post-Return	Z27	DNA	T-Zone	POST-LAUNCH	POST-LAUNCH	6	0	0	0	1	0	0	0	0	0	0	0	0	1	0	0.88789	0.0433196	-0.84457	Genes
1016	BFEENG_86370	GENE-CATALOG	METAGENOMICS	Skin (all sites)	0.024035	3.68043	1	-0.00427142	Persistent decrease	Persistent decrease	NA	NA	NA	BFEENG_86370 GENE-CATALOG METAGENOMICS T-Zone	Z6	2.10061059288348e-08	Batch10	T-Zone	C001	Sept Post-Return	Z6	DNA	T-Zone	POST-LAUNCH	POST-LAUNCH	6	0	0	0	1	0	0	0	0	0	0	0	0	1	0	0.88789	0.0433196	-0.84457	Genes
1017	BFEENG_86370	GENE-CATALOG	METAGENOMICS	Skin (all sites)	0.024035	3.68043	1	-0.00427142	Persistent decrease	Persistent decrease	NA	NA	NA	BFEENG_86370 GENE-CATALOG METAGENOMICS T-Zone	Z14	0	Batch11	T-Zone	C002	November	Z14	DNA	T-Zone	POST-LAUNCH	POST-LAUNCH	7	0	0	0	1	0	0	0	0	0	0	0	0	1	0	0.88789	0.0433196	-0.84457	Genes
1018	BFEENG_86370	GENE-CATALOG	METAGENOMICS	Skin (all sites)	0.024035	3.68043	1	-0.00427142	Persistent decrease	Persistent decrease	NA	NA	NA	BFEENG_86370 GENE-CATALOG METAGENOMICS T-Zone	Z17	5.33764358728294e-08	Batch11	T-Zone	C003	Sept Pre-Launch	Z17	DNA	T-Zone	PRE-LAUNCH	PRE-LAUNCH	3	0	0	0	1	0	0	0	0	0	0	0	0	1	0	0.88789	0.0433196	-0.84457	Genes
1019	BFEENG_86370	GENE-CATALOG	METAGENOMICS	Skin (all sites)	0.024035	3.68043	1	-0.00427142	Persistent decrease	Persistent decrease	NA	NA	NA	BFEENG_86370 GENE-CATALOG METAGENOMICS T-Zone	Z32	0	Batch31	T-Zone	C004	2024-12-21	Z32	DNA	T-Zone	POST-LAUNCH	POST-LAUNCH	8	0	0	0	1	0	0	0	0	0	0	0	0	1	0	0.88789	0.0433196	-0.84457	Genes
1020	BFEENG_86370	GENE-CATALOG	METAGENOMICS	Skin (all sites)	0.024035	3.68043	1	-0.00427142	Persistent decrease	Persistent decrease	NA	NA	NA	BFEENG_86370 GENE-CATALOG METAGENOMICS T-Zone	Z5	0	Batch10	T-Zone	C001	Flight 2	Z5	DNA	T-Zone	MID-FLIGHT	Flight 2	5	0	0	0	1	0	0	0	0	0	0	0	0	1	0	0.88789	0.0433196	-0.84457	Genes
1021	BFEENG_86370	GENE-CATALOG	METAGENOMICS	Skin (all sites)	0.024035	3.68043	1	-0.00427142	Persistent decrease	Persistent decrease	NA	NA	NA	BFEENG_86370 GENE-CATALOG METAGENOMICS T-Zone	Z3	5.68600666878743e-09	Batch10	T-Zone	C001	Sept Pre-Launch	Z3	DNA	T-Zone	PRE-LAUNCH	PRE-LAUNCH	3	0	0	0	1	0	0	0	0	0	0	0	0	1	0	0.88789	0.0433196	-0.84457	Genes
1022	BFEENG_86370	GENE-CATALOG	METAGENOMICS	Skin (all sites)	0.024035	3.68043	1	-0.00427142	Persistent decrease	Persistent decrease	NA	NA	NA	BFEENG_86370 GENE-CATALOG METAGENOMICS T-Zone	Z16	0	Batch11	T-Zone	C003	2024-08-21	Z16	DNA	T-Zone	PRE-LAUNCH	PRE-LAUNCH	2	0	0	0	1	0	0	0	0	0	0	0	0	1	0	0.88789	0.0433196	-0.84457	Genes
1023	BFEENG_86370	GENE-CATALOG	METAGENOMICS	Skin (all sites)	0.024035	3.68043	1	-0.00427142	Persistent decrease	Persistent decrease	NA	NA	NA	BFEENG_86370 GENE-CATALOG METAGENOMICS T-Zone	Z20	0	Batch11	T-Zone	C003	Sept Post-Return	Z20	DNA	T-Zone	POST-LAUNCH	POST-LAUNCH	6	0	0	0	1	0	0	0	0	0	0	0	0	1	0	0.88789	0.0433196	-0.84457	Genes
1024	BFEENG_86370	GENE-CATALOG	METAGENOMICS	Skin (all sites)	0.024035	3.68043	1	-0.00427142	Persistent decrease	Persistent decrease	NA	NA	NA	BFEENG_86370 GENE-CATALOG METAGENOMICS T-Zone	Z12	5.96044468898957e-09	Batch11	T-Zone	C002	Flight 2	Z12	DNA	T-Zone	MID-FLIGHT	Flight 2	5	0	0	0	1	0	0	0	0	0	0	0	0	1	0	0.88789	0.0433196	-0.84457	Genes
1025	BFEENG_86370	GENE-CATALOG	METAGENOMICS	Skin (all sites)	0.024035	3.68043	1	-0.00427142	Persistent decrease	Persistent decrease	NA	NA	NA	BFEENG_86370 GENE-CATALOG METAGENOMICS T-Zone	Z9	4.74373512690796e-07	Batch11	T-Zone	C002	2024-08-21	Z9	DNA	T-Zone	PRE-LAUNCH	PRE-LAUNCH	2	0	0	0	1	0	0	0	0	0	0	0	0	1	0	0.88789	0.0433196	-0.84457	Genes
1026	BFEENG_86370	GENE-CATALOG	METAGENOMICS	Skin (all sites)	0.024035	3.68043	1	-0.00427142	Persistent decrease	Persistent decrease	NA	NA	NA	BFEENG_86370 GENE-CATALOG METAGENOMICS T-Zone	Z10	3.59530828187074e-07	Batch11	T-Zone	C002	Sept Pre-Launch	Z10	DNA	T-Zone	PRE-LAUNCH	PRE-LAUNCH	3	0	0	0	1	0	0	0	0	0	0	0	0	1	0	0.88789	0.0433196	-0.84457	Genes
1027	BFEENG_86370	GENE-CATALOG	METAGENOMICS	Skin (all sites)	0.024035	3.68043	1	-0.00427142	Persistent decrease	Persistent decrease	NA	NA	NA	BFEENG_86370 GENE-CATALOG METAGENOMICS T-Zone	Z28	0	Batch12	T-Zone	C004	November	Z28	DNA	T-Zone	POST-LAUNCH	POST-LAUNCH	7	0	0	0	1	0	0	0	0	0	0	0	0	1	0	0.88789	0.0433196	-0.84457	Genes
1028	GDDNED_95335	GENE-CATALOG	METAGENOMICS	Skin (all sites)	0.0375525	3.58927	1	-2.28e-14	Persistent decrease	Persistent decrease	NA	NA	NA	GDDNED_95335 GENE-CATALOG METAGENOMICS T-Zone	Z29	0	Batch28	T-Zone	C001	2024-12-21	Z29	DNA	T-Zone	POST-LAUNCH	POST-LAUNCH	8	0	0	0	1	0	0	0	0	0	0	0	0	1	0	1.67874	0	-1.67874	Genes
1029	GDDNED_95335	GENE-CATALOG	METAGENOMICS	Skin (all sites)	0.0375525	3.58927	1	-2.28e-14	Persistent decrease	Persistent decrease	NA	NA	NA	GDDNED_95335 GENE-CATALOG METAGENOMICS T-Zone	Z15	0	Batch11	T-Zone	C003	2024-06-21	Z15	DNA	T-Zone	PRE-LAUNCH	PRE-LAUNCH	1	0	0	0	1	0	0	0	0	0	0	0	0	1	0	1.67874	0	-1.67874	Genes
1030	GDDNED_95335	GENE-CATALOG	METAGENOMICS	Skin (all sites)	0.0375525	3.58927	1	-2.28e-14	Persistent decrease	Persistent decrease	NA	NA	NA	GDDNED_95335 GENE-CATALOG METAGENOMICS T-Zone	Z4	0	Batch10	T-Zone	C001	Flight 1	Z4	DNA	T-Zone	MID-FLIGHT	Flight 1	4	0	0	0	1	0	0	0	0	0	0	0	0	1	0	1.67874	0	-1.67874	Genes
1031	GDDNED_95335	GENE-CATALOG	METAGENOMICS	Skin (all sites)	0.0375525	3.58927	1	-2.28e-14	Persistent decrease	Persistent decrease	NA	NA	NA	GDDNED_95335 GENE-CATALOG METAGENOMICS T-Zone	Z1	1.62849043583224e-08	Batch10	T-Zone	C001	2024-06-21	Z1	DNA	T-Zone	PRE-LAUNCH	PRE-LAUNCH	1	0	0	0	1	0	0	0	0	0	0	0	0	1	0	1.67874	0	-1.67874	Genes
1032	GDDNED_95335	GENE-CATALOG	METAGENOMICS	Skin (all sites)	0.0375525	3.58927	1	-2.28e-14	Persistent decrease	Persistent decrease	NA	NA	NA	GDDNED_95335 GENE-CATALOG METAGENOMICS T-Zone	Z7	0	Batch10	T-Zone	C001	November	Z7	DNA	T-Zone	POST-LAUNCH	POST-LAUNCH	7	0	0	0	1	0	0	0	0	0	0	0	0	1	0	1.67874	0	-1.67874	Genes
1033	GDDNED_95335	GENE-CATALOG	METAGENOMICS	Skin (all sites)	0.0375525	3.58927	1	-2.28e-14	Persistent decrease	Persistent decrease	NA	NA	NA	GDDNED_95335 GENE-CATALOG METAGENOMICS T-Zone	Z30	0	Batch29	T-Zone	C002	2024-12-21	Z30	DNA	T-Zone	POST-LAUNCH	POST-LAUNCH	8	0	0	0	1	0	0	0	0	0	0	0	0	1	0	1.67874	0	-1.67874	Genes
1034	GDDNED_95335	GENE-CATALOG	METAGENOMICS	Skin (all sites)	0.0375525	3.58927	1	-2.28e-14	Persistent decrease	Persistent decrease	NA	NA	NA	GDDNED_95335 GENE-CATALOG METAGENOMICS T-Zone	Z26	0	Batch12	T-Zone	C004	Flight 2	Z26	DNA	T-Zone	MID-FLIGHT	Flight 2	5	0	0	0	1	0	0	0	0	0	0	0	0	1	0	1.67874	0	-1.67874	Genes
1035	GDDNED_95335	GENE-CATALOG	METAGENOMICS	Skin (all sites)	0.0375525	3.58927	1	-2.28e-14	Persistent decrease	Persistent decrease	NA	NA	NA	GDDNED_95335 GENE-CATALOG METAGENOMICS T-Zone	Z13	0	Batch11	T-Zone	C002	Sept Post-Return	Z13	DNA	T-Zone	POST-LAUNCH	POST-LAUNCH	6	0	0	0	1	0	0	0	0	0	0	0	0	1	0	1.67874	0	-1.67874	Genes
1036	GDDNED_95335	GENE-CATALOG	METAGENOMICS	Skin (all sites)	0.0375525	3.58927	1	-2.28e-14	Persistent decrease	Persistent decrease	NA	NA	NA	GDDNED_95335 GENE-CATALOG METAGENOMICS T-Zone	Z23	1.66391811428559e-08	Batch12	T-Zone	C004	2024-08-21	Z23	DNA	T-Zone	PRE-LAUNCH	PRE-LAUNCH	2	0	0	0	1	0	0	0	0	0	0	0	0	1	0	1.67874	0	-1.67874	Genes
1037	GDDNED_95335	GENE-CATALOG	METAGENOMICS	Skin (all sites)	0.0375525	3.58927	1	-2.28e-14	Persistent decrease	Persistent decrease	NA	NA	NA	GDDNED_95335 GENE-CATALOG METAGENOMICS T-Zone	Z25	0	Batch12	T-Zone	C004	Flight 1	Z25	DNA	T-Zone	MID-FLIGHT	Flight 1	4	0	0	0	1	0	0	0	0	0	0	0	0	1	0	1.67874	0	-1.67874	Genes
1038	GDDNED_95335	GENE-CATALOG	METAGENOMICS	Skin (all sites)	0.0375525	3.58927	1	-2.28e-14	Persistent decrease	Persistent decrease	NA	NA	NA	GDDNED_95335 GENE-CATALOG METAGENOMICS T-Zone	Z2	0	Batch10	T-Zone	C001	2024-08-21	Z2	DNA	T-Zone	PRE-LAUNCH	PRE-LAUNCH	2	0	0	0	1	0	0	0	0	0	0	0	0	1	0	1.67874	0	-1.67874	Genes
1039	GDDNED_95335	GENE-CATALOG	METAGENOMICS	Skin (all sites)	0.0375525	3.58927	1	-2.28e-14	Persistent decrease	Persistent decrease	NA	NA	NA	GDDNED_95335 GENE-CATALOG METAGENOMICS T-Zone	Z31	0	Batch30	T-Zone	C003	2024-12-21	Z31	DNA	T-Zone	POST-LAUNCH	POST-LAUNCH	8	0	0	0	1	0	0	0	0	0	0	0	0	1	0	1.67874	0	-1.67874	Genes
1040	GDDNED_95335	GENE-CATALOG	METAGENOMICS	Skin (all sites)	0.0375525	3.58927	1	-2.28e-14	Persistent decrease	Persistent decrease	NA	NA	NA	GDDNED_95335 GENE-CATALOG METAGENOMICS T-Zone	Z11	0	Batch11	T-Zone	C002	Flight 1	Z11	DNA	T-Zone	MID-FLIGHT	Flight 1	4	0	0	0	1	0	0	0	0	0	0	0	0	1	0	1.67874	0	-1.67874	Genes
1041	GDDNED_95335	GENE-CATALOG	METAGENOMICS	Skin (all sites)	0.0375525	3.58927	1	-2.28e-14	Persistent decrease	Persistent decrease	NA	NA	NA	GDDNED_95335 GENE-CATALOG METAGENOMICS T-Zone	Z19	0	Batch11	T-Zone	C003	Flight 2	Z19	DNA	T-Zone	MID-FLIGHT	Flight 2	5	0	0	0	1	0	0	0	0	0	0	0	0	1	0	1.67874	0	-1.67874	Genes
1042	GDDNED_95335	GENE-CATALOG	METAGENOMICS	Skin (all sites)	0.0375525	3.58927	1	-2.28e-14	Persistent decrease	Persistent decrease	NA	NA	NA	GDDNED_95335 GENE-CATALOG METAGENOMICS T-Zone	Z18	0	Batch11	T-Zone	C003	Flight 1	Z18	DNA	T-Zone	MID-FLIGHT	Flight 1	4	0	0	0	1	0	0	0	0	0	0	0	0	1	0	1.67874	0	-1.67874	Genes
1043	GDDNED_95335	GENE-CATALOG	METAGENOMICS	Skin (all sites)	0.0375525	3.58927	1	-2.28e-14	Persistent decrease	Persistent decrease	NA	NA	NA	GDDNED_95335 GENE-CATALOG METAGENOMICS T-Zone	Z8	5.95991581142123e-08	Batch10	T-Zone	C002	2024-06-21	Z8	DNA	T-Zone	PRE-LAUNCH	PRE-LAUNCH	1	0	0	0	1	0	0	0	0	0	0	0	0	1	0	1.67874	0	-1.67874	Genes
1044	GDDNED_95335	GENE-CATALOG	METAGENOMICS	Skin (all sites)	0.0375525	3.58927	1	-2.28e-14	Persistent decrease	Persistent decrease	NA	NA	NA	GDDNED_95335 GENE-CATALOG METAGENOMICS T-Zone	Z21	0	Batch12	T-Zone	C003	November	Z21	DNA	T-Zone	POST-LAUNCH	POST-LAUNCH	7	0	0	0	1	0	0	0	0	0	0	0	0	1	0	1.67874	0	-1.67874	Genes
1045	GDDNED_95335	GENE-CATALOG	METAGENOMICS	Skin (all sites)	0.0375525	3.58927	1	-2.28e-14	Persistent decrease	Persistent decrease	NA	NA	NA	GDDNED_95335 GENE-CATALOG METAGENOMICS T-Zone	Z24	6.11896891592244e-09	Batch12	T-Zone	C004	Sept Pre-Launch	Z24	DNA	T-Zone	PRE-LAUNCH	PRE-LAUNCH	3	0	0	0	1	0	0	0	0	0	0	0	0	1	0	1.67874	0	-1.67874	Genes
1046	GDDNED_95335	GENE-CATALOG	METAGENOMICS	Skin (all sites)	0.0375525	3.58927	1	-2.28e-14	Persistent decrease	Persistent decrease	NA	NA	NA	GDDNED_95335 GENE-CATALOG METAGENOMICS T-Zone	Z27	0	Batch12	T-Zone	C004	Sept Post-Return	Z27	DNA	T-Zone	POST-LAUNCH	POST-LAUNCH	6	0	0	0	1	0	0	0	0	0	0	0	0	1	0	1.67874	0	-1.67874	Genes
1047	GDDNED_95335	GENE-CATALOG	METAGENOMICS	Skin (all sites)	0.0375525	3.58927	1	-2.28e-14	Persistent decrease	Persistent decrease	NA	NA	NA	GDDNED_95335 GENE-CATALOG METAGENOMICS T-Zone	Z6	0	Batch10	T-Zone	C001	Sept Post-Return	Z6	DNA	T-Zone	POST-LAUNCH	POST-LAUNCH	6	0	0	0	1	0	0	0	0	0	0	0	0	1	0	1.67874	0	-1.67874	Genes
1048	GDDNED_95335	GENE-CATALOG	METAGENOMICS	Skin (all sites)	0.0375525	3.58927	1	-2.28e-14	Persistent decrease	Persistent decrease	NA	NA	NA	GDDNED_95335 GENE-CATALOG METAGENOMICS T-Zone	Z14	0	Batch11	T-Zone	C002	November	Z14	DNA	T-Zone	POST-LAUNCH	POST-LAUNCH	7	0	0	0	1	0	0	0	0	0	0	0	0	1	0	1.67874	0	-1.67874	Genes
1049	GDDNED_95335	GENE-CATALOG	METAGENOMICS	Skin (all sites)	0.0375525	3.58927	1	-2.28e-14	Persistent decrease	Persistent decrease	NA	NA	NA	GDDNED_95335 GENE-CATALOG METAGENOMICS T-Zone	Z17	5.33764358728294e-07	Batch11	T-Zone	C003	Sept Pre-Launch	Z17	DNA	T-Zone	PRE-LAUNCH	PRE-LAUNCH	3	0	0	0	1	0	0	0	0	0	0	0	0	1	0	1.67874	0	-1.67874	Genes
1050	GDDNED_95335	GENE-CATALOG	METAGENOMICS	Skin (all sites)	0.0375525	3.58927	1	-2.28e-14	Persistent decrease	Persistent decrease	NA	NA	NA	GDDNED_95335 GENE-CATALOG METAGENOMICS T-Zone	Z32	0	Batch31	T-Zone	C004	2024-12-21	Z32	DNA	T-Zone	POST-LAUNCH	POST-LAUNCH	8	0	0	0	1	0	0	0	0	0	0	0	0	1	0	1.67874	0	-1.67874	Genes
1051	GDDNED_95335	GENE-CATALOG	METAGENOMICS	Skin (all sites)	0.0375525	3.58927	1	-2.28e-14	Persistent decrease	Persistent decrease	NA	NA	NA	GDDNED_95335 GENE-CATALOG METAGENOMICS T-Zone	Z5	0	Batch10	T-Zone	C001	Flight 2	Z5	DNA	T-Zone	MID-FLIGHT	Flight 2	5	0	0	0	1	0	0	0	0	0	0	0	0	1	0	1.67874	0	-1.67874	Genes
1052	GDDNED_95335	GENE-CATALOG	METAGENOMICS	Skin (all sites)	0.0375525	3.58927	1	-2.28e-14	Persistent decrease	Persistent decrease	NA	NA	NA	GDDNED_95335 GENE-CATALOG METAGENOMICS T-Zone	Z3	3.79067111252496e-09	Batch10	T-Zone	C001	Sept Pre-Launch	Z3	DNA	T-Zone	PRE-LAUNCH	PRE-LAUNCH	3	0	0	0	1	0	0	0	0	0	0	0	0	1	0	1.67874	0	-1.67874	Genes
1053	GDDNED_95335	GENE-CATALOG	METAGENOMICS	Skin (all sites)	0.0375525	3.58927	1	-2.28e-14	Persistent decrease	Persistent decrease	NA	NA	NA	GDDNED_95335 GENE-CATALOG METAGENOMICS T-Zone	Z16	0	Batch11	T-Zone	C003	2024-08-21	Z16	DNA	T-Zone	PRE-LAUNCH	PRE-LAUNCH	2	0	0	0	1	0	0	0	0	0	0	0	0	1	0	1.67874	0	-1.67874	Genes
1054	GDDNED_95335	GENE-CATALOG	METAGENOMICS	Skin (all sites)	0.0375525	3.58927	1	-2.28e-14	Persistent decrease	Persistent decrease	NA	NA	NA	GDDNED_95335 GENE-CATALOG METAGENOMICS T-Zone	Z20	0	Batch11	T-Zone	C003	Sept Post-Return	Z20	DNA	T-Zone	POST-LAUNCH	POST-LAUNCH	6	0	0	0	1	0	0	0	0	0	0	0	0	1	0	1.67874	0	-1.67874	Genes
1055	GDDNED_95335	GENE-CATALOG	METAGENOMICS	Skin (all sites)	0.0375525	3.58927	1	-2.28e-14	Persistent decrease	Persistent decrease	NA	NA	NA	GDDNED_95335 GENE-CATALOG METAGENOMICS T-Zone	Z12	0	Batch11	T-Zone	C002	Flight 2	Z12	DNA	T-Zone	MID-FLIGHT	Flight 2	5	0	0	0	1	0	0	0	0	0	0	0	0	1	0	1.67874	0	-1.67874	Genes
1056	GDDNED_95335	GENE-CATALOG	METAGENOMICS	Skin (all sites)	0.0375525	3.58927	1	-2.28e-14	Persistent decrease	Persistent decrease	NA	NA	NA	GDDNED_95335 GENE-CATALOG METAGENOMICS T-Zone	Z9	4.74373512690796e-07	Batch11	T-Zone	C002	2024-08-21	Z9	DNA	T-Zone	PRE-LAUNCH	PRE-LAUNCH	2	0	0	0	1	0	0	0	0	0	0	0	0	1	0	1.67874	0	-1.67874	Genes
1057	GDDNED_95335	GENE-CATALOG	METAGENOMICS	Skin (all sites)	0.0375525	3.58927	1	-2.28e-14	Persistent decrease	Persistent decrease	NA	NA	NA	GDDNED_95335 GENE-CATALOG METAGENOMICS T-Zone	Z10	1.31105625292327e-06	Batch11	T-Zone	C002	Sept Pre-Launch	Z10	DNA	T-Zone	PRE-LAUNCH	PRE-LAUNCH	3	0	0	0	1	0	0	0	0	0	0	0	0	1	0	1.67874	0	-1.67874	Genes
1058	GDDNED_95335	GENE-CATALOG	METAGENOMICS	Skin (all sites)	0.0375525	3.58927	1	-2.28e-14	Persistent decrease	Persistent decrease	NA	NA	NA	GDDNED_95335 GENE-CATALOG METAGENOMICS T-Zone	Z28	0	Batch12	T-Zone	C004	November	Z28	DNA	T-Zone	POST-LAUNCH	POST-LAUNCH	7	0	0	0	1	0	0	0	0	0	0	0	0	1	0	1.67874	0	-1.67874	Genes
1059	IBAEJN_00310	GENE-CATALOG	METATRANSCRIPTOMICS	Skin (all sites)	0.0383152	2.67368	1	-0.00264824	Persistent decrease	Persistent decrease	NA	NA	NA	IBAEJN_00310 GENE-CATALOG METATRANSCRIPTOMICS T-Zone	6809-CEM-0082	6.003951831115e-08		T-Zone	C001	Sept Pre-Launch	Z3	RNA	T-Zone	PRE-LAUNCH	PRE-LAUNCH	3	0	0	0	1	0	0	0	0	0	0	0	0	1	0	1.45617	-0.33702	-1.79319	Genes
1060	IBAEJN_00310	GENE-CATALOG	METATRANSCRIPTOMICS	Skin (all sites)	0.0383152	2.67368	1	-0.00264824	Persistent decrease	Persistent decrease	NA	NA	NA	IBAEJN_00310 GENE-CATALOG METATRANSCRIPTOMICS T-Zone	6809-CEM-0028	0		T-Zone	C001	November	Z7	RNA	T-Zone	POST-LAUNCH	POST-LAUNCH	7	0	0	0	1	0	0	0	0	0	0	0	0	1	0	1.45617	-0.33702	-1.79319	Genes
1061	IBAEJN_00310	GENE-CATALOG	METATRANSCRIPTOMICS	Skin (all sites)	0.0383152	2.67368	1	-0.00264824	Persistent decrease	Persistent decrease	NA	NA	NA	IBAEJN_00310 GENE-CATALOG METATRANSCRIPTOMICS T-Zone	6809-CEM-0077	3.70334694794772e-08		T-Zone	C004	Flight 2	Z26	RNA	T-Zone	MID-FLIGHT	Flight 2	5	0	0	0	1	0	0	0	0	0	0	0	0	1	0	1.45617	-0.33702	-1.79319	Genes
1062	IBAEJN_00310	GENE-CATALOG	METATRANSCRIPTOMICS	Skin (all sites)	0.0383152	2.67368	1	-0.00264824	Persistent decrease	Persistent decrease	NA	NA	NA	IBAEJN_00310 GENE-CATALOG METATRANSCRIPTOMICS T-Zone	6809-CEM-0029	0		T-Zone	C003	Flight 2	Z19	RNA	T-Zone	MID-FLIGHT	Flight 2	5	0	0	0	1	0	0	0	0	0	0	0	0	1	0	1.45617	-0.33702	-1.79319	Genes
1063	IBAEJN_00310	GENE-CATALOG	METATRANSCRIPTOMICS	Skin (all sites)	0.0383152	2.67368	1	-0.00264824	Persistent decrease	Persistent decrease	NA	NA	NA	IBAEJN_00310 GENE-CATALOG METATRANSCRIPTOMICS T-Zone	6809-CEM-0075	0		T-Zone	C001	2024-08-21	Z2	RNA	T-Zone	PRE-LAUNCH	PRE-LAUNCH	2	0	0	0	1	0	0	0	0	0	0	0	0	1	0	1.45617	-0.33702	-1.79319	Genes
1064	IBAEJN_00310	GENE-CATALOG	METATRANSCRIPTOMICS	Skin (all sites)	0.0383152	2.67368	1	-0.00264824	Persistent decrease	Persistent decrease	NA	NA	NA	IBAEJN_00310 GENE-CATALOG METATRANSCRIPTOMICS T-Zone	6809-CEM-0042	0		T-Zone	C002	2024-08-21	Z9	RNA	T-Zone	PRE-LAUNCH	PRE-LAUNCH	2	0	0	0	1	0	0	0	0	0	0	0	0	1	0	1.45617	-0.33702	-1.79319	Genes
1065	IBAEJN_00310	GENE-CATALOG	METATRANSCRIPTOMICS	Skin (all sites)	0.0383152	2.67368	1	-0.00264824	Persistent decrease	Persistent decrease	NA	NA	NA	IBAEJN_00310 GENE-CATALOG METATRANSCRIPTOMICS T-Zone	6809-CEM-0035	0		T-Zone	C002	2024-06-21	Z8	RNA	T-Zone	PRE-LAUNCH	PRE-LAUNCH	1	0	0	0	1	0	0	0	0	0	0	0	0	1	0	1.45617	-0.33702	-1.79319	Genes
1066	IBAEJN_00310	GENE-CATALOG	METATRANSCRIPTOMICS	Skin (all sites)	0.0383152	2.67368	1	-0.00264824	Persistent decrease	Persistent decrease	NA	NA	NA	IBAEJN_00310 GENE-CATALOG METATRANSCRIPTOMICS T-Zone	6809-CEM-0056	3.03183158791597e-08		T-Zone	C004	2024-08-21	Z23	RNA	T-Zone	PRE-LAUNCH	PRE-LAUNCH	2	0	0	0	1	0	0	0	0	0	0	0	0	1	0	1.45617	-0.33702	-1.79319	Genes
1067	IBAEJN_00310	GENE-CATALOG	METATRANSCRIPTOMICS	Skin (all sites)	0.0383152	2.67368	1	-0.00264824	Persistent decrease	Persistent decrease	NA	NA	NA	IBAEJN_00310 GENE-CATALOG METATRANSCRIPTOMICS T-Zone	6809-CEM-0007	2.63556363348488e-07		T-Zone	C003	2024-08-21	Z16	RNA	T-Zone	PRE-LAUNCH	PRE-LAUNCH	2	0	0	0	1	0	0	0	0	0	0	0	0	1	0	1.45617	-0.33702	-1.79319	Genes
1068	IBAEJN_00310	GENE-CATALOG	METATRANSCRIPTOMICS	Skin (all sites)	0.0383152	2.67368	1	-0.00264824	Persistent decrease	Persistent decrease	NA	NA	NA	IBAEJN_00310 GENE-CATALOG METATRANSCRIPTOMICS T-Zone	6809-CEM-0069	3.86478219543281e-08		T-Zone	C002	Sept Post-Return	Z13	RNA	T-Zone	POST-LAUNCH	POST-LAUNCH	6	0	0	0	1	0	0	0	0	0	0	0	0	1	0	1.45617	-0.33702	-1.79319	Genes
1069	IBAEJN_00310	GENE-CATALOG	METATRANSCRIPTOMICS	Skin (all sites)	0.0383152	2.67368	1	-0.00264824	Persistent decrease	Persistent decrease	NA	NA	NA	IBAEJN_00310 GENE-CATALOG METATRANSCRIPTOMICS T-Zone	6809-CEM-0043	0		T-Zone	C003	November	Z21	RNA	T-Zone	POST-LAUNCH	POST-LAUNCH	7	0	0	0	1	0	0	0	0	0	0	0	0	1	0	1.45617	-0.33702	-1.79319	Genes
1070	IBAEJN_00310	GENE-CATALOG	METATRANSCRIPTOMICS	Skin (all sites)	0.0383152	2.67368	1	-0.00264824	Persistent decrease	Persistent decrease	NA	NA	NA	IBAEJN_00310 GENE-CATALOG METATRANSCRIPTOMICS T-Zone	6809-CEM-0048	5.13055051881276e-07		T-Zone	C002	Sept Pre-Launch	Z10	RNA	T-Zone	PRE-LAUNCH	PRE-LAUNCH	3	0	0	0	1	0	0	0	0	0	0	0	0	1	0	1.45617	-0.33702	-1.79319	Genes
1071	IBAEJN_00310	GENE-CATALOG	METATRANSCRIPTOMICS	Skin (all sites)	0.0383152	2.67368	1	-0.00264824	Persistent decrease	Persistent decrease	NA	NA	NA	IBAEJN_00310 GENE-CATALOG METATRANSCRIPTOMICS T-Zone	6809-CEM-0049	4.01490815696846e-07		T-Zone	C004	2024-06-21	Z22	RNA	T-Zone	PRE-LAUNCH	PRE-LAUNCH	1	0	0	0	1	0	0	0	0	0	0	0	0	1	0	1.45617	-0.33702	-1.79319	Genes
1072	IBAEJN_00310	GENE-CATALOG	METATRANSCRIPTOMICS	Skin (all sites)	0.0383152	2.67368	1	-0.00264824	Persistent decrease	Persistent decrease	NA	NA	NA	IBAEJN_00310 GENE-CATALOG METATRANSCRIPTOMICS T-Zone	6809-CEM-0062	0		T-Zone	C002	Flight 2	Z12	RNA	T-Zone	MID-FLIGHT	Flight 2	5	0	0	0	1	0	0	0	0	0	0	0	0	1	0	1.45617	-0.33702	-1.79319	Genes
1073	IBAEJN_00310	GENE-CATALOG	METATRANSCRIPTOMICS	Skin (all sites)	0.0383152	2.67368	1	-0.00264824	Persistent decrease	Persistent decrease	NA	NA	NA	IBAEJN_00310 GENE-CATALOG METATRANSCRIPTOMICS T-Zone	6809-CEM-0084	0		T-Zone	C004	Sept Post-Return	Z27	RNA	T-Zone	POST-LAUNCH	POST-LAUNCH	6	0	0	0	1	0	0	0	0	0	0	0	0	1	0	1.45617	-0.33702	-1.79319	Genes
1074	IBAEJN_00310	GENE-CATALOG	METATRANSCRIPTOMICS	Skin (all sites)	0.0383152	2.67368	1	-0.00264824	Persistent decrease	Persistent decrease	NA	NA	NA	IBAEJN_00310 GENE-CATALOG METATRANSCRIPTOMICS T-Zone	6809-CEM-0068	8.43296265761857e-08		T-Zone	C001	2024-06-21	Z1	RNA	T-Zone	PRE-LAUNCH	PRE-LAUNCH	1	0	0	0	1	0	0	0	0	0	0	0	0	1	0	1.45617	-0.33702	-1.79319	Genes
1075	IBAEJN_00310	GENE-CATALOG	METATRANSCRIPTOMICS	Skin (all sites)	0.0383152	2.67368	1	-0.00264824	Persistent decrease	Persistent decrease	NA	NA	NA	IBAEJN_00310 GENE-CATALOG METATRANSCRIPTOMICS T-Zone	6809-CEM-0157	0		T-Zone	C002	2024-12-21	Z30	RNA	T-Zone	POST-LAUNCH	POST-LAUNCH	8	0	0	0	1	0	0	0	0	0	0	0	0	1	0	1.45617	-0.33702	-1.79319	Genes
1076	IBAEJN_00310	GENE-CATALOG	METATRANSCRIPTOMICS	Skin (all sites)	0.0383152	2.67368	1	-0.00264824	Persistent decrease	Persistent decrease	NA	NA	NA	IBAEJN_00310 GENE-CATALOG METATRANSCRIPTOMICS T-Zone	6809-CEM-0165	0		T-Zone	C003	2024-12-21	Z31	RNA	T-Zone	POST-LAUNCH	POST-LAUNCH	8	0	0	0	1	0	0	0	0	0	0	0	0	1	0	1.45617	-0.33702	-1.79319	Genes
1077	IBAEJN_00310	GENE-CATALOG	METATRANSCRIPTOMICS	Skin (all sites)	0.0383152	2.67368	1	-0.00264824	Persistent decrease	Persistent decrease	NA	NA	NA	IBAEJN_00310 GENE-CATALOG METATRANSCRIPTOMICS T-Zone	6809-CEM-0173	0		T-Zone	C004	2024-12-21	Z32	RNA	T-Zone	POST-LAUNCH	POST-LAUNCH	8	0	0	0	1	0	0	0	0	0	0	0	0	1	0	1.45617	-0.33702	-1.79319	Genes
1078	IBAEJN_00310	GENE-CATALOG	METATRANSCRIPTOMICS	Skin (all sites)	0.0383152	2.67368	1	-0.00264824	Persistent decrease	Persistent decrease	NA	NA	NA	IBAEJN_00310 GENE-CATALOG METATRANSCRIPTOMICS T-Zone	6809-CEM-0014	0		T-Zone	C001	Flight 2	Z5	RNA	T-Zone	MID-FLIGHT	Flight 2	5	0	0	0	1	0	0	0	0	0	0	0	0	1	0	1.45617	-0.33702	-1.79319	Genes
1079	IBAEJN_00310	GENE-CATALOG	METATRANSCRIPTOMICS	Skin (all sites)	0.0383152	2.67368	1	-0.00264824	Persistent decrease	Persistent decrease	NA	NA	NA	IBAEJN_00310 GENE-CATALOG METATRANSCRIPTOMICS T-Zone	6809-CEM-0015	1.77147518653277e-06		T-Zone	C003	Sept Pre-Launch	Z17	RNA	T-Zone	PRE-LAUNCH	PRE-LAUNCH	3	0	0	0	1	0	0	0	0	0	0	0	0	1	0	1.45617	-0.33702	-1.79319	Genes
1080	IBAEJN_00310	GENE-CATALOG	METATRANSCRIPTOMICS	Skin (all sites)	0.0383152	2.67368	1	-0.00264824	Persistent decrease	Persistent decrease	NA	NA	NA	IBAEJN_00310 GENE-CATALOG METATRANSCRIPTOMICS T-Zone	6809-CEM-0083	4.24224753867343e-08		T-Zone	C003	2024-06-21	Z15	RNA	T-Zone	PRE-LAUNCH	PRE-LAUNCH	1	0	0	0	1	0	0	0	0	0	0	0	0	1	0	1.45617	-0.33702	-1.79319	Genes
1081	IBAEJN_00310	GENE-CATALOG	METATRANSCRIPTOMICS	Skin (all sites)	0.0383152	2.67368	1	-0.00264824	Persistent decrease	Persistent decrease	NA	NA	NA	IBAEJN_00310 GENE-CATALOG METATRANSCRIPTOMICS T-Zone	6809-CEM-0070	0		T-Zone	C004	Flight 1	Z25	RNA	T-Zone	MID-FLIGHT	Flight 1	4	0	0	0	1	0	0	0	0	0	0	0	0	1	0	1.45617	-0.33702	-1.79319	Genes
1082	IBAEJN_00310	GENE-CATALOG	METATRANSCRIPTOMICS	Skin (all sites)	0.0383152	2.67368	1	-0.00264824	Persistent decrease	Persistent decrease	NA	NA	NA	IBAEJN_00310 GENE-CATALOG METATRANSCRIPTOMICS T-Zone	6809-CEM-0022	0		T-Zone	C003	Flight 1	Z18	RNA	T-Zone	MID-FLIGHT	Flight 1	4	0	0	0	1	0	0	0	0	0	0	0	0	1	0	1.45617	-0.33702	-1.79319	Genes
1083	IBAEJN_00310	GENE-CATALOG	METATRANSCRIPTOMICS	Skin (all sites)	0.0383152	2.67368	1	-0.00264824	Persistent decrease	Persistent decrease	NA	NA	NA	IBAEJN_00310 GENE-CATALOG METATRANSCRIPTOMICS T-Zone	6809-CEM-0063	0		T-Zone	C004	Sept Pre-Launch	Z24	RNA	T-Zone	PRE-LAUNCH	PRE-LAUNCH	3	0	0	0	1	0	0	0	0	0	0	0	0	1	0	1.45617	-0.33702	-1.79319	Genes
1084	IBAEJN_00310	GENE-CATALOG	METATRANSCRIPTOMICS	Skin (all sites)	0.0383152	2.67368	1	-0.00264824	Persistent decrease	Persistent decrease	NA	NA	NA	IBAEJN_00310 GENE-CATALOG METATRANSCRIPTOMICS T-Zone	6809-CEM-0006	0		T-Zone	C001	Flight 1	Z4	RNA	T-Zone	MID-FLIGHT	Flight 1	4	0	0	0	1	0	0	0	0	0	0	0	0	1	0	1.45617	-0.33702	-1.79319	Genes
1085	IBAEJN_00310	GENE-CATALOG	METATRANSCRIPTOMICS	Skin (all sites)	0.0383152	2.67368	1	-0.00264824	Persistent decrease	Persistent decrease	NA	NA	NA	IBAEJN_00310 GENE-CATALOG METATRANSCRIPTOMICS T-Zone	6809-CEM-0008	6.2229606912873e-09		T-Zone	C004	November	Z28	RNA	T-Zone	POST-LAUNCH	POST-LAUNCH	7	0	0	0	1	0	0	0	0	0	0	0	0	1	0	1.45617	-0.33702	-1.79319	Genes
1086	IBAEJN_00310	GENE-CATALOG	METATRANSCRIPTOMICS	Skin (all sites)	0.0383152	2.67368	1	-0.00264824	Persistent decrease	Persistent decrease	NA	NA	NA	IBAEJN_00310 GENE-CATALOG METATRANSCRIPTOMICS T-Zone	6809-CEM-0149	1.00679478754551e-08		T-Zone	C001	2024-12-21	Z29	RNA	T-Zone	POST-LAUNCH	POST-LAUNCH	8	0	0	0	1	0	0	0	0	0	0	0	0	1	0	1.45617	-0.33702	-1.79319	Genes
1087	IBAEJN_00310	GENE-CATALOG	METATRANSCRIPTOMICS	Skin (all sites)	0.0383152	2.67368	1	-0.00264824	Persistent decrease	Persistent decrease	NA	NA	NA	IBAEJN_00310 GENE-CATALOG METATRANSCRIPTOMICS T-Zone	6809-CEM-0021	0		T-Zone	C001	Sept Post-Return	Z6	RNA	T-Zone	POST-LAUNCH	POST-LAUNCH	6	0	0	0	1	0	0	0	0	0	0	0	0	1	0	1.45617	-0.33702	-1.79319	Genes
1088	IBAEJN_00310	GENE-CATALOG	METATRANSCRIPTOMICS	Skin (all sites)	0.0383152	2.67368	1	-0.00264824	Persistent decrease	Persistent decrease	NA	NA	NA	IBAEJN_00310 GENE-CATALOG METATRANSCRIPTOMICS T-Zone	6809-CEM-0055	2.23951541813286e-07		T-Zone	C002	Flight 1	Z11	RNA	T-Zone	MID-FLIGHT	Flight 1	4	0	0	0	1	0	0	0	0	0	0	0	0	1	0	1.45617	-0.33702	-1.79319	Genes
1089	IBAEJN_00310	GENE-CATALOG	METATRANSCRIPTOMICS	Skin (all sites)	0.0383152	2.67368	1	-0.00264824	Persistent decrease	Persistent decrease	NA	NA	NA	IBAEJN_00310 GENE-CATALOG METATRANSCRIPTOMICS T-Zone	6809-CEM-0076	0		T-Zone	C002	November	Z14	RNA	T-Zone	POST-LAUNCH	POST-LAUNCH	7	0	0	0	1	0	0	0	0	0	0	0	0	1	0	1.45617	-0.33702	-1.79319	Genes
1090	HJOHJJ_229010	GENE-CATALOG	METATRANSCRIPTOMICS	Skin (all sites)	0.0480208	2.62781	1	-0.070397	Persistent decrease	Persistent decrease	NA	NA	NA	HJOHJJ_229010 GENE-CATALOG METATRANSCRIPTOMICS T-Zone	6809-CEM-0082	3.50230523481708e-08		T-Zone	C001	Sept Pre-Launch	Z3	RNA	T-Zone	PRE-LAUNCH	PRE-LAUNCH	3	0	0	0	1	0	0	0	0	0	0	0	0	1	0	1.45096	-0.345525	-1.79649	Genes
1091	HJOHJJ_229010	GENE-CATALOG	METATRANSCRIPTOMICS	Skin (all sites)	0.0480208	2.62781	1	-0.070397	Persistent decrease	Persistent decrease	NA	NA	NA	HJOHJJ_229010 GENE-CATALOG METATRANSCRIPTOMICS T-Zone	6809-CEM-0028	0		T-Zone	C001	November	Z7	RNA	T-Zone	POST-LAUNCH	POST-LAUNCH	7	0	0	0	1	0	0	0	0	0	0	0	0	1	0	1.45096	-0.345525	-1.79649	Genes
1092	HJOHJJ_229010	GENE-CATALOG	METATRANSCRIPTOMICS	Skin (all sites)	0.0480208	2.62781	1	-0.070397	Persistent decrease	Persistent decrease	NA	NA	NA	HJOHJJ_229010 GENE-CATALOG METATRANSCRIPTOMICS T-Zone	6809-CEM-0077	3.70334694794772e-08		T-Zone	C004	Flight 2	Z26	RNA	T-Zone	MID-FLIGHT	Flight 2	5	0	0	0	1	0	0	0	0	0	0	0	0	1	0	1.45096	-0.345525	-1.79649	Genes
1093	HJOHJJ_229010	GENE-CATALOG	METATRANSCRIPTOMICS	Skin (all sites)	0.0480208	2.62781	1	-0.070397	Persistent decrease	Persistent decrease	NA	NA	NA	HJOHJJ_229010 GENE-CATALOG METATRANSCRIPTOMICS T-Zone	6809-CEM-0029	0		T-Zone	C003	Flight 2	Z19	RNA	T-Zone	MID-FLIGHT	Flight 2	5	0	0	0	1	0	0	0	0	0	0	0	0	1	0	1.45096	-0.345525	-1.79649	Genes
1094	HJOHJJ_229010	GENE-CATALOG	METATRANSCRIPTOMICS	Skin (all sites)	0.0480208	2.62781	1	-0.070397	Persistent decrease	Persistent decrease	NA	NA	NA	HJOHJJ_229010 GENE-CATALOG METATRANSCRIPTOMICS T-Zone	6809-CEM-0075	0		T-Zone	C001	2024-08-21	Z2	RNA	T-Zone	PRE-LAUNCH	PRE-LAUNCH	2	0	0	0	1	0	0	0	0	0	0	0	0	1	0	1.45096	-0.345525	-1.79649	Genes
1095	HJOHJJ_229010	GENE-CATALOG	METATRANSCRIPTOMICS	Skin (all sites)	0.0480208	2.62781	1	-0.070397	Persistent decrease	Persistent decrease	NA	NA	NA	HJOHJJ_229010 GENE-CATALOG METATRANSCRIPTOMICS T-Zone	6809-CEM-0042	0		T-Zone	C002	2024-08-21	Z9	RNA	T-Zone	PRE-LAUNCH	PRE-LAUNCH	2	0	0	0	1	0	0	0	0	0	0	0	0	1	0	1.45096	-0.345525	-1.79649	Genes
1096	HJOHJJ_229010	GENE-CATALOG	METATRANSCRIPTOMICS	Skin (all sites)	0.0480208	2.62781	1	-0.070397	Persistent decrease	Persistent decrease	NA	NA	NA	HJOHJJ_229010 GENE-CATALOG METATRANSCRIPTOMICS T-Zone	6809-CEM-0035	0		T-Zone	C002	2024-06-21	Z8	RNA	T-Zone	PRE-LAUNCH	PRE-LAUNCH	1	0	0	0	1	0	0	0	0	0	0	0	0	1	0	1.45096	-0.345525	-1.79649	Genes
1097	HJOHJJ_229010	GENE-CATALOG	METATRANSCRIPTOMICS	Skin (all sites)	0.0480208	2.62781	1	-0.070397	Persistent decrease	Persistent decrease	NA	NA	NA	HJOHJJ_229010 GENE-CATALOG METATRANSCRIPTOMICS T-Zone	6809-CEM-0056	3.03183158791597e-08		T-Zone	C004	2024-08-21	Z23	RNA	T-Zone	PRE-LAUNCH	PRE-LAUNCH	2	0	0	0	1	0	0	0	0	0	0	0	0	1	0	1.45096	-0.345525	-1.79649	Genes
1098	HJOHJJ_229010	GENE-CATALOG	METATRANSCRIPTOMICS	Skin (all sites)	0.0480208	2.62781	1	-0.070397	Persistent decrease	Persistent decrease	NA	NA	NA	HJOHJJ_229010 GENE-CATALOG METATRANSCRIPTOMICS T-Zone	6809-CEM-0007	2.80028636057769e-07		T-Zone	C003	2024-08-21	Z16	RNA	T-Zone	PRE-LAUNCH	PRE-LAUNCH	2	0	0	0	1	0	0	0	0	0	0	0	0	1	0	1.45096	-0.345525	-1.79649	Genes
1099	HJOHJJ_229010	GENE-CATALOG	METATRANSCRIPTOMICS	Skin (all sites)	0.0480208	2.62781	1	-0.070397	Persistent decrease	Persistent decrease	NA	NA	NA	HJOHJJ_229010 GENE-CATALOG METATRANSCRIPTOMICS T-Zone	6809-CEM-0069	3.43536195149583e-08		T-Zone	C002	Sept Post-Return	Z13	RNA	T-Zone	POST-LAUNCH	POST-LAUNCH	6	0	0	0	1	0	0	0	0	0	0	0	0	1	0	1.45096	-0.345525	-1.79649	Genes
1100	HJOHJJ_229010	GENE-CATALOG	METATRANSCRIPTOMICS	Skin (all sites)	0.0480208	2.62781	1	-0.070397	Persistent decrease	Persistent decrease	NA	NA	NA	HJOHJJ_229010 GENE-CATALOG METATRANSCRIPTOMICS T-Zone	6809-CEM-0043	0		T-Zone	C003	November	Z21	RNA	T-Zone	POST-LAUNCH	POST-LAUNCH	7	0	0	0	1	0	0	0	0	0	0	0	0	1	0	1.45096	-0.345525	-1.79649	Genes
1101	HJOHJJ_229010	GENE-CATALOG	METATRANSCRIPTOMICS	Skin (all sites)	0.0480208	2.62781	1	-0.070397	Persistent decrease	Persistent decrease	NA	NA	NA	HJOHJJ_229010 GENE-CATALOG METATRANSCRIPTOMICS T-Zone	6809-CEM-0048	5.02366404967083e-07		T-Zone	C002	Sept Pre-Launch	Z10	RNA	T-Zone	PRE-LAUNCH	PRE-LAUNCH	3	0	0	0	1	0	0	0	0	0	0	0	0	1	0	1.45096	-0.345525	-1.79649	Genes
1102	HJOHJJ_229010	GENE-CATALOG	METATRANSCRIPTOMICS	Skin (all sites)	0.0480208	2.62781	1	-0.070397	Persistent decrease	Persistent decrease	NA	NA	NA	HJOHJJ_229010 GENE-CATALOG METATRANSCRIPTOMICS T-Zone	6809-CEM-0049	3.903382930386e-07		T-Zone	C004	2024-06-21	Z22	RNA	T-Zone	PRE-LAUNCH	PRE-LAUNCH	1	0	0	0	1	0	0	0	0	0	0	0	0	1	0	1.45096	-0.345525	-1.79649	Genes
1103	HJOHJJ_229010	GENE-CATALOG	METATRANSCRIPTOMICS	Skin (all sites)	0.0480208	2.62781	1	-0.070397	Persistent decrease	Persistent decrease	NA	NA	NA	HJOHJJ_229010 GENE-CATALOG METATRANSCRIPTOMICS T-Zone	6809-CEM-0062	0		T-Zone	C002	Flight 2	Z12	RNA	T-Zone	MID-FLIGHT	Flight 2	5	0	0	0	1	0	0	0	0	0	0	0	0	1	0	1.45096	-0.345525	-1.79649	Genes
1104	HJOHJJ_229010	GENE-CATALOG	METATRANSCRIPTOMICS	Skin (all sites)	0.0480208	2.62781	1	-0.070397	Persistent decrease	Persistent decrease	NA	NA	NA	HJOHJJ_229010 GENE-CATALOG METATRANSCRIPTOMICS T-Zone	6809-CEM-0084	0		T-Zone	C004	Sept Post-Return	Z27	RNA	T-Zone	POST-LAUNCH	POST-LAUNCH	6	0	0	0	1	0	0	0	0	0	0	0	0	1	0	1.45096	-0.345525	-1.79649	Genes
1105	HJOHJJ_229010	GENE-CATALOG	METATRANSCRIPTOMICS	Skin (all sites)	0.0480208	2.62781	1	-0.070397	Persistent decrease	Persistent decrease	NA	NA	NA	HJOHJJ_229010 GENE-CATALOG METATRANSCRIPTOMICS T-Zone	6809-CEM-0068	7.02746888134881e-08		T-Zone	C001	2024-06-21	Z1	RNA	T-Zone	PRE-LAUNCH	PRE-LAUNCH	1	0	0	0	1	0	0	0	0	0	0	0	0	1	0	1.45096	-0.345525	-1.79649	Genes
1106	HJOHJJ_229010	GENE-CATALOG	METATRANSCRIPTOMICS	Skin (all sites)	0.0480208	2.62781	1	-0.070397	Persistent decrease	Persistent decrease	NA	NA	NA	HJOHJJ_229010 GENE-CATALOG METATRANSCRIPTOMICS T-Zone	6809-CEM-0157	0		T-Zone	C002	2024-12-21	Z30	RNA	T-Zone	POST-LAUNCH	POST-LAUNCH	8	0	0	0	1	0	0	0	0	0	0	0	0	1	0	1.45096	-0.345525	-1.79649	Genes
1107	HJOHJJ_229010	GENE-CATALOG	METATRANSCRIPTOMICS	Skin (all sites)	0.0480208	2.62781	1	-0.070397	Persistent decrease	Persistent decrease	NA	NA	NA	HJOHJJ_229010 GENE-CATALOG METATRANSCRIPTOMICS T-Zone	6809-CEM-0165	0		T-Zone	C003	2024-12-21	Z31	RNA	T-Zone	POST-LAUNCH	POST-LAUNCH	8	0	0	0	1	0	0	0	0	0	0	0	0	1	0	1.45096	-0.345525	-1.79649	Genes
1108	HJOHJJ_229010	GENE-CATALOG	METATRANSCRIPTOMICS	Skin (all sites)	0.0480208	2.62781	1	-0.070397	Persistent decrease	Persistent decrease	NA	NA	NA	HJOHJJ_229010 GENE-CATALOG METATRANSCRIPTOMICS T-Zone	6809-CEM-0173	0		T-Zone	C004	2024-12-21	Z32	RNA	T-Zone	POST-LAUNCH	POST-LAUNCH	8	0	0	0	1	0	0	0	0	0	0	0	0	1	0	1.45096	-0.345525	-1.79649	Genes
1109	HJOHJJ_229010	GENE-CATALOG	METATRANSCRIPTOMICS	Skin (all sites)	0.0480208	2.62781	1	-0.070397	Persistent decrease	Persistent decrease	NA	NA	NA	HJOHJJ_229010 GENE-CATALOG METATRANSCRIPTOMICS T-Zone	6809-CEM-0014	0		T-Zone	C001	Flight 2	Z5	RNA	T-Zone	MID-FLIGHT	Flight 2	5	0	0	0	1	0	0	0	0	0	0	0	0	1	0	1.45096	-0.345525	-1.79649	Genes
1110	HJOHJJ_229010	GENE-CATALOG	METATRANSCRIPTOMICS	Skin (all sites)	0.0480208	2.62781	1	-0.070397	Persistent decrease	Persistent decrease	NA	NA	NA	HJOHJJ_229010 GENE-CATALOG METATRANSCRIPTOMICS T-Zone	6809-CEM-0015	1.77147518653277e-06		T-Zone	C003	Sept Pre-Launch	Z17	RNA	T-Zone	PRE-LAUNCH	PRE-LAUNCH	3	0	0	0	1	0	0	0	0	0	0	0	0	1	0	1.45096	-0.345525	-1.79649	Genes
1111	HJOHJJ_229010	GENE-CATALOG	METATRANSCRIPTOMICS	Skin (all sites)	0.0480208	2.62781	1	-0.070397	Persistent decrease	Persistent decrease	NA	NA	NA	HJOHJJ_229010 GENE-CATALOG METATRANSCRIPTOMICS T-Zone	6809-CEM-0083	4.24224753867343e-08		T-Zone	C003	2024-06-21	Z15	RNA	T-Zone	PRE-LAUNCH	PRE-LAUNCH	1	0	0	0	1	0	0	0	0	0	0	0	0	1	0	1.45096	-0.345525	-1.79649	Genes
1112	HJOHJJ_229010	GENE-CATALOG	METATRANSCRIPTOMICS	Skin (all sites)	0.0480208	2.62781	1	-0.070397	Persistent decrease	Persistent decrease	NA	NA	NA	HJOHJJ_229010 GENE-CATALOG METATRANSCRIPTOMICS T-Zone	6809-CEM-0070	0		T-Zone	C004	Flight 1	Z25	RNA	T-Zone	MID-FLIGHT	Flight 1	4	0	0	0	1	0	0	0	0	0	0	0	0	1	0	1.45096	-0.345525	-1.79649	Genes
1113	HJOHJJ_229010	GENE-CATALOG	METATRANSCRIPTOMICS	Skin (all sites)	0.0480208	2.62781	1	-0.070397	Persistent decrease	Persistent decrease	NA	NA	NA	HJOHJJ_229010 GENE-CATALOG METATRANSCRIPTOMICS T-Zone	6809-CEM-0022	0		T-Zone	C003	Flight 1	Z18	RNA	T-Zone	MID-FLIGHT	Flight 1	4	0	0	0	1	0	0	0	0	0	0	0	0	1	0	1.45096	-0.345525	-1.79649	Genes
1114	HJOHJJ_229010	GENE-CATALOG	METATRANSCRIPTOMICS	Skin (all sites)	0.0480208	2.62781	1	-0.070397	Persistent decrease	Persistent decrease	NA	NA	NA	HJOHJJ_229010 GENE-CATALOG METATRANSCRIPTOMICS T-Zone	6809-CEM-0063	0		T-Zone	C004	Sept Pre-Launch	Z24	RNA	T-Zone	PRE-LAUNCH	PRE-LAUNCH	3	0	0	0	1	0	0	0	0	0	0	0	0	1	0	1.45096	-0.345525	-1.79649	Genes
1115	HJOHJJ_229010	GENE-CATALOG	METATRANSCRIPTOMICS	Skin (all sites)	0.0480208	2.62781	1	-0.070397	Persistent decrease	Persistent decrease	NA	NA	NA	HJOHJJ_229010 GENE-CATALOG METATRANSCRIPTOMICS T-Zone	6809-CEM-0006	0		T-Zone	C001	Flight 1	Z4	RNA	T-Zone	MID-FLIGHT	Flight 1	4	0	0	0	1	0	0	0	0	0	0	0	0	1	0	1.45096	-0.345525	-1.79649	Genes
1116	HJOHJJ_229010	GENE-CATALOG	METATRANSCRIPTOMICS	Skin (all sites)	0.0480208	2.62781	1	-0.070397	Persistent decrease	Persistent decrease	NA	NA	NA	HJOHJJ_229010 GENE-CATALOG METATRANSCRIPTOMICS T-Zone	6809-CEM-0008	6.2229606912873e-09		T-Zone	C004	November	Z28	RNA	T-Zone	POST-LAUNCH	POST-LAUNCH	7	0	0	0	1	0	0	0	0	0	0	0	0	1	0	1.45096	-0.345525	-1.79649	Genes
1117	HJOHJJ_229010	GENE-CATALOG	METATRANSCRIPTOMICS	Skin (all sites)	0.0480208	2.62781	1	-0.070397	Persistent decrease	Persistent decrease	NA	NA	NA	HJOHJJ_229010 GENE-CATALOG METATRANSCRIPTOMICS T-Zone	6809-CEM-0149	0		T-Zone	C001	2024-12-21	Z29	RNA	T-Zone	POST-LAUNCH	POST-LAUNCH	8	0	0	0	1	0	0	0	0	0	0	0	0	1	0	1.45096	-0.345525	-1.79649	Genes
1118	HJOHJJ_229010	GENE-CATALOG	METATRANSCRIPTOMICS	Skin (all sites)	0.0480208	2.62781	1	-0.070397	Persistent decrease	Persistent decrease	NA	NA	NA	HJOHJJ_229010 GENE-CATALOG METATRANSCRIPTOMICS T-Zone	6809-CEM-0021	0		T-Zone	C001	Sept Post-Return	Z6	RNA	T-Zone	POST-LAUNCH	POST-LAUNCH	6	0	0	0	1	0	0	0	0	0	0	0	0	1	0	1.45096	-0.345525	-1.79649	Genes
1119	HJOHJJ_229010	GENE-CATALOG	METATRANSCRIPTOMICS	Skin (all sites)	0.0480208	2.62781	1	-0.070397	Persistent decrease	Persistent decrease	NA	NA	NA	HJOHJJ_229010 GENE-CATALOG METATRANSCRIPTOMICS T-Zone	6809-CEM-0055	2.1695305613162e-07		T-Zone	C002	Flight 1	Z11	RNA	T-Zone	MID-FLIGHT	Flight 1	4	0	0	0	1	0	0	0	0	0	0	0	0	1	0	1.45096	-0.345525	-1.79649	Genes
1120	HJOHJJ_229010	GENE-CATALOG	METATRANSCRIPTOMICS	Skin (all sites)	0.0480208	2.62781	1	-0.070397	Persistent decrease	Persistent decrease	NA	NA	NA	HJOHJJ_229010 GENE-CATALOG METATRANSCRIPTOMICS T-Zone	6809-CEM-0076	0		T-Zone	C002	November	Z14	RNA	T-Zone	POST-LAUNCH	POST-LAUNCH	7	0	0	0	1	0	0	0	0	0	0	0	0	1	0	1.45096	-0.345525	-1.79649	Genes
1121	GHHDKK_383505	GENE-CATALOG	METAGENOMICS	Skin (all sites)	0.0141845	3.31221	1	-0.174296	Persistent decrease	Persistent decrease	NA	NA	NA	GHHDKK_383505 GENE-CATALOG METAGENOMICS Toe Web Space	W29	0	Batch29	Toe Web Space	C001	2024-12-21	W29	DNA	Toe Web Space	POST-LAUNCH	POST-LAUNCH	8	0	0	0	1	0	1	0	0	0	0	0	0	0	0	0.452921	0.0531863	-0.399735	Genes
1122	GHHDKK_383505	GENE-CATALOG	METAGENOMICS	Skin (all sites)	0.0141845	3.31221	1	-0.174296	Persistent decrease	Persistent decrease	NA	NA	NA	GHHDKK_383505 GENE-CATALOG METAGENOMICS Toe Web Space	W16	1.12699808378206e-08	Batch13	Toe Web Space	C003	2024-08-21	W16	DNA	Toe Web Space	PRE-LAUNCH	PRE-LAUNCH	2	0	0	0	1	0	1	0	0	0	0	0	0	0	0	0.452921	0.0531863	-0.399735	Genes
1123	GHHDKK_383505	GENE-CATALOG	METAGENOMICS	Skin (all sites)	0.0141845	3.31221	1	-0.174296	Persistent decrease	Persistent decrease	NA	NA	NA	GHHDKK_383505 GENE-CATALOG METAGENOMICS Toe Web Space	W13	0	Batch13	Toe Web Space	C002	Sept Post-Return	W13	DNA	Toe Web Space	POST-LAUNCH	POST-LAUNCH	6	0	0	0	1	0	1	0	0	0	0	0	0	0	0	0.452921	0.0531863	-0.399735	Genes
1124	GHHDKK_383505	GENE-CATALOG	METAGENOMICS	Skin (all sites)	0.0141845	3.31221	1	-0.174296	Persistent decrease	Persistent decrease	NA	NA	NA	GHHDKK_383505 GENE-CATALOG METAGENOMICS Toe Web Space	W28	3.28832233871798e-08	Batch14	Toe Web Space	C004	November	W28	DNA	Toe Web Space	POST-LAUNCH	POST-LAUNCH	7	0	0	0	1	0	1	0	0	0	0	0	0	0	0	0.452921	0.0531863	-0.399735	Genes
1125	GHHDKK_383505	GENE-CATALOG	METAGENOMICS	Skin (all sites)	0.0141845	3.31221	1	-0.174296	Persistent decrease	Persistent decrease	NA	NA	NA	GHHDKK_383505 GENE-CATALOG METAGENOMICS Toe Web Space	W14	4.72362901604002e-08	Batch13	Toe Web Space	C002	November	W14	DNA	Toe Web Space	POST-LAUNCH	POST-LAUNCH	7	0	0	0	1	0	1	0	0	0	0	0	0	0	0	0.452921	0.0531863	-0.399735	Genes
1126	GHHDKK_383505	GENE-CATALOG	METAGENOMICS	Skin (all sites)	0.0141845	3.31221	1	-0.174296	Persistent decrease	Persistent decrease	NA	NA	NA	GHHDKK_383505 GENE-CATALOG METAGENOMICS Toe Web Space	W9	0	Batch13	Toe Web Space	C002	2024-08-21	W9	DNA	Toe Web Space	PRE-LAUNCH	PRE-LAUNCH	2	0	0	0	1	0	1	0	0	0	0	0	0	0	0	0.452921	0.0531863	-0.399735	Genes
1127	GHHDKK_383505	GENE-CATALOG	METAGENOMICS	Skin (all sites)	0.0141845	3.31221	1	-0.174296	Persistent decrease	Persistent decrease	NA	NA	NA	GHHDKK_383505 GENE-CATALOG METAGENOMICS Toe Web Space	W24	3.70883645863383e-08	Batch14	Toe Web Space	C004	Sept Pre-Launch	W24	DNA	Toe Web Space	PRE-LAUNCH	PRE-LAUNCH	3	0	0	0	1	0	1	0	0	0	0	0	0	0	0	0.452921	0.0531863	-0.399735	Genes
1128	GHHDKK_383505	GENE-CATALOG	METAGENOMICS	Skin (all sites)	0.0141845	3.31221	1	-0.174296	Persistent decrease	Persistent decrease	NA	NA	NA	GHHDKK_383505 GENE-CATALOG METAGENOMICS Toe Web Space	W15	4.71294500598791e-08	Batch13	Toe Web Space	C003	2024-06-21	W15	DNA	Toe Web Space	PRE-LAUNCH	PRE-LAUNCH	1	0	0	0	1	0	1	0	0	0	0	0	0	0	0	0.452921	0.0531863	-0.399735	Genes
1129	GHHDKK_383505	GENE-CATALOG	METAGENOMICS	Skin (all sites)	0.0141845	3.31221	1	-0.174296	Persistent decrease	Persistent decrease	NA	NA	NA	GHHDKK_383505 GENE-CATALOG METAGENOMICS Toe Web Space	W5	1.37406240722824e-08	Batch13	Toe Web Space	C001	Flight 2	W5	DNA	Toe Web Space	MID-FLIGHT	Flight 2	5	0	0	0	1	0	1	0	0	0	0	0	0	0	0	0.452921	0.0531863	-0.399735	Genes
1130	GHHDKK_383505	GENE-CATALOG	METAGENOMICS	Skin (all sites)	0.0141845	3.31221	1	-0.174296	Persistent decrease	Persistent decrease	NA	NA	NA	GHHDKK_383505 GENE-CATALOG METAGENOMICS Toe Web Space	W2	0	Batch12	Toe Web Space	C001	2024-08-21	W2	DNA	Toe Web Space	PRE-LAUNCH	PRE-LAUNCH	2	0	0	0	1	0	1	0	0	0	0	0	0	0	0	0.452921	0.0531863	-0.399735	Genes
1131	GHHDKK_383505	GENE-CATALOG	METAGENOMICS	Skin (all sites)	0.0141845	3.31221	1	-0.174296	Persistent decrease	Persistent decrease	NA	NA	NA	GHHDKK_383505 GENE-CATALOG METAGENOMICS Toe Web Space	W8	0	Batch13	Toe Web Space	C002	2024-06-21	W8	DNA	Toe Web Space	PRE-LAUNCH	PRE-LAUNCH	1	0	0	0	1	0	1	0	0	0	0	0	0	0	0	0.452921	0.0531863	-0.399735	Genes
1132	GHHDKK_383505	GENE-CATALOG	METAGENOMICS	Skin (all sites)	0.0141845	3.31221	1	-0.174296	Persistent decrease	Persistent decrease	NA	NA	NA	GHHDKK_383505 GENE-CATALOG METAGENOMICS Toe Web Space	W26	0	Batch14	Toe Web Space	C004	Flight 2	W26	DNA	Toe Web Space	MID-FLIGHT	Flight 2	5	0	0	0	1	0	1	0	0	0	0	0	0	0	0	0.452921	0.0531863	-0.399735	Genes
1133	GHHDKK_383505	GENE-CATALOG	METAGENOMICS	Skin (all sites)	0.0141845	3.31221	1	-0.174296	Persistent decrease	Persistent decrease	NA	NA	NA	GHHDKK_383505 GENE-CATALOG METAGENOMICS Toe Web Space	W21	0	Batch14	Toe Web Space	C003	November	W21	DNA	Toe Web Space	POST-LAUNCH	POST-LAUNCH	7	0	0	0	1	0	1	0	0	0	0	0	0	0	0	0.452921	0.0531863	-0.399735	Genes
1134	GHHDKK_383505	GENE-CATALOG	METAGENOMICS	Skin (all sites)	0.0141845	3.31221	1	-0.174296	Persistent decrease	Persistent decrease	NA	NA	NA	GHHDKK_383505 GENE-CATALOG METAGENOMICS Toe Web Space	W27	0	Batch14	Toe Web Space	C004	Sept Post-Return	W27	DNA	Toe Web Space	POST-LAUNCH	POST-LAUNCH	6	0	0	0	1	0	1	0	0	0	0	0	0	0	0	0.452921	0.0531863	-0.399735	Genes
1135	GHHDKK_383505	GENE-CATALOG	METAGENOMICS	Skin (all sites)	0.0141845	3.31221	1	-0.174296	Persistent decrease	Persistent decrease	NA	NA	NA	GHHDKK_383505 GENE-CATALOG METAGENOMICS Toe Web Space	W1	1.60189254685766e-07	Batch12	Toe Web Space	C001	2024-06-21	W1	DNA	Toe Web Space	PRE-LAUNCH	PRE-LAUNCH	1	0	0	0	1	0	1	0	0	0	0	0	0	0	0	0.452921	0.0531863	-0.399735	Genes
1136	GHHDKK_383505	GENE-CATALOG	METAGENOMICS	Skin (all sites)	0.0141845	3.31221	1	-0.174296	Persistent decrease	Persistent decrease	NA	NA	NA	GHHDKK_383505 GENE-CATALOG METAGENOMICS Toe Web Space	W23	1.0294364919975e-07	Batch14	Toe Web Space	C004	2024-08-21	W23	DNA	Toe Web Space	PRE-LAUNCH	PRE-LAUNCH	2	0	0	0	1	0	1	0	0	0	0	0	0	0	0	0.452921	0.0531863	-0.399735	Genes
1137	GHHDKK_383505	GENE-CATALOG	METAGENOMICS	Skin (all sites)	0.0141845	3.31221	1	-0.174296	Persistent decrease	Persistent decrease	NA	NA	NA	GHHDKK_383505 GENE-CATALOG METAGENOMICS Toe Web Space	W19	0	Batch14	Toe Web Space	C003	Flight 2	W19	DNA	Toe Web Space	MID-FLIGHT	Flight 2	5	0	0	0	1	0	1	0	0	0	0	0	0	0	0	0.452921	0.0531863	-0.399735	Genes
1138	GHHDKK_383505	GENE-CATALOG	METAGENOMICS	Skin (all sites)	0.0141845	3.31221	1	-0.174296	Persistent decrease	Persistent decrease	NA	NA	NA	GHHDKK_383505 GENE-CATALOG METAGENOMICS Toe Web Space	W3	4.74226015888834e-08	Batch12	Toe Web Space	C001	Sept Pre-Launch	W3	DNA	Toe Web Space	PRE-LAUNCH	PRE-LAUNCH	3	0	0	0	1	0	1	0	0	0	0	0	0	0	0	0.452921	0.0531863	-0.399735	Genes
1139	GHHDKK_383505	GENE-CATALOG	METAGENOMICS	Skin (all sites)	0.0141845	3.31221	1	-0.174296	Persistent decrease	Persistent decrease	NA	NA	NA	GHHDKK_383505 GENE-CATALOG METAGENOMICS Toe Web Space	W20	0	Batch14	Toe Web Space	C003	Sept Post-Return	W20	DNA	Toe Web Space	POST-LAUNCH	POST-LAUNCH	6	0	0	0	1	0	1	0	0	0	0	0	0	0	0	0.452921	0.0531863	-0.399735	Genes
1140	GHHDKK_383505	GENE-CATALOG	METAGENOMICS	Skin (all sites)	0.0141845	3.31221	1	-0.174296	Persistent decrease	Persistent decrease	NA	NA	NA	GHHDKK_383505 GENE-CATALOG METAGENOMICS Toe Web Space	W30	0	Batch29	Toe Web Space	C002	2024-12-21	W30	DNA	Toe Web Space	POST-LAUNCH	POST-LAUNCH	8	0	0	0	1	0	1	0	0	0	0	0	0	0	0	0.452921	0.0531863	-0.399735	Genes
1141	GHHDKK_383505	GENE-CATALOG	METAGENOMICS	Skin (all sites)	0.0141845	3.31221	1	-0.174296	Persistent decrease	Persistent decrease	NA	NA	NA	GHHDKK_383505 GENE-CATALOG METAGENOMICS Toe Web Space	W11	0	Batch13	Toe Web Space	C002	Flight 1	W11	DNA	Toe Web Space	MID-FLIGHT	Flight 1	4	0	0	0	1	0	1	0	0	0	0	0	0	0	0	0.452921	0.0531863	-0.399735	Genes
1142	GHHDKK_383505	GENE-CATALOG	METAGENOMICS	Skin (all sites)	0.0141845	3.31221	1	-0.174296	Persistent decrease	Persistent decrease	NA	NA	NA	GHHDKK_383505 GENE-CATALOG METAGENOMICS Toe Web Space	W17	0	Batch14	Toe Web Space	C003	Sept Pre-Launch	W17	DNA	Toe Web Space	PRE-LAUNCH	PRE-LAUNCH	3	0	0	0	1	0	1	0	0	0	0	0	0	0	0	0.452921	0.0531863	-0.399735	Genes
1143	GHHDKK_383505	GENE-CATALOG	METAGENOMICS	Skin (all sites)	0.0141845	3.31221	1	-0.174296	Persistent decrease	Persistent decrease	NA	NA	NA	GHHDKK_383505 GENE-CATALOG METAGENOMICS Toe Web Space	W12	0	Batch13	Toe Web Space	C002	Flight 2	W12	DNA	Toe Web Space	MID-FLIGHT	Flight 2	5	0	0	0	1	0	1	0	0	0	0	0	0	0	0	0.452921	0.0531863	-0.399735	Genes
[truncated: 69,112 more rows]
