# Supplementary material for: Longitudinal multi-omics analysis of host microbiome architecture and immune responses during short-term spaceflight
Source: Nat Microbiol. 2024 Jun 11;9(7):1661–75. doi: 10.1038/s41564-024-01635-8 (PMC11222149; doi:10.1038/s41564-024-01635-8)
Supplement: Supplementary file 13 — Statistical source data. [file 41564_2024_1635_MOESM13_ESM.xlsx]

## Sheet: e3
	site	rank	orgtype	algo	thresholds	seqtype	GLM-SPECIFIC	LMER-SPECIFIC	SHARED
1	nasal	g	virus	xtree	01-005	metagenomics	0	238	1102
2	nasal	g	virus	xtree	01-005	metatranscriptomics	0	0	86
3	nasal	s	bacteria	metaphlan4	default	metagenomics	0	6	46
4	nasal	s	bacteria	metaphlan4	default	metatranscriptomics	1	0	10
5	nasal	s	bacteria	xtree	005-0025	metagenomics	0	36	328
6	nasal	s	bacteria	xtree	005-0025	metatranscriptomics	0	2	39
7	nasal	s	virus	phanta	default	metagenomics	0	0	11
8	nasal	s	virus	phanta	default	metatranscriptomics	1243	0	14
9	nasal	species	bac-vir-fung	kraken2	conf-mask	metagenomics	0	12	148
10	nasal	species	bac-vir-fung	kraken2	conf-mask	metatranscriptomics	0	1	68
11	nasal	species	bac-vir-fung	kraken2	mask-noconf	metagenomics	1	9	392
12	nasal	species	bac-vir-fung	kraken2	mask-noconf	metatranscriptomics	0	5	118
13	nasal	species	bac-vir-fung	kraken2	nomask-conf	metagenomics	0	12	148
14	nasal	species	bac-vir-fung	kraken2	nomask-conf	metatranscriptomics	0	2	67
15	nasal	species	bac-vir-fung	kraken2	nomask-noconf	metagenomics	0	6	227
16	nasal	species	bac-vir-fung	kraken2	nomask-noconf	metatranscriptomics	0	6	103
17	oral	g	virus	xtree	01-005	metagenomics	0	168	541
18	oral	g	virus	xtree	01-005	metatranscriptomics	0	3	148
19	oral	s	bacteria	metaphlan4	default	metagenomics	0	24	252
20	oral	s	bacteria	metaphlan4	default	metatranscriptomics	59	0	79
21	oral	s	bacteria	xtree	005-0025	metagenomics	0	87	1487
22	oral	s	bacteria	xtree	005-0025	metatranscriptomics	0	11	1070
23	oral	s	virus	phanta	default	metagenomics	0	4	291
24	oral	s	virus	phanta	default	metatranscriptomics	0	0	20
25	oral	species	bac-vir-fung	kraken2	conf-mask	metagenomics	0	25	535
26	oral	species	bac-vir-fung	kraken2	conf-mask	metatranscriptomics	0	25	334
27	oral	species	bac-vir-fung	kraken2	mask-noconf	metagenomics	0	46	1137
28	oral	species	bac-vir-fung	kraken2	mask-noconf	metatranscriptomics	0	51	838
29	oral	species	bac-vir-fung	kraken2	nomask-conf	metagenomics	0	23	538
30	oral	species	bac-vir-fung	kraken2	nomask-conf	metatranscriptomics	0	25	338
31	oral	species	bac-vir-fung	kraken2	nomask-noconf	metagenomics	0	40	907
32	oral	species	bac-vir-fung	kraken2	nomask-noconf	metatranscriptomics	0	47	818
33	skin_site_by_site	g	virus	xtree	01-005	metagenomics	0	705	7224
34	skin_site_by_site	g	virus	xtree	01-005	metatranscriptomics	0	27	1274
35	skin_site_by_site	s	bacteria	metaphlan4	default	metagenomics	0	44	466
36	skin_site_by_site	s	bacteria	metaphlan4	default	metatranscriptomics	52	0	115
37	skin_site_by_site	s	bacteria	xtree	005-0025	metagenomics	0	136	2286
38	skin_site_by_site	s	bacteria	xtree	005-0025	metatranscriptomics	4	26	2702
39	skin_site_by_site	s	virus	phanta	default	metagenomics	0	8	244
40	skin_site_by_site	s	virus	phanta	default	metatranscriptomics	0	0	3
41	skin_site_by_site	species	bac-vir-fung	kraken2	conf-mask	metagenomics	0	83	1677
42	skin_site_by_site	species	bac-vir-fung	kraken2	conf-mask	metatranscriptomics	0	78	2593
43	skin_site_by_site	species	bac-vir-fung	kraken2	mask-noconf	metagenomics	2	164	8261
44	skin_site_by_site	species	bac-vir-fung	kraken2	mask-noconf	metatranscriptomics	6	234	6702
45	skin_site_by_site	species	bac-vir-fung	kraken2	nomask-conf	metagenomics	0	83	1677
46	skin_site_by_site	species	bac-vir-fung	kraken2	nomask-conf	metatranscriptomics	0	84	2594
47	skin_site_by_site	species	bac-vir-fung	kraken2	nomask-noconf	metagenomics	1	148	5553
48	skin_site_by_site	species	bac-vir-fung	kraken2	nomask-noconf	metatranscriptomics	7	217	6470
