# Supplementary material for: Longitudinal multi-omics analysis of host microbiome architecture and immune responses during short-term spaceflight
Source: Nat Microbiol. 2024 Jun 11;9(7):1661–75. doi: 10.1038/s41564-024-01635-8 (PMC11222149; doi:10.1038/s41564-024-01635-8)
Supplement: Supplementary file 14 — Statistical source data. [file 41564_2024_1635_MOESM14_ESM.xlsx]

## Sheet: e4
	dset	seqtype	regclass2	timetrend	n
1	GENBANK-VIRUSES	METAGENOMICS	Armpit	Persistent increase	1
2	GENBANK-VIRUSES	METAGENOMICS	Armpit	Transient decrease	36
3	GENBANK-VIRUSES	METAGENOMICS	Armpit	Transient increase	9
4	GENBANK-VIRUSES	METAGENOMICS	Belly Button	Persistent decrease	1
5	GENBANK-VIRUSES	METAGENOMICS	Forearm	Persistent decrease	1
6	GENBANK-VIRUSES	METAGENOMICS	Forearm	Transient increase	91
7	GENBANK-VIRUSES	METAGENOMICS	Gluteal Crease	Transient increase	427
8	GENBANK-VIRUSES	METAGENOMICS	Nape of Neck	Transient decrease	1
9	GENBANK-VIRUSES	METAGENOMICS	Nape of Neck	Transient increase	40
10	GENBANK-VIRUSES	METAGENOMICS	Nasal	Transient decrease	3
11	GENBANK-VIRUSES	METAGENOMICS	Oral	Transient decrease	1
12	GENBANK-VIRUSES	METAGENOMICS	Oral	Transient increase	1
13	GENBANK-VIRUSES	METAGENOMICS	Post-Auricular	Transient increase	75
14	GENBANK-VIRUSES	METAGENOMICS	Skin	Transient increase	3
15	GENBANK-VIRUSES	METAGENOMICS	T-Zone	Persistent decrease	1
16	GENBANK-VIRUSES	METAGENOMICS	T-Zone	Transient increase	181
17	GENBANK-VIRUSES	METAGENOMICS	Toe Web Space	Transient increase	5
18	GENBANK-VIRUSES	METATRANSCRIPTOMICS	Armpit	Transient decrease	8
19	GENBANK-VIRUSES	METATRANSCRIPTOMICS	Belly Button	Transient increase	4
20	GENBANK-VIRUSES	METATRANSCRIPTOMICS	Forearm	Transient decrease	2
21	GENBANK-VIRUSES	METATRANSCRIPTOMICS	Gluteal Crease	Transient decrease	20
22	GENBANK-VIRUSES	METATRANSCRIPTOMICS	Nape of Neck	Transient decrease	4
23	GENBANK-VIRUSES	METATRANSCRIPTOMICS	Nasal	Transient decrease	1
24	GENBANK-VIRUSES	METATRANSCRIPTOMICS	Oral	Persistent increase	1
25	GENBANK-VIRUSES	METATRANSCRIPTOMICS	Oral	Transient increase	3
26	GENBANK-VIRUSES	METATRANSCRIPTOMICS	Post-Auricular	Transient increase	5
27	GENBANK-VIRUSES	METATRANSCRIPTOMICS	Skin	Transient decrease	3
28	GENBANK-VIRUSES	METATRANSCRIPTOMICS	T-Zone	Transient decrease	4
29	GENBANK-VIRUSES	METATRANSCRIPTOMICS	Toe Web Space	Persistent increase	1
30	GENBANK-VIRUSES	METATRANSCRIPTOMICS	Toe Web Space	Transient decrease	15
31	GENE-CATALOG	METAGENOMICS	Armpit	Persistent decrease	139
32	GENE-CATALOG	METAGENOMICS	Armpit	Persistent increase	41
33	GENE-CATALOG	METAGENOMICS	Armpit	Transient decrease	3228
34	GENE-CATALOG	METAGENOMICS	Armpit	Transient increase	75636
35	GENE-CATALOG	METAGENOMICS	Belly Button	Persistent decrease	1094
36	GENE-CATALOG	METAGENOMICS	Belly Button	Persistent increase	163
37	GENE-CATALOG	METAGENOMICS	Belly Button	Transient decrease	6991
38	GENE-CATALOG	METAGENOMICS	Belly Button	Transient increase	39837
39	GENE-CATALOG	METAGENOMICS	Forearm	Persistent decrease	2492
40	GENE-CATALOG	METAGENOMICS	Forearm	Persistent increase	45
41	GENE-CATALOG	METAGENOMICS	Forearm	Transient decrease	11146
42	GENE-CATALOG	METAGENOMICS	Forearm	Transient increase	95557
43	GENE-CATALOG	METAGENOMICS	Gluteal Crease	Persistent decrease	272
44	GENE-CATALOG	METAGENOMICS	Gluteal Crease	Persistent increase	155
45	GENE-CATALOG	METAGENOMICS	Gluteal Crease	Transient decrease	2098
46	GENE-CATALOG	METAGENOMICS	Gluteal Crease	Transient increase	29048
47	GENE-CATALOG	METAGENOMICS	Nape of Neck	Persistent decrease	75
48	GENE-CATALOG	METAGENOMICS	Nape of Neck	Persistent increase	103
49	GENE-CATALOG	METAGENOMICS	Nape of Neck	Transient decrease	2221
50	GENE-CATALOG	METAGENOMICS	Nape of Neck	Transient increase	50792
51	GENE-CATALOG	METAGENOMICS	Nasal	Persistent decrease	513
52	GENE-CATALOG	METAGENOMICS	Nasal	Persistent increase	185
53	GENE-CATALOG	METAGENOMICS	Nasal	Transient decrease	53051
54	GENE-CATALOG	METAGENOMICS	Nasal	Transient increase	1652
55	GENE-CATALOG	METAGENOMICS	Oral	Persistent decrease	2160
56	GENE-CATALOG	METAGENOMICS	Oral	Persistent increase	1658
57	GENE-CATALOG	METAGENOMICS	Oral	Transient decrease	83674
58	GENE-CATALOG	METAGENOMICS	Oral	Transient increase	11895
59	GENE-CATALOG	METAGENOMICS	Post-Auricular	Persistent decrease	39
60	GENE-CATALOG	METAGENOMICS	Post-Auricular	Persistent increase	31
61	GENE-CATALOG	METAGENOMICS	Post-Auricular	Transient decrease	729
62	GENE-CATALOG	METAGENOMICS	Post-Auricular	Transient increase	79747
63	GENE-CATALOG	METAGENOMICS	Skin	Persistent decrease	179
64	GENE-CATALOG	METAGENOMICS	Skin	Persistent increase	235
65	GENE-CATALOG	METAGENOMICS	Skin	Transient decrease	2794
66	GENE-CATALOG	METAGENOMICS	Skin	Transient increase	88904
67	GENE-CATALOG	METAGENOMICS	T-Zone	Persistent decrease	25
68	GENE-CATALOG	METAGENOMICS	T-Zone	Persistent increase	38
69	GENE-CATALOG	METAGENOMICS	T-Zone	Transient decrease	682
70	GENE-CATALOG	METAGENOMICS	T-Zone	Transient increase	47553
71	GENE-CATALOG	METAGENOMICS	Toe Web Space	Persistent decrease	282
72	GENE-CATALOG	METAGENOMICS	Toe Web Space	Persistent increase	127
73	GENE-CATALOG	METAGENOMICS	Toe Web Space	Transient decrease	9608
74	GENE-CATALOG	METAGENOMICS	Toe Web Space	Transient increase	73008
75	GENE-CATALOG	METATRANSCRIPTOMICS	Armpit	Persistent decrease	349
76	GENE-CATALOG	METATRANSCRIPTOMICS	Armpit	Persistent increase	119
77	GENE-CATALOG	METATRANSCRIPTOMICS	Armpit	Transient decrease	3730
78	GENE-CATALOG	METATRANSCRIPTOMICS	Armpit	Transient increase	9861
79	GENE-CATALOG	METATRANSCRIPTOMICS	Belly Button	Persistent decrease	151
80	GENE-CATALOG	METATRANSCRIPTOMICS	Belly Button	Persistent increase	388
81	GENE-CATALOG	METATRANSCRIPTOMICS	Belly Button	Transient decrease	8335
82	GENE-CATALOG	METATRANSCRIPTOMICS	Belly Button	Transient increase	5156
83	GENE-CATALOG	METATRANSCRIPTOMICS	Forearm	Persistent decrease	81
84	GENE-CATALOG	METATRANSCRIPTOMICS	Forearm	Persistent increase	69
85	GENE-CATALOG	METATRANSCRIPTOMICS	Forearm	Transient decrease	1683
86	GENE-CATALOG	METATRANSCRIPTOMICS	Forearm	Transient increase	8742
87	GENE-CATALOG	METATRANSCRIPTOMICS	Gluteal Crease	Persistent decrease	121
88	GENE-CATALOG	METATRANSCRIPTOMICS	Gluteal Crease	Persistent increase	89
89	GENE-CATALOG	METATRANSCRIPTOMICS	Gluteal Crease	Transient decrease	2127
90	GENE-CATALOG	METATRANSCRIPTOMICS	Gluteal Crease	Transient increase	13901
91	GENE-CATALOG	METATRANSCRIPTOMICS	Nape of Neck	Persistent decrease	20
92	GENE-CATALOG	METATRANSCRIPTOMICS	Nape of Neck	Persistent increase	242
93	GENE-CATALOG	METATRANSCRIPTOMICS	Nape of Neck	Transient decrease	4428
94	GENE-CATALOG	METATRANSCRIPTOMICS	Nape of Neck	Transient increase	4372
95	GENE-CATALOG	METATRANSCRIPTOMICS	Nasal	Persistent decrease	251
96	GENE-CATALOG	METATRANSCRIPTOMICS	Nasal	Persistent increase	385
97	GENE-CATALOG	METATRANSCRIPTOMICS	Nasal	Transient decrease	2301
98	GENE-CATALOG	METATRANSCRIPTOMICS	Nasal	Transient increase	3516
99	GENE-CATALOG	METATRANSCRIPTOMICS	Oral	Persistent decrease	931
100	GENE-CATALOG	METATRANSCRIPTOMICS	Oral	Persistent increase	1429
101	GENE-CATALOG	METATRANSCRIPTOMICS	Oral	Transient decrease	12737
102	GENE-CATALOG	METATRANSCRIPTOMICS	Oral	Transient increase	21490
103	GENE-CATALOG	METATRANSCRIPTOMICS	Post-Auricular	Persistent decrease	71
104	GENE-CATALOG	METATRANSCRIPTOMICS	Post-Auricular	Persistent increase	20
105	GENE-CATALOG	METATRANSCRIPTOMICS	Post-Auricular	Transient decrease	2879
106	GENE-CATALOG	METATRANSCRIPTOMICS	Post-Auricular	Transient increase	5813
107	GENE-CATALOG	METATRANSCRIPTOMICS	Skin	Persistent decrease	324
108	GENE-CATALOG	METATRANSCRIPTOMICS	Skin	Persistent increase	200
109	GENE-CATALOG	METATRANSCRIPTOMICS	Skin	Transient decrease	6254
110	GENE-CATALOG	METATRANSCRIPTOMICS	Skin	Transient increase	2073
111	GENE-CATALOG	METATRANSCRIPTOMICS	T-Zone	Persistent decrease	111
112	GENE-CATALOG	METATRANSCRIPTOMICS	T-Zone	Persistent increase	103
113	GENE-CATALOG	METATRANSCRIPTOMICS	T-Zone	Transient decrease	2643
114	GENE-CATALOG	METATRANSCRIPTOMICS	T-Zone	Transient increase	3311
115	GENE-CATALOG	METATRANSCRIPTOMICS	Toe Web Space	Persistent decrease	86
116	GENE-CATALOG	METATRANSCRIPTOMICS	Toe Web Space	Persistent increase	44
117	GENE-CATALOG	METATRANSCRIPTOMICS	Toe Web Space	Transient decrease	3792
118	GENE-CATALOG	METATRANSCRIPTOMICS	Toe Web Space	Transient increase	5730
119	GTDB	METAGENOMICS	Armpit	Transient increase	13
120	GTDB	METAGENOMICS	Belly Button	Transient decrease	2
121	GTDB	METAGENOMICS	Belly Button	Transient increase	5
122	GTDB	METAGENOMICS	Forearm	Transient decrease	1
123	GTDB	METAGENOMICS	Forearm	Transient increase	8
124	GTDB	METAGENOMICS	Gluteal Crease	Persistent increase	1
125	GTDB	METAGENOMICS	Gluteal Crease	Transient decrease	2
126	GTDB	METAGENOMICS	Gluteal Crease	Transient increase	43
127	GTDB	METAGENOMICS	Nape of Neck	Transient increase	11
128	GTDB	METAGENOMICS	Nasal	Transient decrease	4
129	GTDB	METAGENOMICS	Oral	Persistent decrease	13
130	GTDB	METAGENOMICS	Oral	Persistent increase	1
131	GTDB	METAGENOMICS	Oral	Transient decrease	123
132	GTDB	METAGENOMICS	Oral	Transient increase	42
133	GTDB	METAGENOMICS	Post-Auricular	Transient increase	3
134	GTDB	METAGENOMICS	Skin	Persistent decrease	1
135	GTDB	METAGENOMICS	Skin	Transient decrease	1
136	GTDB	METAGENOMICS	Skin	Transient increase	15
137	GTDB	METAGENOMICS	T-Zone	Transient increase	3
138	GTDB	METAGENOMICS	Toe Web Space	Persistent decrease	1
139	GTDB	METAGENOMICS	Toe Web Space	Transient decrease	23
140	GTDB	METAGENOMICS	Toe Web Space	Transient increase	19
141	GTDB	METATRANSCRIPTOMICS	Armpit	Transient decrease	7
142	GTDB	METATRANSCRIPTOMICS	Armpit	Transient increase	7
143	GTDB	METATRANSCRIPTOMICS	Belly Button	Persistent increase	1
144	GTDB	METATRANSCRIPTOMICS	Belly Button	Transient decrease	19
145	GTDB	METATRANSCRIPTOMICS	Belly Button	Transient increase	8
146	GTDB	METATRANSCRIPTOMICS	Forearm	Persistent decrease	1
147	GTDB	METATRANSCRIPTOMICS	Forearm	Persistent increase	1
148	GTDB	METATRANSCRIPTOMICS	Forearm	Transient decrease	6
149	GTDB	METATRANSCRIPTOMICS	Forearm	Transient increase	6
150	GTDB	METATRANSCRIPTOMICS	Gluteal Crease	Persistent decrease	6
151	GTDB	METATRANSCRIPTOMICS	Gluteal Crease	Transient decrease	10
152	GTDB	METATRANSCRIPTOMICS	Gluteal Crease	Transient increase	97
153	GTDB	METATRANSCRIPTOMICS	Nape of Neck	Transient decrease	6
154	GTDB	METATRANSCRIPTOMICS	Nape of Neck	Transient increase	8
155	GTDB	METATRANSCRIPTOMICS	Nasal	Persistent increase	1
156	GTDB	METATRANSCRIPTOMICS	Nasal	Transient decrease	1
157	GTDB	METATRANSCRIPTOMICS	Nasal	Transient increase	6
158	GTDB	METATRANSCRIPTOMICS	Oral	Persistent decrease	12
159	GTDB	METATRANSCRIPTOMICS	Oral	Persistent increase	61
160	GTDB	METATRANSCRIPTOMICS	Oral	Transient decrease	173
161	GTDB	METATRANSCRIPTOMICS	Oral	Transient increase	158
162	GTDB	METATRANSCRIPTOMICS	Post-Auricular	Persistent decrease	1
163	GTDB	METATRANSCRIPTOMICS	Post-Auricular	Transient decrease	7
164	GTDB	METATRANSCRIPTOMICS	Post-Auricular	Transient increase	5
165	GTDB	METATRANSCRIPTOMICS	Skin	Persistent decrease	9
166	GTDB	METATRANSCRIPTOMICS	Skin	Transient decrease	49
167	GTDB	METATRANSCRIPTOMICS	Skin	Transient increase	57
168	GTDB	METATRANSCRIPTOMICS	T-Zone	Persistent decrease	3
169	GTDB	METATRANSCRIPTOMICS	T-Zone	Transient decrease	33
170	GTDB	METATRANSCRIPTOMICS	T-Zone	Transient increase	6
171	GTDB	METATRANSCRIPTOMICS	Toe Web Space	Transient decrease	7
172	GTDB	METATRANSCRIPTOMICS	Toe Web Space	Transient increase	23
173	KRAKEN2-CONF0.0-MASK	METAGENOMICS	Armpit	Persistent decrease	3
174	KRAKEN2-CONF0.0-MASK	METAGENOMICS	Armpit	Persistent increase	1
175	KRAKEN2-CONF0.0-MASK	METAGENOMICS	Armpit	Transient decrease	4
176	KRAKEN2-CONF0.0-MASK	METAGENOMICS	Armpit	Transient increase	105
177	KRAKEN2-CONF0.0-MASK	METAGENOMICS	Belly Button	Persistent decrease	2
178	KRAKEN2-CONF0.0-MASK	METAGENOMICS	Belly Button	Persistent increase	1
179	KRAKEN2-CONF0.0-MASK	METAGENOMICS	Belly Button	Transient decrease	29
180	KRAKEN2-CONF0.0-MASK	METAGENOMICS	Belly Button	Transient increase	29
181	KRAKEN2-CONF0.0-MASK	METAGENOMICS	Forearm	Persistent decrease	11
182	KRAKEN2-CONF0.0-MASK	METAGENOMICS	Forearm	Transient decrease	60
183	KRAKEN2-CONF0.0-MASK	METAGENOMICS	Forearm	Transient increase	191
184	KRAKEN2-CONF0.0-MASK	METAGENOMICS	Gluteal Crease	Transient decrease	7
185	KRAKEN2-CONF0.0-MASK	METAGENOMICS	Gluteal Crease	Transient increase	190
186	KRAKEN2-CONF0.0-MASK	METAGENOMICS	Nape of Neck	Transient decrease	1
187	KRAKEN2-CONF0.0-MASK	METAGENOMICS	Nape of Neck	Transient increase	25
188	KRAKEN2-CONF0.0-MASK	METAGENOMICS	Nasal	Transient decrease	15
189	KRAKEN2-CONF0.0-MASK	METAGENOMICS	Nasal	Transient increase	13
190	KRAKEN2-CONF0.0-MASK	METAGENOMICS	Oral	Persistent decrease	9
191	KRAKEN2-CONF0.0-MASK	METAGENOMICS	Oral	Persistent increase	1
192	KRAKEN2-CONF0.0-MASK	METAGENOMICS	Oral	Transient decrease	45
193	KRAKEN2-CONF0.0-MASK	METAGENOMICS	Oral	Transient increase	75
194	KRAKEN2-CONF0.0-MASK	METAGENOMICS	Post-Auricular	Transient decrease	3
195	KRAKEN2-CONF0.0-MASK	METAGENOMICS	Post-Auricular	Transient increase	57
196	KRAKEN2-CONF0.0-MASK	METAGENOMICS	Skin	Transient decrease	40
197	KRAKEN2-CONF0.0-MASK	METAGENOMICS	Skin	Transient increase	47
198	KRAKEN2-CONF0.0-MASK	METAGENOMICS	T-Zone	Transient decrease	1
199	KRAKEN2-CONF0.0-MASK	METAGENOMICS	T-Zone	Transient increase	17
200	KRAKEN2-CONF0.0-MASK	METAGENOMICS	Toe Web Space	Persistent decrease	1
201	KRAKEN2-CONF0.0-MASK	METAGENOMICS	Toe Web Space	Persistent increase	5
202	KRAKEN2-CONF0.0-MASK	METAGENOMICS	Toe Web Space	Transient decrease	110
203	KRAKEN2-CONF0.0-MASK	METAGENOMICS	Toe Web Space	Transient increase	75
204	KRAKEN2-CONF0.0-MASK	METATRANSCRIPTOMICS	Armpit	Persistent decrease	6
205	KRAKEN2-CONF0.0-MASK	METATRANSCRIPTOMICS	Armpit	Transient decrease	46
206	KRAKEN2-CONF0.0-MASK	METATRANSCRIPTOMICS	Armpit	Transient increase	88
207	KRAKEN2-CONF0.0-MASK	METATRANSCRIPTOMICS	Belly Button	Transient decrease	1
208	KRAKEN2-CONF0.0-MASK	METATRANSCRIPTOMICS	Belly Button	Transient increase	18
209	KRAKEN2-CONF0.0-MASK	METATRANSCRIPTOMICS	Forearm	Persistent decrease	2
210	KRAKEN2-CONF0.0-MASK	METATRANSCRIPTOMICS	Forearm	Persistent increase	3
211	KRAKEN2-CONF0.0-MASK	METATRANSCRIPTOMICS	Forearm	Transient decrease	24
212	KRAKEN2-CONF0.0-MASK	METATRANSCRIPTOMICS	Forearm	Transient increase	79
213	KRAKEN2-CONF0.0-MASK	METATRANSCRIPTOMICS	Gluteal Crease	Persistent increase	1
214	KRAKEN2-CONF0.0-MASK	METATRANSCRIPTOMICS	Gluteal Crease	Transient decrease	15
215	KRAKEN2-CONF0.0-MASK	METATRANSCRIPTOMICS	Gluteal Crease	Transient increase	19
216	KRAKEN2-CONF0.0-MASK	METATRANSCRIPTOMICS	Nape of Neck	Transient decrease	3
217	KRAKEN2-CONF0.0-MASK	METATRANSCRIPTOMICS	Nape of Neck	Transient increase	19
218	KRAKEN2-CONF0.0-MASK	METATRANSCRIPTOMICS	Nasal	Persistent decrease	3
219	KRAKEN2-CONF0.0-MASK	METATRANSCRIPTOMICS	Nasal	Transient decrease	8
220	KRAKEN2-CONF0.0-MASK	METATRANSCRIPTOMICS	Oral	Persistent decrease	1
221	KRAKEN2-CONF0.0-MASK	METATRANSCRIPTOMICS	Oral	Persistent increase	2
222	KRAKEN2-CONF0.0-MASK	METATRANSCRIPTOMICS	Oral	Transient decrease	20
223	KRAKEN2-CONF0.0-MASK	METATRANSCRIPTOMICS	Oral	Transient increase	18
224	KRAKEN2-CONF0.0-MASK	METATRANSCRIPTOMICS	Post-Auricular	Transient decrease	2
225	KRAKEN2-CONF0.0-MASK	METATRANSCRIPTOMICS	Post-Auricular	Transient increase	35
226	KRAKEN2-CONF0.0-MASK	METATRANSCRIPTOMICS	Skin	Transient decrease	2
227	KRAKEN2-CONF0.0-MASK	METATRANSCRIPTOMICS	Skin	Transient increase	16
228	KRAKEN2-CONF0.0-MASK	METATRANSCRIPTOMICS	T-Zone	Transient increase	26
229	KRAKEN2-CONF0.0-MASK	METATRANSCRIPTOMICS	Toe Web Space	Persistent increase	13
230	KRAKEN2-CONF0.0-MASK	METATRANSCRIPTOMICS	Toe Web Space	Transient decrease	79
231	KRAKEN2-CONF0.0-MASK	METATRANSCRIPTOMICS	Toe Web Space	Transient increase	38
232	KRAKEN2-CONF0.0-NOMASK	METAGENOMICS	Armpit	Persistent decrease	2
233	KRAKEN2-CONF0.0-NOMASK	METAGENOMICS	Armpit	Persistent increase	1
234	KRAKEN2-CONF0.0-NOMASK	METAGENOMICS	Armpit	Transient decrease	4
235	KRAKEN2-CONF0.0-NOMASK	METAGENOMICS	Armpit	Transient increase	51
236	KRAKEN2-CONF0.0-NOMASK	METAGENOMICS	Belly Button	Persistent decrease	2
237	KRAKEN2-CONF0.0-NOMASK	METAGENOMICS	Belly Button	Persistent increase	3
238	KRAKEN2-CONF0.0-NOMASK	METAGENOMICS	Belly Button	Transient decrease	26
239	KRAKEN2-CONF0.0-NOMASK	METAGENOMICS	Belly Button	Transient increase	21
240	KRAKEN2-CONF0.0-NOMASK	METAGENOMICS	Forearm	Persistent decrease	2
241	KRAKEN2-CONF0.0-NOMASK	METAGENOMICS	Forearm	Transient decrease	46
242	KRAKEN2-CONF0.0-NOMASK	METAGENOMICS	Forearm	Transient increase	88
243	KRAKEN2-CONF0.0-NOMASK	METAGENOMICS	Gluteal Crease	Transient decrease	6
244	KRAKEN2-CONF0.0-NOMASK	METAGENOMICS	Gluteal Crease	Transient increase	158
245	KRAKEN2-CONF0.0-NOMASK	METAGENOMICS	Nape of Neck	Transient increase	16
246	KRAKEN2-CONF0.0-NOMASK	METAGENOMICS	Nasal	Transient decrease	9
247	KRAKEN2-CONF0.0-NOMASK	METAGENOMICS	Nasal	Transient increase	12
248	KRAKEN2-CONF0.0-NOMASK	METAGENOMICS	Oral	Persistent decrease	9
249	KRAKEN2-CONF0.0-NOMASK	METAGENOMICS	Oral	Persistent increase	1
250	KRAKEN2-CONF0.0-NOMASK	METAGENOMICS	Oral	Transient decrease	38
251	KRAKEN2-CONF0.0-NOMASK	METAGENOMICS	Oral	Transient increase	71
252	KRAKEN2-CONF0.0-NOMASK	METAGENOMICS	Post-Auricular	Transient decrease	3
253	KRAKEN2-CONF0.0-NOMASK	METAGENOMICS	Post-Auricular	Transient increase	30
254	KRAKEN2-CONF0.0-NOMASK	METAGENOMICS	Skin	Transient decrease	20
255	KRAKEN2-CONF0.0-NOMASK	METAGENOMICS	Skin	Transient increase	25
256	KRAKEN2-CONF0.0-NOMASK	METAGENOMICS	T-Zone	Transient increase	11
257	KRAKEN2-CONF0.0-NOMASK	METAGENOMICS	Toe Web Space	Persistent decrease	1
258	KRAKEN2-CONF0.0-NOMASK	METAGENOMICS	Toe Web Space	Persistent increase	3
259	KRAKEN2-CONF0.0-NOMASK	METAGENOMICS	Toe Web Space	Transient decrease	77
260	KRAKEN2-CONF0.0-NOMASK	METAGENOMICS	Toe Web Space	Transient increase	55
261	KRAKEN2-CONF0.0-NOMASK	METATRANSCRIPTOMICS	Armpit	Persistent decrease	7
262	KRAKEN2-CONF0.0-NOMASK	METATRANSCRIPTOMICS	Armpit	Transient decrease	34
263	KRAKEN2-CONF0.0-NOMASK	METATRANSCRIPTOMICS	Armpit	Transient increase	87
264	KRAKEN2-CONF0.0-NOMASK	METATRANSCRIPTOMICS	Belly Button	Transient decrease	1
265	KRAKEN2-CONF0.0-NOMASK	METATRANSCRIPTOMICS	Belly Button	Transient increase	18
266	KRAKEN2-CONF0.0-NOMASK	METATRANSCRIPTOMICS	Forearm	Persistent increase	3
267	KRAKEN2-CONF0.0-NOMASK	METATRANSCRIPTOMICS	Forearm	Transient decrease	19
268	KRAKEN2-CONF0.0-NOMASK	METATRANSCRIPTOMICS	Forearm	Transient increase	69
269	KRAKEN2-CONF0.0-NOMASK	METATRANSCRIPTOMICS	Gluteal Crease	Transient decrease	17
270	KRAKEN2-CONF0.0-NOMASK	METATRANSCRIPTOMICS	Gluteal Crease	Transient increase	17
271	KRAKEN2-CONF0.0-NOMASK	METATRANSCRIPTOMICS	Nape of Neck	Persistent increase	1
272	KRAKEN2-CONF0.0-NOMASK	METATRANSCRIPTOMICS	Nape of Neck	Transient decrease	3
273	KRAKEN2-CONF0.0-NOMASK	METATRANSCRIPTOMICS	Nape of Neck	Transient increase	19
274	KRAKEN2-CONF0.0-NOMASK	METATRANSCRIPTOMICS	Nasal	Persistent decrease	4
275	KRAKEN2-CONF0.0-NOMASK	METATRANSCRIPTOMICS	Nasal	Transient decrease	7
276	KRAKEN2-CONF0.0-NOMASK	METATRANSCRIPTOMICS	Oral	Persistent decrease	1
277	KRAKEN2-CONF0.0-NOMASK	METATRANSCRIPTOMICS	Oral	Persistent increase	3
278	KRAKEN2-CONF0.0-NOMASK	METATRANSCRIPTOMICS	Oral	Transient decrease	20
279	KRAKEN2-CONF0.0-NOMASK	METATRANSCRIPTOMICS	Oral	Transient increase	16
280	KRAKEN2-CONF0.0-NOMASK	METATRANSCRIPTOMICS	Post-Auricular	Transient decrease	2
281	KRAKEN2-CONF0.0-NOMASK	METATRANSCRIPTOMICS	Post-Auricular	Transient increase	32
282	KRAKEN2-CONF0.0-NOMASK	METATRANSCRIPTOMICS	Skin	Transient decrease	2
283	KRAKEN2-CONF0.0-NOMASK	METATRANSCRIPTOMICS	Skin	Transient increase	13
284	KRAKEN2-CONF0.0-NOMASK	METATRANSCRIPTOMICS	T-Zone	Transient increase	27
285	KRAKEN2-CONF0.0-NOMASK	METATRANSCRIPTOMICS	Toe Web Space	Persistent increase	11
286	KRAKEN2-CONF0.0-NOMASK	METATRANSCRIPTOMICS	Toe Web Space	Transient decrease	74
287	KRAKEN2-CONF0.0-NOMASK	METATRANSCRIPTOMICS	Toe Web Space	Transient increase	28
288	KRAKEN2-CONF0.2-MASK	METAGENOMICS	Armpit	Persistent decrease	1
289	KRAKEN2-CONF0.2-MASK	METAGENOMICS	Armpit	Persistent increase	1
290	KRAKEN2-CONF0.2-MASK	METAGENOMICS	Armpit	Transient decrease	2
291	KRAKEN2-CONF0.2-MASK	METAGENOMICS	Armpit	Transient increase	21
292	KRAKEN2-CONF0.2-MASK	METAGENOMICS	Belly Button	Transient decrease	2
293	KRAKEN2-CONF0.2-MASK	METAGENOMICS	Belly Button	Transient increase	7
294	KRAKEN2-CONF0.2-MASK	METAGENOMICS	Forearm	Persistent decrease	4
295	KRAKEN2-CONF0.2-MASK	METAGENOMICS	Forearm	Persistent increase	1
296	KRAKEN2-CONF0.2-MASK	METAGENOMICS	Forearm	Transient decrease	24
297	KRAKEN2-CONF0.2-MASK	METAGENOMICS	Forearm	Transient increase	35
298	KRAKEN2-CONF0.2-MASK	METAGENOMICS	Gluteal Crease	Persistent decrease	3
299	KRAKEN2-CONF0.2-MASK	METAGENOMICS	Gluteal Crease	Transient decrease	15
300	KRAKEN2-CONF0.2-MASK	METAGENOMICS	Gluteal Crease	Transient increase	37
301	KRAKEN2-CONF0.2-MASK	METAGENOMICS	Nape of Neck	Transient increase	5
302	KRAKEN2-CONF0.2-MASK	METAGENOMICS	Nasal	Transient decrease	10
303	KRAKEN2-CONF0.2-MASK	METAGENOMICS	Nasal	Transient increase	4
304	KRAKEN2-CONF0.2-MASK	METAGENOMICS	Oral	Persistent decrease	6
305	KRAKEN2-CONF0.2-MASK	METAGENOMICS	Oral	Persistent increase	1
306	KRAKEN2-CONF0.2-MASK	METAGENOMICS	Oral	Transient decrease	41
307	KRAKEN2-CONF0.2-MASK	METAGENOMICS	Oral	Transient increase	35
308	KRAKEN2-CONF0.2-MASK	METAGENOMICS	Post-Auricular	Transient increase	18
309	KRAKEN2-CONF0.2-MASK	METAGENOMICS	Skin	Transient decrease	7
310	KRAKEN2-CONF0.2-MASK	METAGENOMICS	Skin	Transient increase	21
311	KRAKEN2-CONF0.2-MASK	METAGENOMICS	T-Zone	Transient increase	5
312	KRAKEN2-CONF0.2-MASK	METAGENOMICS	Toe Web Space	Persistent decrease	3
313	KRAKEN2-CONF0.2-MASK	METAGENOMICS	Toe Web Space	Persistent increase	4
314	KRAKEN2-CONF0.2-MASK	METAGENOMICS	Toe Web Space	Transient decrease	188
315	KRAKEN2-CONF0.2-MASK	METAGENOMICS	Toe Web Space	Transient increase	85
316	KRAKEN2-CONF0.2-MASK	METATRANSCRIPTOMICS	Armpit	Persistent decrease	7
317	KRAKEN2-CONF0.2-MASK	METATRANSCRIPTOMICS	Armpit	Transient decrease	35
318	KRAKEN2-CONF0.2-MASK	METATRANSCRIPTOMICS	Armpit	Transient increase	97
319	KRAKEN2-CONF0.2-MASK	METATRANSCRIPTOMICS	Belly Button	Transient decrease	3
320	KRAKEN2-CONF0.2-MASK	METATRANSCRIPTOMICS	Belly Button	Transient increase	27
321	KRAKEN2-CONF0.2-MASK	METATRANSCRIPTOMICS	Forearm	Persistent decrease	3
322	KRAKEN2-CONF0.2-MASK	METATRANSCRIPTOMICS	Forearm	Transient decrease	7
323	KRAKEN2-CONF0.2-MASK	METATRANSCRIPTOMICS	Forearm	Transient increase	70
324	KRAKEN2-CONF0.2-MASK	METATRANSCRIPTOMICS	Gluteal Crease	Persistent decrease	1
325	KRAKEN2-CONF0.2-MASK	METATRANSCRIPTOMICS	Gluteal Crease	Persistent increase	2
326	KRAKEN2-CONF0.2-MASK	METATRANSCRIPTOMICS	Gluteal Crease	Transient decrease	13
327	KRAKEN2-CONF0.2-MASK	METATRANSCRIPTOMICS	Gluteal Crease	Transient increase	14
328	KRAKEN2-CONF0.2-MASK	METATRANSCRIPTOMICS	Nape of Neck	Transient decrease	1
329	KRAKEN2-CONF0.2-MASK	METATRANSCRIPTOMICS	Nape of Neck	Transient increase	18
330	KRAKEN2-CONF0.2-MASK	METATRANSCRIPTOMICS	Nasal	Persistent decrease	2
331	KRAKEN2-CONF0.2-MASK	METATRANSCRIPTOMICS	Nasal	Transient decrease	7
332	KRAKEN2-CONF0.2-MASK	METATRANSCRIPTOMICS	Nasal	Transient increase	6
333	KRAKEN2-CONF0.2-MASK	METATRANSCRIPTOMICS	Oral	Persistent decrease	2
334	KRAKEN2-CONF0.2-MASK	METATRANSCRIPTOMICS	Oral	Transient decrease	16
335	KRAKEN2-CONF0.2-MASK	METATRANSCRIPTOMICS	Oral	Transient increase	16
336	KRAKEN2-CONF0.2-MASK	METATRANSCRIPTOMICS	Post-Auricular	Transient decrease	1
337	KRAKEN2-CONF0.2-MASK	METATRANSCRIPTOMICS	Post-Auricular	Transient increase	21
338	KRAKEN2-CONF0.2-MASK	METATRANSCRIPTOMICS	Skin	Persistent increase	2
339	KRAKEN2-CONF0.2-MASK	METATRANSCRIPTOMICS	Skin	Transient decrease	4
340	KRAKEN2-CONF0.2-MASK	METATRANSCRIPTOMICS	Skin	Transient increase	5
341	KRAKEN2-CONF0.2-MASK	METATRANSCRIPTOMICS	T-Zone	Transient decrease	1
342	KRAKEN2-CONF0.2-MASK	METATRANSCRIPTOMICS	T-Zone	Transient increase	20
343	KRAKEN2-CONF0.2-MASK	METATRANSCRIPTOMICS	Toe Web Space	Transient decrease	40
344	KRAKEN2-CONF0.2-MASK	METATRANSCRIPTOMICS	Toe Web Space	Transient increase	61
345	KRAKEN2-CONF0.2-NOMASK	METAGENOMICS	Armpit	Persistent decrease	2
346	KRAKEN2-CONF0.2-NOMASK	METAGENOMICS	Armpit	Persistent increase	1
347	KRAKEN2-CONF0.2-NOMASK	METAGENOMICS	Armpit	Transient decrease	2
348	KRAKEN2-CONF0.2-NOMASK	METAGENOMICS	Armpit	Transient increase	21
349	KRAKEN2-CONF0.2-NOMASK	METAGENOMICS	Belly Button	Transient decrease	3
350	KRAKEN2-CONF0.2-NOMASK	METAGENOMICS	Belly Button	Transient increase	7
351	KRAKEN2-CONF0.2-NOMASK	METAGENOMICS	Forearm	Persistent decrease	4
352	KRAKEN2-CONF0.2-NOMASK	METAGENOMICS	Forearm	Transient decrease	25
353	KRAKEN2-CONF0.2-NOMASK	METAGENOMICS	Forearm	Transient increase	35
354	KRAKEN2-CONF0.2-NOMASK	METAGENOMICS	Gluteal Crease	Persistent decrease	3
355	KRAKEN2-CONF0.2-NOMASK	METAGENOMICS	Gluteal Crease	Transient decrease	15
356	KRAKEN2-CONF0.2-NOMASK	METAGENOMICS	Gluteal Crease	Transient increase	37
357	KRAKEN2-CONF0.2-NOMASK	METAGENOMICS	Nape of Neck	Transient increase	5
358	KRAKEN2-CONF0.2-NOMASK	METAGENOMICS	Nasal	Transient decrease	10
359	KRAKEN2-CONF0.2-NOMASK	METAGENOMICS	Nasal	Transient increase	4
360	KRAKEN2-CONF0.2-NOMASK	METAGENOMICS	Oral	Persistent decrease	6
361	KRAKEN2-CONF0.2-NOMASK	METAGENOMICS	Oral	Persistent increase	1
362	KRAKEN2-CONF0.2-NOMASK	METAGENOMICS	Oral	Transient decrease	41
363	KRAKEN2-CONF0.2-NOMASK	METAGENOMICS	Oral	Transient increase	36
364	KRAKEN2-CONF0.2-NOMASK	METAGENOMICS	Post-Auricular	Transient increase	18
365	KRAKEN2-CONF0.2-NOMASK	METAGENOMICS	Skin	Transient decrease	7
366	KRAKEN2-CONF0.2-NOMASK	METAGENOMICS	Skin	Transient increase	21
367	KRAKEN2-CONF0.2-NOMASK	METAGENOMICS	T-Zone	Transient increase	5
368	KRAKEN2-CONF0.2-NOMASK	METAGENOMICS	Toe Web Space	Persistent decrease	3
369	KRAKEN2-CONF0.2-NOMASK	METAGENOMICS	Toe Web Space	Persistent increase	4
370	KRAKEN2-CONF0.2-NOMASK	METAGENOMICS	Toe Web Space	Transient decrease	187
371	KRAKEN2-CONF0.2-NOMASK	METAGENOMICS	Toe Web Space	Transient increase	85
372	KRAKEN2-CONF0.2-NOMASK	METATRANSCRIPTOMICS	Armpit	Persistent decrease	7
373	KRAKEN2-CONF0.2-NOMASK	METATRANSCRIPTOMICS	Armpit	Transient decrease	35
374	KRAKEN2-CONF0.2-NOMASK	METATRANSCRIPTOMICS	Armpit	Transient increase	98
375	KRAKEN2-CONF0.2-NOMASK	METATRANSCRIPTOMICS	Belly Button	Transient decrease	3
376	KRAKEN2-CONF0.2-NOMASK	METATRANSCRIPTOMICS	Belly Button	Transient increase	27
377	KRAKEN2-CONF0.2-NOMASK	METATRANSCRIPTOMICS	Forearm	Persistent decrease	3
378	KRAKEN2-CONF0.2-NOMASK	METATRANSCRIPTOMICS	Forearm	Transient decrease	7
379	KRAKEN2-CONF0.2-NOMASK	METATRANSCRIPTOMICS	Forearm	Transient increase	70
380	KRAKEN2-CONF0.2-NOMASK	METATRANSCRIPTOMICS	Gluteal Crease	Persistent decrease	1
381	KRAKEN2-CONF0.2-NOMASK	METATRANSCRIPTOMICS	Gluteal Crease	Persistent increase	2
382	KRAKEN2-CONF0.2-NOMASK	METATRANSCRIPTOMICS	Gluteal Crease	Transient decrease	13
383	KRAKEN2-CONF0.2-NOMASK	METATRANSCRIPTOMICS	Gluteal Crease	Transient increase	14
384	KRAKEN2-CONF0.2-NOMASK	METATRANSCRIPTOMICS	Nape of Neck	Transient decrease	1
385	KRAKEN2-CONF0.2-NOMASK	METATRANSCRIPTOMICS	Nape of Neck	Transient increase	18
386	KRAKEN2-CONF0.2-NOMASK	METATRANSCRIPTOMICS	Nasal	Persistent decrease	2
387	KRAKEN2-CONF0.2-NOMASK	METATRANSCRIPTOMICS	Nasal	Transient decrease	7
388	KRAKEN2-CONF0.2-NOMASK	METATRANSCRIPTOMICS	Nasal	Transient increase	6
389	KRAKEN2-CONF0.2-NOMASK	METATRANSCRIPTOMICS	Oral	Persistent decrease	2
390	KRAKEN2-CONF0.2-NOMASK	METATRANSCRIPTOMICS	Oral	Transient decrease	16
391	KRAKEN2-CONF0.2-NOMASK	METATRANSCRIPTOMICS	Oral	Transient increase	16
392	KRAKEN2-CONF0.2-NOMASK	METATRANSCRIPTOMICS	Post-Auricular	Transient decrease	1
393	KRAKEN2-CONF0.2-NOMASK	METATRANSCRIPTOMICS	Post-Auricular	Transient increase	21
394	KRAKEN2-CONF0.2-NOMASK	METATRANSCRIPTOMICS	Skin	Persistent increase	2
395	KRAKEN2-CONF0.2-NOMASK	METATRANSCRIPTOMICS	Skin	Transient decrease	4
396	KRAKEN2-CONF0.2-NOMASK	METATRANSCRIPTOMICS	Skin	Transient increase	5
397	KRAKEN2-CONF0.2-NOMASK	METATRANSCRIPTOMICS	T-Zone	Transient decrease	1
398	KRAKEN2-CONF0.2-NOMASK	METATRANSCRIPTOMICS	T-Zone	Transient increase	21
399	KRAKEN2-CONF0.2-NOMASK	METATRANSCRIPTOMICS	Toe Web Space	Transient decrease	40
400	KRAKEN2-CONF0.2-NOMASK	METATRANSCRIPTOMICS	Toe Web Space	Transient increase	60
401	METAPHLAN4	METAGENOMICS	Armpit	Persistent decrease	1
402	METAPHLAN4	METAGENOMICS	Armpit	Transient increase	11
403	METAPHLAN4	METAGENOMICS	Belly Button	Transient increase	4
404	METAPHLAN4	METAGENOMICS	Forearm	Transient decrease	1
405	METAPHLAN4	METAGENOMICS	Forearm	Transient increase	11
406	METAPHLAN4	METAGENOMICS	Gluteal Crease	Persistent increase	3
407	METAPHLAN4	METAGENOMICS	Gluteal Crease	Transient increase	18
408	METAPHLAN4	METAGENOMICS	Nape of Neck	Transient increase	8
409	METAPHLAN4	METAGENOMICS	Nasal	Transient decrease	3
410	METAPHLAN4	METAGENOMICS	Nasal	Transient increase	1
411	METAPHLAN4	METAGENOMICS	Oral	Persistent decrease	1
412	METAPHLAN4	METAGENOMICS	Oral	Persistent increase	4
413	METAPHLAN4	METAGENOMICS	Oral	Transient decrease	41
414	METAPHLAN4	METAGENOMICS	Oral	Transient increase	22
415	METAPHLAN4	METAGENOMICS	Post-Auricular	Transient increase	4
416	METAPHLAN4	METAGENOMICS	Skin	Transient decrease	4
417	METAPHLAN4	METAGENOMICS	Skin	Transient increase	7
418	METAPHLAN4	METAGENOMICS	T-Zone	Transient increase	4
419	METAPHLAN4	METAGENOMICS	Toe Web Space	Persistent decrease	5
420	METAPHLAN4	METAGENOMICS	Toe Web Space	Persistent increase	6
421	METAPHLAN4	METAGENOMICS	Toe Web Space	Transient decrease	10
422	METAPHLAN4	METAGENOMICS	Toe Web Space	Transient increase	33
423	METAPHLAN4	METATRANSCRIPTOMICS	Belly Button	Transient decrease	3
424	METAPHLAN4	METATRANSCRIPTOMICS	Gluteal Crease	Transient increase	14
425	METAPHLAN4	METATRANSCRIPTOMICS	Nape of Neck	Transient decrease	1
426	METAPHLAN4	METATRANSCRIPTOMICS	Nasal	Persistent increase	1
427	METAPHLAN4	METATRANSCRIPTOMICS	Nasal	Transient increase	2
428	METAPHLAN4	METATRANSCRIPTOMICS	Oral	Persistent decrease	1
429	METAPHLAN4	METATRANSCRIPTOMICS	Oral	Persistent increase	3
430	METAPHLAN4	METATRANSCRIPTOMICS	Oral	Transient decrease	12
431	METAPHLAN4	METATRANSCRIPTOMICS	Oral	Transient increase	13
432	METAPHLAN4	METATRANSCRIPTOMICS	Post-Auricular	Transient increase	1
433	METAPHLAN4	METATRANSCRIPTOMICS	Skin	Persistent decrease	1
434	METAPHLAN4	METATRANSCRIPTOMICS	Skin	Transient decrease	1
435	METAPHLAN4	METATRANSCRIPTOMICS	Skin	Transient increase	1
436	METAPHLAN4	METATRANSCRIPTOMICS	T-Zone	Transient decrease	1
437	METAPHLAN4	METATRANSCRIPTOMICS	Toe Web Space	Transient increase	3
438	PHANTA-VIRUSES	METAGENOMICS	Armpit	Persistent increase	1
439	PHANTA-VIRUSES	METAGENOMICS	Armpit	Transient increase	6
440	PHANTA-VIRUSES	METAGENOMICS	Belly Button	Persistent decrease	2
441	PHANTA-VIRUSES	METAGENOMICS	Belly Button	Transient increase	1
442	PHANTA-VIRUSES	METAGENOMICS	Forearm	Transient increase	4
443	PHANTA-VIRUSES	METAGENOMICS	Gluteal Crease	Persistent increase	7
444	PHANTA-VIRUSES	METAGENOMICS	Gluteal Crease	Transient increase	17
445	PHANTA-VIRUSES	METAGENOMICS	Nape of Neck	Transient increase	4
446	PHANTA-VIRUSES	METAGENOMICS	Nasal	Transient increase	3
447	PHANTA-VIRUSES	METAGENOMICS	Oral	Persistent decrease	20
448	PHANTA-VIRUSES	METAGENOMICS	Oral	Persistent increase	6
449	PHANTA-VIRUSES	METAGENOMICS	Oral	Transient decrease	71
450	PHANTA-VIRUSES	METAGENOMICS	Oral	Transient increase	53
451	PHANTA-VIRUSES	METAGENOMICS	Post-Auricular	Transient increase	1
452	PHANTA-VIRUSES	METAGENOMICS	Skin	Persistent increase	1
453	PHANTA-VIRUSES	METAGENOMICS	Skin	Transient decrease	11
454	PHANTA-VIRUSES	METAGENOMICS	Skin	Transient increase	1
455	PHANTA-VIRUSES	METAGENOMICS	T-Zone	Transient increase	1
456	PHANTA-VIRUSES	METAGENOMICS	Toe Web Space	Transient decrease	1
457	PHANTA-VIRUSES	METAGENOMICS	Toe Web Space	Transient increase	10
458	PHANTA-VIRUSES	METATRANSCRIPTOMICS	Nasal	Transient increase	3
459	PHANTA-VIRUSES	METATRANSCRIPTOMICS	Oral	Transient increase	4
460	PHANTA-VIRUSES	METATRANSCRIPTOMICS	Post-Auricular	Transient decrease	2
