# Supplementary material for: Longitudinal multi-omics analysis of host microbiome architecture and immune responses during short-term spaceflight
Source: Nat Microbiol. 2024 Jun 11;9(7):1661–75. doi: 10.1038/s41564-024-01635-8 (PMC11222149; doi:10.1038/s41564-024-01635-8)
Supplement: Supplementary file 15 — Statistical source data. [file 41564_2024_1635_MOESM15_ESM.xlsx]

## Sheet: e5
	yvar	direction	launch	dset	seqtype	Armpit	Belly Button	Forearm	Gluteal Crease	Nape of Neck	Nasal	Oral	Post-Auricular	T-Zone	Toe Web Space
1	[Enterobacter] lignolyticus	negative	POST-LAUNCH	KRAKEN2-CONF0.2-MASK	METAGENOMICS	0	0	0	1	0	0	0	0	0	0
2	[Enterobacter] lignolyticus	negative	POST-LAUNCH	KRAKEN2-CONF0.2-NOMASK	METAGENOMICS	0	0	0	1	0	0	0	0	0	0
3	[Enterobacter] lignolyticus	negative	PRE-LAUNCH	KRAKEN2-CONF0.2-MASK	METAGENOMICS	0	0	0	1	0	0	0	0	0	0
4	[Enterobacter] lignolyticus	negative	PRE-LAUNCH	KRAKEN2-CONF0.2-NOMASK	METAGENOMICS	0	0	0	1	0	0	0	0	0	0
5	[Enterobacter] lignolyticus	positive	PRE-LAUNCH	KRAKEN2-CONF0.2-MASK	METATRANSCRIPTOMICS	1	0	0	0	0	0	0	0	0	0
6	[Enterobacter] lignolyticus	positive	PRE-LAUNCH	KRAKEN2-CONF0.2-NOMASK	METATRANSCRIPTOMICS	1	0	0	0	0	0	0	0	0	0
7	[Mannheimia] succiniciproducens	negative	POST-LAUNCH	KRAKEN2-CONF0.2-MASK	METATRANSCRIPTOMICS	0	0	0	0	0	0	1	0	0	0
8	[Mannheimia] succiniciproducens	negative	POST-LAUNCH	KRAKEN2-CONF0.2-NOMASK	METATRANSCRIPTOMICS	0	0	0	0	0	0	1	0	0	0
9	[Mycobacterium] stephanolepidis	positive	PRE-LAUNCH	KRAKEN2-CONF0.2-MASK	METAGENOMICS	0	0	0	0	0	0	0	0	0	1
10	[Mycobacterium] stephanolepidis	positive	PRE-LAUNCH	KRAKEN2-CONF0.2-NOMASK	METAGENOMICS	0	0	0	0	0	0	0	0	0	1
11	[Pasteurella] aerogenes	negative	POST-LAUNCH	KRAKEN2-CONF0.2-MASK	METAGENOMICS	0	0	0	0	0	0	1	0	0	0
12	[Pasteurella] aerogenes	negative	POST-LAUNCH	KRAKEN2-CONF0.2-NOMASK	METAGENOMICS	0	0	0	0	0	0	1	0	0	0
13	[Pasteurella] aerogenes	negative	PRE-LAUNCH	KRAKEN2-CONF0.0-MASK	METATRANSCRIPTOMICS	0	0	0	0	0	0	1	0	0	0
14	[Pasteurella] aerogenes	negative	PRE-LAUNCH	KRAKEN2-CONF0.0-NOMASK	METATRANSCRIPTOMICS	0	0	0	0	0	0	1	0	0	0
15	AAILEE_01420	positive	PRE-LAUNCH	GENE-CATALOG	METAGENOMICS	0	0	0	0	0	1	0	0	0	0
16	AAILEE_04720	positive	PRE-LAUNCH	GENE-CATALOG	METAGENOMICS	0	0	1	0	0	0	0	0	0	0
17	AAILEE_05170	positive	POST-LAUNCH	GENE-CATALOG	METATRANSCRIPTOMICS	0	1	0	0	0	0	0	0	0	0
18	AAILEE_05450	positive	PRE-LAUNCH	GENE-CATALOG	METAGENOMICS	0	0	0	0	0	0	0	0	0	1
19	AAILEE_05455	positive	POST-LAUNCH	GENE-CATALOG	METATRANSCRIPTOMICS	0	1	0	0	0	0	0	0	0	0
20	AAILEE_05545	negative	POST-LAUNCH	GENE-CATALOG	METATRANSCRIPTOMICS	0	0	0	0	1	0	0	0	0	0
21	AAILEE_05545	negative	PRE-LAUNCH	GENE-CATALOG	METATRANSCRIPTOMICS	0	0	0	0	1	0	0	0	0	0
22	AAILEE_05660	positive	POST-LAUNCH	GENE-CATALOG	METATRANSCRIPTOMICS	0	1	0	0	0	0	0	0	0	0
23	AAILEE_06225	positive	POST-LAUNCH	GENE-CATALOG	METATRANSCRIPTOMICS	0	1	0	0	0	0	0	0	0	0
24	AAILEE_07855	negative	POST-LAUNCH	GENE-CATALOG	METAGENOMICS	0	0	0	0	0	0	0	0	0	1
25	AAILEE_07855	negative	PRE-LAUNCH	GENE-CATALOG	METAGENOMICS	0	0	0	0	0	0	0	0	0	1
26	AAILEE_08975	positive	POST-LAUNCH	GENE-CATALOG	METATRANSCRIPTOMICS	0	1	0	0	0	0	0	0	0	0
27	AAILEE_09250	positive	POST-LAUNCH	GENE-CATALOG	METATRANSCRIPTOMICS	0	1	0	0	0	0	0	0	0	0
28	AAILEE_09550	negative	POST-LAUNCH	GENE-CATALOG	METAGENOMICS	1	1	1	1	1	0	0	1	1	1
29	AAILEE_09550	negative	PRE-LAUNCH	GENE-CATALOG	METAGENOMICS	1	1	1	1	1	0	0	1	1	1
30	AAILEE_09550	positive	POST-LAUNCH	GENE-CATALOG	METAGENOMICS	0	0	0	0	0	1	1	0	0	0
31	AAILEE_09550	positive	PRE-LAUNCH	GENE-CATALOG	METAGENOMICS	0	0	0	0	0	1	1	0	0	0
32	AAILEE_09560	negative	PRE-LAUNCH	GENE-CATALOG	METAGENOMICS	0	0	0	0	0	0	0	0	0	1
33	AAILEE_10055	negative	PRE-LAUNCH	GENE-CATALOG	METATRANSCRIPTOMICS	1	0	0	0	0	0	0	0	0	0
34	AAILEE_10675	positive	PRE-LAUNCH	GENE-CATALOG	METAGENOMICS	0	0	1	0	0	0	0	0	0	0
35	AAILEE_11290	negative	PRE-LAUNCH	GENE-CATALOG	METATRANSCRIPTOMICS	1	0	0	0	0	0	0	0	0	0
36	AAILEE_11390	positive	PRE-LAUNCH	GENE-CATALOG	METAGENOMICS	0	0	0	0	0	0	0	0	0	1
37	AAILEE_12350	positive	POST-LAUNCH	GENE-CATALOG	METATRANSCRIPTOMICS	0	1	0	0	0	0	0	0	0	0
38	AAILEE_12400	positive	PRE-LAUNCH	GENE-CATALOG	METAGENOMICS	0	1	0	0	0	0	0	0	0	0
39	AAILEE_14465	negative	POST-LAUNCH	GENE-CATALOG	METAGENOMICS	0	0	0	0	0	0	0	0	0	1
40	AAILEE_14465	negative	PRE-LAUNCH	GENE-CATALOG	METAGENOMICS	0	0	0	0	0	0	0	0	0	1
41	AAILEE_14800	negative	POST-LAUNCH	GENE-CATALOG	METAGENOMICS	0	0	1	0	0	0	0	0	0	0
42	AAILEE_15780	negative	POST-LAUNCH	GENE-CATALOG	METAGENOMICS	1	1	1	1	1	0	0	1	1	1
43	AAILEE_15780	negative	POST-LAUNCH	GENE-CATALOG	METATRANSCRIPTOMICS	1	0	0	0	0	0	0	0	0	0
44	AAILEE_15780	negative	PRE-LAUNCH	GENE-CATALOG	METAGENOMICS	1	1	1	1	1	0	0	1	1	1
45	AAILEE_15780	negative	PRE-LAUNCH	GENE-CATALOG	METATRANSCRIPTOMICS	1	0	0	0	0	0	0	0	0	0
46	AAILEE_15780	positive	POST-LAUNCH	GENE-CATALOG	METAGENOMICS	0	0	0	0	0	1	1	0	0	0
47	AAILEE_15780	positive	PRE-LAUNCH	GENE-CATALOG	METAGENOMICS	0	0	0	0	0	1	1	0	0	0
48	AAILEE_16080	positive	POST-LAUNCH	GENE-CATALOG	METATRANSCRIPTOMICS	0	1	0	0	0	0	0	0	0	0
49	AAILEE_16325	negative	POST-LAUNCH	GENE-CATALOG	METAGENOMICS	1	0	0	0	0	0	0	0	0	0
50	AAILEE_16455	positive	POST-LAUNCH	GENE-CATALOG	METAGENOMICS	0	0	0	0	0	0	1	0	0	0
51	AAILEE_16590	negative	POST-LAUNCH	GENE-CATALOG	METAGENOMICS	0	0	0	0	0	0	0	0	0	1
52	AAILEE_16590	negative	PRE-LAUNCH	GENE-CATALOG	METAGENOMICS	0	0	0	0	0	0	0	0	0	1
53	AAILEE_16665	negative	POST-LAUNCH	GENE-CATALOG	METAGENOMICS	0	0	1	0	0	0	0	1	0	0
54	AAILEE_16665	negative	PRE-LAUNCH	GENE-CATALOG	METAGENOMICS	0	0	1	0	0	0	0	1	0	1
55	AAILEE_16855	negative	POST-LAUNCH	GENE-CATALOG	METATRANSCRIPTOMICS	1	0	0	0	0	0	0	0	0	0
56	AAILEE_17015	positive	PRE-LAUNCH	GENE-CATALOG	METAGENOMICS	0	0	0	0	0	0	0	0	0	1
57	AAILEE_17200	negative	POST-LAUNCH	GENE-CATALOG	METATRANSCRIPTOMICS	0	0	0	0	1	0	0	0	0	0
58	AAILEE_17200	negative	PRE-LAUNCH	GENE-CATALOG	METATRANSCRIPTOMICS	0	0	0	0	1	0	0	0	0	0
59	AAILEE_17275	negative	POST-LAUNCH	GENE-CATALOG	METAGENOMICS	1	0	1	1	1	0	0	1	0	1
60	AAILEE_17275	negative	PRE-LAUNCH	GENE-CATALOG	METAGENOMICS	1	0	1	0	1	0	0	1	0	1
61	AAILEE_17275	positive	POST-LAUNCH	GENE-CATALOG	METAGENOMICS	0	0	0	0	0	1	1	0	0	0
62	AAILEE_17275	positive	PRE-LAUNCH	GENE-CATALOG	METAGENOMICS	0	0	0	0	0	1	1	0	0	0
63	AAILEE_18230	positive	POST-LAUNCH	GENE-CATALOG	METAGENOMICS	0	1	0	0	0	0	0	0	0	0
64	AAILEE_18230	positive	POST-LAUNCH	GENE-CATALOG	METATRANSCRIPTOMICS	0	1	0	0	0	0	0	0	0	0
65	AAILEE_20055	positive	PRE-LAUNCH	GENE-CATALOG	METATRANSCRIPTOMICS	1	0	0	0	0	0	0	0	0	0
66	AAILEE_20300	negative	PRE-LAUNCH	GENE-CATALOG	METATRANSCRIPTOMICS	1	0	0	0	0	0	0	0	0	0
67	AAILEE_20725	positive	PRE-LAUNCH	GENE-CATALOG	METAGENOMICS	0	0	1	0	0	0	0	0	0	0
68	AAILEE_21025	negative	POST-LAUNCH	GENE-CATALOG	METAGENOMICS	1	0	1	0	0	0	0	1	0	1
69	AAILEE_21025	negative	PRE-LAUNCH	GENE-CATALOG	METAGENOMICS	1	0	1	0	0	0	0	1	0	1
70	AAILEE_21025	positive	POST-LAUNCH	GENE-CATALOG	METAGENOMICS	0	0	0	0	0	1	1	0	0	0
71	AAILEE_21025	positive	PRE-LAUNCH	GENE-CATALOG	METAGENOMICS	0	0	0	0	0	1	1	0	0	0
72	AAILEE_21750	positive	PRE-LAUNCH	GENE-CATALOG	METAGENOMICS	0	0	1	0	0	0	0	0	0	0
73	AAILEE_22330	negative	POST-LAUNCH	GENE-CATALOG	METATRANSCRIPTOMICS	0	1	0	0	0	0	0	0	0	0
74	AAILEE_22330	negative	PRE-LAUNCH	GENE-CATALOG	METATRANSCRIPTOMICS	0	1	0	0	0	0	0	0	0	0
75	AAILEE_22545	positive	PRE-LAUNCH	GENE-CATALOG	METATRANSCRIPTOMICS	0	0	1	0	0	0	0	0	0	0
76	AAILEE_22950	positive	POST-LAUNCH	GENE-CATALOG	METATRANSCRIPTOMICS	0	1	0	0	0	0	0	0	0	0
77	AAILEE_23005	negative	POST-LAUNCH	GENE-CATALOG	METATRANSCRIPTOMICS	0	0	0	0	1	0	0	0	0	0
78	AAILEE_23005	negative	PRE-LAUNCH	GENE-CATALOG	METATRANSCRIPTOMICS	0	0	0	0	1	0	0	0	0	0
79	AAILEE_23620	negative	POST-LAUNCH	GENE-CATALOG	METAGENOMICS	1	1	1	0	1	0	0	1	0	1
80	AAILEE_23620	negative	PRE-LAUNCH	GENE-CATALOG	METAGENOMICS	1	1	1	0	1	0	0	1	0	1
81	AAILEE_23620	positive	POST-LAUNCH	GENE-CATALOG	METAGENOMICS	0	0	0	0	0	1	1	0	0	0
82	AAILEE_23620	positive	PRE-LAUNCH	GENE-CATALOG	METAGENOMICS	0	0	0	0	0	1	1	0	0	0
83	AAILEE_24145	negative	PRE-LAUNCH	GENE-CATALOG	METATRANSCRIPTOMICS	0	1	0	0	0	0	0	0	0	0
84	Abalone shriveling syndrome-associated virus	negative	POST-LAUNCH	KRAKEN2-CONF0.0-MASK	METATRANSCRIPTOMICS	1	0	0	0	0	0	0	0	0	0
85	Abalone shriveling syndrome-associated virus	negative	POST-LAUNCH	KRAKEN2-CONF0.0-NOMASK	METATRANSCRIPTOMICS	1	0	0	0	0	0	0	0	0	0
86	Abalone shriveling syndrome-associated virus	negative	PRE-LAUNCH	KRAKEN2-CONF0.0-MASK	METATRANSCRIPTOMICS	1	0	0	0	0	0	0	0	0	0
87	Abalone shriveling syndrome-associated virus	negative	PRE-LAUNCH	KRAKEN2-CONF0.0-NOMASK	METATRANSCRIPTOMICS	1	0	0	0	0	0	0	0	0	0
88	ABAOBO_06180	negative	POST-LAUNCH	GENE-CATALOG	METAGENOMICS	0	0	0	0	0	0	1	0	0	0
89	ABAOBO_06810	negative	POST-LAUNCH	GENE-CATALOG	METAGENOMICS	0	0	0	0	0	0	1	0	0	0
90	ABAOBO_100045	negative	PRE-LAUNCH	GENE-CATALOG	METATRANSCRIPTOMICS	0	0	0	0	0	0	0	0	1	0
91	ABAOBO_100480	negative	POST-LAUNCH	GENE-CATALOG	METAGENOMICS	1	1	1	1	1	0	0	1	1	1
92	ABAOBO_100480	negative	PRE-LAUNCH	GENE-CATALOG	METAGENOMICS	1	1	1	1	1	0	0	1	1	1
93	ABAOBO_100480	positive	POST-LAUNCH	GENE-CATALOG	METAGENOMICS	0	0	0	0	0	1	1	0	0	0
94	ABAOBO_100480	positive	PRE-LAUNCH	GENE-CATALOG	METAGENOMICS	0	0	0	0	0	1	1	0	0	0
95	ABAOBO_100705	negative	POST-LAUNCH	GENE-CATALOG	METAGENOMICS	0	0	1	0	0	0	0	1	0	0
96	ABAOBO_100705	negative	PRE-LAUNCH	GENE-CATALOG	METAGENOMICS	0	0	0	0	0	0	0	1	0	0
97	ABAOBO_100830	negative	POST-LAUNCH	GENE-CATALOG	METAGENOMICS	1	0	1	0	1	0	0	1	0	1
98	ABAOBO_100830	negative	PRE-LAUNCH	GENE-CATALOG	METAGENOMICS	0	0	1	0	0	0	0	0	0	1
99	ABAOBO_100830	positive	POST-LAUNCH	GENE-CATALOG	METAGENOMICS	0	0	0	0	0	0	1	0	0	0
100	ABAOBO_100885	negative	POST-LAUNCH	GENE-CATALOG	METAGENOMICS	1	1	1	1	1	0	0	1	1	1
101	ABAOBO_100885	negative	PRE-LAUNCH	GENE-CATALOG	METAGENOMICS	1	1	1	1	1	0	0	1	1	1
102	ABAOBO_100885	positive	POST-LAUNCH	GENE-CATALOG	METAGENOMICS	0	0	0	0	0	1	1	0	0	0
103	ABAOBO_100885	positive	PRE-LAUNCH	GENE-CATALOG	METAGENOMICS	0	0	0	0	0	1	1	0	0	0
104	ABAOBO_101050	negative	POST-LAUNCH	GENE-CATALOG	METAGENOMICS	1	1	1	1	1	0	0	1	1	1
105	ABAOBO_101050	negative	POST-LAUNCH	GENE-CATALOG	METATRANSCRIPTOMICS	0	0	1	0	0	0	0	0	0	0
106	ABAOBO_101050	negative	PRE-LAUNCH	GENE-CATALOG	METAGENOMICS	1	1	1	1	1	0	0	1	1	1
107	ABAOBO_101050	negative	PRE-LAUNCH	GENE-CATALOG	METATRANSCRIPTOMICS	0	0	1	0	0	0	0	0	0	0
108	ABAOBO_101050	positive	POST-LAUNCH	GENE-CATALOG	METAGENOMICS	0	0	0	0	0	1	1	0	0	0
109	ABAOBO_101050	positive	PRE-LAUNCH	GENE-CATALOG	METAGENOMICS	0	0	0	0	0	1	1	0	0	0
110	ABAOBO_101680	negative	POST-LAUNCH	GENE-CATALOG	METAGENOMICS	1	1	1	1	1	0	0	1	1	1
111	ABAOBO_101680	negative	PRE-LAUNCH	GENE-CATALOG	METAGENOMICS	1	1	1	1	1	0	0	1	1	1
112	ABAOBO_101680	positive	POST-LAUNCH	GENE-CATALOG	METAGENOMICS	0	0	0	0	0	1	1	0	0	0
113	ABAOBO_101680	positive	PRE-LAUNCH	GENE-CATALOG	METAGENOMICS	0	0	0	0	0	1	1	0	0	0
114	ABAOBO_101720	positive	PRE-LAUNCH	GENE-CATALOG	METAGENOMICS	0	0	1	0	0	0	0	0	0	0
115	ABAOBO_101795	negative	POST-LAUNCH	GENE-CATALOG	METAGENOMICS	1	0	1	1	0	0	0	1	0	0
116	ABAOBO_101795	negative	PRE-LAUNCH	GENE-CATALOG	METAGENOMICS	0	0	0	0	0	0	0	1	0	0
117	ABAOBO_101795	positive	POST-LAUNCH	GENE-CATALOG	METAGENOMICS	0	0	0	0	0	0	1	0	0	0
118	ABAOBO_101965	negative	POST-LAUNCH	GENE-CATALOG	METAGENOMICS	0	0	1	0	0	0	0	1	1	0
119	ABAOBO_101965	negative	PRE-LAUNCH	GENE-CATALOG	METAGENOMICS	0	0	1	0	0	0	0	1	0	1
120	ABAOBO_102300	positive	POST-LAUNCH	GENE-CATALOG	METATRANSCRIPTOMICS	0	0	0	0	1	0	0	0	0	0
121	ABAOBO_103005	positive	POST-LAUNCH	GENE-CATALOG	METATRANSCRIPTOMICS	0	0	0	0	1	0	0	0	0	0
122	ABAOBO_103600	negative	POST-LAUNCH	GENE-CATALOG	METATRANSCRIPTOMICS	0	0	0	0	0	0	1	0	0	0
123	ABAOBO_103600	negative	PRE-LAUNCH	GENE-CATALOG	METATRANSCRIPTOMICS	0	0	0	0	0	0	1	0	0	0
124	ABAOBO_104015	negative	POST-LAUNCH	GENE-CATALOG	METATRANSCRIPTOMICS	1	0	0	0	0	0	0	0	0	0
125	ABAOBO_104015	negative	PRE-LAUNCH	GENE-CATALOG	METATRANSCRIPTOMICS	1	0	0	0	0	0	0	0	0	0
126	ABAOBO_104055	negative	POST-LAUNCH	GENE-CATALOG	METATRANSCRIPTOMICS	0	0	0	0	0	0	1	0	0	0
127	ABAOBO_104055	negative	PRE-LAUNCH	GENE-CATALOG	METATRANSCRIPTOMICS	0	0	0	0	0	0	1	0	0	0
128	ABAOBO_104110	negative	POST-LAUNCH	GENE-CATALOG	METAGENOMICS	1	1	1	1	1	0	0	1	1	1
129	ABAOBO_104110	negative	PRE-LAUNCH	GENE-CATALOG	METAGENOMICS	0	0	1	0	0	0	0	1	1	0
130	ABAOBO_104110	positive	POST-LAUNCH	GENE-CATALOG	METAGENOMICS	0	0	0	0	0	1	1	0	0	0
131	ABAOBO_104195	negative	POST-LAUNCH	GENE-CATALOG	METAGENOMICS	1	1	1	0	1	0	0	1	0	1
132	ABAOBO_104195	negative	PRE-LAUNCH	GENE-CATALOG	METAGENOMICS	1	1	1	0	1	0	0	1	0	1
133	ABAOBO_104195	positive	POST-LAUNCH	GENE-CATALOG	METAGENOMICS	0	0	0	0	0	1	1	0	0	0
134	ABAOBO_104195	positive	PRE-LAUNCH	GENE-CATALOG	METAGENOMICS	0	0	0	0	0	1	1	0	0	0
135	ABAOBO_104315	negative	POST-LAUNCH	GENE-CATALOG	METAGENOMICS	1	1	1	1	1	0	0	1	1	1
136	ABAOBO_104315	negative	PRE-LAUNCH	GENE-CATALOG	METAGENOMICS	1	1	1	1	1	0	0	1	1	1
137	ABAOBO_104315	positive	POST-LAUNCH	GENE-CATALOG	METAGENOMICS	0	0	0	0	0	1	1	0	0	0
138	ABAOBO_104315	positive	PRE-LAUNCH	GENE-CATALOG	METAGENOMICS	0	0	0	0	0	1	1	0	0	0
139	ABAOBO_104690	negative	POST-LAUNCH	GENE-CATALOG	METAGENOMICS	1	1	1	1	1	0	0	1	1	1
140	ABAOBO_104690	negative	PRE-LAUNCH	GENE-CATALOG	METAGENOMICS	1	1	1	0	1	0	0	1	1	1
141	ABAOBO_104690	positive	POST-LAUNCH	GENE-CATALOG	METAGENOMICS	0	0	0	0	0	1	1	0	0	0
142	ABAOBO_104690	positive	PRE-LAUNCH	GENE-CATALOG	METAGENOMICS	0	0	0	0	0	1	1	0	0	0
143	ABAOBO_104850	negative	POST-LAUNCH	GENE-CATALOG	METAGENOMICS	1	1	1	0	1	0	0	1	0	1
144	ABAOBO_104850	negative	PRE-LAUNCH	GENE-CATALOG	METAGENOMICS	1	1	1	0	1	0	0	1	0	1
145	ABAOBO_104850	positive	POST-LAUNCH	GENE-CATALOG	METAGENOMICS	0	0	0	0	0	1	1	0	0	0
146	ABAOBO_104850	positive	PRE-LAUNCH	GENE-CATALOG	METAGENOMICS	0	0	0	0	0	1	1	0	0	0
147	ABAOBO_104875	positive	POST-LAUNCH	GENE-CATALOG	METAGENOMICS	0	0	0	0	0	0	0	0	0	1
148	ABAOBO_105175	negative	POST-LAUNCH	GENE-CATALOG	METAGENOMICS	0	0	1	0	0	0	0	0	0	0
149	ABAOBO_105180	positive	PRE-LAUNCH	GENE-CATALOG	METAGENOMICS	1	0	0	0	0	0	0	0	0	0
150	ABAOBO_105260	negative	POST-LAUNCH	GENE-CATALOG	METAGENOMICS	1	1	1	0	0	0	0	1	1	1
151	ABAOBO_105260	negative	PRE-LAUNCH	GENE-CATALOG	METAGENOMICS	1	0	1	0	1	0	0	1	1	1
152	ABAOBO_105260	positive	POST-LAUNCH	GENE-CATALOG	METAGENOMICS	0	0	0	0	0	1	1	0	0	0
153	ABAOBO_105260	positive	PRE-LAUNCH	GENE-CATALOG	METAGENOMICS	0	0	0	0	0	1	1	0	0	0
154	ABAOBO_105370	negative	POST-LAUNCH	GENE-CATALOG	METATRANSCRIPTOMICS	0	0	1	0	0	0	0	0	0	0
155	ABAOBO_105370	negative	PRE-LAUNCH	GENE-CATALOG	METATRANSCRIPTOMICS	0	0	1	0	0	0	0	0	0	0
156	ABAOBO_105475	negative	POST-LAUNCH	GENE-CATALOG	METAGENOMICS	0	0	0	0	0	0	0	0	0	1
157	ABAOBO_105475	negative	PRE-LAUNCH	GENE-CATALOG	METAGENOMICS	0	0	0	0	0	0	0	0	0	1
158	ABAOBO_105875	negative	POST-LAUNCH	GENE-CATALOG	METAGENOMICS	1	0	1	0	0	0	0	1	0	0
159	ABAOBO_105875	negative	PRE-LAUNCH	GENE-CATALOG	METAGENOMICS	1	0	1	0	0	0	0	1	0	1
160	ABAOBO_106085	negative	POST-LAUNCH	GENE-CATALOG	METATRANSCRIPTOMICS	0	0	0	0	0	0	0	1	0	0
161	ABAOBO_106355	negative	POST-LAUNCH	GENE-CATALOG	METAGENOMICS	1	1	1	0	1	0	0	1	0	1
162	ABAOBO_106355	negative	PRE-LAUNCH	GENE-CATALOG	METAGENOMICS	1	0	1	0	1	0	0	1	0	1
163	ABAOBO_106355	positive	POST-LAUNCH	GENE-CATALOG	METAGENOMICS	0	0	0	0	0	1	1	0	0	0
164	ABAOBO_106355	positive	PRE-LAUNCH	GENE-CATALOG	METAGENOMICS	0	0	0	0	0	1	1	0	0	0
165	ABAOBO_106955	positive	POST-LAUNCH	GENE-CATALOG	METAGENOMICS	0	0	0	0	0	0	0	0	0	1
166	ABAOBO_106985	negative	POST-LAUNCH	GENE-CATALOG	METAGENOMICS	1	1	1	0	1	0	0	1	1	1
167	ABAOBO_106985	negative	PRE-LAUNCH	GENE-CATALOG	METAGENOMICS	1	1	1	0	1	0	0	1	1	1
168	ABAOBO_106985	positive	POST-LAUNCH	GENE-CATALOG	METAGENOMICS	0	0	0	0	0	1	1	0	0	0
169	ABAOBO_106985	positive	PRE-LAUNCH	GENE-CATALOG	METAGENOMICS	0	0	0	0	0	1	1	0	0	0
170	ABAOBO_107130	positive	POST-LAUNCH	GENE-CATALOG	METATRANSCRIPTOMICS	0	0	0	0	0	0	1	0	0	0
171	ABAOBO_107235	negative	POST-LAUNCH	GENE-CATALOG	METAGENOMICS	0	1	1	1	1	0	0	1	1	1
172	ABAOBO_107235	negative	PRE-LAUNCH	GENE-CATALOG	METAGENOMICS	1	1	1	0	0	0	0	1	1	1
173	ABAOBO_107235	positive	POST-LAUNCH	GENE-CATALOG	METAGENOMICS	0	0	0	0	0	1	1	0	0	0
174	ABAOBO_107235	positive	PRE-LAUNCH	GENE-CATALOG	METAGENOMICS	0	0	0	0	0	1	1	0	0	0
175	ABAOBO_107400	negative	POST-LAUNCH	GENE-CATALOG	METAGENOMICS	1	0	1	0	0	0	0	1	0	0
176	ABAOBO_107400	negative	PRE-LAUNCH	GENE-CATALOG	METAGENOMICS	0	0	0	0	0	0	0	1	0	0
177	ABAOBO_107440	negative	POST-LAUNCH	GENE-CATALOG	METAGENOMICS	0	0	1	0	0	0	0	0	0	1
178	ABAOBO_107440	negative	PRE-LAUNCH	GENE-CATALOG	METAGENOMICS	0	0	1	0	0	0	0	0	0	1
179	ABAOBO_107535	negative	POST-LAUNCH	GENE-CATALOG	METATRANSCRIPTOMICS	0	0	0	0	0	0	0	1	0	0
180	ABAOBO_107860	negative	POST-LAUNCH	GENE-CATALOG	METAGENOMICS	1	1	1	0	1	0	0	1	0	1
181	ABAOBO_107860	negative	PRE-LAUNCH	GENE-CATALOG	METAGENOMICS	1	1	1	0	1	0	0	1	0	1
182	ABAOBO_107860	positive	POST-LAUNCH	GENE-CATALOG	METAGENOMICS	0	0	0	0	0	1	1	0	0	0
183	ABAOBO_107860	positive	PRE-LAUNCH	GENE-CATALOG	METAGENOMICS	0	0	0	0	0	1	1	0	0	0
184	ABAOBO_108365	negative	POST-LAUNCH	GENE-CATALOG	METAGENOMICS	1	1	1	1	1	0	0	1	1	1
185	ABAOBO_108365	negative	PRE-LAUNCH	GENE-CATALOG	METAGENOMICS	1	1	1	0	1	0	0	1	1	1
186	ABAOBO_108365	positive	POST-LAUNCH	GENE-CATALOG	METAGENOMICS	0	0	0	0	0	1	1	0	0	0
187	ABAOBO_108365	positive	PRE-LAUNCH	GENE-CATALOG	METAGENOMICS	0	0	0	0	0	1	1	0	0	0
188	ABAOBO_108680	negative	POST-LAUNCH	GENE-CATALOG	METAGENOMICS	1	0	1	0	1	0	0	1	0	1
189	ABAOBO_108680	negative	PRE-LAUNCH	GENE-CATALOG	METAGENOMICS	1	0	1	0	1	0	0	1	0	1
190	ABAOBO_108680	positive	POST-LAUNCH	GENE-CATALOG	METAGENOMICS	0	0	0	0	0	1	1	0	0	0
191	ABAOBO_108680	positive	PRE-LAUNCH	GENE-CATALOG	METAGENOMICS	0	0	0	0	0	1	1	0	0	0
192	ABAOBO_108875	negative	POST-LAUNCH	GENE-CATALOG	METATRANSCRIPTOMICS	0	0	0	0	0	0	1	0	0	0
193	ABAOBO_108965	negative	POST-LAUNCH	GENE-CATALOG	METATRANSCRIPTOMICS	0	0	0	0	0	0	0	0	1	0
194	ABAOBO_108965	negative	PRE-LAUNCH	GENE-CATALOG	METATRANSCRIPTOMICS	0	0	0	0	0	0	0	0	1	0
195	ABAOBO_109080	negative	PRE-LAUNCH	GENE-CATALOG	METAGENOMICS	1	0	0	0	0	0	0	0	0	0
196	ABAOBO_109080	positive	PRE-LAUNCH	GENE-CATALOG	METAGENOMICS	0	0	0	0	0	0	1	0	0	0
197	ABAOBO_109415	negative	POST-LAUNCH	GENE-CATALOG	METATRANSCRIPTOMICS	0	0	0	0	0	1	0	0	0	0
198	ABAOBO_109415	negative	PRE-LAUNCH	GENE-CATALOG	METATRANSCRIPTOMICS	0	0	0	0	0	1	0	0	0	0
199	ABAOBO_109920	negative	POST-LAUNCH	GENE-CATALOG	METATRANSCRIPTOMICS	1	0	0	0	0	0	0	0	0	0
200	ABAOBO_110155	negative	POST-LAUNCH	GENE-CATALOG	METATRANSCRIPTOMICS	0	0	0	0	0	0	0	0	1	0
201	ABAOBO_110155	negative	PRE-LAUNCH	GENE-CATALOG	METATRANSCRIPTOMICS	0	0	0	0	0	0	0	0	1	0
202	ABAOBO_110225	negative	POST-LAUNCH	GENE-CATALOG	METAGENOMICS	1	1	1	1	1	0	0	1	1	1
203	ABAOBO_110225	negative	PRE-LAUNCH	GENE-CATALOG	METAGENOMICS	1	1	1	1	1	0	0	1	1	1
204	ABAOBO_110225	positive	POST-LAUNCH	GENE-CATALOG	METAGENOMICS	0	0	0	0	0	1	1	0	0	0
205	ABAOBO_110225	positive	PRE-LAUNCH	GENE-CATALOG	METAGENOMICS	0	0	0	0	0	1	1	0	0	0
206	ABAOBO_110360	negative	POST-LAUNCH	GENE-CATALOG	METAGENOMICS	0	0	0	0	0	0	0	0	0	1
207	ABAOBO_110360	negative	PRE-LAUNCH	GENE-CATALOG	METAGENOMICS	0	0	0	0	0	0	0	0	0	1
208	ABAOBO_110400	negative	POST-LAUNCH	GENE-CATALOG	METAGENOMICS	1	1	1	1	1	0	0	1	1	1
209	ABAOBO_110400	negative	PRE-LAUNCH	GENE-CATALOG	METAGENOMICS	1	1	1	1	1	0	0	1	1	1
210	ABAOBO_110400	positive	POST-LAUNCH	GENE-CATALOG	METAGENOMICS	0	0	0	0	0	1	1	0	0	0
211	ABAOBO_110400	positive	PRE-LAUNCH	GENE-CATALOG	METAGENOMICS	0	0	0	0	0	1	1	0	0	0
212	ABAOBO_111070	negative	POST-LAUNCH	GENE-CATALOG	METAGENOMICS	1	1	1	1	1	0	0	1	1	1
213	ABAOBO_111070	negative	PRE-LAUNCH	GENE-CATALOG	METAGENOMICS	1	1	1	1	1	0	0	1	0	1
214	ABAOBO_111070	positive	POST-LAUNCH	GENE-CATALOG	METAGENOMICS	0	0	0	0	0	1	1	0	0	0
215	ABAOBO_111070	positive	PRE-LAUNCH	GENE-CATALOG	METAGENOMICS	0	0	0	0	0	1	1	0	0	0
216	ABAOBO_111095	negative	POST-LAUNCH	GENE-CATALOG	METAGENOMICS	1	1	1	0	1	0	0	1	1	1
217	ABAOBO_111095	negative	PRE-LAUNCH	GENE-CATALOG	METAGENOMICS	1	1	1	0	1	0	0	1	1	1
218	ABAOBO_111095	positive	POST-LAUNCH	GENE-CATALOG	METAGENOMICS	0	0	0	0	0	1	1	0	0	0
219	ABAOBO_111095	positive	PRE-LAUNCH	GENE-CATALOG	METAGENOMICS	0	0	0	0	0	1	1	0	0	0
220	ABAOBO_111690	negative	POST-LAUNCH	GENE-CATALOG	METAGENOMICS	0	0	1	0	0	0	0	0	0	1
221	ABAOBO_111690	negative	PRE-LAUNCH	GENE-CATALOG	METAGENOMICS	0	0	1	0	0	0	0	0	0	1
222	ABAOBO_111735	negative	POST-LAUNCH	GENE-CATALOG	METAGENOMICS	1	1	1	0	1	0	0	1	1	1
223	ABAOBO_111735	negative	PRE-LAUNCH	GENE-CATALOG	METAGENOMICS	1	1	1	0	1	0	0	1	1	1
224	ABAOBO_111735	positive	POST-LAUNCH	GENE-CATALOG	METAGENOMICS	0	0	0	0	0	1	1	0	0	0
225	ABAOBO_111735	positive	PRE-LAUNCH	GENE-CATALOG	METAGENOMICS	0	0	0	0	0	1	1	0	0	0
226	ABAOBO_111800	positive	PRE-LAUNCH	GENE-CATALOG	METAGENOMICS	0	0	1	0	0	0	0	0	0	0
227	ABAOBO_111850	negative	PRE-LAUNCH	GENE-CATALOG	METAGENOMICS	0	0	0	0	0	0	0	1	0	0
228	ABAOBO_112340	negative	POST-LAUNCH	GENE-CATALOG	METAGENOMICS	1	0	1	0	1	0	0	1	1	1
229	ABAOBO_112340	negative	PRE-LAUNCH	GENE-CATALOG	METAGENOMICS	1	0	1	0	1	0	0	1	1	1
230	ABAOBO_112340	positive	POST-LAUNCH	GENE-CATALOG	METAGENOMICS	0	0	0	0	0	1	1	0	0	0
231	ABAOBO_112340	positive	PRE-LAUNCH	GENE-CATALOG	METAGENOMICS	0	0	0	0	0	1	1	0	0	0
232	ABAOBO_112440	negative	POST-LAUNCH	GENE-CATALOG	METATRANSCRIPTOMICS	0	0	0	0	0	1	0	0	0	0
233	ABAOBO_112440	negative	PRE-LAUNCH	GENE-CATALOG	METATRANSCRIPTOMICS	0	0	0	0	0	1	0	0	0	0
234	ABAOBO_112520	negative	POST-LAUNCH	GENE-CATALOG	METAGENOMICS	1	0	1	0	1	0	0	1	0	1
235	ABAOBO_112520	negative	PRE-LAUNCH	GENE-CATALOG	METAGENOMICS	1	0	0	0	0	0	0	1	0	1
236	ABAOBO_112520	positive	POST-LAUNCH	GENE-CATALOG	METAGENOMICS	0	0	0	0	0	0	1	0	0	0
237	ABAOBO_112810	negative	POST-LAUNCH	GENE-CATALOG	METATRANSCRIPTOMICS	0	0	0	0	0	0	1	0	0	0
238	ABAOBO_112810	negative	PRE-LAUNCH	GENE-CATALOG	METATRANSCRIPTOMICS	0	0	0	0	0	0	1	0	0	0
239	ABAOBO_113690	negative	POST-LAUNCH	GENE-CATALOG	METAGENOMICS	1	1	1	1	1	0	0	1	1	1
240	ABAOBO_113690	negative	PRE-LAUNCH	GENE-CATALOG	METAGENOMICS	1	1	1	1	1	0	0	1	1	1
241	ABAOBO_113690	positive	POST-LAUNCH	GENE-CATALOG	METAGENOMICS	0	0	0	0	0	1	1	0	0	0
242	ABAOBO_113690	positive	PRE-LAUNCH	GENE-CATALOG	METAGENOMICS	0	0	0	0	0	1	1	0	0	0
243	ABAOBO_113905	negative	POST-LAUNCH	GENE-CATALOG	METAGENOMICS	1	0	1	0	1	0	0	1	1	1
244	ABAOBO_113905	negative	PRE-LAUNCH	GENE-CATALOG	METAGENOMICS	1	0	1	0	1	0	0	1	1	1
245	ABAOBO_113905	positive	POST-LAUNCH	GENE-CATALOG	METAGENOMICS	0	0	0	0	0	1	1	0	0	0
246	ABAOBO_113905	positive	PRE-LAUNCH	GENE-CATALOG	METAGENOMICS	0	0	0	0	0	1	1	0	0	0
247	ABAOBO_114240	negative	POST-LAUNCH	GENE-CATALOG	METAGENOMICS	1	1	1	0	1	0	0	1	1	1
248	ABAOBO_114240	negative	POST-LAUNCH	GENE-CATALOG	METATRANSCRIPTOMICS	0	0	1	0	0	0	0	0	0	0
249	ABAOBO_114240	negative	PRE-LAUNCH	GENE-CATALOG	METAGENOMICS	1	1	1	0	1	0	0	1	1	1
250	ABAOBO_114240	negative	PRE-LAUNCH	GENE-CATALOG	METATRANSCRIPTOMICS	0	0	1	0	0	0	0	0	0	0
251	ABAOBO_114240	positive	POST-LAUNCH	GENE-CATALOG	METAGENOMICS	0	0	0	0	0	1	1	0	0	0
252	ABAOBO_114240	positive	PRE-LAUNCH	GENE-CATALOG	METAGENOMICS	0	0	0	0	0	1	1	0	0	0
253	ABAOBO_114515	negative	POST-LAUNCH	GENE-CATALOG	METAGENOMICS	1	0	0	0	0	0	0	0	0	1
254	ABAOBO_114865	negative	POST-LAUNCH	GENE-CATALOG	METATRANSCRIPTOMICS	0	0	0	0	0	0	0	1	0	0
255	ABAOBO_114865	negative	PRE-LAUNCH	GENE-CATALOG	METATRANSCRIPTOMICS	0	0	0	0	0	0	0	1	0	0
256	ABAOBO_115665	negative	POST-LAUNCH	GENE-CATALOG	METATRANSCRIPTOMICS	1	0	0	0	0	0	0	0	0	0
257	ABAOBO_115665	negative	PRE-LAUNCH	GENE-CATALOG	METATRANSCRIPTOMICS	1	0	0	0	0	0	0	0	0	0
258	ABAOBO_116200	negative	POST-LAUNCH	GENE-CATALOG	METAGENOMICS	1	0	1	0	1	0	0	1	1	1
259	ABAOBO_116200	negative	PRE-LAUNCH	GENE-CATALOG	METAGENOMICS	1	0	1	0	1	0	0	1	1	1
260	ABAOBO_116200	positive	POST-LAUNCH	GENE-CATALOG	METAGENOMICS	0	0	0	0	0	1	1	0	0	0
261	ABAOBO_116200	positive	PRE-LAUNCH	GENE-CATALOG	METAGENOMICS	0	0	0	0	0	1	1	0	0	0
262	ABAOBO_116730	negative	POST-LAUNCH	GENE-CATALOG	METAGENOMICS	1	1	1	0	0	0	0	0	0	1
263	ABAOBO_116730	negative	PRE-LAUNCH	GENE-CATALOG	METAGENOMICS	1	1	1	0	0	0	0	0	0	1
264	ABAOBO_116730	positive	POST-LAUNCH	GENE-CATALOG	METAGENOMICS	0	0	0	0	0	1	1	0	0	0
265	ABAOBO_116730	positive	PRE-LAUNCH	GENE-CATALOG	METAGENOMICS	0	0	0	0	0	1	1	0	0	0
266	ABAOBO_116985	positive	POST-LAUNCH	GENE-CATALOG	METAGENOMICS	0	0	0	0	0	0	1	0	0	0
267	ABAOBO_117120	positive	PRE-LAUNCH	GENE-CATALOG	METATRANSCRIPTOMICS	0	0	0	0	0	0	0	1	0	0
268	ABAOBO_117545	negative	POST-LAUNCH	GENE-CATALOG	METAGENOMICS	1	1	1	1	1	0	0	1	1	1
269	ABAOBO_117545	negative	PRE-LAUNCH	GENE-CATALOG	METAGENOMICS	1	1	1	1	1	0	0	1	1	1
270	ABAOBO_117545	positive	POST-LAUNCH	GENE-CATALOG	METAGENOMICS	0	0	0	0	0	1	1	0	0	0
271	ABAOBO_117545	positive	PRE-LAUNCH	GENE-CATALOG	METAGENOMICS	0	0	0	0	0	1	1	0	0	0
272	ABAOBO_117860	positive	POST-LAUNCH	GENE-CATALOG	METAGENOMICS	0	0	0	0	0	0	0	0	0	1
273	ABAOBO_117880	negative	POST-LAUNCH	GENE-CATALOG	METAGENOMICS	1	0	1	1	1	0	0	1	0	1
274	ABAOBO_117880	negative	PRE-LAUNCH	GENE-CATALOG	METAGENOMICS	1	0	1	1	1	0	0	1	0	1
275	ABAOBO_117880	positive	POST-LAUNCH	GENE-CATALOG	METAGENOMICS	0	0	0	0	0	1	1	0	0	0
276	ABAOBO_117880	positive	PRE-LAUNCH	GENE-CATALOG	METAGENOMICS	0	0	0	0	0	1	1	0	0	0
277	ABAOBO_17500	positive	PRE-LAUNCH	GENE-CATALOG	METATRANSCRIPTOMICS	0	0	0	0	0	0	0	1	0	0
278	ABAOBO_17780	positive	POST-LAUNCH	GENE-CATALOG	METATRANSCRIPTOMICS	0	0	0	0	0	0	0	0	1	0
279	ABAOBO_21235	positive	PRE-LAUNCH	GENE-CATALOG	METAGENOMICS	0	0	0	0	0	1	0	0	0	0
280	ABAOBO_22350	negative	POST-LAUNCH	GENE-CATALOG	METATRANSCRIPTOMICS	0	0	0	0	0	0	0	1	0	0
281	ABAOBO_22350	negative	PRE-LAUNCH	GENE-CATALOG	METATRANSCRIPTOMICS	0	0	0	0	0	0	0	1	0	0
282	ABAOBO_22500	positive	POST-LAUNCH	GENE-CATALOG	METATRANSCRIPTOMICS	0	0	0	0	1	0	0	0	0	0
283	ABAOBO_23185	negative	PRE-LAUNCH	GENE-CATALOG	METATRANSCRIPTOMICS	0	0	1	0	0	0	0	0	0	0
284	ABAOBO_24835	negative	PRE-LAUNCH	GENE-CATALOG	METATRANSCRIPTOMICS	0	0	0	0	1	0	0	0	0	0
285	ABAOBO_25160	positive	POST-LAUNCH	GENE-CATALOG	METATRANSCRIPTOMICS	0	0	0	0	0	0	0	0	1	0
286	ABAOBO_25180	negative	PRE-LAUNCH	GENE-CATALOG	METATRANSCRIPTOMICS	0	0	1	0	0	0	0	0	0	0
287	ABAOBO_34360	negative	PRE-LAUNCH	GENE-CATALOG	METAGENOMICS	1	0	0	0	0	0	0	0	0	0
288	ABAOBO_41055	negative	POST-LAUNCH	GENE-CATALOG	METATRANSCRIPTOMICS	0	0	0	0	0	0	0	0	1	0
289	ABAOBO_41055	negative	PRE-LAUNCH	GENE-CATALOG	METATRANSCRIPTOMICS	0	0	0	0	0	0	0	0	1	0
290	ABAOBO_43770	negative	POST-LAUNCH	GENE-CATALOG	METATRANSCRIPTOMICS	0	0	0	0	0	0	0	0	1	0
291	ABAOBO_43770	negative	PRE-LAUNCH	GENE-CATALOG	METATRANSCRIPTOMICS	0	0	0	0	0	0	0	0	1	0
292	ABAOBO_45175	positive	POST-LAUNCH	GENE-CATALOG	METATRANSCRIPTOMICS	0	0	0	0	1	0	0	0	0	0
293	ABAOBO_48640	negative	PRE-LAUNCH	GENE-CATALOG	METAGENOMICS	1	0	0	0	0	0	0	0	0	0
294	ABAOBO_50105	negative	PRE-LAUNCH	GENE-CATALOG	METAGENOMICS	1	0	0	0	0	0	0	0	0	0
295	ABAOBO_51200	negative	POST-LAUNCH	GENE-CATALOG	METATRANSCRIPTOMICS	0	0	1	0	0	0	0	0	0	0
296	ABAOBO_51275	negative	PRE-LAUNCH	GENE-CATALOG	METAGENOMICS	1	0	0	0	0	0	0	0	0	0
297	ABAOBO_51295	positive	POST-LAUNCH	GENE-CATALOG	METATRANSCRIPTOMICS	0	0	0	0	1	0	0	0	0	0
298	ABAOBO_57325	positive	POST-LAUNCH	GENE-CATALOG	METATRANSCRIPTOMICS	0	0	0	0	0	0	0	1	0	0
299	ABAOBO_59200	negative	POST-LAUNCH	GENE-CATALOG	METATRANSCRIPTOMICS	0	0	0	0	0	0	0	0	1	0
300	ABAOBO_59200	negative	PRE-LAUNCH	GENE-CATALOG	METATRANSCRIPTOMICS	0	0	0	0	0	0	0	0	1	0
301	ABAOBO_59550	negative	POST-LAUNCH	GENE-CATALOG	METATRANSCRIPTOMICS	1	0	0	0	0	0	0	0	0	0
302	ABAOBO_59550	negative	PRE-LAUNCH	GENE-CATALOG	METATRANSCRIPTOMICS	1	0	0	0	0	0	0	0	0	0
303	ABAOBO_60190	negative	POST-LAUNCH	GENE-CATALOG	METATRANSCRIPTOMICS	0	0	1	0	0	0	0	0	0	0
304	ABAOBO_60190	negative	PRE-LAUNCH	GENE-CATALOG	METATRANSCRIPTOMICS	0	0	1	0	0	0	0	0	0	0
305	ABAOBO_60860	negative	PRE-LAUNCH	GENE-CATALOG	METAGENOMICS	1	0	0	0	0	0	0	0	0	0
306	ABAOBO_61035	negative	POST-LAUNCH	GENE-CATALOG	METATRANSCRIPTOMICS	0	0	0	0	0	0	0	1	0	0
307	ABAOBO_68910	negative	PRE-LAUNCH	GENE-CATALOG	METAGENOMICS	1	0	0	0	0	0	0	0	0	0
308	ABAOBO_70085	positive	POST-LAUNCH	GENE-CATALOG	METATRANSCRIPTOMICS	0	0	0	0	0	0	0	0	1	0
309	ABAOBO_70180	negative	POST-LAUNCH	GENE-CATALOG	METATRANSCRIPTOMICS	0	0	0	0	0	0	1	0	0	0
310	ABAOBO_70180	negative	PRE-LAUNCH	GENE-CATALOG	METAGENOMICS	1	0	0	0	0	0	0	0	0	0
311	ABAOBO_72010	negative	POST-LAUNCH	GENE-CATALOG	METATRANSCRIPTOMICS	0	0	0	0	0	1	0	0	0	0
312	ABAOBO_72010	positive	POST-LAUNCH	GENE-CATALOG	METATRANSCRIPTOMICS	0	0	0	0	0	0	0	0	1	0
313	ABAOBO_73090	negative	PRE-LAUNCH	GENE-CATALOG	METAGENOMICS	1	0	0	0	0	0	0	0	0	0
314	ABAOBO_73575	positive	PRE-LAUNCH	GENE-CATALOG	METAGENOMICS	0	0	0	0	0	1	0	0	0	0
315	ABAOBO_74055	negative	PRE-LAUNCH	GENE-CATALOG	METATRANSCRIPTOMICS	0	0	0	0	0	1	0	0	0	0
316	ABAOBO_74700	positive	POST-LAUNCH	GENE-CATALOG	METATRANSCRIPTOMICS	0	1	0	0	0	0	0	0	0	0
317	ABAOBO_74900	positive	POST-LAUNCH	GENE-CATALOG	METATRANSCRIPTOMICS	0	0	0	0	1	0	0	0	0	0
318	ABAOBO_75570	positive	POST-LAUNCH	GENE-CATALOG	METATRANSCRIPTOMICS	0	0	0	0	1	0	0	0	0	0
319	ABAOBO_77505	positive	PRE-LAUNCH	GENE-CATALOG	METATRANSCRIPTOMICS	0	0	0	0	0	0	0	0	1	0
320	ABAOBO_78170	positive	POST-LAUNCH	GENE-CATALOG	METATRANSCRIPTOMICS	0	0	0	0	1	0	0	0	0	0
321	ABAOBO_78985	negative	POST-LAUNCH	GENE-CATALOG	METATRANSCRIPTOMICS	1	0	0	0	0	0	0	0	0	0
322	ABAOBO_78985	negative	PRE-LAUNCH	GENE-CATALOG	METATRANSCRIPTOMICS	1	0	0	0	0	0	0	0	0	0
323	ABAOBO_80375	positive	POST-LAUNCH	GENE-CATALOG	METATRANSCRIPTOMICS	0	0	0	0	1	0	0	0	0	0
324	ABAOBO_81170	negative	POST-LAUNCH	GENE-CATALOG	METATRANSCRIPTOMICS	0	0	0	0	1	0	0	0	0	0
325	ABAOBO_81170	negative	PRE-LAUNCH	GENE-CATALOG	METATRANSCRIPTOMICS	0	0	0	0	1	0	0	0	0	0
326	ABAOBO_81595	negative	POST-LAUNCH	GENE-CATALOG	METATRANSCRIPTOMICS	0	0	0	0	0	0	0	1	0	0
327	ABAOBO_81595	negative	PRE-LAUNCH	GENE-CATALOG	METATRANSCRIPTOMICS	0	0	0	0	0	0	0	1	0	0
328	ABAOBO_81700	negative	POST-LAUNCH	GENE-CATALOG	METAGENOMICS	0	1	1	1	1	0	0	1	1	1
329	ABAOBO_81700	negative	PRE-LAUNCH	GENE-CATALOG	METAGENOMICS	0	1	1	0	0	0	0	1	1	1
330	ABAOBO_81700	positive	POST-LAUNCH	GENE-CATALOG	METAGENOMICS	0	0	0	0	0	1	1	0	0	0
331	ABAOBO_81700	positive	PRE-LAUNCH	GENE-CATALOG	METAGENOMICS	0	0	0	0	0	1	1	0	0	0
332	ABAOBO_82315	negative	POST-LAUNCH	GENE-CATALOG	METAGENOMICS	0	0	0	0	0	1	0	0	0	0
333	ABAOBO_82655	negative	POST-LAUNCH	GENE-CATALOG	METATRANSCRIPTOMICS	0	0	0	0	1	0	0	0	0	0
334	ABAOBO_82655	negative	PRE-LAUNCH	GENE-CATALOG	METATRANSCRIPTOMICS	0	0	0	0	1	0	0	0	0	0
335	ABAOBO_82680	positive	POST-LAUNCH	GENE-CATALOG	METATRANSCRIPTOMICS	0	0	0	0	0	0	0	0	1	0
336	ABAOBO_82685	positive	POST-LAUNCH	GENE-CATALOG	METAGENOMICS	0	0	0	0	0	0	0	0	0	1
337	ABAOBO_82685	positive	POST-LAUNCH	GENE-CATALOG	METATRANSCRIPTOMICS	0	0	0	0	0	0	0	1	0	0
338	ABAOBO_83010	negative	POST-LAUNCH	GENE-CATALOG	METAGENOMICS	0	0	1	0	0	0	0	0	0	0
339	ABAOBO_83735	negative	POST-LAUNCH	GENE-CATALOG	METAGENOMICS	1	1	1	1	1	0	0	1	1	1
340	ABAOBO_83735	negative	POST-LAUNCH	GENE-CATALOG	METATRANSCRIPTOMICS	0	0	0	0	0	0	0	1	0	0
341	ABAOBO_83735	negative	PRE-LAUNCH	GENE-CATALOG	METAGENOMICS	1	1	1	1	1	0	0	1	1	1
342	ABAOBO_83735	negative	PRE-LAUNCH	GENE-CATALOG	METATRANSCRIPTOMICS	0	0	0	0	0	0	0	1	0	0
343	ABAOBO_83735	positive	POST-LAUNCH	GENE-CATALOG	METAGENOMICS	0	0	0	0	0	1	1	0	0	0
344	ABAOBO_83735	positive	PRE-LAUNCH	GENE-CATALOG	METAGENOMICS	0	0	0	0	0	1	1	0	0	0
345	ABAOBO_83775	negative	POST-LAUNCH	GENE-CATALOG	METAGENOMICS	1	1	1	1	1	0	0	1	1	1
346	ABAOBO_83775	negative	PRE-LAUNCH	GENE-CATALOG	METAGENOMICS	1	1	1	1	1	0	0	1	1	1
347	ABAOBO_83775	positive	POST-LAUNCH	GENE-CATALOG	METAGENOMICS	0	0	0	0	0	1	1	0	0	0
348	ABAOBO_83775	positive	PRE-LAUNCH	GENE-CATALOG	METAGENOMICS	0	0	0	0	0	1	1	0	0	0
349	ABAOBO_83925	negative	POST-LAUNCH	GENE-CATALOG	METAGENOMICS	1	1	1	1	1	0	0	1	1	1
350	ABAOBO_83925	negative	PRE-LAUNCH	GENE-CATALOG	METAGENOMICS	1	1	1	1	1	0	0	1	1	1
351	ABAOBO_83925	positive	POST-LAUNCH	GENE-CATALOG	METAGENOMICS	0	0	0	0	0	1	1	0	0	0
352	ABAOBO_83925	positive	PRE-LAUNCH	GENE-CATALOG	METAGENOMICS	0	0	0	0	0	1	1	0	0	0
353	ABAOBO_84100	negative	POST-LAUNCH	GENE-CATALOG	METATRANSCRIPTOMICS	0	0	0	0	0	1	0	0	0	0
354	ABAOBO_84100	negative	PRE-LAUNCH	GENE-CATALOG	METATRANSCRIPTOMICS	0	0	0	0	0	1	0	0	0	0
355	ABAOBO_84200	positive	POST-LAUNCH	GENE-CATALOG	METATRANSCRIPTOMICS	0	0	0	0	0	0	0	1	0	0
356	ABAOBO_84765	negative	PRE-LAUNCH	GENE-CATALOG	METAGENOMICS	1	0	0	0	0	0	0	0	0	0
357	ABAOBO_85295	negative	POST-LAUNCH	GENE-CATALOG	METATRANSCRIPTOMICS	0	0	0	0	0	0	0	0	1	0
358	ABAOBO_85295	positive	POST-LAUNCH	GENE-CATALOG	METATRANSCRIPTOMICS	0	0	0	0	0	1	0	0	0	0
359	ABAOBO_85400	negative	POST-LAUNCH	GENE-CATALOG	METATRANSCRIPTOMICS	0	1	0	0	0	0	0	0	0	0
360	ABAOBO_85695	negative	POST-LAUNCH	GENE-CATALOG	METATRANSCRIPTOMICS	0	0	0	0	0	0	0	1	0	0
361	ABAOBO_86120	negative	POST-LAUNCH	GENE-CATALOG	METAGENOMICS	1	0	1	0	1	0	0	1	0	1
362	ABAOBO_86120	negative	PRE-LAUNCH	GENE-CATALOG	METAGENOMICS	1	0	1	0	1	0	0	1	0	1
363	ABAOBO_86120	positive	POST-LAUNCH	GENE-CATALOG	METAGENOMICS	0	0	0	0	0	1	1	0	0	0
364	ABAOBO_86120	positive	PRE-LAUNCH	GENE-CATALOG	METAGENOMICS	0	0	0	0	0	1	1	0	0	0
365	ABAOBO_86145	negative	PRE-LAUNCH	GENE-CATALOG	METAGENOMICS	1	0	0	0	0	0	0	0	0	0
366	ABAOBO_86955	negative	POST-LAUNCH	GENE-CATALOG	METAGENOMICS	1	0	1	0	1	0	0	1	1	1
367	ABAOBO_86955	negative	PRE-LAUNCH	GENE-CATALOG	METAGENOMICS	0	0	1	0	1	0	0	1	1	1
368	ABAOBO_86955	positive	POST-LAUNCH	GENE-CATALOG	METAGENOMICS	0	0	0	0	0	1	1	0	0	0
369	ABAOBO_87030	negative	POST-LAUNCH	GENE-CATALOG	METATRANSCRIPTOMICS	0	0	0	0	0	0	0	1	0	0
370	ABAOBO_87030	negative	PRE-LAUNCH	GENE-CATALOG	METATRANSCRIPTOMICS	0	0	0	0	0	0	0	1	0	0
371	ABAOBO_87110	negative	PRE-LAUNCH	GENE-CATALOG	METATRANSCRIPTOMICS	0	0	0	0	0	0	0	1	0	0
372	ABAOBO_87155	negative	POST-LAUNCH	GENE-CATALOG	METAGENOMICS	0	0	1	0	0	0	0	0	0	1
373	ABAOBO_87155	negative	PRE-LAUNCH	GENE-CATALOG	METAGENOMICS	0	0	0	0	0	0	0	0	0	1
374	ABAOBO_87770	negative	POST-LAUNCH	GENE-CATALOG	METAGENOMICS	0	0	1	0	0	0	0	0	0	0
375	ABAOBO_87770	negative	PRE-LAUNCH	GENE-CATALOG	METAGENOMICS	0	0	1	0	0	0	0	0	0	0
376	ABAOBO_88230	negative	POST-LAUNCH	GENE-CATALOG	METATRANSCRIPTOMICS	0	0	0	1	0	0	0	0	0	0
377	ABAOBO_88230	negative	PRE-LAUNCH	GENE-CATALOG	METATRANSCRIPTOMICS	0	0	0	1	0	0	0	0	0	0
378	ABAOBO_88270	negative	POST-LAUNCH	GENE-CATALOG	METAGENOMICS	1	1	1	1	1	0	0	1	1	1
379	ABAOBO_88270	negative	PRE-LAUNCH	GENE-CATALOG	METAGENOMICS	1	0	1	0	1	0	0	1	1	1
380	ABAOBO_88270	positive	POST-LAUNCH	GENE-CATALOG	METAGENOMICS	0	0	0	0	0	1	1	0	0	0
381	ABAOBO_88270	positive	PRE-LAUNCH	GENE-CATALOG	METAGENOMICS	0	0	0	0	0	1	1	0	0	0
382	ABAOBO_88460	positive	POST-LAUNCH	GENE-CATALOG	METAGENOMICS	0	0	0	0	1	0	0	0	0	0
383	ABAOBO_88460	positive	POST-LAUNCH	GENE-CATALOG	METATRANSCRIPTOMICS	0	0	0	0	1	0	0	0	0	0
384	ABAOBO_88755	negative	POST-LAUNCH	GENE-CATALOG	METAGENOMICS	0	0	1	0	1	0	0	1	0	1
385	ABAOBO_88755	negative	PRE-LAUNCH	GENE-CATALOG	METAGENOMICS	0	0	1	0	0	0	0	1	0	1
386	ABAOBO_88755	positive	POST-LAUNCH	GENE-CATALOG	METAGENOMICS	0	0	0	0	0	1	1	0	0	0
387	ABAOBO_89300	positive	PRE-LAUNCH	GENE-CATALOG	METAGENOMICS	0	0	1	0	0	0	0	0	0	0
388	ABAOBO_89470	positive	PRE-LAUNCH	GENE-CATALOG	METATRANSCRIPTOMICS	0	0	0	0	0	0	0	1	0	0
389	ABAOBO_89780	negative	POST-LAUNCH	GENE-CATALOG	METAGENOMICS	1	1	1	1	1	0	0	1	1	1
390	ABAOBO_89780	negative	PRE-LAUNCH	GENE-CATALOG	METAGENOMICS	1	1	1	1	1	0	0	1	1	1
391	ABAOBO_89780	positive	POST-LAUNCH	GENE-CATALOG	METAGENOMICS	0	0	0	0	0	1	1	0	0	0
392	ABAOBO_89780	positive	PRE-LAUNCH	GENE-CATALOG	METAGENOMICS	0	0	0	0	0	1	1	0	0	0
393	ABAOBO_89865	negative	POST-LAUNCH	GENE-CATALOG	METAGENOMICS	1	0	0	0	0	0	0	0	0	0
394	ABAOBO_90230	negative	PRE-LAUNCH	GENE-CATALOG	METATRANSCRIPTOMICS	0	0	0	0	0	0	0	0	0	1
395	ABAOBO_90520	positive	PRE-LAUNCH	GENE-CATALOG	METATRANSCRIPTOMICS	0	0	0	0	0	0	0	1	0	0
396	ABAOBO_91025	negative	POST-LAUNCH	GENE-CATALOG	METATRANSCRIPTOMICS	0	0	0	0	0	1	0	0	0	0
397	ABAOBO_91025	negative	PRE-LAUNCH	GENE-CATALOG	METATRANSCRIPTOMICS	0	0	0	0	0	1	0	0	0	0
398	ABAOBO_91220	negative	POST-LAUNCH	GENE-CATALOG	METAGENOMICS	1	1	1	0	1	0	0	1	1	1
399	ABAOBO_91220	negative	PRE-LAUNCH	GENE-CATALOG	METAGENOMICS	1	1	1	0	1	0	0	1	1	1
400	ABAOBO_91220	positive	POST-LAUNCH	GENE-CATALOG	METAGENOMICS	0	0	0	0	0	1	1	0	0	0
401	ABAOBO_91220	positive	PRE-LAUNCH	GENE-CATALOG	METAGENOMICS	0	0	0	0	0	1	1	0	0	0
402	ABAOBO_91505	negative	POST-LAUNCH	GENE-CATALOG	METAGENOMICS	0	0	1	0	0	0	0	1	0	0
403	ABAOBO_91620	negative	POST-LAUNCH	GENE-CATALOG	METAGENOMICS	0	0	0	0	1	0	0	0	0	0
404	ABAOBO_91620	negative	PRE-LAUNCH	GENE-CATALOG	METAGENOMICS	0	0	0	0	1	0	0	0	0	0
405	ABAOBO_92255	negative	POST-LAUNCH	GENE-CATALOG	METAGENOMICS	0	0	0	0	0	0	0	1	0	0
406	ABAOBO_92475	negative	POST-LAUNCH	GENE-CATALOG	METATRANSCRIPTOMICS	0	0	1	0	0	0	0	0	0	0
407	ABAOBO_92720	negative	POST-LAUNCH	GENE-CATALOG	METAGENOMICS	1	1	1	1	1	0	0	1	1	1
408	ABAOBO_92720	negative	PRE-LAUNCH	GENE-CATALOG	METAGENOMICS	1	1	1	1	1	0	0	1	1	1
409	ABAOBO_92720	positive	POST-LAUNCH	GENE-CATALOG	METAGENOMICS	0	0	0	0	0	1	1	0	0	0
410	ABAOBO_92720	positive	PRE-LAUNCH	GENE-CATALOG	METAGENOMICS	0	0	0	0	0	1	1	0	0	0
411	ABAOBO_92765	negative	POST-LAUNCH	GENE-CATALOG	METATRANSCRIPTOMICS	0	0	0	0	1	0	0	0	0	0
412	ABAOBO_92765	negative	PRE-LAUNCH	GENE-CATALOG	METATRANSCRIPTOMICS	0	0	0	0	1	0	0	0	0	0
413	ABAOBO_92770	negative	POST-LAUNCH	GENE-CATALOG	METAGENOMICS	1	1	1	0	1	0	0	1	0	1
414	ABAOBO_92770	negative	PRE-LAUNCH	GENE-CATALOG	METAGENOMICS	1	1	1	0	1	0	0	1	0	1
415	ABAOBO_92770	positive	POST-LAUNCH	GENE-CATALOG	METAGENOMICS	0	0	0	0	0	1	1	0	0	0
416	ABAOBO_92770	positive	PRE-LAUNCH	GENE-CATALOG	METAGENOMICS	0	0	0	0	0	1	1	0	0	0
417	ABAOBO_93325	negative	POST-LAUNCH	GENE-CATALOG	METATRANSCRIPTOMICS	0	0	0	0	0	0	1	0	0	0
418	ABAOBO_93325	negative	PRE-LAUNCH	GENE-CATALOG	METATRANSCRIPTOMICS	0	0	0	0	0	0	1	0	0	0
419	ABAOBO_93535	positive	POST-LAUNCH	GENE-CATALOG	METAGENOMICS	0	0	0	0	0	0	0	0	0	1
420	ABAOBO_93570	negative	POST-LAUNCH	GENE-CATALOG	METATRANSCRIPTOMICS	0	0	0	0	0	0	0	0	1	0
421	ABAOBO_93570	negative	PRE-LAUNCH	GENE-CATALOG	METATRANSCRIPTOMICS	0	0	0	0	0	0	0	0	1	0
422	ABAOBO_94345	negative	POST-LAUNCH	GENE-CATALOG	METAGENOMICS	1	1	1	1	1	0	0	1	0	1
423	ABAOBO_94345	negative	PRE-LAUNCH	GENE-CATALOG	METAGENOMICS	1	1	1	1	1	0	0	1	0	1
424	ABAOBO_94345	positive	POST-LAUNCH	GENE-CATALOG	METAGENOMICS	0	0	0	0	0	1	1	0	0	0
425	ABAOBO_94345	positive	PRE-LAUNCH	GENE-CATALOG	METAGENOMICS	0	0	0	0	0	1	1	0	0	0
426	ABAOBO_94635	negative	POST-LAUNCH	GENE-CATALOG	METATRANSCRIPTOMICS	0	0	0	0	0	0	0	0	1	0
427	ABAOBO_94635	negative	PRE-LAUNCH	GENE-CATALOG	METATRANSCRIPTOMICS	0	0	0	0	0	0	0	0	1	0
428	ABAOBO_94800	positive	POST-LAUNCH	GENE-CATALOG	METATRANSCRIPTOMICS	0	0	0	0	1	0	0	0	0	0
429	ABAOBO_94805	negative	POST-LAUNCH	GENE-CATALOG	METAGENOMICS	1	1	1	1	1	0	0	1	1	1
430	ABAOBO_94805	negative	PRE-LAUNCH	GENE-CATALOG	METAGENOMICS	1	1	1	1	1	0	0	1	1	1
431	ABAOBO_94805	positive	POST-LAUNCH	GENE-CATALOG	METAGENOMICS	0	0	0	0	0	1	1	0	0	0
432	ABAOBO_94805	positive	PRE-LAUNCH	GENE-CATALOG	METAGENOMICS	0	0	0	0	0	1	1	0	0	0
433	ABAOBO_94885	negative	POST-LAUNCH	GENE-CATALOG	METAGENOMICS	1	1	1	1	1	0	0	1	1	1
434	ABAOBO_94885	negative	PRE-LAUNCH	GENE-CATALOG	METAGENOMICS	1	1	1	1	1	0	0	1	1	1
435	ABAOBO_94885	positive	POST-LAUNCH	GENE-CATALOG	METAGENOMICS	0	0	0	0	0	1	1	0	0	0
436	ABAOBO_94885	positive	PRE-LAUNCH	GENE-CATALOG	METAGENOMICS	0	0	0	0	0	1	1	0	0	0
437	ABAOBO_95025	negative	POST-LAUNCH	GENE-CATALOG	METATRANSCRIPTOMICS	0	0	0	0	0	0	1	0	0	0
438	ABAOBO_95050	negative	POST-LAUNCH	GENE-CATALOG	METATRANSCRIPTOMICS	0	0	0	0	0	0	0	1	0	0
439	ABAOBO_95050	negative	PRE-LAUNCH	GENE-CATALOG	METATRANSCRIPTOMICS	0	0	0	0	0	0	0	1	0	0
440	ABAOBO_95115	positive	POST-LAUNCH	GENE-CATALOG	METAGENOMICS	0	0	0	0	0	0	0	0	0	1
441	ABAOBO_95140	negative	POST-LAUNCH	GENE-CATALOG	METAGENOMICS	1	0	1	0	1	0	0	1	1	1
442	ABAOBO_95140	negative	PRE-LAUNCH	GENE-CATALOG	METAGENOMICS	1	0	1	0	0	0	0	1	0	1
443	ABAOBO_95140	positive	POST-LAUNCH	GENE-CATALOG	METAGENOMICS	0	0	0	0	0	1	1	0	0	0
444	ABAOBO_95140	positive	PRE-LAUNCH	GENE-CATALOG	METAGENOMICS	0	0	0	0	0	0	1	0	0	0
445	ABAOBO_95220	negative	POST-LAUNCH	GENE-CATALOG	METAGENOMICS	0	0	0	0	0	0	1	0	0	0
446	ABAOBO_95220	negative	POST-LAUNCH	GENE-CATALOG	METATRANSCRIPTOMICS	0	0	0	0	0	0	1	0	0	0
447	ABAOBO_95220	negative	PRE-LAUNCH	GENE-CATALOG	METAGENOMICS	0	0	0	0	0	0	1	0	0	0
448	ABAOBO_95220	negative	PRE-LAUNCH	GENE-CATALOG	METATRANSCRIPTOMICS	0	0	0	0	0	0	1	0	0	0
449	ABAOBO_95220	positive	POST-LAUNCH	GENE-CATALOG	METAGENOMICS	0	0	0	0	1	0	0	0	1	0
450	ABAOBO_95230	negative	POST-LAUNCH	GENE-CATALOG	METAGENOMICS	1	0	1	0	1	0	0	1	1	1
451	ABAOBO_95230	negative	POST-LAUNCH	GENE-CATALOG	METATRANSCRIPTOMICS	0	0	0	0	0	0	0	0	1	0
452	ABAOBO_95230	negative	PRE-LAUNCH	GENE-CATALOG	METAGENOMICS	1	0	1	0	1	0	0	1	1	1
453	ABAOBO_95230	negative	PRE-LAUNCH	GENE-CATALOG	METATRANSCRIPTOMICS	0	0	0	0	0	0	0	0	1	0
454	ABAOBO_95230	positive	POST-LAUNCH	GENE-CATALOG	METAGENOMICS	0	0	0	0	0	1	1	0	0	0
455	ABAOBO_95230	positive	PRE-LAUNCH	GENE-CATALOG	METAGENOMICS	0	0	0	0	0	1	1	0	0	0
456	ABAOBO_95255	negative	POST-LAUNCH	GENE-CATALOG	METAGENOMICS	1	1	1	1	1	0	0	1	1	1
457	ABAOBO_95255	negative	PRE-LAUNCH	GENE-CATALOG	METAGENOMICS	1	1	1	1	1	0	0	1	0	1
458	ABAOBO_95255	positive	POST-LAUNCH	GENE-CATALOG	METAGENOMICS	0	0	0	0	0	1	1	0	0	0
459	ABAOBO_95255	positive	PRE-LAUNCH	GENE-CATALOG	METAGENOMICS	0	0	0	0	0	1	1	0	0	0
460	ABAOBO_95610	negative	POST-LAUNCH	GENE-CATALOG	METAGENOMICS	0	0	1	0	1	0	0	0	0	1
461	ABAOBO_95610	negative	PRE-LAUNCH	GENE-CATALOG	METAGENOMICS	0	0	1	0	0	0	0	0	0	1
462	ABAOBO_95610	positive	POST-LAUNCH	GENE-CATALOG	METAGENOMICS	0	0	0	0	0	1	1	0	0	0
463	ABAOBO_95705	negative	POST-LAUNCH	GENE-CATALOG	METAGENOMICS	0	0	1	0	0	0	0	1	1	1
464	ABAOBO_95705	negative	PRE-LAUNCH	GENE-CATALOG	METAGENOMICS	0	0	0	0	0	0	0	1	0	1
465	ABAOBO_95705	positive	POST-LAUNCH	GENE-CATALOG	METAGENOMICS	0	0	0	0	0	0	1	0	0	0
466	ABAOBO_96040	negative	POST-LAUNCH	GENE-CATALOG	METATRANSCRIPTOMICS	0	0	0	0	1	0	0	0	0	0
467	ABAOBO_96280	negative	PRE-LAUNCH	GENE-CATALOG	METAGENOMICS	0	0	0	0	0	0	0	0	1	0
468	ABAOBO_96825	negative	POST-LAUNCH	GENE-CATALOG	METATRANSCRIPTOMICS	0	0	0	0	1	0	0	0	0	0
469	ABAOBO_96825	negative	PRE-LAUNCH	GENE-CATALOG	METATRANSCRIPTOMICS	0	0	0	0	1	0	0	0	0	0
470	ABAOBO_96830	positive	POST-LAUNCH	GENE-CATALOG	METAGENOMICS	0	0	0	0	0	0	0	0	0	1
471	ABAOBO_96955	negative	POST-LAUNCH	GENE-CATALOG	METAGENOMICS	1	1	1	1	1	0	0	1	1	1
472	ABAOBO_96955	negative	POST-LAUNCH	GENE-CATALOG	METATRANSCRIPTOMICS	0	1	0	0	0	0	0	0	0	0
473	ABAOBO_96955	negative	PRE-LAUNCH	GENE-CATALOG	METAGENOMICS	1	1	1	1	1	0	0	1	1	1
474	ABAOBO_96955	negative	PRE-LAUNCH	GENE-CATALOG	METATRANSCRIPTOMICS	0	1	0	0	0	0	0	0	0	0
475	ABAOBO_96955	positive	POST-LAUNCH	GENE-CATALOG	METAGENOMICS	0	0	0	0	0	1	1	0	0	0
476	ABAOBO_96955	positive	PRE-LAUNCH	GENE-CATALOG	METAGENOMICS	0	0	0	0	0	1	1	0	0	0
477	ABAOBO_96960	negative	POST-LAUNCH	GENE-CATALOG	METATRANSCRIPTOMICS	0	0	0	0	0	0	0	0	1	0
478	ABAOBO_96960	negative	PRE-LAUNCH	GENE-CATALOG	METATRANSCRIPTOMICS	0	0	0	0	0	0	0	0	1	0
479	ABAOBO_97830	negative	POST-LAUNCH	GENE-CATALOG	METAGENOMICS	1	0	1	0	0	0	0	0	1	1
480	ABAOBO_97830	negative	PRE-LAUNCH	GENE-CATALOG	METAGENOMICS	0	0	1	0	0	0	0	0	0	0
481	ABAOBO_98420	negative	PRE-LAUNCH	GENE-CATALOG	METAGENOMICS	1	0	0	0	0	0	0	0	1	0
482	ABAOBO_98480	negative	POST-LAUNCH	GENE-CATALOG	METAGENOMICS	1	1	1	1	1	0	0	1	1	1
483	ABAOBO_98480	negative	PRE-LAUNCH	GENE-CATALOG	METAGENOMICS	1	1	1	1	1	0	0	1	1	1
484	ABAOBO_98480	positive	POST-LAUNCH	GENE-CATALOG	METAGENOMICS	0	0	0	0	0	1	1	0	0	0
485	ABAOBO_98480	positive	PRE-LAUNCH	GENE-CATALOG	METAGENOMICS	0	0	0	0	0	1	1	0	0	0
486	ABAOBO_98695	negative	POST-LAUNCH	GENE-CATALOG	METAGENOMICS	1	1	1	1	1	0	0	1	1	1
487	ABAOBO_98695	negative	PRE-LAUNCH	GENE-CATALOG	METAGENOMICS	1	1	1	1	1	0	0	1	1	1
488	ABAOBO_98695	positive	POST-LAUNCH	GENE-CATALOG	METAGENOMICS	0	0	0	0	0	1	1	0	0	0
489	ABAOBO_98695	positive	PRE-LAUNCH	GENE-CATALOG	METAGENOMICS	0	0	0	0	0	1	1	0	0	0
490	ABAOBO_98705	negative	POST-LAUNCH	GENE-CATALOG	METAGENOMICS	0	0	1	0	0	0	0	0	0	0
491	ABAOBO_98765	negative	POST-LAUNCH	GENE-CATALOG	METAGENOMICS	0	0	1	0	0	0	0	1	0	0
492	ABAOBO_98765	negative	PRE-LAUNCH	GENE-CATALOG	METAGENOMICS	0	0	1	0	0	0	0	1	0	0
493	ABAOBO_98780	negative	POST-LAUNCH	GENE-CATALOG	METAGENOMICS	1	1	1	0	1	0	0	1	1	1
494	ABAOBO_98780	negative	PRE-LAUNCH	GENE-CATALOG	METAGENOMICS	1	1	1	0	1	0	0	1	1	1
495	ABAOBO_98780	positive	POST-LAUNCH	GENE-CATALOG	METAGENOMICS	0	0	0	0	0	1	1	0	0	0
496	ABAOBO_98780	positive	PRE-LAUNCH	GENE-CATALOG	METAGENOMICS	0	0	0	0	0	1	1	0	0	0
497	ABAOBO_98790	negative	POST-LAUNCH	GENE-CATALOG	METAGENOMICS	1	1	1	1	1	0	0	1	1	1
498	ABAOBO_98790	negative	PRE-LAUNCH	GENE-CATALOG	METAGENOMICS	1	1	1	1	1	0	0	1	1	1
499	ABAOBO_98790	positive	POST-LAUNCH	GENE-CATALOG	METAGENOMICS	0	0	0	0	0	1	1	0	0	0
500	ABAOBO_98790	positive	PRE-LAUNCH	GENE-CATALOG	METAGENOMICS	0	0	0	0	0	1	1	0	0	0
501	ABAOBO_99455	negative	POST-LAUNCH	GENE-CATALOG	METAGENOMICS	1	1	1	1	0	0	0	1	0	1
502	ABAOBO_99455	negative	PRE-LAUNCH	GENE-CATALOG	METAGENOMICS	1	1	1	1	0	0	0	1	0	1
503	ABAOBO_99455	positive	POST-LAUNCH	GENE-CATALOG	METAGENOMICS	0	0	0	0	0	1	1	0	0	0
504	ABAOBO_99455	positive	PRE-LAUNCH	GENE-CATALOG	METAGENOMICS	0	0	0	0	0	1	1	0	0	0
505	ABGDHD_00005	negative	POST-LAUNCH	GENE-CATALOG	METAGENOMICS	0	0	0	0	0	0	1	0	0	0
506	ABGDHD_00045	negative	POST-LAUNCH	GENE-CATALOG	METATRANSCRIPTOMICS	0	0	0	0	0	0	1	0	0	0
507	ABGDHD_00180	positive	PRE-LAUNCH	GENE-CATALOG	METATRANSCRIPTOMICS	0	0	0	0	0	0	0	0	1	0
508	ABGDHD_00900	negative	POST-LAUNCH	GENE-CATALOG	METATRANSCRIPTOMICS	0	0	0	0	0	0	1	0	0	0
509	ABGDHD_01325	negative	POST-LAUNCH	GENE-CATALOG	METATRANSCRIPTOMICS	0	0	0	0	0	0	1	0	0	0
510	ABGDHD_01675	negative	POST-LAUNCH	GENE-CATALOG	METATRANSCRIPTOMICS	0	0	0	0	0	0	1	0	0	0
511	ABGDHD_01675	positive	POST-LAUNCH	GENE-CATALOG	METATRANSCRIPTOMICS	0	0	0	0	0	0	0	1	0	0
512	ABGDHD_01690	negative	POST-LAUNCH	GENE-CATALOG	METATRANSCRIPTOMICS	0	0	0	0	0	0	1	0	0	0
513	ABGDHD_01940	negative	POST-LAUNCH	GENE-CATALOG	METAGENOMICS	0	0	0	0	0	0	1	0	0	0
514	ABGDHD_01940	negative	POST-LAUNCH	GENE-CATALOG	METATRANSCRIPTOMICS	0	0	0	0	0	0	1	0	0	0
515	ABGDHD_01940	negative	PRE-LAUNCH	GENE-CATALOG	METATRANSCRIPTOMICS	0	0	0	0	0	0	1	0	0	0
516	ABGDHD_01985	negative	POST-LAUNCH	GENE-CATALOG	METATRANSCRIPTOMICS	0	0	0	0	0	0	1	0	0	0
517	ABGDHD_02560	positive	PRE-LAUNCH	GENE-CATALOG	METATRANSCRIPTOMICS	0	0	0	0	0	0	1	0	0	0
518	ABGDHD_02650	negative	POST-LAUNCH	GENE-CATALOG	METATRANSCRIPTOMICS	0	0	0	0	0	0	1	0	0	0
519	ABGDHD_02670	negative	POST-LAUNCH	GENE-CATALOG	METATRANSCRIPTOMICS	0	0	0	0	0	0	1	0	0	0
520	ABGDHD_02670	negative	PRE-LAUNCH	GENE-CATALOG	METATRANSCRIPTOMICS	0	0	0	0	0	0	1	0	0	0
521	ABGDHD_02685	negative	POST-LAUNCH	GENE-CATALOG	METAGENOMICS	0	0	0	0	0	0	1	0	0	0
522	ABGDHD_02685	negative	POST-LAUNCH	GENE-CATALOG	METATRANSCRIPTOMICS	0	0	0	0	0	0	1	0	0	0
523	ABGDHD_02685	negative	PRE-LAUNCH	GENE-CATALOG	METAGENOMICS	0	0	0	0	0	0	1	0	0	0
524	ABGDHD_02685	negative	PRE-LAUNCH	GENE-CATALOG	METATRANSCRIPTOMICS	0	0	0	0	0	0	1	0	0	0
525	ABGDHD_02695	positive	PRE-LAUNCH	GENE-CATALOG	METAGENOMICS	0	0	0	0	0	0	1	0	0	0
526	ABGDHD_02695	positive	PRE-LAUNCH	GENE-CATALOG	METATRANSCRIPTOMICS	0	0	0	0	0	0	1	0	0	0
527	ABGDHD_02710	negative	POST-LAUNCH	GENE-CATALOG	METAGENOMICS	0	0	0	0	0	0	1	0	0	0
528	ABGDHD_02710	negative	POST-LAUNCH	GENE-CATALOG	METATRANSCRIPTOMICS	0	0	0	0	0	0	1	0	0	0
529	ABGDHD_02710	negative	PRE-LAUNCH	GENE-CATALOG	METATRANSCRIPTOMICS	0	0	0	0	0	0	1	0	0	0
530	ABGDHD_02710	positive	POST-LAUNCH	GENE-CATALOG	METATRANSCRIPTOMICS	1	1	1	0	1	0	0	1	1	1
531	ABGDHD_02715	negative	POST-LAUNCH	GENE-CATALOG	METAGENOMICS	0	0	0	0	0	0	1	0	0	0
532	ABGDHD_02715	negative	POST-LAUNCH	GENE-CATALOG	METATRANSCRIPTOMICS	0	0	0	0	0	0	1	0	0	0
533	ABGDHD_02715	negative	PRE-LAUNCH	GENE-CATALOG	METATRANSCRIPTOMICS	0	0	0	0	0	0	1	0	0	0
534	ABGDHD_02730	negative	POST-LAUNCH	GENE-CATALOG	METAGENOMICS	0	0	0	0	0	0	1	0	0	0
535	ABGDHD_02730	negative	POST-LAUNCH	GENE-CATALOG	METATRANSCRIPTOMICS	0	0	0	0	0	0	1	0	0	0
536	ABGDHD_02740	negative	POST-LAUNCH	GENE-CATALOG	METAGENOMICS	0	0	0	0	0	0	1	0	0	0
537	ABGDHD_02740	negative	POST-LAUNCH	GENE-CATALOG	METATRANSCRIPTOMICS	0	0	0	0	0	0	1	0	0	0
538	ABGDHD_02750	negative	POST-LAUNCH	GENE-CATALOG	METAGENOMICS	0	0	0	0	0	0	1	0	0	0
539	ABGDHD_02750	negative	POST-LAUNCH	GENE-CATALOG	METATRANSCRIPTOMICS	0	0	0	0	0	0	1	0	0	0
540	ABGDHD_02775	positive	PRE-LAUNCH	GENE-CATALOG	METATRANSCRIPTOMICS	0	0	0	0	0	0	1	0	0	0
541	ABGDHD_02780	positive	PRE-LAUNCH	GENE-CATALOG	METAGENOMICS	0	0	0	0	0	0	1	0	0	0
542	ABGDHD_02790	positive	PRE-LAUNCH	GENE-CATALOG	METAGENOMICS	0	0	0	0	0	0	1	0	0	0
543	ABGDHD_02795	negative	POST-LAUNCH	GENE-CATALOG	METAGENOMICS	0	0	0	0	0	0	1	0	0	0
544	ABGDHD_02810	positive	PRE-LAUNCH	GENE-CATALOG	METAGENOMICS	0	0	0	0	0	0	1	0	0	0
545	ABGDHD_02815	positive	PRE-LAUNCH	GENE-CATALOG	METAGENOMICS	0	0	0	0	0	0	1	0	0	0
546	ABGDHD_02815	positive	PRE-LAUNCH	GENE-CATALOG	METATRANSCRIPTOMICS	0	0	0	0	0	0	1	0	0	0
547	ABGDHD_02830	negative	POST-LAUNCH	GENE-CATALOG	METATRANSCRIPTOMICS	0	0	0	0	0	0	1	0	0	0
548	ABGDHD_02830	negative	PRE-LAUNCH	GENE-CATALOG	METATRANSCRIPTOMICS	0	0	0	0	0	0	1	0	0	0
549	ABGDHD_02845	negative	POST-LAUNCH	GENE-CATALOG	METAGENOMICS	0	0	0	0	0	0	1	0	0	0
550	ABGDHD_02845	negative	POST-LAUNCH	GENE-CATALOG	METATRANSCRIPTOMICS	0	0	0	0	0	0	1	0	0	0
551	ABGDHD_02845	negative	PRE-LAUNCH	GENE-CATALOG	METAGENOMICS	0	0	0	0	0	0	1	0	0	0
552	ABGDHD_02845	positive	PRE-LAUNCH	GENE-CATALOG	METAGENOMICS	0	0	1	0	0	0	0	0	0	0
553	ABGDHD_02875	positive	PRE-LAUNCH	GENE-CATALOG	METAGENOMICS	0	0	0	0	0	0	1	0	0	0
554	ABGDHD_02880	negative	POST-LAUNCH	GENE-CATALOG	METAGENOMICS	0	0	0	0	0	0	1	0	0	0
555	ABGDHD_02880	negative	POST-LAUNCH	GENE-CATALOG	METATRANSCRIPTOMICS	0	0	0	0	0	0	1	0	0	0
556	ABGDHD_02885	positive	PRE-LAUNCH	GENE-CATALOG	METAGENOMICS	0	0	0	0	0	0	1	0	0	0
557	ABGDHD_02905	negative	POST-LAUNCH	GENE-CATALOG	METATRANSCRIPTOMICS	0	0	0	0	0	0	1	0	0	0
558	ABGDHD_02915	negative	POST-LAUNCH	GENE-CATALOG	METATRANSCRIPTOMICS	0	0	0	0	0	0	1	0	0	0
559	ABGDHD_02915	negative	PRE-LAUNCH	GENE-CATALOG	METATRANSCRIPTOMICS	0	0	0	0	0	0	1	0	0	0
560	ABGDHD_02915	positive	POST-LAUNCH	GENE-CATALOG	METAGENOMICS	0	0	0	0	1	0	0	0	0	0
561	ABGDHD_02935	negative	POST-LAUNCH	GENE-CATALOG	METATRANSCRIPTOMICS	0	0	0	0	0	0	1	0	0	0
562	ABGDHD_02935	positive	POST-LAUNCH	GENE-CATALOG	METATRANSCRIPTOMICS	1	0	0	0	0	0	0	0	0	0
563	ABGDHD_02960	positive	PRE-LAUNCH	GENE-CATALOG	METAGENOMICS	0	0	0	0	0	0	1	0	0	0
564	ABGDHD_02960	positive	PRE-LAUNCH	GENE-CATALOG	METATRANSCRIPTOMICS	0	0	0	0	0	0	1	0	0	0
565	ABGDHD_02965	negative	POST-LAUNCH	GENE-CATALOG	METATRANSCRIPTOMICS	0	0	0	0	0	0	1	0	0	0
566	ABGDHD_02975	positive	PRE-LAUNCH	GENE-CATALOG	METAGENOMICS	0	0	0	0	0	0	1	0	0	0
567	ABGDHD_02985	negative	POST-LAUNCH	GENE-CATALOG	METATRANSCRIPTOMICS	0	0	0	0	0	0	1	0	0	0
568	ABGDHD_02985	negative	PRE-LAUNCH	GENE-CATALOG	METATRANSCRIPTOMICS	0	0	0	0	0	0	1	0	0	0
569	ABGDHD_02995	negative	POST-LAUNCH	GENE-CATALOG	METAGENOMICS	0	0	0	0	0	0	1	0	0	0
570	ABGDHD_02995	negative	POST-LAUNCH	GENE-CATALOG	METATRANSCRIPTOMICS	0	0	0	0	0	0	1	0	0	0
571	ABGDHD_03000	positive	POST-LAUNCH	GENE-CATALOG	METAGENOMICS	0	0	0	0	0	0	1	0	0	0
572	ABGDHD_03020	positive	PRE-LAUNCH	GENE-CATALOG	METAGENOMICS	0	0	0	0	0	0	1	0	0	0
573	ABGDHD_03020	positive	PRE-LAUNCH	GENE-CATALOG	METATRANSCRIPTOMICS	0	0	0	0	0	0	1	0	0	0
574	ABGDHD_03030	negative	POST-LAUNCH	GENE-CATALOG	METATRANSCRIPTOMICS	0	0	0	0	0	0	1	0	0	0
575	ABGDHD_03040	positive	PRE-LAUNCH	GENE-CATALOG	METAGENOMICS	0	0	0	0	0	0	1	0	0	0
576	ABGDHD_03040	positive	PRE-LAUNCH	GENE-CATALOG	METATRANSCRIPTOMICS	0	0	0	0	0	0	1	0	0	0
577	ABGDHD_03050	positive	PRE-LAUNCH	GENE-CATALOG	METATRANSCRIPTOMICS	1	0	0	0	0	0	0	0	0	0
578	ABGDHD_03055	negative	POST-LAUNCH	GENE-CATALOG	METAGENOMICS	0	0	0	0	0	0	1	0	0	0
579	ABGDHD_03055	negative	POST-LAUNCH	GENE-CATALOG	METATRANSCRIPTOMICS	0	0	0	0	0	0	1	0	0	0
580	ABGDHD_03055	negative	PRE-LAUNCH	GENE-CATALOG	METATRANSCRIPTOMICS	0	0	0	0	0	0	1	0	0	0
581	ABGDHD_03060	negative	POST-LAUNCH	GENE-CATALOG	METAGENOMICS	0	0	0	0	0	0	1	0	0	0
582	ABGDHD_03060	negative	POST-LAUNCH	GENE-CATALOG	METATRANSCRIPTOMICS	0	0	0	0	0	0	1	0	0	0
583	ABGDHD_03080	positive	PRE-LAUNCH	GENE-CATALOG	METAGENOMICS	0	0	0	0	0	0	1	0	0	0
584	ABGDHD_03085	negative	POST-LAUNCH	GENE-CATALOG	METAGENOMICS	0	0	0	0	0	0	1	0	0	0
585	ABGDHD_03085	negative	POST-LAUNCH	GENE-CATALOG	METATRANSCRIPTOMICS	0	0	0	0	0	0	1	0	0	0
586	ABGDHD_03085	negative	PRE-LAUNCH	GENE-CATALOG	METAGENOMICS	0	0	0	0	0	0	1	0	0	0
587	ABGDHD_03085	negative	PRE-LAUNCH	GENE-CATALOG	METATRANSCRIPTOMICS	0	0	0	0	0	0	1	0	0	0
588	ABGDHD_04395	positive	PRE-LAUNCH	GENE-CATALOG	METAGENOMICS	0	0	0	0	0	0	1	0	0	0
589	ABGDHD_04405	positive	PRE-LAUNCH	GENE-CATALOG	METATRANSCRIPTOMICS	0	0	0	0	0	0	1	0	0	0
590	ABGDHD_04410	positive	PRE-LAUNCH	GENE-CATALOG	METAGENOMICS	0	0	0	0	0	0	1	0	0	0
591	ABGDHD_04435	negative	PRE-LAUNCH	GENE-CATALOG	METATRANSCRIPTOMICS	1	0	0	0	0	0	0	0	0	0
592	ABGDHD_04440	positive	PRE-LAUNCH	GENE-CATALOG	METAGENOMICS	0	0	0	0	0	0	1	0	0	0
593	ABGDHD_04470	negative	PRE-LAUNCH	GENE-CATALOG	METAGENOMICS	0	1	0	0	0	0	0	0	0	0
594	ABGDHD_04470	positive	PRE-LAUNCH	GENE-CATALOG	METAGENOMICS	0	0	0	0	0	0	1	0	0	0
595	ABGDHD_04470	positive	PRE-LAUNCH	GENE-CATALOG	METATRANSCRIPTOMICS	0	0	0	0	0	0	1	0	0	0
596	ABGDHD_04490	positive	PRE-LAUNCH	GENE-CATALOG	METAGENOMICS	0	0	0	0	0	0	1	0	0	0
597	ABGDHD_04495	positive	PRE-LAUNCH	GENE-CATALOG	METAGENOMICS	0	0	0	0	0	0	1	0	0	0
598	ABGDHD_04530	positive	PRE-LAUNCH	GENE-CATALOG	METAGENOMICS	0	0	0	0	0	0	1	0	0	0
599	ABGDHD_04540	negative	POST-LAUNCH	GENE-CATALOG	METAGENOMICS	0	0	0	0	0	0	1	0	0	0
600	ABGDHD_04565	negative	POST-LAUNCH	GENE-CATALOG	METAGENOMICS	0	0	0	0	0	0	1	0	0	0
601	ABGDHD_04565	negative	PRE-LAUNCH	GENE-CATALOG	METAGENOMICS	0	0	0	0	0	0	1	0	0	0
602	ABGDHD_04590	positive	PRE-LAUNCH	GENE-CATALOG	METAGENOMICS	0	0	0	0	0	0	1	0	0	0
603	ABGDHD_04600	positive	PRE-LAUNCH	GENE-CATALOG	METAGENOMICS	0	0	0	0	0	0	1	0	0	0
604	ABGDHD_04605	positive	PRE-LAUNCH	GENE-CATALOG	METAGENOMICS	0	0	0	0	0	0	1	0	0	0
605	ABGDHD_04615	positive	PRE-LAUNCH	GENE-CATALOG	METAGENOMICS	0	0	0	0	0	0	1	0	0	0
606	ABGDHD_04620	negative	POST-LAUNCH	GENE-CATALOG	METAGENOMICS	0	0	0	0	0	0	1	0	0	0
607	ABGDHD_04665	negative	POST-LAUNCH	GENE-CATALOG	METAGENOMICS	0	0	0	0	0	0	1	0	0	0
608	ABGDHD_04665	negative	POST-LAUNCH	GENE-CATALOG	METATRANSCRIPTOMICS	0	0	0	0	0	0	1	0	0	0
609	ABGDHD_04665	negative	PRE-LAUNCH	GENE-CATALOG	METATRANSCRIPTOMICS	0	0	0	0	0	0	1	0	0	0
610	ABGDHD_04690	positive	PRE-LAUNCH	GENE-CATALOG	METAGENOMICS	0	0	0	0	0	0	1	0	0	0
611	ABGDHD_04700	positive	PRE-LAUNCH	GENE-CATALOG	METAGENOMICS	0	0	0	0	0	0	1	0	0	0
612	ABGDHD_04705	positive	PRE-LAUNCH	GENE-CATALOG	METAGENOMICS	0	0	0	0	0	0	1	0	0	0
613	ABGDHD_04750	positive	PRE-LAUNCH	GENE-CATALOG	METAGENOMICS	0	0	0	0	0	0	1	0	0	0
614	ABGDHD_04755	negative	POST-LAUNCH	GENE-CATALOG	METAGENOMICS	0	0	0	0	0	0	1	0	0	0
615	ABGDHD_04765	positive	PRE-LAUNCH	GENE-CATALOG	METAGENOMICS	0	0	0	0	0	0	1	0	0	0
616	ABGDHD_04770	positive	PRE-LAUNCH	GENE-CATALOG	METAGENOMICS	0	0	0	0	0	0	1	0	0	0
617	ABGDHD_04775	positive	PRE-LAUNCH	GENE-CATALOG	METAGENOMICS	0	0	0	0	0	0	1	0	0	0
618	ABGDHD_04780	positive	PRE-LAUNCH	GENE-CATALOG	METAGENOMICS	0	0	0	0	0	0	1	0	0	0
619	ABGDHD_04795	positive	PRE-LAUNCH	GENE-CATALOG	METAGENOMICS	0	0	0	0	0	0	1	0	0	0
620	ABGDHD_04800	positive	PRE-LAUNCH	GENE-CATALOG	METAGENOMICS	0	0	0	0	0	0	1	0	0	0
621	ABGDHD_04805	positive	PRE-LAUNCH	GENE-CATALOG	METAGENOMICS	0	0	0	0	0	0	1	0	0	0
622	ABGDHD_04820	positive	PRE-LAUNCH	GENE-CATALOG	METAGENOMICS	0	0	0	0	0	0	1	0	0	0
623	ABGDHD_04825	positive	PRE-LAUNCH	GENE-CATALOG	METAGENOMICS	0	0	0	0	0	0	1	0	0	0
624	ABGDHD_04825	positive	PRE-LAUNCH	GENE-CATALOG	METATRANSCRIPTOMICS	0	0	0	0	0	0	1	0	0	0
625	ABGDHD_04850	positive	PRE-LAUNCH	GENE-CATALOG	METAGENOMICS	0	0	0	0	0	0	1	0	0	0
626	ABGDHD_04855	positive	PRE-LAUNCH	GENE-CATALOG	METAGENOMICS	0	0	1	0	0	0	0	0	0	0
627	ABGDHD_04875	positive	PRE-LAUNCH	GENE-CATALOG	METAGENOMICS	0	0	0	0	0	0	1	0	0	0
628	ABGDHD_04900	positive	PRE-LAUNCH	GENE-CATALOG	METAGENOMICS	0	0	0	0	0	0	1	0	0	0
629	ABGDHD_04925	positive	PRE-LAUNCH	GENE-CATALOG	METAGENOMICS	0	0	0	0	0	0	1	0	0	0
630	ABGDHD_04930	positive	PRE-LAUNCH	GENE-CATALOG	METAGENOMICS	0	0	0	0	0	0	1	0	0	0
631	ABGDHD_04935	positive	PRE-LAUNCH	GENE-CATALOG	METAGENOMICS	0	0	0	0	0	0	1	0	0	0
632	ABGDHD_04955	positive	PRE-LAUNCH	GENE-CATALOG	METAGENOMICS	0	0	0	0	0	0	1	0	0	0
633	ABGDHD_04975	positive	PRE-LAUNCH	GENE-CATALOG	METAGENOMICS	0	0	0	0	0	0	1	0	0	0
634	ABGDHD_04985	negative	POST-LAUNCH	GENE-CATALOG	METAGENOMICS	0	0	0	0	0	0	1	0	0	0
635	ABGDHD_04985	negative	POST-LAUNCH	GENE-CATALOG	METATRANSCRIPTOMICS	0	0	0	0	0	0	1	0	0	0
636	ABGDHD_04985	negative	PRE-LAUNCH	GENE-CATALOG	METATRANSCRIPTOMICS	0	0	0	0	0	0	1	0	0	0
637	ABGDHD_04990	positive	PRE-LAUNCH	GENE-CATALOG	METAGENOMICS	0	0	0	0	0	0	1	0	0	0
638	ABGDHD_04995	positive	PRE-LAUNCH	GENE-CATALOG	METAGENOMICS	0	0	0	0	0	0	1	0	0	0
639	ABGDHD_05600	negative	POST-LAUNCH	GENE-CATALOG	METATRANSCRIPTOMICS	0	0	0	0	0	0	1	0	0	0
640	ABGDHD_05600	positive	POST-LAUNCH	GENE-CATALOG	METATRANSCRIPTOMICS	1	0	0	0	0	0	0	0	0	0
641	ABGDHD_05610	negative	POST-LAUNCH	GENE-CATALOG	METATRANSCRIPTOMICS	0	0	0	0	0	0	1	0	0	0
642	ABGDHD_05610	positive	POST-LAUNCH	GENE-CATALOG	METATRANSCRIPTOMICS	0	0	0	0	0	0	0	0	0	1
643	ABGDHD_05735	negative	POST-LAUNCH	GENE-CATALOG	METAGENOMICS	0	0	0	0	0	0	1	0	0	0
644	ABGDHD_05735	negative	POST-LAUNCH	GENE-CATALOG	METATRANSCRIPTOMICS	0	0	0	0	0	0	1	0	0	0
645	ABGDHD_05955	negative	POST-LAUNCH	GENE-CATALOG	METATRANSCRIPTOMICS	0	0	0	0	0	0	1	0	0	0
646	ABGDHD_05955	positive	PRE-LAUNCH	GENE-CATALOG	METAGENOMICS	0	0	0	0	0	0	1	0	0	0
647	ABGDHD_06125	negative	PRE-LAUNCH	GENE-CATALOG	METAGENOMICS	0	0	0	0	0	0	0	1	0	0
648	ABGDHD_06150	negative	POST-LAUNCH	GENE-CATALOG	METATRANSCRIPTOMICS	1	0	0	0	0	0	0	0	0	0
649	ABGDHD_06150	negative	PRE-LAUNCH	GENE-CATALOG	METATRANSCRIPTOMICS	1	0	0	0	0	0	0	0	0	0
650	ABGDHD_06200	negative	POST-LAUNCH	GENE-CATALOG	METATRANSCRIPTOMICS	0	0	0	0	0	0	1	0	0	0
651	ABGDHD_06200	negative	PRE-LAUNCH	GENE-CATALOG	METATRANSCRIPTOMICS	0	0	0	0	0	0	1	0	0	0
652	ABGDHD_06310	positive	PRE-LAUNCH	GENE-CATALOG	METATRANSCRIPTOMICS	1	0	0	0	0	0	0	0	0	0
653	ABGDHD_06500	negative	PRE-LAUNCH	GENE-CATALOG	METATRANSCRIPTOMICS	0	0	0	0	0	0	1	0	0	0
654	ABGDHD_06530	positive	PRE-LAUNCH	GENE-CATALOG	METAGENOMICS	0	0	0	0	0	0	1	0	0	0
655	ABGDHD_06540	positive	PRE-LAUNCH	GENE-CATALOG	METAGENOMICS	0	0	0	0	0	0	1	0	0	0
656	ABGDHD_06550	positive	PRE-LAUNCH	GENE-CATALOG	METAGENOMICS	0	0	0	0	0	0	1	0	0	0
657	ABGDHD_06565	negative	POST-LAUNCH	GENE-CATALOG	METAGENOMICS	0	0	0	0	0	0	1	0	0	0
658	ABGDHD_06580	positive	PRE-LAUNCH	GENE-CATALOG	METAGENOMICS	0	0	0	0	0	0	1	0	0	0
659	ABGDHD_06590	positive	PRE-LAUNCH	GENE-CATALOG	METAGENOMICS	0	0	0	0	0	0	1	0	0	0
660	ABGDHD_06610	positive	PRE-LAUNCH	GENE-CATALOG	METAGENOMICS	0	0	0	0	0	0	1	0	0	0
661	ABGDHD_06615	positive	PRE-LAUNCH	GENE-CATALOG	METAGENOMICS	0	0	0	0	0	0	1	0	0	0
662	ABGDHD_06640	positive	PRE-LAUNCH	GENE-CATALOG	METAGENOMICS	0	0	0	0	0	0	1	0	0	0
663	ABGDHD_06680	negative	POST-LAUNCH	GENE-CATALOG	METAGENOMICS	0	0	0	0	0	0	1	0	0	0
664	ABGDHD_06700	positive	PRE-LAUNCH	GENE-CATALOG	METAGENOMICS	0	0	0	0	0	0	1	0	0	0
665	ABGDHD_06740	negative	POST-LAUNCH	GENE-CATALOG	METATRANSCRIPTOMICS	0	0	0	0	0	0	1	0	0	0
666	ABGDHD_06740	negative	PRE-LAUNCH	GENE-CATALOG	METATRANSCRIPTOMICS	0	0	0	0	0	0	1	0	0	0
667	ABGDHD_07000	positive	PRE-LAUNCH	GENE-CATALOG	METAGENOMICS	0	0	0	0	0	0	1	0	0	0
668	ABGDHD_07035	negative	POST-LAUNCH	GENE-CATALOG	METAGENOMICS	0	0	0	0	0	0	1	0	0	0
669	ABGDHD_07035	negative	POST-LAUNCH	GENE-CATALOG	METATRANSCRIPTOMICS	0	0	0	0	0	0	1	0	0	0
670	ABGDHD_07085	positive	PRE-LAUNCH	GENE-CATALOG	METAGENOMICS	0	0	0	0	0	0	1	0	0	0
671	ABGDHD_07090	positive	PRE-LAUNCH	GENE-CATALOG	METAGENOMICS	0	0	0	0	0	0	1	0	0	0
672	ABGDHD_07100	positive	PRE-LAUNCH	GENE-CATALOG	METAGENOMICS	0	0	0	0	0	0	1	0	0	0
673	ABGDHD_07205	positive	PRE-LAUNCH	GENE-CATALOG	METAGENOMICS	0	0	0	0	0	0	1	0	0	0
674	ABGDHD_07210	positive	PRE-LAUNCH	GENE-CATALOG	METAGENOMICS	0	0	0	0	0	0	1	0	0	0
675	ABGDHD_07220	positive	PRE-LAUNCH	GENE-CATALOG	METAGENOMICS	0	0	0	0	0	0	1	0	0	0
676	ABGDHD_07220	positive	PRE-LAUNCH	GENE-CATALOG	METATRANSCRIPTOMICS	0	0	0	0	0	0	1	0	0	0
677	ABGDHD_07230	positive	PRE-LAUNCH	GENE-CATALOG	METAGENOMICS	0	0	0	0	0	0	1	0	0	0
678	ABGDHD_07835	positive	PRE-LAUNCH	GENE-CATALOG	METAGENOMICS	0	0	0	0	0	0	1	0	0	0
679	ABGDHD_07850	positive	PRE-LAUNCH	GENE-CATALOG	METAGENOMICS	0	0	0	0	0	0	1	0	0	0
680	ABGDHD_07865	positive	POST-LAUNCH	GENE-CATALOG	METAGENOMICS	0	0	0	0	0	0	1	0	0	0
681	ABGDHD_07865	positive	PRE-LAUNCH	GENE-CATALOG	METAGENOMICS	0	0	0	0	0	0	1	0	0	0
682	ABGDHD_07865	positive	PRE-LAUNCH	GENE-CATALOG	METATRANSCRIPTOMICS	0	0	0	0	0	0	1	0	0	0
683	ABGDHD_07880	positive	PRE-LAUNCH	GENE-CATALOG	METAGENOMICS	0	0	0	0	0	0	1	0	0	0
684	ABGDHD_07975	negative	PRE-LAUNCH	GENE-CATALOG	METAGENOMICS	0	1	0	0	0	0	0	0	0	0
685	ABGDHD_08125	positive	PRE-LAUNCH	GENE-CATALOG	METAGENOMICS	0	0	0	0	0	0	1	0	0	0
686	ABGDHD_08135	positive	PRE-LAUNCH	GENE-CATALOG	METAGENOMICS	0	0	0	0	0	0	1	0	0	0
687	ABGDHD_08135	positive	PRE-LAUNCH	GENE-CATALOG	METATRANSCRIPTOMICS	0	0	0	0	0	0	1	0	0	0
688	ABGDHD_08285	negative	POST-LAUNCH	GENE-CATALOG	METATRANSCRIPTOMICS	0	0	0	0	0	0	1	0	0	0
689	ABGDHD_08285	negative	PRE-LAUNCH	GENE-CATALOG	METATRANSCRIPTOMICS	0	0	0	0	0	0	1	0	0	0
690	ABGDHD_08400	positive	PRE-LAUNCH	GENE-CATALOG	METATRANSCRIPTOMICS	0	0	0	0	0	0	1	0	0	0
691	ABGDHD_08495	positive	PRE-LAUNCH	GENE-CATALOG	METAGENOMICS	0	0	0	0	0	0	1	0	0	0
692	ABGDHD_08500	positive	PRE-LAUNCH	GENE-CATALOG	METATRANSCRIPTOMICS	0	0	0	0	0	0	0	0	1	0
693	ABGDHD_08540	positive	PRE-LAUNCH	GENE-CATALOG	METAGENOMICS	0	0	0	0	0	0	1	0	0	0
694	ABGDHD_08635	negative	POST-LAUNCH	GENE-CATALOG	METATRANSCRIPTOMICS	0	0	0	0	0	0	1	0	0	0
695	ABGDHD_08635	negative	PRE-LAUNCH	GENE-CATALOG	METATRANSCRIPTOMICS	0	0	0	0	0	0	1	0	0	0
696	ABGDHD_08810	positive	PRE-LAUNCH	GENE-CATALOG	METAGENOMICS	0	0	0	0	0	0	1	0	0	0
697	ABGDHD_08810	positive	PRE-LAUNCH	GENE-CATALOG	METATRANSCRIPTOMICS	0	0	0	0	0	0	1	0	0	0
698	ABGDHD_08815	positive	PRE-LAUNCH	GENE-CATALOG	METAGENOMICS	0	0	0	0	0	0	1	0	0	0
699	ABGDHD_08815	positive	PRE-LAUNCH	GENE-CATALOG	METATRANSCRIPTOMICS	0	0	0	0	0	0	1	0	0	0
700	ABGDHD_08830	positive	PRE-LAUNCH	GENE-CATALOG	METAGENOMICS	0	0	0	0	0	0	1	0	0	0
701	ABGDHD_08840	positive	PRE-LAUNCH	GENE-CATALOG	METAGENOMICS	0	0	0	0	0	0	1	0	0	0
702	ABGDHD_08840	positive	PRE-LAUNCH	GENE-CATALOG	METATRANSCRIPTOMICS	0	0	0	0	0	0	1	0	0	0
703	ABGDHD_09100	positive	PRE-LAUNCH	GENE-CATALOG	METAGENOMICS	0	0	0	0	0	0	1	0	0	0
704	ABGDHD_09530	negative	POST-LAUNCH	GENE-CATALOG	METATRANSCRIPTOMICS	0	0	0	0	0	0	1	0	0	0
705	ABGDHD_09530	negative	PRE-LAUNCH	GENE-CATALOG	METATRANSCRIPTOMICS	0	0	0	0	0	0	1	0	0	0
706	ABGDHD_09540	negative	POST-LAUNCH	GENE-CATALOG	METAGENOMICS	0	0	0	0	0	0	1	0	0	0
707	ABGDHD_09640	negative	POST-LAUNCH	GENE-CATALOG	METAGENOMICS	0	0	0	0	0	0	1	0	0	0
708	ABGDHD_09955	negative	POST-LAUNCH	GENE-CATALOG	METATRANSCRIPTOMICS	0	0	0	0	0	0	1	0	0	0
709	ABGDHD_09955	negative	PRE-LAUNCH	GENE-CATALOG	METATRANSCRIPTOMICS	0	0	0	0	0	0	1	0	0	0
710	ABGDHD_09960	negative	PRE-LAUNCH	GENE-CATALOG	METATRANSCRIPTOMICS	0	0	0	0	0	0	0	0	1	0
711	ABGDHD_100055	negative	POST-LAUNCH	GENE-CATALOG	METATRANSCRIPTOMICS	0	0	0	0	0	0	1	0	0	0
712	ABGDHD_100055	negative	PRE-LAUNCH	GENE-CATALOG	METATRANSCRIPTOMICS	0	0	0	0	0	0	1	0	0	0
713	ABGDHD_100070	negative	POST-LAUNCH	GENE-CATALOG	METATRANSCRIPTOMICS	0	0	0	0	0	0	1	0	0	0
714	ABGDHD_100070	negative	PRE-LAUNCH	GENE-CATALOG	METATRANSCRIPTOMICS	0	0	0	0	0	0	1	0	0	0
715	ABGDHD_100070	positive	POST-LAUNCH	GENE-CATALOG	METATRANSCRIPTOMICS	0	0	1	0	0	0	0	0	0	0
716	ABGDHD_100140	positive	POST-LAUNCH	GENE-CATALOG	METAGENOMICS	0	0	0	0	0	0	1	0	0	0
717	ABGDHD_100220	negative	POST-LAUNCH	GENE-CATALOG	METAGENOMICS	0	0	0	0	0	0	1	0	0	0
718	ABGDHD_100220	positive	PRE-LAUNCH	GENE-CATALOG	METAGENOMICS	0	0	0	0	0	0	1	0	0	0
719	ABGDHD_100325	negative	PRE-LAUNCH	GENE-CATALOG	METATRANSCRIPTOMICS	0	0	0	0	0	0	1	0	0	0
720	ABGDHD_100355	negative	PRE-LAUNCH	GENE-CATALOG	METATRANSCRIPTOMICS	0	0	0	0	0	0	1	0	0	0
721	ABGDHD_100475	negative	POST-LAUNCH	GENE-CATALOG	METAGENOMICS	0	0	0	0	0	0	1	0	0	0
722	ABGDHD_100475	negative	POST-LAUNCH	GENE-CATALOG	METATRANSCRIPTOMICS	0	0	0	0	0	0	1	0	0	0
723	ABGDHD_100475	negative	PRE-LAUNCH	GENE-CATALOG	METATRANSCRIPTOMICS	0	0	0	0	0	0	1	0	0	0
724	ABGDHD_10050	negative	POST-LAUNCH	GENE-CATALOG	METATRANSCRIPTOMICS	0	0	0	0	0	0	1	0	0	0
725	ABGDHD_100555	positive	PRE-LAUNCH	GENE-CATALOG	METAGENOMICS	0	0	0	0	0	0	1	0	0	0
726	ABGDHD_100565	negative	POST-LAUNCH	GENE-CATALOG	METATRANSCRIPTOMICS	0	0	0	0	0	0	1	0	0	0
727	ABGDHD_100565	negative	PRE-LAUNCH	GENE-CATALOG	METATRANSCRIPTOMICS	0	0	0	0	0	0	1	0	0	0
728	ABGDHD_100670	negative	POST-LAUNCH	GENE-CATALOG	METATRANSCRIPTOMICS	0	0	0	0	0	0	1	0	0	0
729	ABGDHD_100685	negative	POST-LAUNCH	GENE-CATALOG	METATRANSCRIPTOMICS	0	0	0	0	0	0	1	0	0	0
730	ABGDHD_100685	negative	PRE-LAUNCH	GENE-CATALOG	METATRANSCRIPTOMICS	0	0	0	0	0	0	1	0	0	0
731	ABGDHD_100745	negative	POST-LAUNCH	GENE-CATALOG	METATRANSCRIPTOMICS	0	0	0	0	0	0	1	0	0	0
732	ABGDHD_100745	negative	PRE-LAUNCH	GENE-CATALOG	METATRANSCRIPTOMICS	0	0	0	0	0	0	1	0	0	0
733	ABGDHD_100745	positive	POST-LAUNCH	GENE-CATALOG	METATRANSCRIPTOMICS	1	0	0	0	0	0	0	0	0	0
734	ABGDHD_101175	positive	PRE-LAUNCH	GENE-CATALOG	METAGENOMICS	0	0	0	0	0	0	1	0	0	0
735	ABGDHD_101220	negative	POST-LAUNCH	GENE-CATALOG	METATRANSCRIPTOMICS	0	0	0	0	0	0	1	0	0	0
736	ABGDHD_101490	negative	POST-LAUNCH	GENE-CATALOG	METAGENOMICS	0	0	0	0	0	0	1	0	0	0
737	ABGDHD_101550	positive	PRE-LAUNCH	GENE-CATALOG	METAGENOMICS	0	0	0	0	0	0	1	0	0	0
738	ABGDHD_101610	negative	POST-LAUNCH	GENE-CATALOG	METATRANSCRIPTOMICS	0	0	0	0	0	0	0	0	0	1
739	ABGDHD_101610	negative	PRE-LAUNCH	GENE-CATALOG	METATRANSCRIPTOMICS	0	0	0	0	0	0	0	0	0	1
740	ABGDHD_101755	negative	POST-LAUNCH	GENE-CATALOG	METAGENOMICS	0	0	0	0	0	0	1	0	0	0
741	ABGDHD_101820	positive	PRE-LAUNCH	GENE-CATALOG	METAGENOMICS	0	0	0	0	0	0	1	0	0	0
742	ABGDHD_101895	negative	POST-LAUNCH	GENE-CATALOG	METATRANSCRIPTOMICS	0	0	0	0	0	0	1	0	0	0
743	ABGDHD_101895	negative	PRE-LAUNCH	GENE-CATALOG	METATRANSCRIPTOMICS	0	0	0	0	0	0	1	0	0	0
744	ABGDHD_102195	negative	POST-LAUNCH	GENE-CATALOG	METATRANSCRIPTOMICS	0	0	0	0	0	0	1	0	0	0
745	ABGDHD_102195	negative	PRE-LAUNCH	GENE-CATALOG	METATRANSCRIPTOMICS	0	0	0	0	0	0	1	0	0	0
746	ABGDHD_102470	negative	POST-LAUNCH	GENE-CATALOG	METAGENOMICS	0	0	0	0	0	0	1	0	0	0
747	ABGDHD_102650	negative	POST-LAUNCH	GENE-CATALOG	METATRANSCRIPTOMICS	1	0	0	0	0	0	0	0	0	0
748	ABGDHD_102650	negative	PRE-LAUNCH	GENE-CATALOG	METATRANSCRIPTOMICS	1	0	0	0	0	0	0	0	0	0
749	ABGDHD_102650	positive	POST-LAUNCH	GENE-CATALOG	METAGENOMICS	0	0	0	0	0	0	1	0	0	0
750	ABGDHD_102650	positive	PRE-LAUNCH	GENE-CATALOG	METAGENOMICS	0	0	0	0	0	0	1	0	0	0
751	ABGDHD_102695	negative	POST-LAUNCH	GENE-CATALOG	METAGENOMICS	0	0	0	0	0	0	1	0	0	0
752	ABGDHD_102775	negative	POST-LAUNCH	GENE-CATALOG	METAGENOMICS	0	0	0	0	0	0	1	0	0	0
753	ABGDHD_102785	negative	POST-LAUNCH	GENE-CATALOG	METAGENOMICS	0	0	0	0	0	0	1	0	0	0
754	ABGDHD_102785	negative	POST-LAUNCH	GENE-CATALOG	METATRANSCRIPTOMICS	0	0	0	0	0	0	1	0	0	0
755	ABGDHD_102785	negative	PRE-LAUNCH	GENE-CATALOG	METAGENOMICS	0	0	0	0	0	0	1	0	0	0
756	ABGDHD_102785	negative	PRE-LAUNCH	GENE-CATALOG	METATRANSCRIPTOMICS	0	0	0	0	0	0	1	0	0	0
757	ABGDHD_102785	positive	POST-LAUNCH	GENE-CATALOG	METATRANSCRIPTOMICS	1	1	1	1	1	0	0	1	1	1
758	ABGDHD_102860	positive	POST-LAUNCH	GENE-CATALOG	METATRANSCRIPTOMICS	0	0	0	0	0	0	1	0	0	0
759	ABGDHD_102920	positive	PRE-LAUNCH	GENE-CATALOG	METAGENOMICS	0	0	0	0	0	0	1	0	0	0
760	ABGDHD_103210	positive	POST-LAUNCH	GENE-CATALOG	METATRANSCRIPTOMICS	0	0	0	0	0	0	1	0	0	0
761	ABGDHD_103240	negative	POST-LAUNCH	GENE-CATALOG	METATRANSCRIPTOMICS	0	0	1	0	0	0	0	0	0	0
762	ABGDHD_103240	negative	PRE-LAUNCH	GENE-CATALOG	METATRANSCRIPTOMICS	0	0	1	0	0	0	0	0	0	0
763	ABGDHD_10350	negative	PRE-LAUNCH	GENE-CATALOG	METAGENOMICS	0	0	0	0	0	0	1	0	0	0
764	ABGDHD_10350	positive	POST-LAUNCH	GENE-CATALOG	METATRANSCRIPTOMICS	0	0	1	0	0	0	0	0	0	0
765	ABGDHD_103510	negative	POST-LAUNCH	GENE-CATALOG	METAGENOMICS	0	0	0	0	0	0	1	0	0	0
766	ABGDHD_10360	positive	PRE-LAUNCH	GENE-CATALOG	METAGENOMICS	0	0	0	0	0	0	1	0	0	0
767	ABGDHD_10370	negative	POST-LAUNCH	GENE-CATALOG	METATRANSCRIPTOMICS	0	0	0	0	0	0	1	0	0	0
768	ABGDHD_10375	negative	POST-LAUNCH	GENE-CATALOG	METAGENOMICS	0	0	0	0	0	0	1	0	0	0
769	ABGDHD_10375	negative	POST-LAUNCH	GENE-CATALOG	METATRANSCRIPTOMICS	0	0	0	0	0	0	1	0	0	0
770	ABGDHD_10375	negative	PRE-LAUNCH	GENE-CATALOG	METAGENOMICS	0	0	0	0	0	0	1	0	0	0
771	ABGDHD_10375	negative	PRE-LAUNCH	GENE-CATALOG	METATRANSCRIPTOMICS	0	0	0	0	0	0	1	0	0	0
772	ABGDHD_10390	negative	POST-LAUNCH	GENE-CATALOG	METATRANSCRIPTOMICS	0	0	0	0	0	0	1	0	0	0
773	ABGDHD_10390	negative	PRE-LAUNCH	GENE-CATALOG	METATRANSCRIPTOMICS	0	0	0	0	0	0	1	0	0	0
774	ABGDHD_103910	positive	POST-LAUNCH	GENE-CATALOG	METAGENOMICS	0	0	0	0	0	0	1	0	0	0
775	ABGDHD_103960	positive	PRE-LAUNCH	GENE-CATALOG	METAGENOMICS	0	0	0	0	0	0	1	0	0	0
776	ABGDHD_103960	positive	PRE-LAUNCH	GENE-CATALOG	METATRANSCRIPTOMICS	0	0	0	0	0	0	1	0	0	0
777	ABGDHD_103975	positive	POST-LAUNCH	GENE-CATALOG	METAGENOMICS	0	0	0	0	0	0	1	0	0	0
778	ABGDHD_103975	positive	PRE-LAUNCH	GENE-CATALOG	METAGENOMICS	0	0	0	0	0	0	1	0	0	0
779	ABGDHD_103980	negative	POST-LAUNCH	GENE-CATALOG	METAGENOMICS	0	0	0	0	0	0	1	0	0	0
780	ABGDHD_103980	negative	POST-LAUNCH	GENE-CATALOG	METATRANSCRIPTOMICS	0	0	0	0	0	0	1	0	0	0
781	ABGDHD_103980	negative	PRE-LAUNCH	GENE-CATALOG	METAGENOMICS	0	0	0	0	0	0	1	0	0	0
782	ABGDHD_103980	negative	PRE-LAUNCH	GENE-CATALOG	METATRANSCRIPTOMICS	0	0	0	0	0	0	1	0	0	0
783	ABGDHD_104180	positive	PRE-LAUNCH	GENE-CATALOG	METAGENOMICS	0	0	0	0	0	0	1	0	0	0
784	ABGDHD_10455	negative	PRE-LAUNCH	GENE-CATALOG	METAGENOMICS	1	0	0	0	0	0	0	0	0	0
785	ABGDHD_10455	positive	PRE-LAUNCH	GENE-CATALOG	METAGENOMICS	0	0	0	0	0	0	1	0	0	0
786	ABGDHD_10455	positive	PRE-LAUNCH	GENE-CATALOG	METATRANSCRIPTOMICS	0	0	0	0	0	0	1	0	0	0
787	ABGDHD_104575	positive	PRE-LAUNCH	GENE-CATALOG	METAGENOMICS	0	1	0	0	0	0	0	0	0	0
788	ABGDHD_104680	negative	POST-LAUNCH	GENE-CATALOG	METATRANSCRIPTOMICS	0	0	0	0	0	0	1	0	0	0
789	ABGDHD_104680	negative	PRE-LAUNCH	GENE-CATALOG	METATRANSCRIPTOMICS	0	0	0	0	0	0	1	0	0	0
790	ABGDHD_104710	negative	POST-LAUNCH	GENE-CATALOG	METAGENOMICS	0	0	0	0	0	0	1	0	0	0
791	ABGDHD_104710	positive	POST-LAUNCH	GENE-CATALOG	METAGENOMICS	0	0	0	0	1	0	0	0	0	0
792	ABGDHD_10475	positive	PRE-LAUNCH	GENE-CATALOG	METAGENOMICS	0	0	0	0	0	0	1	0	0	0
793	ABGDHD_10480	positive	PRE-LAUNCH	GENE-CATALOG	METAGENOMICS	0	0	0	0	0	0	1	0	0	0
794	ABGDHD_104935	negative	POST-LAUNCH	GENE-CATALOG	METAGENOMICS	0	0	0	0	0	0	1	0	0	0
795	ABGDHD_104980	positive	PRE-LAUNCH	GENE-CATALOG	METAGENOMICS	0	0	0	0	0	0	1	0	0	0
796	ABGDHD_10510	negative	POST-LAUNCH	GENE-CATALOG	METAGENOMICS	0	0	0	0	0	0	1	0	0	0
797	ABGDHD_105120	negative	POST-LAUNCH	GENE-CATALOG	METAGENOMICS	0	0	0	0	0	0	1	0	0	0
798	ABGDHD_105120	negative	POST-LAUNCH	GENE-CATALOG	METATRANSCRIPTOMICS	0	0	0	0	0	0	1	0	0	0
799	ABGDHD_105120	negative	PRE-LAUNCH	GENE-CATALOG	METAGENOMICS	0	0	0	0	0	0	1	0	0	0
800	ABGDHD_105120	negative	PRE-LAUNCH	GENE-CATALOG	METATRANSCRIPTOMICS	0	0	0	0	0	0	1	0	0	0
801	ABGDHD_105120	positive	POST-LAUNCH	GENE-CATALOG	METAGENOMICS	1	1	0	1	1	0	0	1	1	0
802	ABGDHD_105120	positive	PRE-LAUNCH	GENE-CATALOG	METAGENOMICS	1	1	0	1	1	0	0	0	1	0
803	ABGDHD_105160	negative	POST-LAUNCH	GENE-CATALOG	METATRANSCRIPTOMICS	0	0	0	0	0	0	1	0	0	0
804	ABGDHD_105160	negative	PRE-LAUNCH	GENE-CATALOG	METATRANSCRIPTOMICS	0	0	0	0	0	0	1	0	0	0
805	ABGDHD_10520	positive	PRE-LAUNCH	GENE-CATALOG	METAGENOMICS	0	0	0	0	0	0	1	0	0	0
806	ABGDHD_10525	positive	PRE-LAUNCH	GENE-CATALOG	METAGENOMICS	0	0	0	0	0	0	1	0	0	0
807	ABGDHD_10530	positive	PRE-LAUNCH	GENE-CATALOG	METAGENOMICS	0	0	0	0	0	0	1	0	0	0
808	ABGDHD_10535	positive	PRE-LAUNCH	GENE-CATALOG	METAGENOMICS	0	0	0	0	0	0	1	0	0	0
809	ABGDHD_105435	negative	POST-LAUNCH	GENE-CATALOG	METATRANSCRIPTOMICS	0	0	0	0	0	0	0	0	1	0
810	ABGDHD_105435	negative	PRE-LAUNCH	GENE-CATALOG	METATRANSCRIPTOMICS	0	0	0	0	0	0	0	0	1	0
811	ABGDHD_105435	positive	POST-LAUNCH	GENE-CATALOG	METAGENOMICS	0	0	0	0	0	0	1	0	0	0
812	ABGDHD_105435	positive	PRE-LAUNCH	GENE-CATALOG	METAGENOMICS	0	0	0	0	0	0	1	0	0	0
813	ABGDHD_10550	positive	PRE-LAUNCH	GENE-CATALOG	METAGENOMICS	0	0	0	0	0	0	1	0	0	0
814	ABGDHD_10565	positive	PRE-LAUNCH	GENE-CATALOG	METAGENOMICS	0	0	0	0	0	0	1	0	0	0
815	ABGDHD_10565	positive	PRE-LAUNCH	GENE-CATALOG	METATRANSCRIPTOMICS	0	0	0	0	0	0	1	0	0	0
816	ABGDHD_10570	positive	PRE-LAUNCH	GENE-CATALOG	METAGENOMICS	0	0	0	0	0	0	1	0	0	0
817	ABGDHD_10580	negative	POST-LAUNCH	GENE-CATALOG	METAGENOMICS	0	0	0	0	0	0	1	0	0	0
818	ABGDHD_105855	negative	POST-LAUNCH	GENE-CATALOG	METAGENOMICS	0	0	0	0	0	0	1	0	0	0
819	ABGDHD_105855	negative	POST-LAUNCH	GENE-CATALOG	METATRANSCRIPTOMICS	0	0	0	0	0	0	1	0	0	0
820	ABGDHD_105855	negative	PRE-LAUNCH	GENE-CATALOG	METAGENOMICS	0	0	0	0	0	0	1	0	0	0
821	ABGDHD_105855	negative	PRE-LAUNCH	GENE-CATALOG	METATRANSCRIPTOMICS	0	0	0	0	0	0	1	0	0	0
822	ABGDHD_10595	positive	PRE-LAUNCH	GENE-CATALOG	METAGENOMICS	0	0	0	0	0	0	1	0	0	0
823	ABGDHD_10595	positive	PRE-LAUNCH	GENE-CATALOG	METATRANSCRIPTOMICS	0	0	0	0	0	0	1	0	0	0
824	ABGDHD_105960	positive	PRE-LAUNCH	GENE-CATALOG	METATRANSCRIPTOMICS	0	0	0	0	0	0	1	0	0	0
825	ABGDHD_10605	positive	PRE-LAUNCH	GENE-CATALOG	METAGENOMICS	0	0	0	0	0	0	1	0	0	0
826	ABGDHD_106115	positive	POST-LAUNCH	GENE-CATALOG	METAGENOMICS	0	0	0	0	0	0	0	0	0	1
827	ABGDHD_106135	negative	POST-LAUNCH	GENE-CATALOG	METATRANSCRIPTOMICS	0	0	0	0	0	0	1	0	0	0
828	ABGDHD_106135	negative	PRE-LAUNCH	GENE-CATALOG	METATRANSCRIPTOMICS	0	0	0	0	0	0	1	0	0	0
829	ABGDHD_106245	positive	PRE-LAUNCH	GENE-CATALOG	METAGENOMICS	0	0	0	0	0	0	1	0	0	0
830	ABGDHD_106250	negative	POST-LAUNCH	GENE-CATALOG	METATRANSCRIPTOMICS	0	0	0	0	0	0	1	0	0	0
831	ABGDHD_106250	negative	PRE-LAUNCH	GENE-CATALOG	METATRANSCRIPTOMICS	0	0	0	0	0	0	1	0	0	0
832	ABGDHD_106250	positive	PRE-LAUNCH	GENE-CATALOG	METATRANSCRIPTOMICS	0	0	1	0	0	0	0	0	0	0
833	ABGDHD_106335	negative	POST-LAUNCH	GENE-CATALOG	METATRANSCRIPTOMICS	0	0	0	0	0	1	0	0	0	0
834	ABGDHD_106335	negative	PRE-LAUNCH	GENE-CATALOG	METATRANSCRIPTOMICS	0	0	0	0	0	1	0	0	0	0
835	ABGDHD_106335	positive	POST-LAUNCH	GENE-CATALOG	METAGENOMICS	0	0	0	0	0	0	1	0	0	0
836	ABGDHD_106335	positive	PRE-LAUNCH	GENE-CATALOG	METAGENOMICS	0	0	0	0	0	0	1	0	0	0
837	ABGDHD_10635	positive	PRE-LAUNCH	GENE-CATALOG	METAGENOMICS	0	0	0	0	0	0	1	0	0	0
838	ABGDHD_106640	negative	POST-LAUNCH	GENE-CATALOG	METAGENOMICS	0	0	0	0	0	0	1	0	0	0
839	ABGDHD_106640	positive	POST-LAUNCH	GENE-CATALOG	METAGENOMICS	0	0	0	0	0	0	0	1	0	0
840	ABGDHD_106670	negative	PRE-LAUNCH	GENE-CATALOG	METAGENOMICS	0	0	0	0	1	0	0	0	0	0
841	ABGDHD_106670	positive	PRE-LAUNCH	GENE-CATALOG	METAGENOMICS	0	0	0	0	0	0	1	0	0	0
842	ABGDHD_106845	positive	PRE-LAUNCH	GENE-CATALOG	METAGENOMICS	0	0	0	0	0	0	1	0	0	0
843	ABGDHD_10685	negative	POST-LAUNCH	GENE-CATALOG	METAGENOMICS	0	0	0	0	0	0	1	0	0	0
844	ABGDHD_10685	positive	PRE-LAUNCH	GENE-CATALOG	METATRANSCRIPTOMICS	0	0	0	0	0	0	1	0	0	0
845	ABGDHD_107005	positive	PRE-LAUNCH	GENE-CATALOG	METAGENOMICS	0	0	0	0	0	0	1	0	0	0
846	ABGDHD_107070	negative	POST-LAUNCH	GENE-CATALOG	METAGENOMICS	0	0	0	0	0	0	1	0	0	0
847	ABGDHD_10720	negative	PRE-LAUNCH	GENE-CATALOG	METATRANSCRIPTOMICS	0	0	0	0	0	0	0	0	0	1
848	ABGDHD_10720	positive	PRE-LAUNCH	GENE-CATALOG	METATRANSCRIPTOMICS	0	0	0	0	0	0	1	0	0	0
849	ABGDHD_107310	positive	POST-LAUNCH	GENE-CATALOG	METAGENOMICS	0	0	0	0	0	0	1	0	0	0
850	ABGDHD_107585	positive	PRE-LAUNCH	GENE-CATALOG	METAGENOMICS	0	0	0	0	0	0	1	0	0	0
851	ABGDHD_107700	negative	PRE-LAUNCH	GENE-CATALOG	METAGENOMICS	1	0	0	0	0	0	0	0	0	0
852	ABGDHD_107700	positive	PRE-LAUNCH	GENE-CATALOG	METAGENOMICS	0	0	0	0	0	0	1	0	0	0
853	ABGDHD_107900	negative	PRE-LAUNCH	GENE-CATALOG	METAGENOMICS	0	0	1	0	0	0	0	1	0	0
854	ABGDHD_107900	positive	PRE-LAUNCH	GENE-CATALOG	METAGENOMICS	0	0	0	0	0	0	1	0	0	0
855	ABGDHD_108000	negative	POST-LAUNCH	GENE-CATALOG	METATRANSCRIPTOMICS	0	1	0	0	0	0	0	0	0	0
856	ABGDHD_108000	negative	PRE-LAUNCH	GENE-CATALOG	METAGENOMICS	1	0	0	0	1	0	0	0	0	0
857	ABGDHD_108000	negative	PRE-LAUNCH	GENE-CATALOG	METATRANSCRIPTOMICS	0	1	0	0	0	0	0	0	0	0
858	ABGDHD_108000	positive	PRE-LAUNCH	GENE-CATALOG	METAGENOMICS	0	0	0	0	0	0	1	0	0	0
859	ABGDHD_108005	positive	POST-LAUNCH	GENE-CATALOG	METATRANSCRIPTOMICS	0	0	0	0	0	0	1	0	0	0
860	ABGDHD_108165	negative	POST-LAUNCH	GENE-CATALOG	METATRANSCRIPTOMICS	0	0	0	0	0	0	1	0	0	0
861	ABGDHD_108340	negative	PRE-LAUNCH	GENE-CATALOG	METATRANSCRIPTOMICS	0	0	0	0	0	0	1	0	0	0
862	ABGDHD_108420	positive	POST-LAUNCH	GENE-CATALOG	METATRANSCRIPTOMICS	0	0	0	0	0	0	1	0	0	0
863	ABGDHD_108420	positive	PRE-LAUNCH	GENE-CATALOG	METAGENOMICS	0	0	0	0	0	0	1	0	0	0
864	ABGDHD_108420	positive	PRE-LAUNCH	GENE-CATALOG	METATRANSCRIPTOMICS	0	0	0	0	0	0	1	0	0	0
865	ABGDHD_108630	positive	POST-LAUNCH	GENE-CATALOG	METATRANSCRIPTOMICS	0	0	0	0	0	0	1	0	0	0
866	ABGDHD_108735	positive	PRE-LAUNCH	GENE-CATALOG	METAGENOMICS	0	0	0	0	0	0	1	0	0	0
867	ABGDHD_108740	negative	POST-LAUNCH	GENE-CATALOG	METATRANSCRIPTOMICS	0	0	0	0	0	0	1	0	0	0
868	ABGDHD_108740	negative	PRE-LAUNCH	GENE-CATALOG	METATRANSCRIPTOMICS	0	0	0	0	0	0	1	0	0	0
869	ABGDHD_108800	positive	POST-LAUNCH	GENE-CATALOG	METAGENOMICS	0	0	0	0	0	0	1	0	0	0
870	ABGDHD_108800	positive	PRE-LAUNCH	GENE-CATALOG	METAGENOMICS	0	0	0	0	0	0	1	0	0	0
871	ABGDHD_108995	negative	POST-LAUNCH	GENE-CATALOG	METAGENOMICS	0	0	0	0	0	0	1	0	0	0
872	ABGDHD_10900	negative	POST-LAUNCH	GENE-CATALOG	METATRANSCRIPTOMICS	0	0	0	0	0	0	1	0	0	0
873	ABGDHD_109040	negative	POST-LAUNCH	GENE-CATALOG	METAGENOMICS	1	0	0	0	1	0	0	0	0	1
874	ABGDHD_109040	negative	PRE-LAUNCH	GENE-CATALOG	METAGENOMICS	1	1	1	0	1	0	0	0	0	1
875	ABGDHD_109040	positive	PRE-LAUNCH	GENE-CATALOG	METAGENOMICS	0	0	0	0	0	0	1	0	0	0
876	ABGDHD_109120	negative	PRE-LAUNCH	GENE-CATALOG	METAGENOMICS	1	0	1	1	1	0	0	1	1	1
877	ABGDHD_109120	positive	PRE-LAUNCH	GENE-CATALOG	METAGENOMICS	0	0	0	0	0	0	1	0	0	0
878	ABGDHD_109220	negative	POST-LAUNCH	GENE-CATALOG	METATRANSCRIPTOMICS	0	0	0	0	0	0	0	1	0	0
879	ABGDHD_109220	negative	PRE-LAUNCH	GENE-CATALOG	METATRANSCRIPTOMICS	0	0	0	0	0	0	0	1	0	0
880	ABGDHD_109270	positive	PRE-LAUNCH	GENE-CATALOG	METAGENOMICS	0	0	0	0	0	0	1	0	0	0
881	ABGDHD_109425	positive	PRE-LAUNCH	GENE-CATALOG	METATRANSCRIPTOMICS	0	0	0	0	0	0	1	0	0	0
882	ABGDHD_109500	negative	POST-LAUNCH	GENE-CATALOG	METAGENOMICS	0	0	0	0	0	0	1	0	0	0
883	ABGDHD_109500	negative	PRE-LAUNCH	GENE-CATALOG	METATRANSCRIPTOMICS	0	0	0	0	0	0	1	0	0	0
884	ABGDHD_109860	positive	PRE-LAUNCH	GENE-CATALOG	METAGENOMICS	0	0	0	0	0	0	1	0	0	0
885	ABGDHD_109980	negative	POST-LAUNCH	GENE-CATALOG	METAGENOMICS	0	0	0	0	0	0	1	0	0	0
886	ABGDHD_110150	positive	POST-LAUNCH	GENE-CATALOG	METAGENOMICS	0	0	0	0	0	0	1	0	0	0
887	ABGDHD_110150	positive	PRE-LAUNCH	GENE-CATALOG	METATRANSCRIPTOMICS	0	0	0	0	0	0	1	0	0	0
888	ABGDHD_110210	negative	POST-LAUNCH	GENE-CATALOG	METAGENOMICS	0	0	0	0	0	0	1	0	0	0
889	ABGDHD_110215	negative	POST-LAUNCH	GENE-CATALOG	METATRANSCRIPTOMICS	0	0	0	0	0	0	1	0	0	0
890	ABGDHD_110230	negative	POST-LAUNCH	GENE-CATALOG	METATRANSCRIPTOMICS	0	0	0	0	0	0	1	0	0	0
891	ABGDHD_110885	negative	PRE-LAUNCH	GENE-CATALOG	METAGENOMICS	0	0	0	1	0	0	0	0	0	0
892	ABGDHD_110885	positive	PRE-LAUNCH	GENE-CATALOG	METAGENOMICS	0	0	0	0	0	0	1	0	0	0
893	ABGDHD_111350	negative	POST-LAUNCH	GENE-CATALOG	METAGENOMICS	0	0	0	0	0	0	1	0	0	0
894	ABGDHD_111445	negative	POST-LAUNCH	GENE-CATALOG	METATRANSCRIPTOMICS	0	0	0	0	0	0	1	0	0	0
895	ABGDHD_111445	negative	PRE-LAUNCH	GENE-CATALOG	METATRANSCRIPTOMICS	0	0	0	0	0	0	1	0	0	0
896	ABGDHD_111445	positive	PRE-LAUNCH	GENE-CATALOG	METAGENOMICS	0	0	0	0	0	0	1	0	0	0
897	ABGDHD_111490	negative	POST-LAUNCH	GENE-CATALOG	METATRANSCRIPTOMICS	0	0	0	0	0	0	1	0	0	0
898	ABGDHD_111490	negative	PRE-LAUNCH	GENE-CATALOG	METATRANSCRIPTOMICS	0	0	0	0	0	0	1	0	0	0
899	ABGDHD_111640	positive	PRE-LAUNCH	GENE-CATALOG	METAGENOMICS	0	0	0	0	0	0	1	0	0	0
900	ABGDHD_111665	negative	POST-LAUNCH	GENE-CATALOG	METAGENOMICS	0	0	0	0	0	0	1	0	0	0
901	ABGDHD_111665	positive	PRE-LAUNCH	GENE-CATALOG	METATRANSCRIPTOMICS	0	0	0	0	0	0	1	0	0	0
902	ABGDHD_11170	positive	PRE-LAUNCH	GENE-CATALOG	METAGENOMICS	0	0	0	0	0	0	1	0	0	0
903	ABGDHD_11170	positive	PRE-LAUNCH	GENE-CATALOG	METATRANSCRIPTOMICS	0	0	0	0	0	0	1	0	0	0
904	ABGDHD_11175	negative	POST-LAUNCH	GENE-CATALOG	METATRANSCRIPTOMICS	0	0	0	0	0	0	1	0	0	0
905	ABGDHD_11175	positive	POST-LAUNCH	GENE-CATALOG	METATRANSCRIPTOMICS	1	0	1	0	1	0	0	0	0	0
906	ABGDHD_11180	negative	PRE-LAUNCH	GENE-CATALOG	METAGENOMICS	1	0	0	0	0	0	0	0	0	0
907	ABGDHD_11180	positive	PRE-LAUNCH	GENE-CATALOG	METAGENOMICS	0	0	0	0	0	0	1	0	0	0
908	ABGDHD_111820	positive	POST-LAUNCH	GENE-CATALOG	METAGENOMICS	0	0	0	0	0	0	1	0	0	0
909	ABGDHD_111820	positive	PRE-LAUNCH	GENE-CATALOG	METAGENOMICS	0	0	0	0	0	0	1	0	0	0
910	ABGDHD_11185	positive	PRE-LAUNCH	GENE-CATALOG	METAGENOMICS	0	0	0	0	0	0	1	0	0	0
911	ABGDHD_111905	negative	POST-LAUNCH	GENE-CATALOG	METAGENOMICS	0	0	0	0	0	0	1	0	0	0
912	ABGDHD_11200	negative	POST-LAUNCH	GENE-CATALOG	METATRANSCRIPTOMICS	0	0	0	0	0	0	1	0	0	0
913	ABGDHD_11205	negative	POST-LAUNCH	GENE-CATALOG	METAGENOMICS	0	0	0	0	0	0	1	0	0	0
914	ABGDHD_11205	negative	POST-LAUNCH	GENE-CATALOG	METATRANSCRIPTOMICS	0	0	0	0	0	0	1	0	0	0
915	ABGDHD_112055	negative	POST-LAUNCH	GENE-CATALOG	METAGENOMICS	0	0	0	1	0	0	0	0	0	0
916	ABGDHD_11210	positive	PRE-LAUNCH	GENE-CATALOG	METAGENOMICS	0	0	0	0	0	0	1	0	0	0
917	ABGDHD_11210	positive	PRE-LAUNCH	GENE-CATALOG	METATRANSCRIPTOMICS	0	0	0	0	0	0	1	0	0	0
918	ABGDHD_112195	negative	POST-LAUNCH	GENE-CATALOG	METATRANSCRIPTOMICS	0	0	0	0	0	0	0	1	0	0
919	ABGDHD_112195	negative	PRE-LAUNCH	GENE-CATALOG	METATRANSCRIPTOMICS	0	0	0	0	0	0	0	1	0	0
920	ABGDHD_112240	negative	POST-LAUNCH	GENE-CATALOG	METATRANSCRIPTOMICS	0	0	0	0	0	0	1	0	0	0
921	ABGDHD_112285	negative	PRE-LAUNCH	GENE-CATALOG	METATRANSCRIPTOMICS	0	0	0	0	0	0	1	0	0	0
922	ABGDHD_11235	positive	PRE-LAUNCH	GENE-CATALOG	METAGENOMICS	0	0	0	0	0	0	1	0	0	0
923	ABGDHD_11240	positive	PRE-LAUNCH	GENE-CATALOG	METAGENOMICS	0	0	0	0	0	0	1	0	0	0
924	ABGDHD_11245	positive	PRE-LAUNCH	GENE-CATALOG	METAGENOMICS	0	0	0	0	0	0	1	0	0	0
925	ABGDHD_11250	positive	PRE-LAUNCH	GENE-CATALOG	METAGENOMICS	0	0	0	0	0	0	1	0	0	0
926	ABGDHD_11285	positive	PRE-LAUNCH	GENE-CATALOG	METAGENOMICS	0	0	0	0	0	0	1	0	0	0
927	ABGDHD_112890	negative	PRE-LAUNCH	GENE-CATALOG	METAGENOMICS	1	0	0	0	0	0	0	0	0	0
928	ABGDHD_112890	positive	PRE-LAUNCH	GENE-CATALOG	METAGENOMICS	0	0	0	0	0	0	1	0	0	0
929	ABGDHD_113080	positive	PRE-LAUNCH	GENE-CATALOG	METAGENOMICS	0	0	0	0	0	0	1	0	0	0
930	ABGDHD_113150	negative	POST-LAUNCH	GENE-CATALOG	METATRANSCRIPTOMICS	0	0	0	0	0	0	1	0	0	0
931	ABGDHD_113150	negative	PRE-LAUNCH	GENE-CATALOG	METATRANSCRIPTOMICS	0	0	0	0	0	0	1	0	0	0
932	ABGDHD_11320	positive	PRE-LAUNCH	GENE-CATALOG	METAGENOMICS	0	0	0	0	0	0	1	0	0	0
933	ABGDHD_113395	negative	POST-LAUNCH	GENE-CATALOG	METATRANSCRIPTOMICS	0	0	0	0	0	0	1	0	0	0
934	ABGDHD_113395	negative	PRE-LAUNCH	GENE-CATALOG	METATRANSCRIPTOMICS	0	0	0	0	0	0	1	0	0	0
935	ABGDHD_11340	positive	PRE-LAUNCH	GENE-CATALOG	METAGENOMICS	0	0	0	0	0	0	1	0	0	0
936	ABGDHD_113435	negative	POST-LAUNCH	GENE-CATALOG	METATRANSCRIPTOMICS	0	0	0	0	0	1	0	0	0	0
937	ABGDHD_113650	negative	POST-LAUNCH	GENE-CATALOG	METAGENOMICS	0	0	0	0	0	0	1	0	0	0
938	ABGDHD_113650	negative	POST-LAUNCH	GENE-CATALOG	METATRANSCRIPTOMICS	0	0	0	0	0	0	1	0	0	0
939	ABGDHD_113650	negative	PRE-LAUNCH	GENE-CATALOG	METATRANSCRIPTOMICS	0	0	0	0	0	0	1	0	0	0
940	ABGDHD_113735	positive	POST-LAUNCH	GENE-CATALOG	METAGENOMICS	0	0	0	0	0	0	1	0	0	0
941	ABGDHD_113735	positive	PRE-LAUNCH	GENE-CATALOG	METAGENOMICS	0	0	0	0	0	0	1	0	0	0
942	ABGDHD_113900	negative	POST-LAUNCH	GENE-CATALOG	METAGENOMICS	0	0	0	0	0	0	1	0	0	0
943	ABGDHD_114000	negative	PRE-LAUNCH	GENE-CATALOG	METATRANSCRIPTOMICS	0	0	0	1	0	0	0	0	0	0
944	ABGDHD_114025	negative	POST-LAUNCH	GENE-CATALOG	METAGENOMICS	0	0	0	0	0	0	1	0	0	0
945	ABGDHD_114025	negative	POST-LAUNCH	GENE-CATALOG	METATRANSCRIPTOMICS	0	0	0	0	0	0	1	0	0	0
946	ABGDHD_114025	negative	PRE-LAUNCH	GENE-CATALOG	METAGENOMICS	0	0	0	0	0	0	1	0	0	0
947	ABGDHD_114025	negative	PRE-LAUNCH	GENE-CATALOG	METATRANSCRIPTOMICS	0	0	0	0	0	0	1	0	0	0
948	ABGDHD_114040	positive	POST-LAUNCH	GENE-CATALOG	METAGENOMICS	0	0	0	0	0	0	1	0	0	0
949	ABGDHD_114040	positive	PRE-LAUNCH	GENE-CATALOG	METAGENOMICS	0	0	0	0	0	0	1	0	0	0
950	ABGDHD_114125	negative	POST-LAUNCH	GENE-CATALOG	METATRANSCRIPTOMICS	0	0	0	0	0	0	1	0	0	0
951	ABGDHD_114125	negative	PRE-LAUNCH	GENE-CATALOG	METATRANSCRIPTOMICS	0	0	0	0	0	0	1	0	0	0
952	ABGDHD_114250	negative	POST-LAUNCH	GENE-CATALOG	METATRANSCRIPTOMICS	0	0	0	0	0	0	1	0	0	0
953	ABGDHD_114325	negative	PRE-LAUNCH	GENE-CATALOG	METAGENOMICS	0	0	0	0	0	0	1	0	0	0
954	ABGDHD_114335	negative	POST-LAUNCH	GENE-CATALOG	METAGENOMICS	0	0	0	0	0	0	1	0	0	0
955	ABGDHD_114335	negative	PRE-LAUNCH	GENE-CATALOG	METAGENOMICS	0	0	0	0	0	0	1	0	0	0
956	ABGDHD_114875	negative	POST-LAUNCH	GENE-CATALOG	METATRANSCRIPTOMICS	0	0	0	0	0	0	1	0	0	0
957	ABGDHD_114950	negative	POST-LAUNCH	GENE-CATALOG	METAGENOMICS	0	0	0	0	0	0	1	0	0	0
958	ABGDHD_114950	negative	POST-LAUNCH	GENE-CATALOG	METATRANSCRIPTOMICS	0	0	0	0	0	0	1	0	0	0
959	ABGDHD_114955	negative	POST-LAUNCH	GENE-CATALOG	METAGENOMICS	0	0	0	0	0	0	1	0	0	0
960	ABGDHD_114955	negative	PRE-LAUNCH	GENE-CATALOG	METAGENOMICS	0	0	0	0	0	0	1	0	0	0
961	ABGDHD_114955	positive	POST-LAUNCH	GENE-CATALOG	METAGENOMICS	0	1	0	0	1	0	0	0	1	0
962	ABGDHD_114985	negative	POST-LAUNCH	GENE-CATALOG	METAGENOMICS	0	0	0	0	0	0	1	0	0	0
963	ABGDHD_115145	negative	PRE-LAUNCH	GENE-CATALOG	METAGENOMICS	0	0	1	0	0	0	0	0	0	0
964	ABGDHD_115145	positive	PRE-LAUNCH	GENE-CATALOG	METAGENOMICS	0	0	0	0	0	0	1	0	0	0
965	ABGDHD_115180	positive	PRE-LAUNCH	GENE-CATALOG	METAGENOMICS	0	0	0	0	0	0	1	0	0	0
966	ABGDHD_115195	negative	PRE-LAUNCH	GENE-CATALOG	METATRANSCRIPTOMICS	0	0	1	0	0	0	0	0	0	0
967	ABGDHD_115400	positive	PRE-LAUNCH	GENE-CATALOG	METAGENOMICS	0	0	0	0	0	0	1	0	0	0
968	ABGDHD_115675	negative	POST-LAUNCH	GENE-CATALOG	METATRANSCRIPTOMICS	0	0	0	0	0	0	1	0	0	0
969	ABGDHD_115860	negative	POST-LAUNCH	GENE-CATALOG	METATRANSCRIPTOMICS	0	0	0	0	0	0	0	0	0	1
970	ABGDHD_115860	negative	PRE-LAUNCH	GENE-CATALOG	METATRANSCRIPTOMICS	0	0	0	0	0	0	0	0	0	1
971	ABGDHD_116090	negative	PRE-LAUNCH	GENE-CATALOG	METAGENOMICS	1	0	0	0	1	0	0	0	0	0
972	ABGDHD_116090	positive	POST-LAUNCH	GENE-CATALOG	METAGENOMICS	0	0	0	0	0	0	1	0	0	0
973	ABGDHD_116090	positive	PRE-LAUNCH	GENE-CATALOG	METAGENOMICS	0	0	0	0	0	0	1	0	0	0
974	ABGDHD_116695	positive	PRE-LAUNCH	GENE-CATALOG	METAGENOMICS	0	0	0	0	0	0	1	0	0	0
975	ABGDHD_117030	negative	POST-LAUNCH	GENE-CATALOG	METAGENOMICS	0	0	0	0	0	0	1	0	0	0
976	ABGDHD_117040	positive	POST-LAUNCH	GENE-CATALOG	METAGENOMICS	0	0	0	0	0	0	1	0	0	0
977	ABGDHD_117130	negative	POST-LAUNCH	GENE-CATALOG	METATRANSCRIPTOMICS	0	0	0	0	0	0	1	0	0	0
978	ABGDHD_117130	negative	PRE-LAUNCH	GENE-CATALOG	METATRANSCRIPTOMICS	0	0	0	0	0	0	1	0	0	0
979	ABGDHD_117150	positive	PRE-LAUNCH	GENE-CATALOG	METAGENOMICS	0	0	0	0	0	0	1	0	0	0
980	ABGDHD_117165	negative	POST-LAUNCH	GENE-CATALOG	METATRANSCRIPTOMICS	0	0	0	0	0	0	1	0	0	0
981	ABGDHD_117805	positive	PRE-LAUNCH	GENE-CATALOG	METAGENOMICS	0	0	0	0	0	0	1	0	0	0
982	ABGDHD_118390	positive	POST-LAUNCH	GENE-CATALOG	METAGENOMICS	0	0	0	0	0	0	1	0	0	0
983	ABGDHD_118390	positive	POST-LAUNCH	GENE-CATALOG	METATRANSCRIPTOMICS	0	0	0	0	0	0	1	0	0	0
984	ABGDHD_118390	positive	PRE-LAUNCH	GENE-CATALOG	METATRANSCRIPTOMICS	0	0	0	0	0	0	1	0	0	0
985	ABGDHD_118420	negative	POST-LAUNCH	GENE-CATALOG	METATRANSCRIPTOMICS	0	0	0	0	0	0	1	0	0	0
986	ABGDHD_118420	negative	PRE-LAUNCH	GENE-CATALOG	METATRANSCRIPTOMICS	0	0	0	0	0	0	1	0	0	0
987	ABGDHD_118420	positive	POST-LAUNCH	GENE-CATALOG	METAGENOMICS	0	0	0	0	0	0	1	0	0	0
988	ABGDHD_118460	negative	POST-LAUNCH	GENE-CATALOG	METAGENOMICS	0	0	0	0	0	0	1	0	0	0
989	ABGDHD_119035	positive	PRE-LAUNCH	GENE-CATALOG	METATRANSCRIPTOMICS	0	0	0	0	0	0	1	0	0	0
990	ABGDHD_119440	negative	POST-LAUNCH	GENE-CATALOG	METATRANSCRIPTOMICS	0	0	0	0	0	0	0	0	0	1
991	ABGDHD_119440	negative	PRE-LAUNCH	GENE-CATALOG	METATRANSCRIPTOMICS	0	0	0	0	0	0	0	0	0	1
992	ABGDHD_119440	positive	POST-LAUNCH	GENE-CATALOG	METAGENOMICS	0	0	0	0	0	0	1	0	0	0
993	ABGDHD_119640	negative	POST-LAUNCH	GENE-CATALOG	METAGENOMICS	0	0	0	0	0	0	1	0	0	0
994	ABGDHD_119640	negative	PRE-LAUNCH	GENE-CATALOG	METAGENOMICS	0	0	0	0	0	0	1	0	0	0
995	ABGDHD_119650	positive	POST-LAUNCH	GENE-CATALOG	METAGENOMICS	0	0	0	0	0	0	1	0	0	0
996	ABGDHD_120295	negative	POST-LAUNCH	GENE-CATALOG	METAGENOMICS	0	0	0	0	0	0	1	0	0	0
997	ABGDHD_12050	negative	POST-LAUNCH	GENE-CATALOG	METATRANSCRIPTOMICS	0	0	0	0	0	0	1	0	0	0
998	ABGDHD_120550	negative	POST-LAUNCH	GENE-CATALOG	METAGENOMICS	0	0	0	0	0	0	1	0	0	0
999	ABGDHD_120645	negative	POST-LAUNCH	GENE-CATALOG	METATRANSCRIPTOMICS	0	0	0	0	0	0	1	0	0	0
1000	ABGDHD_120645	negative	PRE-LAUNCH	GENE-CATALOG	METATRANSCRIPTOMICS	0	0	0	0	0	0	1	0	0	0
1001	ABGDHD_120915	positive	POST-LAUNCH	GENE-CATALOG	METATRANSCRIPTOMICS	0	0	0	0	0	0	1	0	0	0
1002	ABGDHD_121030	negative	POST-LAUNCH	GENE-CATALOG	METAGENOMICS	0	0	0	0	0	0	1	0	0	0
1003	ABGDHD_121030	negative	POST-LAUNCH	GENE-CATALOG	METATRANSCRIPTOMICS	0	0	0	0	0	0	1	0	0	0
1004	ABGDHD_121030	negative	PRE-LAUNCH	GENE-CATALOG	METAGENOMICS	0	0	0	0	0	0	1	0	0	0
1005	ABGDHD_121030	negative	PRE-LAUNCH	GENE-CATALOG	METATRANSCRIPTOMICS	0	0	0	0	0	0	1	0	0	0
1006	ABGDHD_12105	negative	POST-LAUNCH	GENE-CATALOG	METATRANSCRIPTOMICS	0	0	0	0	0	0	1	0	0	0
1007	ABGDHD_121250	positive	POST-LAUNCH	GENE-CATALOG	METAGENOMICS	0	0	0	0	0	0	1	0	0	0
1008	ABGDHD_121480	negative	POST-LAUNCH	GENE-CATALOG	METATRANSCRIPTOMICS	0	0	0	0	0	0	1	0	0	0
1009	ABGDHD_121610	positive	POST-LAUNCH	GENE-CATALOG	METAGENOMICS	0	0	0	0	0	0	1	0	0	0
1010	ABGDHD_121610	positive	PRE-LAUNCH	GENE-CATALOG	METAGENOMICS	0	0	0	0	0	0	1	0	0	0
1011	ABGDHD_121710	positive	PRE-LAUNCH	GENE-CATALOG	METAGENOMICS	0	0	0	0	0	0	1	0	0	0
1012	ABGDHD_121760	positive	PRE-LAUNCH	GENE-CATALOG	METAGENOMICS	0	0	0	0	0	0	1	0	0	0
1013	ABGDHD_121905	positive	POST-LAUNCH	GENE-CATALOG	METAGENOMICS	0	0	0	0	0	0	1	0	0	0
1014	ABGDHD_121905	positive	PRE-LAUNCH	GENE-CATALOG	METAGENOMICS	0	0	0	0	0	0	1	0	0	0
1015	ABGDHD_122025	positive	PRE-LAUNCH	GENE-CATALOG	METAGENOMICS	0	0	0	0	0	0	1	0	0	0
1016	ABGDHD_122230	negative	POST-LAUNCH	GENE-CATALOG	METATRANSCRIPTOMICS	0	0	0	0	0	0	1	0	0	0
1017	ABGDHD_12305	negative	POST-LAUNCH	GENE-CATALOG	METATRANSCRIPTOMICS	0	0	0	0	0	0	1	0	0	0
1018	ABGDHD_12345	negative	POST-LAUNCH	GENE-CATALOG	METATRANSCRIPTOMICS	0	0	1	0	0	0	0	0	0	0
1019	ABGDHD_12345	negative	PRE-LAUNCH	GENE-CATALOG	METATRANSCRIPTOMICS	0	0	1	0	0	0	0	0	0	0
1020	ABGDHD_123730	negative	PRE-LAUNCH	GENE-CATALOG	METAGENOMICS	0	0	0	0	0	0	0	0	0	1
1021	ABGDHD_123730	positive	PRE-LAUNCH	GENE-CATALOG	METAGENOMICS	0	0	0	0	0	0	1	0	0	0
1022	ABGDHD_123775	negative	POST-LAUNCH	GENE-CATALOG	METAGENOMICS	0	0	0	0	0	0	1	0	0	0
1023	ABGDHD_123780	positive	PRE-LAUNCH	GENE-CATALOG	METATRANSCRIPTOMICS	0	0	0	0	0	0	1	0	0	0
1024	ABGDHD_123900	negative	PRE-LAUNCH	GENE-CATALOG	METAGENOMICS	1	0	0	0	0	0	0	0	0	0
1025	ABGDHD_123900	positive	PRE-LAUNCH	GENE-CATALOG	METAGENOMICS	0	0	0	0	0	0	1	0	0	0
1026	ABGDHD_123915	negative	POST-LAUNCH	GENE-CATALOG	METAGENOMICS	0	0	0	0	0	0	1	0	0	0
1027	ABGDHD_123915	negative	POST-LAUNCH	GENE-CATALOG	METATRANSCRIPTOMICS	0	0	0	0	0	0	1	0	0	0
1028	ABGDHD_123915	negative	PRE-LAUNCH	GENE-CATALOG	METAGENOMICS	0	0	0	0	0	0	1	0	0	0
1029	ABGDHD_123915	negative	PRE-LAUNCH	GENE-CATALOG	METATRANSCRIPTOMICS	0	0	0	0	0	0	1	0	0	0
1030	ABGDHD_124350	negative	POST-LAUNCH	GENE-CATALOG	METAGENOMICS	0	0	0	0	0	0	1	0	0	0
1031	ABGDHD_124375	negative	POST-LAUNCH	GENE-CATALOG	METAGENOMICS	1	0	0	0	0	0	0	0	0	0
1032	ABGDHD_124375	negative	POST-LAUNCH	GENE-CATALOG	METATRANSCRIPTOMICS	0	0	0	0	0	1	0	0	0	0
1033	ABGDHD_124375	negative	PRE-LAUNCH	GENE-CATALOG	METATRANSCRIPTOMICS	0	0	0	0	0	1	0	0	0	0
1034	ABGDHD_124375	positive	POST-LAUNCH	GENE-CATALOG	METAGENOMICS	0	0	0	0	0	0	1	0	0	0
1035	ABGDHD_124620	negative	POST-LAUNCH	GENE-CATALOG	METAGENOMICS	0	0	0	0	0	0	1	0	0	0
1036	ABGDHD_124620	negative	POST-LAUNCH	GENE-CATALOG	METATRANSCRIPTOMICS	1	0	0	0	0	0	0	0	0	0
1037	ABGDHD_124620	negative	PRE-LAUNCH	GENE-CATALOG	METATRANSCRIPTOMICS	1	0	0	0	0	0	0	0	0	0
1038	ABGDHD_124900	negative	POST-LAUNCH	GENE-CATALOG	METATRANSCRIPTOMICS	0	0	0	0	0	0	1	0	0	0
1039	ABGDHD_124900	negative	PRE-LAUNCH	GENE-CATALOG	METATRANSCRIPTOMICS	0	0	0	0	0	0	1	0	0	0
1040	ABGDHD_125150	positive	POST-LAUNCH	GENE-CATALOG	METAGENOMICS	0	0	0	0	0	0	1	0	0	0
1041	ABGDHD_125150	positive	POST-LAUNCH	GENE-CATALOG	METATRANSCRIPTOMICS	0	0	0	0	0	0	1	0	0	0
1042	ABGDHD_125150	positive	PRE-LAUNCH	GENE-CATALOG	METAGENOMICS	0	0	0	0	0	0	1	0	0	0
1043	ABGDHD_125500	negative	POST-LAUNCH	GENE-CATALOG	METAGENOMICS	0	0	0	0	0	0	1	0	0	0
1044	ABGDHD_125500	negative	PRE-LAUNCH	GENE-CATALOG	METAGENOMICS	0	0	0	0	0	0	1	0	0	0
1045	ABGDHD_125620	negative	POST-LAUNCH	GENE-CATALOG	METATRANSCRIPTOMICS	0	0	0	0	0	0	1	0	0	0
1046	ABGDHD_125620	negative	PRE-LAUNCH	GENE-CATALOG	METATRANSCRIPTOMICS	0	0	0	0	0	0	1	0	0	0
1047	ABGDHD_125620	positive	POST-LAUNCH	GENE-CATALOG	METATRANSCRIPTOMICS	0	0	1	0	0	0	0	0	0	0
1048	ABGDHD_125790	negative	POST-LAUNCH	GENE-CATALOG	METAGENOMICS	0	0	0	0	0	0	1	0	0	0
1049	ABGDHD_125790	negative	PRE-LAUNCH	GENE-CATALOG	METAGENOMICS	0	0	0	0	0	0	1	0	0	0
1050	ABGDHD_125870	negative	POST-LAUNCH	GENE-CATALOG	METATRANSCRIPTOMICS	0	0	0	0	0	0	1	0	0	0
1051	ABGDHD_125920	negative	POST-LAUNCH	GENE-CATALOG	METAGENOMICS	0	0	0	0	0	0	1	0	0	0
1052	ABGDHD_126020	negative	POST-LAUNCH	GENE-CATALOG	METATRANSCRIPTOMICS	0	0	0	0	0	0	1	0	0	0
1053	ABGDHD_126020	negative	PRE-LAUNCH	GENE-CATALOG	METATRANSCRIPTOMICS	0	0	0	0	0	0	1	0	0	0
1054	ABGDHD_126020	positive	POST-LAUNCH	GENE-CATALOG	METAGENOMICS	0	0	0	0	0	0	1	0	0	0
1055	ABGDHD_126020	positive	PRE-LAUNCH	GENE-CATALOG	METAGENOMICS	0	0	0	0	0	0	1	0	0	0
1056	ABGDHD_12610	negative	PRE-LAUNCH	GENE-CATALOG	METATRANSCRIPTOMICS	0	0	0	0	0	0	1	0	0	0
1057	ABGDHD_126100	negative	POST-LAUNCH	GENE-CATALOG	METATRANSCRIPTOMICS	0	0	0	0	0	0	1	0	0	0
1058	ABGDHD_126100	negative	PRE-LAUNCH	GENE-CATALOG	METATRANSCRIPTOMICS	0	0	0	0	0	0	1	0	0	0
1059	ABGDHD_126120	positive	POST-LAUNCH	GENE-CATALOG	METAGENOMICS	0	0	0	0	0	0	1	0	0	0
1060	ABGDHD_126120	positive	PRE-LAUNCH	GENE-CATALOG	METATRANSCRIPTOMICS	0	0	0	0	0	0	1	0	0	0
1061	ABGDHD_12645	negative	POST-LAUNCH	GENE-CATALOG	METATRANSCRIPTOMICS	0	0	0	0	0	0	1	0	0	0
1062	ABGDHD_126555	positive	PRE-LAUNCH	GENE-CATALOG	METAGENOMICS	0	0	0	0	0	0	1	0	0	0
1063	ABGDHD_126575	positive	POST-LAUNCH	GENE-CATALOG	METAGENOMICS	0	0	0	0	0	0	1	0	0	0
1064	ABGDHD_126575	positive	POST-LAUNCH	GENE-CATALOG	METATRANSCRIPTOMICS	0	0	0	0	0	0	1	0	0	0
1065	ABGDHD_126575	positive	PRE-LAUNCH	GENE-CATALOG	METAGENOMICS	0	0	0	0	0	0	1	0	0	0
1066	ABGDHD_126710	positive	PRE-LAUNCH	GENE-CATALOG	METAGENOMICS	0	0	0	0	0	0	1	0	0	0
1067	ABGDHD_126800	positive	POST-LAUNCH	GENE-CATALOG	METAGENOMICS	0	0	0	0	0	0	1	0	0	0
1068	ABGDHD_126800	positive	PRE-LAUNCH	GENE-CATALOG	METAGENOMICS	0	0	0	0	0	0	1	0	0	0
1069	ABGDHD_126820	negative	PRE-LAUNCH	GENE-CATALOG	METAGENOMICS	1	0	0	0	0	0	0	0	0	0
1070	ABGDHD_126820	positive	PRE-LAUNCH	GENE-CATALOG	METAGENOMICS	0	0	0	0	0	0	1	0	0	0
1071	ABGDHD_126960	positive	POST-LAUNCH	GENE-CATALOG	METAGENOMICS	0	0	0	0	0	0	1	0	0	0
1072	ABGDHD_126960	positive	PRE-LAUNCH	GENE-CATALOG	METAGENOMICS	0	0	0	0	0	0	1	0	0	0
1073	ABGDHD_127165	negative	POST-LAUNCH	GENE-CATALOG	METAGENOMICS	0	0	0	0	0	0	1	0	0	0
1074	ABGDHD_127165	negative	PRE-LAUNCH	GENE-CATALOG	METAGENOMICS	0	0	0	0	0	0	1	0	0	0
1075	ABGDHD_127655	positive	PRE-LAUNCH	GENE-CATALOG	METAGENOMICS	0	0	0	0	0	0	1	0	0	0
1076	ABGDHD_127685	negative	POST-LAUNCH	GENE-CATALOG	METAGENOMICS	0	0	0	0	0	0	1	0	0	0
1077	ABGDHD_127685	negative	PRE-LAUNCH	GENE-CATALOG	METAGENOMICS	0	0	0	0	0	0	1	0	0	0
1078	ABGDHD_128315	positive	PRE-LAUNCH	GENE-CATALOG	METAGENOMICS	0	0	0	0	0	0	1	0	0	0
1079	ABGDHD_128380	negative	POST-LAUNCH	GENE-CATALOG	METAGENOMICS	1	0	0	0	0	0	0	0	0	0
1080	ABGDHD_128380	positive	POST-LAUNCH	GENE-CATALOG	METAGENOMICS	0	0	0	0	0	0	1	0	0	0
1081	ABGDHD_128380	positive	POST-LAUNCH	GENE-CATALOG	METATRANSCRIPTOMICS	0	0	0	0	0	0	1	0	0	0
1082	ABGDHD_128380	positive	PRE-LAUNCH	GENE-CATALOG	METAGENOMICS	0	0	0	0	0	0	1	0	0	0
1083	ABGDHD_12855	positive	PRE-LAUNCH	GENE-CATALOG	METATRANSCRIPTOMICS	0	0	0	0	0	0	1	0	0	0
1084	ABGDHD_128605	negative	POST-LAUNCH	GENE-CATALOG	METAGENOMICS	0	0	0	0	0	0	1	0	0	0
1085	ABGDHD_128605	negative	PRE-LAUNCH	GENE-CATALOG	METAGENOMICS	0	0	0	0	0	0	1	0	0	0
1086	ABGDHD_128605	positive	POST-LAUNCH	GENE-CATALOG	METAGENOMICS	1	1	1	1	1	0	0	1	1	1
1087	ABGDHD_128730	negative	POST-LAUNCH	GENE-CATALOG	METATRANSCRIPTOMICS	1	0	0	0	0	0	0	0	0	0
1088	ABGDHD_128730	negative	PRE-LAUNCH	GENE-CATALOG	METATRANSCRIPTOMICS	1	0	0	0	0	0	0	0	0	0
1089	ABGDHD_129295	negative	POST-LAUNCH	GENE-CATALOG	METATRANSCRIPTOMICS	0	0	0	0	0	0	1	0	0	0
1090	ABGDHD_13005	negative	POST-LAUNCH	GENE-CATALOG	METAGENOMICS	0	0	0	0	0	1	0	0	0	0
1091	ABGDHD_130070	positive	PRE-LAUNCH	GENE-CATALOG	METATRANSCRIPTOMICS	0	0	0	0	0	0	1	0	0	0
1092	ABGDHD_130305	positive	POST-LAUNCH	GENE-CATALOG	METAGENOMICS	0	0	0	0	0	0	1	0	0	0
1093	ABGDHD_130305	positive	PRE-LAUNCH	GENE-CATALOG	METAGENOMICS	0	0	0	0	0	0	1	0	0	0
1094	ABGDHD_130320	negative	POST-LAUNCH	GENE-CATALOG	METAGENOMICS	1	0	0	0	0	0	0	0	0	0
1095	ABGDHD_130320	positive	POST-LAUNCH	GENE-CATALOG	METAGENOMICS	0	0	0	0	0	0	1	0	0	0
1096	ABGDHD_130320	positive	POST-LAUNCH	GENE-CATALOG	METATRANSCRIPTOMICS	0	0	0	0	0	0	1	0	0	0
1097	ABGDHD_130320	positive	PRE-LAUNCH	GENE-CATALOG	METAGENOMICS	0	0	0	0	0	0	1	0	0	0
1098	ABGDHD_13045	negative	PRE-LAUNCH	GENE-CATALOG	METATRANSCRIPTOMICS	1	0	0	0	0	0	0	0	0	0
1099	ABGDHD_130465	positive	POST-LAUNCH	GENE-CATALOG	METATRANSCRIPTOMICS	0	0	0	0	0	0	1	0	0	0
1100	ABGDHD_130465	positive	PRE-LAUNCH	GENE-CATALOG	METAGENOMICS	0	0	0	0	0	0	1	0	0	0
1101	ABGDHD_130510	negative	POST-LAUNCH	GENE-CATALOG	METAGENOMICS	0	0	0	0	0	0	1	0	0	0
1102	ABGDHD_130510	negative	PRE-LAUNCH	GENE-CATALOG	METAGENOMICS	0	0	0	0	0	0	1	0	0	0
1103	ABGDHD_130770	negative	POST-LAUNCH	GENE-CATALOG	METAGENOMICS	0	0	0	0	0	0	1	0	0	0
1104	ABGDHD_130855	negative	POST-LAUNCH	GENE-CATALOG	METATRANSCRIPTOMICS	0	0	0	0	0	0	1	0	0	0
1105	ABGDHD_130855	negative	PRE-LAUNCH	GENE-CATALOG	METATRANSCRIPTOMICS	0	0	0	0	0	0	1	0	0	0
1106	ABGDHD_130880	positive	PRE-LAUNCH	GENE-CATALOG	METAGENOMICS	0	0	0	0	0	0	1	0	0	0
1107	ABGDHD_130995	negative	POST-LAUNCH	GENE-CATALOG	METAGENOMICS	0	0	0	0	0	0	1	0	0	0
1108	ABGDHD_130995	negative	POST-LAUNCH	GENE-CATALOG	METATRANSCRIPTOMICS	0	0	0	0	0	0	1	0	0	0
1109	ABGDHD_13115	negative	POST-LAUNCH	GENE-CATALOG	METAGENOMICS	0	0	0	0	0	0	1	0	0	0
1110	ABGDHD_13120	negative	POST-LAUNCH	GENE-CATALOG	METATRANSCRIPTOMICS	0	0	0	0	1	0	0	0	0	0
1111	ABGDHD_13120	negative	PRE-LAUNCH	GENE-CATALOG	METATRANSCRIPTOMICS	0	0	0	0	1	0	0	0	0	0
1112	ABGDHD_131220	positive	PRE-LAUNCH	GENE-CATALOG	METAGENOMICS	0	0	0	0	0	0	1	0	0	0
1113	ABGDHD_13145	negative	POST-LAUNCH	GENE-CATALOG	METATRANSCRIPTOMICS	0	0	0	0	0	0	1	0	0	0
1114	ABGDHD_13165	negative	POST-LAUNCH	GENE-CATALOG	METATRANSCRIPTOMICS	0	0	0	0	0	0	1	0	0	0
1115	ABGDHD_13165	negative	PRE-LAUNCH	GENE-CATALOG	METATRANSCRIPTOMICS	0	0	0	0	0	0	1	0	0	0
1116	ABGDHD_131655	negative	PRE-LAUNCH	GENE-CATALOG	METATRANSCRIPTOMICS	0	0	0	0	0	0	1	0	0	0
1117	ABGDHD_132470	positive	PRE-LAUNCH	GENE-CATALOG	METAGENOMICS	0	0	0	0	0	0	1	0	0	0
1118	ABGDHD_132470	positive	PRE-LAUNCH	GENE-CATALOG	METATRANSCRIPTOMICS	0	0	0	0	0	0	1	0	0	0
1119	ABGDHD_13265	negative	POST-LAUNCH	GENE-CATALOG	METAGENOMICS	0	0	0	0	0	0	1	0	0	0
1120	ABGDHD_13265	negative	POST-LAUNCH	GENE-CATALOG	METATRANSCRIPTOMICS	0	0	0	0	0	0	1	0	0	0
1121	ABGDHD_13265	negative	PRE-LAUNCH	GENE-CATALOG	METATRANSCRIPTOMICS	0	0	0	0	0	0	1	0	0	0
1122	ABGDHD_132660	negative	POST-LAUNCH	GENE-CATALOG	METATRANSCRIPTOMICS	1	0	0	0	0	0	0	0	0	0
1123	ABGDHD_132660	negative	PRE-LAUNCH	GENE-CATALOG	METATRANSCRIPTOMICS	1	0	0	0	0	0	0	0	0	0
1124	ABGDHD_13280	positive	PRE-LAUNCH	GENE-CATALOG	METAGENOMICS	0	0	0	0	0	0	1	0	0	0
1125	ABGDHD_13285	negative	POST-LAUNCH	GENE-CATALOG	METAGENOMICS	0	0	0	0	0	0	1	0	0	0
1126	ABGDHD_13285	negative	POST-LAUNCH	GENE-CATALOG	METATRANSCRIPTOMICS	0	0	0	0	0	0	1	0	0	0
1127	ABGDHD_13285	negative	PRE-LAUNCH	GENE-CATALOG	METATRANSCRIPTOMICS	0	0	0	0	0	0	1	0	0	0
1128	ABGDHD_13290	positive	PRE-LAUNCH	GENE-CATALOG	METAGENOMICS	0	0	0	0	0	0	1	0	0	0
1129	ABGDHD_132935	positive	POST-LAUNCH	GENE-CATALOG	METAGENOMICS	0	0	0	0	0	0	1	0	0	0
1130	ABGDHD_132935	positive	PRE-LAUNCH	GENE-CATALOG	METAGENOMICS	0	0	0	0	0	0	1	0	0	0
1131	ABGDHD_13300	negative	POST-LAUNCH	GENE-CATALOG	METAGENOMICS	0	0	0	0	0	0	1	0	0	0
1132	ABGDHD_13300	negative	POST-LAUNCH	GENE-CATALOG	METATRANSCRIPTOMICS	0	0	0	0	0	0	1	0	0	0
1133	ABGDHD_13300	negative	PRE-LAUNCH	GENE-CATALOG	METAGENOMICS	0	0	0	0	0	0	1	0	0	0
1134	ABGDHD_13300	negative	PRE-LAUNCH	GENE-CATALOG	METATRANSCRIPTOMICS	0	0	0	0	0	0	1	0	0	0
1135	ABGDHD_13315	positive	PRE-LAUNCH	GENE-CATALOG	METAGENOMICS	0	0	0	0	0	0	1	0	0	0
1136	ABGDHD_13325	negative	PRE-LAUNCH	GENE-CATALOG	METAGENOMICS	0	0	0	1	0	0	0	0	0	0
1137	ABGDHD_133250	positive	PRE-LAUNCH	GENE-CATALOG	METAGENOMICS	0	0	0	0	0	0	1	0	0	0
1138	ABGDHD_13335	negative	POST-LAUNCH	GENE-CATALOG	METAGENOMICS	0	0	0	0	0	0	1	0	0	0
1139	ABGDHD_13335	negative	POST-LAUNCH	GENE-CATALOG	METATRANSCRIPTOMICS	0	0	0	0	0	0	1	0	0	0
1140	ABGDHD_13335	negative	PRE-LAUNCH	GENE-CATALOG	METATRANSCRIPTOMICS	0	0	0	0	0	0	1	0	0	0
1141	ABGDHD_133385	negative	POST-LAUNCH	GENE-CATALOG	METAGENOMICS	0	0	0	0	0	0	1	0	0	0
1142	ABGDHD_133490	negative	POST-LAUNCH	GENE-CATALOG	METAGENOMICS	0	0	0	0	0	0	1	0	0	0
1143	ABGDHD_133490	negative	POST-LAUNCH	GENE-CATALOG	METATRANSCRIPTOMICS	0	0	0	0	0	0	1	0	0	0
1144	ABGDHD_133490	negative	PRE-LAUNCH	GENE-CATALOG	METAGENOMICS	0	0	0	0	0	0	1	0	0	0
1145	ABGDHD_133490	negative	PRE-LAUNCH	GENE-CATALOG	METATRANSCRIPTOMICS	0	0	0	0	0	0	1	0	0	0
1146	ABGDHD_13350	positive	PRE-LAUNCH	GENE-CATALOG	METAGENOMICS	0	0	0	0	0	0	1	0	0	0
1147	ABGDHD_133575	negative	PRE-LAUNCH	GENE-CATALOG	METATRANSCRIPTOMICS	0	0	0	0	0	0	1	0	0	0
1148	ABGDHD_13385	positive	PRE-LAUNCH	GENE-CATALOG	METAGENOMICS	0	0	0	0	0	0	1	0	0	0
1149	ABGDHD_13385	positive	PRE-LAUNCH	GENE-CATALOG	METATRANSCRIPTOMICS	0	0	0	0	0	0	1	0	0	0
1150	ABGDHD_134055	negative	POST-LAUNCH	GENE-CATALOG	METAGENOMICS	1	0	0	0	0	0	0	0	0	0
1151	ABGDHD_134055	positive	POST-LAUNCH	GENE-CATALOG	METAGENOMICS	0	0	0	0	0	0	1	0	0	0
1152	ABGDHD_13475	positive	PRE-LAUNCH	GENE-CATALOG	METAGENOMICS	0	0	0	0	0	0	1	0	0	0
1153	ABGDHD_13475	positive	PRE-LAUNCH	GENE-CATALOG	METATRANSCRIPTOMICS	0	0	0	0	0	0	1	0	0	0
1154	ABGDHD_13485	positive	PRE-LAUNCH	GENE-CATALOG	METAGENOMICS	0	0	0	0	0	0	1	0	0	0
1155	ABGDHD_13490	negative	POST-LAUNCH	GENE-CATALOG	METATRANSCRIPTOMICS	0	0	0	0	0	0	1	0	0	0
1156	ABGDHD_134975	negative	PRE-LAUNCH	GENE-CATALOG	METAGENOMICS	1	0	1	0	0	0	0	0	0	0
1157	ABGDHD_134975	positive	POST-LAUNCH	GENE-CATALOG	METAGENOMICS	0	0	0	0	0	0	1	0	0	0
1158	ABGDHD_134975	positive	PRE-LAUNCH	GENE-CATALOG	METAGENOMICS	0	0	0	0	0	0	1	0	0	0
1159	ABGDHD_13515	positive	POST-LAUNCH	GENE-CATALOG	METATRANSCRIPTOMICS	0	0	0	0	0	0	1	0	0	0
1160	ABGDHD_135500	positive	POST-LAUNCH	GENE-CATALOG	METAGENOMICS	0	0	0	0	0	0	1	0	0	0
1161	ABGDHD_135500	positive	PRE-LAUNCH	GENE-CATALOG	METAGENOMICS	0	0	0	0	0	0	1	0	0	0
1162	ABGDHD_135565	positive	PRE-LAUNCH	GENE-CATALOG	METAGENOMICS	0	0	0	0	0	0	1	0	0	0
1163	ABGDHD_13560	positive	PRE-LAUNCH	GENE-CATALOG	METATRANSCRIPTOMICS	0	0	0	0	0	0	1	0	0	0
1164	ABGDHD_13565	negative	PRE-LAUNCH	GENE-CATALOG	METAGENOMICS	0	0	0	0	1	0	0	0	0	0
1165	ABGDHD_13565	positive	PRE-LAUNCH	GENE-CATALOG	METAGENOMICS	0	0	0	0	0	0	1	0	0	0
1166	ABGDHD_135840	positive	PRE-LAUNCH	GENE-CATALOG	METAGENOMICS	0	0	0	0	0	0	1	0	0	0
1167	ABGDHD_136035	negative	POST-LAUNCH	GENE-CATALOG	METATRANSCRIPTOMICS	0	0	0	0	0	0	1	0	0	0
1168	ABGDHD_13615	negative	POST-LAUNCH	GENE-CATALOG	METAGENOMICS	0	0	0	0	0	0	1	0	0	0
1169	ABGDHD_136205	positive	POST-LAUNCH	GENE-CATALOG	METAGENOMICS	0	0	0	0	0	0	1	0	0	0
1170	ABGDHD_136275	negative	PRE-LAUNCH	GENE-CATALOG	METATRANSCRIPTOMICS	0	0	0	0	0	0	1	0	0	0
1171	ABGDHD_136280	negative	POST-LAUNCH	GENE-CATALOG	METAGENOMICS	0	0	0	0	0	0	1	0	0	0
1172	ABGDHD_136280	negative	POST-LAUNCH	GENE-CATALOG	METATRANSCRIPTOMICS	0	0	0	0	0	0	1	0	0	0
1173	ABGDHD_136280	negative	PRE-LAUNCH	GENE-CATALOG	METATRANSCRIPTOMICS	0	0	0	0	0	0	1	0	0	0
1174	ABGDHD_136280	positive	POST-LAUNCH	GENE-CATALOG	METATRANSCRIPTOMICS	1	1	1	0	1	0	0	1	1	1
1175	ABGDHD_13695	negative	POST-LAUNCH	GENE-CATALOG	METAGENOMICS	0	0	0	0	0	0	1	0	0	0
1176	ABGDHD_13695	negative	POST-LAUNCH	GENE-CATALOG	METATRANSCRIPTOMICS	0	0	0	0	0	0	1	0	0	0
1177	ABGDHD_13695	negative	PRE-LAUNCH	GENE-CATALOG	METATRANSCRIPTOMICS	0	0	0	0	0	0	1	0	0	0
1178	ABGDHD_137040	negative	POST-LAUNCH	GENE-CATALOG	METAGENOMICS	0	0	0	0	0	0	1	0	0	0
1179	ABGDHD_13705	negative	POST-LAUNCH	GENE-CATALOG	METAGENOMICS	0	0	0	0	0	0	1	0	0	0
1180	ABGDHD_137370	positive	PRE-LAUNCH	GENE-CATALOG	METAGENOMICS	0	0	0	0	0	0	1	0	0	0
1181	ABGDHD_137370	positive	PRE-LAUNCH	GENE-CATALOG	METATRANSCRIPTOMICS	0	0	0	0	0	0	1	0	0	0
1182	ABGDHD_13780	negative	POST-LAUNCH	GENE-CATALOG	METAGENOMICS	0	0	0	0	0	0	1	0	0	0
1183	ABGDHD_13780	negative	PRE-LAUNCH	GENE-CATALOG	METAGENOMICS	0	0	0	0	0	0	1	0	0	0
1184	ABGDHD_137910	negative	POST-LAUNCH	GENE-CATALOG	METAGENOMICS	0	0	0	0	0	0	1	0	0	0
1185	ABGDHD_137910	negative	PRE-LAUNCH	GENE-CATALOG	METAGENOMICS	0	0	0	0	0	0	1	0	0	0
1186	ABGDHD_138035	positive	POST-LAUNCH	GENE-CATALOG	METATRANSCRIPTOMICS	0	0	0	0	0	0	1	0	0	0
1187	ABGDHD_13840	positive	PRE-LAUNCH	GENE-CATALOG	METAGENOMICS	0	0	0	0	0	0	1	0	0	0
1188	ABGDHD_138400	negative	POST-LAUNCH	GENE-CATALOG	METAGENOMICS	0	0	0	0	0	0	1	0	0	0
1189	ABGDHD_13845	negative	POST-LAUNCH	GENE-CATALOG	METATRANSCRIPTOMICS	0	0	0	0	0	0	1	0	0	0
1190	ABGDHD_13865	negative	POST-LAUNCH	GENE-CATALOG	METAGENOMICS	0	0	0	0	0	0	1	0	0	0
1191	ABGDHD_13865	positive	PRE-LAUNCH	GENE-CATALOG	METAGENOMICS	0	0	1	0	0	0	0	0	0	0
1192	ABGDHD_13875	negative	POST-LAUNCH	GENE-CATALOG	METAGENOMICS	0	0	0	0	0	0	1	0	0	0
1193	ABGDHD_13875	negative	POST-LAUNCH	GENE-CATALOG	METATRANSCRIPTOMICS	0	0	0	0	0	0	1	0	0	0
1194	ABGDHD_139130	negative	PRE-LAUNCH	GENE-CATALOG	METAGENOMICS	0	0	0	0	0	1	0	0	0	0
1195	ABGDHD_13925	negative	POST-LAUNCH	GENE-CATALOG	METAGENOMICS	0	0	0	0	0	0	1	0	0	0
1196	ABGDHD_13925	negative	POST-LAUNCH	GENE-CATALOG	METATRANSCRIPTOMICS	0	0	0	0	0	0	1	0	0	0
1197	ABGDHD_13925	negative	PRE-LAUNCH	GENE-CATALOG	METAGENOMICS	0	0	0	0	0	0	1	0	0	0
1198	ABGDHD_139290	negative	POST-LAUNCH	GENE-CATALOG	METAGENOMICS	0	0	0	0	0	0	1	0	0	0
1199	ABGDHD_139290	negative	PRE-LAUNCH	GENE-CATALOG	METAGENOMICS	0	0	0	0	0	0	1	0	0	0
1200	ABGDHD_139290	positive	POST-LAUNCH	GENE-CATALOG	METAGENOMICS	0	1	1	1	1	0	0	1	1	1
1201	ABGDHD_139290	positive	PRE-LAUNCH	GENE-CATALOG	METAGENOMICS	0	1	1	1	1	0	0	1	1	1
1202	ABGDHD_139660	positive	POST-LAUNCH	GENE-CATALOG	METAGENOMICS	0	0	0	0	0	0	1	0	0	0
1203	ABGDHD_139660	positive	PRE-LAUNCH	GENE-CATALOG	METAGENOMICS	0	0	0	0	0	0	1	0	0	0
1204	ABGDHD_139770	positive	POST-LAUNCH	GENE-CATALOG	METAGENOMICS	0	0	0	0	0	0	1	0	0	0
1205	ABGDHD_139930	negative	POST-LAUNCH	GENE-CATALOG	METAGENOMICS	0	0	0	0	0	0	1	0	0	0
1206	ABGDHD_140025	negative	POST-LAUNCH	GENE-CATALOG	METAGENOMICS	0	0	0	0	0	0	1	0	0	0
1207	ABGDHD_140025	negative	POST-LAUNCH	GENE-CATALOG	METATRANSCRIPTOMICS	0	0	0	0	0	0	1	0	0	0
1208	ABGDHD_140025	negative	PRE-LAUNCH	GENE-CATALOG	METAGENOMICS	0	0	0	0	0	0	1	0	0	0
1209	ABGDHD_140025	negative	PRE-LAUNCH	GENE-CATALOG	METATRANSCRIPTOMICS	0	0	0	0	0	0	1	0	0	0
1210	ABGDHD_14070	negative	POST-LAUNCH	GENE-CATALOG	METAGENOMICS	0	0	0	0	0	0	1	0	0	0
1211	ABGDHD_14070	negative	PRE-LAUNCH	GENE-CATALOG	METAGENOMICS	0	0	0	0	0	0	1	0	0	0
1212	ABGDHD_140750	negative	POST-LAUNCH	GENE-CATALOG	METAGENOMICS	0	0	0	0	0	0	1	0	0	0
1213	ABGDHD_140920	positive	PRE-LAUNCH	GENE-CATALOG	METAGENOMICS	0	0	0	0	0	0	1	0	0	0
1214	ABGDHD_140980	negative	PRE-LAUNCH	GENE-CATALOG	METAGENOMICS	1	0	0	0	0	0	0	0	0	0
1215	ABGDHD_140980	positive	POST-LAUNCH	GENE-CATALOG	METAGENOMICS	0	0	0	0	0	0	1	0	0	0
1216	ABGDHD_140980	positive	PRE-LAUNCH	GENE-CATALOG	METAGENOMICS	0	0	0	0	0	0	1	0	0	0
1217	ABGDHD_141165	positive	PRE-LAUNCH	GENE-CATALOG	METATRANSCRIPTOMICS	0	0	0	0	0	0	0	1	0	0
1218	ABGDHD_141265	positive	PRE-LAUNCH	GENE-CATALOG	METAGENOMICS	0	0	0	0	0	0	1	0	0	0
1219	ABGDHD_141285	positive	PRE-LAUNCH	GENE-CATALOG	METAGENOMICS	0	0	0	0	0	0	1	0	0	0
1220	ABGDHD_141805	negative	POST-LAUNCH	GENE-CATALOG	METAGENOMICS	0	0	0	0	0	0	1	0	0	0
1221	ABGDHD_141965	positive	POST-LAUNCH	GENE-CATALOG	METATRANSCRIPTOMICS	0	0	0	0	0	0	1	0	0	0
1222	ABGDHD_141965	positive	PRE-LAUNCH	GENE-CATALOG	METAGENOMICS	0	0	0	0	0	0	1	0	0	0
1223	ABGDHD_142025	positive	POST-LAUNCH	GENE-CATALOG	METAGENOMICS	0	0	0	0	0	0	1	0	0	0
1224	ABGDHD_142025	positive	PRE-LAUNCH	GENE-CATALOG	METAGENOMICS	0	0	0	0	0	0	1	0	0	0
1225	ABGDHD_142525	negative	POST-LAUNCH	GENE-CATALOG	METATRANSCRIPTOMICS	1	0	0	0	0	0	0	0	0	0
1226	ABGDHD_142525	negative	PRE-LAUNCH	GENE-CATALOG	METATRANSCRIPTOMICS	1	0	0	0	0	0	0	0	0	0
1227	ABGDHD_142525	positive	POST-LAUNCH	GENE-CATALOG	METAGENOMICS	0	0	0	0	0	0	1	0	0	0
1228	ABGDHD_142730	negative	PRE-LAUNCH	GENE-CATALOG	METAGENOMICS	0	0	0	0	0	0	1	0	0	0
1229	ABGDHD_143060	positive	PRE-LAUNCH	GENE-CATALOG	METATRANSCRIPTOMICS	0	0	0	0	0	0	1	0	0	0
1230	ABGDHD_143345	positive	PRE-LAUNCH	GENE-CATALOG	METAGENOMICS	0	0	0	0	0	0	1	0	0	0
1231	ABGDHD_143380	negative	POST-LAUNCH	GENE-CATALOG	METAGENOMICS	0	0	0	0	0	0	1	0	0	0
1232	ABGDHD_143415	positive	POST-LAUNCH	GENE-CATALOG	METAGENOMICS	0	0	0	0	0	0	1	0	0	0
1233	ABGDHD_143415	positive	PRE-LAUNCH	GENE-CATALOG	METAGENOMICS	0	0	0	0	0	0	1	0	0	0
1234	ABGDHD_143615	positive	PRE-LAUNCH	GENE-CATALOG	METAGENOMICS	0	0	0	0	0	0	1	0	0	0
1235	ABGDHD_143725	positive	PRE-LAUNCH	GENE-CATALOG	METATRANSCRIPTOMICS	0	0	0	0	0	0	1	0	0	0
1236	ABGDHD_143790	negative	POST-LAUNCH	GENE-CATALOG	METAGENOMICS	0	0	0	0	0	0	1	0	0	0
1237	ABGDHD_143790	negative	POST-LAUNCH	GENE-CATALOG	METATRANSCRIPTOMICS	0	0	0	0	0	0	1	0	0	0
1238	ABGDHD_143790	negative	PRE-LAUNCH	GENE-CATALOG	METATRANSCRIPTOMICS	0	0	0	0	0	0	1	0	0	0
1239	ABGDHD_144105	positive	POST-LAUNCH	GENE-CATALOG	METAGENOMICS	0	0	0	0	0	0	1	0	0	0
1240	ABGDHD_144185	negative	POST-LAUNCH	GENE-CATALOG	METATRANSCRIPTOMICS	0	0	0	0	0	0	1	0	0	0
1241	ABGDHD_144185	negative	PRE-LAUNCH	GENE-CATALOG	METATRANSCRIPTOMICS	0	0	0	0	0	0	1	0	0	0
1242	ABGDHD_144220	negative	POST-LAUNCH	GENE-CATALOG	METAGENOMICS	0	0	0	0	0	0	1	0	0	0
1243	ABGDHD_144220	negative	PRE-LAUNCH	GENE-CATALOG	METAGENOMICS	0	0	0	0	0	0	1	0	0	0
1244	ABGDHD_144275	positive	POST-LAUNCH	GENE-CATALOG	METATRANSCRIPTOMICS	0	0	0	0	0	0	1	0	0	0
1245	ABGDHD_144275	positive	PRE-LAUNCH	GENE-CATALOG	METAGENOMICS	0	0	0	0	0	0	1	0	0	0
1246	ABGDHD_14430	negative	POST-LAUNCH	GENE-CATALOG	METAGENOMICS	0	0	0	0	0	0	1	0	0	0
1247	ABGDHD_14430	negative	PRE-LAUNCH	GENE-CATALOG	METAGENOMICS	0	0	0	0	0	0	1	0	0	0
1248	ABGDHD_144585	positive	POST-LAUNCH	GENE-CATALOG	METATRANSCRIPTOMICS	0	0	0	0	0	0	1	0	0	0
1249	ABGDHD_144585	positive	PRE-LAUNCH	GENE-CATALOG	METATRANSCRIPTOMICS	0	0	0	0	0	0	1	0	0	0
1250	ABGDHD_14470	negative	POST-LAUNCH	GENE-CATALOG	METAGENOMICS	0	0	0	0	0	0	1	0	0	0
1251	ABGDHD_14490	negative	POST-LAUNCH	GENE-CATALOG	METAGENOMICS	0	0	0	0	0	0	1	0	0	0
1252	ABGDHD_144915	positive	POST-LAUNCH	GENE-CATALOG	METAGENOMICS	0	0	0	0	0	0	1	0	0	0
1253	ABGDHD_144915	positive	POST-LAUNCH	GENE-CATALOG	METATRANSCRIPTOMICS	0	0	0	0	0	0	1	0	0	0
1254	ABGDHD_144915	positive	PRE-LAUNCH	GENE-CATALOG	METAGENOMICS	0	0	0	0	0	0	1	0	0	0
1255	ABGDHD_14495	negative	POST-LAUNCH	GENE-CATALOG	METAGENOMICS	0	0	0	0	0	0	1	0	0	0
1256	ABGDHD_145600	negative	POST-LAUNCH	GENE-CATALOG	METAGENOMICS	0	0	0	0	0	0	1	0	0	0
1257	ABGDHD_146025	negative	POST-LAUNCH	GENE-CATALOG	METAGENOMICS	0	0	0	0	0	0	1	0	0	0
1258	ABGDHD_146045	negative	POST-LAUNCH	GENE-CATALOG	METATRANSCRIPTOMICS	0	0	0	0	0	0	1	0	0	0
1259	ABGDHD_146045	negative	PRE-LAUNCH	GENE-CATALOG	METATRANSCRIPTOMICS	0	0	0	0	0	0	1	0	0	0
1260	ABGDHD_146110	negative	POST-LAUNCH	GENE-CATALOG	METATRANSCRIPTOMICS	0	0	0	0	0	0	0	0	1	0
1261	ABGDHD_146110	negative	PRE-LAUNCH	GENE-CATALOG	METATRANSCRIPTOMICS	0	0	0	0	0	0	0	0	1	0
1262	ABGDHD_147155	negative	POST-LAUNCH	GENE-CATALOG	METAGENOMICS	0	0	0	0	0	0	1	0	0	0
1263	ABGDHD_147440	negative	POST-LAUNCH	GENE-CATALOG	METAGENOMICS	0	0	0	0	0	0	1	0	0	0
1264	ABGDHD_14980	negative	POST-LAUNCH	GENE-CATALOG	METATRANSCRIPTOMICS	0	0	0	0	0	0	1	0	0	0
1265	ABGDHD_15150	negative	POST-LAUNCH	GENE-CATALOG	METATRANSCRIPTOMICS	0	0	0	0	0	0	1	0	0	0
1266	ABGDHD_15150	negative	PRE-LAUNCH	GENE-CATALOG	METATRANSCRIPTOMICS	0	0	0	0	0	0	1	0	0	0
1267	ABGDHD_15150	positive	POST-LAUNCH	GENE-CATALOG	METATRANSCRIPTOMICS	1	1	1	1	1	0	0	1	1	1
1268	ABGDHD_15150	positive	PRE-LAUNCH	GENE-CATALOG	METATRANSCRIPTOMICS	1	1	1	1	1	0	0	1	1	1
1269	ABGDHD_15160	negative	POST-LAUNCH	GENE-CATALOG	METAGENOMICS	0	0	0	0	0	0	1	0	0	0
1270	ABGDHD_15160	negative	POST-LAUNCH	GENE-CATALOG	METATRANSCRIPTOMICS	0	0	0	0	0	0	1	0	0	0
1271	ABGDHD_15160	negative	PRE-LAUNCH	GENE-CATALOG	METATRANSCRIPTOMICS	0	0	0	0	0	0	1	0	0	0
1272	ABGDHD_15160	positive	POST-LAUNCH	GENE-CATALOG	METATRANSCRIPTOMICS	1	1	1	1	1	0	0	1	1	1
1273	ABGDHD_15160	positive	PRE-LAUNCH	GENE-CATALOG	METATRANSCRIPTOMICS	1	1	1	1	1	0	0	1	1	1
1274	ABGDHD_15170	negative	POST-LAUNCH	GENE-CATALOG	METATRANSCRIPTOMICS	0	0	0	0	0	0	1	0	0	0
1275	ABGDHD_15170	negative	PRE-LAUNCH	GENE-CATALOG	METATRANSCRIPTOMICS	0	0	0	0	0	0	1	0	0	0
1276	ABGDHD_15170	positive	PRE-LAUNCH	GENE-CATALOG	METATRANSCRIPTOMICS	1	0	0	0	0	0	0	0	0	0
1277	ABGDHD_15185	negative	POST-LAUNCH	GENE-CATALOG	METAGENOMICS	0	0	0	0	0	0	1	0	0	0
1278	ABGDHD_15185	negative	POST-LAUNCH	GENE-CATALOG	METATRANSCRIPTOMICS	0	0	0	0	0	0	1	0	0	0
1279	ABGDHD_15185	negative	PRE-LAUNCH	GENE-CATALOG	METATRANSCRIPTOMICS	0	0	0	0	0	0	1	0	0	0
1280	ABGDHD_15200	negative	POST-LAUNCH	GENE-CATALOG	METAGENOMICS	0	0	0	0	0	0	1	0	0	0
1281	ABGDHD_15200	negative	POST-LAUNCH	GENE-CATALOG	METATRANSCRIPTOMICS	0	0	0	0	0	0	1	0	0	0
1282	ABGDHD_15200	negative	PRE-LAUNCH	GENE-CATALOG	METATRANSCRIPTOMICS	0	0	0	0	0	0	1	0	0	0
1283	ABGDHD_15220	negative	POST-LAUNCH	GENE-CATALOG	METAGENOMICS	0	0	0	0	0	0	1	0	0	0
1284	ABGDHD_15220	negative	POST-LAUNCH	GENE-CATALOG	METATRANSCRIPTOMICS	0	0	0	0	0	0	1	0	0	0
1285	ABGDHD_15220	negative	PRE-LAUNCH	GENE-CATALOG	METATRANSCRIPTOMICS	0	0	0	0	0	0	1	0	0	0
1286	ABGDHD_15255	negative	POST-LAUNCH	GENE-CATALOG	METATRANSCRIPTOMICS	0	0	0	0	0	0	1	0	0	0
1287	ABGDHD_15255	negative	PRE-LAUNCH	GENE-CATALOG	METATRANSCRIPTOMICS	0	0	0	0	0	0	1	0	0	0
1288	ABGDHD_15270	negative	PRE-LAUNCH	GENE-CATALOG	METATRANSCRIPTOMICS	0	0	0	0	0	0	1	0	0	0
1289	ABGDHD_15510	positive	POST-LAUNCH	GENE-CATALOG	METAGENOMICS	0	0	0	0	0	0	1	0	0	0
1290	ABGDHD_15510	positive	PRE-LAUNCH	GENE-CATALOG	METAGENOMICS	0	0	0	0	0	0	1	0	0	0
1291	ABGDHD_15530	negative	PRE-LAUNCH	GENE-CATALOG	METATRANSCRIPTOMICS	0	0	0	0	0	0	1	0	0	0
1292	ABGDHD_15700	negative	POST-LAUNCH	GENE-CATALOG	METATRANSCRIPTOMICS	0	0	0	0	0	0	1	0	0	0
1293	ABGDHD_15700	negative	PRE-LAUNCH	GENE-CATALOG	METATRANSCRIPTOMICS	0	0	0	0	0	0	1	0	0	0
1294	ABGDHD_15730	positive	POST-LAUNCH	GENE-CATALOG	METATRANSCRIPTOMICS	0	0	0	0	0	0	1	0	0	0
1295	ABGDHD_16125	negative	PRE-LAUNCH	GENE-CATALOG	METATRANSCRIPTOMICS	0	0	0	0	0	0	0	0	0	1
1296	ABGDHD_16155	negative	POST-LAUNCH	GENE-CATALOG	METAGENOMICS	0	0	0	0	0	0	1	0	0	0
1297	ABGDHD_16155	negative	PRE-LAUNCH	GENE-CATALOG	METAGENOMICS	0	0	0	0	0	0	1	0	0	0
1298	ABGDHD_16160	negative	PRE-LAUNCH	GENE-CATALOG	METATRANSCRIPTOMICS	0	0	0	0	0	0	1	0	0	0
1299	ABGDHD_16185	positive	PRE-LAUNCH	GENE-CATALOG	METAGENOMICS	0	0	0	0	0	0	1	0	0	0
1300	ABGDHD_16545	negative	POST-LAUNCH	GENE-CATALOG	METATRANSCRIPTOMICS	0	0	0	0	0	0	1	0	0	0
1301	ABGDHD_16545	negative	PRE-LAUNCH	GENE-CATALOG	METATRANSCRIPTOMICS	0	0	0	0	0	0	1	0	0	0
1302	ABGDHD_16555	negative	POST-LAUNCH	GENE-CATALOG	METAGENOMICS	0	0	0	0	0	0	1	0	0	0
1303	ABGDHD_17055	negative	POST-LAUNCH	GENE-CATALOG	METATRANSCRIPTOMICS	0	0	0	0	0	0	1	0	0	0
1304	ABGDHD_17290	negative	POST-LAUNCH	GENE-CATALOG	METAGENOMICS	0	0	0	0	0	0	1	0	0	0
1305	ABGDHD_17415	negative	POST-LAUNCH	GENE-CATALOG	METATRANSCRIPTOMICS	0	0	0	0	0	0	1	0	0	0
1306	ABGDHD_17415	negative	PRE-LAUNCH	GENE-CATALOG	METATRANSCRIPTOMICS	0	0	0	0	0	0	1	0	0	0
1307	ABGDHD_17415	positive	POST-LAUNCH	GENE-CATALOG	METATRANSCRIPTOMICS	1	1	1	1	1	0	0	1	1	1
1308	ABGDHD_17470	negative	PRE-LAUNCH	GENE-CATALOG	METATRANSCRIPTOMICS	1	0	0	0	0	0	0	0	0	0
1309	ABGDHD_17495	negative	POST-LAUNCH	GENE-CATALOG	METATRANSCRIPTOMICS	0	0	0	0	0	0	1	0	0	0
1310	ABGDHD_17495	negative	PRE-LAUNCH	GENE-CATALOG	METATRANSCRIPTOMICS	0	0	0	0	0	0	1	0	0	0
1311	ABGDHD_17505	negative	PRE-LAUNCH	GENE-CATALOG	METAGENOMICS	1	0	0	0	0	0	0	0	0	0
1312	ABGDHD_17550	negative	POST-LAUNCH	GENE-CATALOG	METAGENOMICS	0	0	0	0	0	0	1	0	0	0
1313	ABGDHD_17570	negative	POST-LAUNCH	GENE-CATALOG	METAGENOMICS	1	0	1	0	0	0	0	0	0	0
1314	ABGDHD_17600	negative	POST-LAUNCH	GENE-CATALOG	METAGENOMICS	0	0	0	0	0	0	1	0	0	0
1315	ABGDHD_17600	negative	PRE-LAUNCH	GENE-CATALOG	METATRANSCRIPTOMICS	0	0	0	0	0	0	1	0	0	0
1316	ABGDHD_17755	negative	POST-LAUNCH	GENE-CATALOG	METAGENOMICS	0	0	0	0	0	0	1	0	0	0
1317	ABGDHD_17755	negative	POST-LAUNCH	GENE-CATALOG	METATRANSCRIPTOMICS	0	0	0	0	0	0	1	0	0	0
1318	ABGDHD_17755	negative	PRE-LAUNCH	GENE-CATALOG	METATRANSCRIPTOMICS	0	0	0	0	0	0	1	0	0	0
1319	ABGDHD_17755	positive	POST-LAUNCH	GENE-CATALOG	METATRANSCRIPTOMICS	0	0	0	0	0	0	0	0	0	1
1320	ABGDHD_17760	positive	PRE-LAUNCH	GENE-CATALOG	METATRANSCRIPTOMICS	0	0	1	0	0	0	0	0	0	0
1321	ABGDHD_17765	negative	POST-LAUNCH	GENE-CATALOG	METAGENOMICS	0	0	0	0	0	0	1	0	0	0
1322	ABGDHD_17765	negative	POST-LAUNCH	GENE-CATALOG	METATRANSCRIPTOMICS	0	0	0	0	0	0	1	0	0	0
1323	ABGDHD_17765	negative	PRE-LAUNCH	GENE-CATALOG	METATRANSCRIPTOMICS	0	0	0	0	0	0	1	0	0	0
1324	ABGDHD_17770	negative	POST-LAUNCH	GENE-CATALOG	METATRANSCRIPTOMICS	0	0	0	0	0	0	1	0	0	0
1325	ABGDHD_17770	negative	PRE-LAUNCH	GENE-CATALOG	METATRANSCRIPTOMICS	0	0	0	0	0	0	1	0	0	0
1326	ABGDHD_17775	positive	POST-LAUNCH	GENE-CATALOG	METAGENOMICS	0	0	0	0	0	0	1	0	0	0
1327	ABGDHD_17790	negative	POST-LAUNCH	GENE-CATALOG	METAGENOMICS	0	0	0	0	0	0	1	0	0	0
1328	ABGDHD_17790	negative	POST-LAUNCH	GENE-CATALOG	METATRANSCRIPTOMICS	0	0	0	0	0	0	1	0	0	0
1329	ABGDHD_17790	negative	PRE-LAUNCH	GENE-CATALOG	METATRANSCRIPTOMICS	0	0	0	0	0	0	1	0	0	0
1330	ABGDHD_17795	negative	POST-LAUNCH	GENE-CATALOG	METAGENOMICS	0	0	0	0	0	0	1	0	0	0
1331	ABGDHD_17795	negative	POST-LAUNCH	GENE-CATALOG	METATRANSCRIPTOMICS	0	0	0	0	0	0	1	0	0	0
1332	ABGDHD_17795	negative	PRE-LAUNCH	GENE-CATALOG	METATRANSCRIPTOMICS	0	0	0	0	0	0	1	0	0	0
1333	ABGDHD_17795	positive	POST-LAUNCH	GENE-CATALOG	METAGENOMICS	0	1	0	0	0	0	0	0	0	1
1334	ABGDHD_17950	negative	POST-LAUNCH	GENE-CATALOG	METATRANSCRIPTOMICS	0	0	0	0	0	0	1	0	0	0
1335	ABGDHD_17950	negative	PRE-LAUNCH	GENE-CATALOG	METATRANSCRIPTOMICS	0	0	0	0	0	0	1	0	0	0
1336	ABGDHD_17950	positive	PRE-LAUNCH	GENE-CATALOG	METATRANSCRIPTOMICS	1	0	0	0	0	0	0	0	0	0
1337	ABGDHD_18095	positive	PRE-LAUNCH	GENE-CATALOG	METAGENOMICS	0	0	0	0	0	0	1	0	0	0
1338	ABGDHD_18670	negative	POST-LAUNCH	GENE-CATALOG	METATRANSCRIPTOMICS	0	0	0	0	0	0	1	0	0	0
1339	ABGDHD_18865	positive	PRE-LAUNCH	GENE-CATALOG	METATRANSCRIPTOMICS	0	0	0	0	0	0	1	0	0	0
1340	ABGDHD_18985	negative	POST-LAUNCH	GENE-CATALOG	METATRANSCRIPTOMICS	0	0	0	0	0	0	1	0	0	0
1341	ABGDHD_19000	negative	POST-LAUNCH	GENE-CATALOG	METATRANSCRIPTOMICS	0	0	0	0	0	1	0	0	0	0
1342	ABGDHD_19000	negative	PRE-LAUNCH	GENE-CATALOG	METATRANSCRIPTOMICS	0	0	0	0	0	1	0	0	0	0
1343	ABGDHD_19000	positive	PRE-LAUNCH	GENE-CATALOG	METAGENOMICS	0	0	0	0	0	0	1	0	0	0
1344	ABGDHD_19035	negative	POST-LAUNCH	GENE-CATALOG	METATRANSCRIPTOMICS	0	0	0	0	0	0	1	0	0	0
1345	ABGDHD_19035	negative	PRE-LAUNCH	GENE-CATALOG	METATRANSCRIPTOMICS	0	0	0	0	0	0	1	0	0	0
1346	ABGDHD_19035	positive	PRE-LAUNCH	GENE-CATALOG	METATRANSCRIPTOMICS	1	0	0	0	0	0	0	0	0	0
1347	ABGDHD_19130	negative	POST-LAUNCH	GENE-CATALOG	METATRANSCRIPTOMICS	0	0	0	0	0	0	1	0	0	0
1348	ABGDHD_19130	negative	PRE-LAUNCH	GENE-CATALOG	METATRANSCRIPTOMICS	0	0	0	0	0	0	1	0	0	0
1349	ABGDHD_19135	positive	POST-LAUNCH	GENE-CATALOG	METAGENOMICS	0	0	0	0	0	0	1	0	0	0
1350	ABGDHD_19140	negative	POST-LAUNCH	GENE-CATALOG	METAGENOMICS	0	0	0	0	0	0	1	0	0	0
1351	ABGDHD_19350	positive	PRE-LAUNCH	GENE-CATALOG	METAGENOMICS	0	0	0	0	0	0	1	0	0	0
1352	ABGDHD_19350	positive	PRE-LAUNCH	GENE-CATALOG	METATRANSCRIPTOMICS	0	0	0	0	0	0	1	0	0	0
1353	ABGDHD_19355	negative	POST-LAUNCH	GENE-CATALOG	METAGENOMICS	0	0	0	0	0	0	1	0	0	0
1354	ABGDHD_19355	negative	POST-LAUNCH	GENE-CATALOG	METATRANSCRIPTOMICS	0	0	0	0	0	0	1	0	0	0
1355	ABGDHD_19375	negative	POST-LAUNCH	GENE-CATALOG	METATRANSCRIPTOMICS	0	0	0	0	0	0	1	0	0	0
1356	ABGDHD_19375	negative	PRE-LAUNCH	GENE-CATALOG	METATRANSCRIPTOMICS	0	0	0	0	0	0	1	0	0	0
1357	ABGDHD_19470	negative	POST-LAUNCH	GENE-CATALOG	METAGENOMICS	0	0	0	0	0	0	1	0	0	0
1358	ABGDHD_19470	negative	PRE-LAUNCH	GENE-CATALOG	METAGENOMICS	0	0	0	0	0	0	1	0	0	0
1359	ABGDHD_19470	positive	POST-LAUNCH	GENE-CATALOG	METAGENOMICS	0	0	0	0	0	0	0	1	0	1
1360	ABGDHD_19745	positive	POST-LAUNCH	GENE-CATALOG	METAGENOMICS	0	0	0	0	0	0	0	0	0	1
1361	ABGDHD_19745	positive	PRE-LAUNCH	GENE-CATALOG	METAGENOMICS	0	0	0	0	0	0	0	0	0	1
1362	ABGDHD_19910	positive	PRE-LAUNCH	GENE-CATALOG	METAGENOMICS	0	0	0	0	0	0	1	0	0	0
1363	ABGDHD_19930	positive	POST-LAUNCH	GENE-CATALOG	METAGENOMICS	0	0	0	0	0	0	1	0	0	0
1364	ABGDHD_19930	positive	PRE-LAUNCH	GENE-CATALOG	METAGENOMICS	0	0	0	0	0	0	1	0	0	0
1365	ABGDHD_19930	positive	PRE-LAUNCH	GENE-CATALOG	METATRANSCRIPTOMICS	0	0	0	0	0	0	1	0	0	0
1366	ABGDHD_19950	positive	POST-LAUNCH	GENE-CATALOG	METAGENOMICS	0	0	0	0	0	0	1	0	0	0
1367	ABGDHD_19950	positive	POST-LAUNCH	GENE-CATALOG	METATRANSCRIPTOMICS	0	0	0	0	0	0	1	0	0	0
1368	ABGDHD_19950	positive	PRE-LAUNCH	GENE-CATALOG	METAGENOMICS	0	0	0	0	0	0	1	0	0	0
1369	ABGDHD_20145	negative	POST-LAUNCH	GENE-CATALOG	METATRANSCRIPTOMICS	0	0	0	0	0	0	1	0	0	0
1370	ABGDHD_20145	negative	PRE-LAUNCH	GENE-CATALOG	METATRANSCRIPTOMICS	0	0	0	0	0	0	1	0	0	0
1371	ABGDHD_20295	negative	POST-LAUNCH	GENE-CATALOG	METATRANSCRIPTOMICS	0	0	0	0	0	0	1	0	0	0
1372	ABGDHD_20295	negative	PRE-LAUNCH	GENE-CATALOG	METATRANSCRIPTOMICS	0	0	0	0	0	0	1	0	0	0
1373	ABGDHD_20305	negative	POST-LAUNCH	GENE-CATALOG	METAGENOMICS	0	0	0	0	0	0	1	0	0	0
1374	ABGDHD_20305	negative	POST-LAUNCH	GENE-CATALOG	METATRANSCRIPTOMICS	0	0	0	0	0	0	1	0	0	0
1375	ABGDHD_20305	negative	PRE-LAUNCH	GENE-CATALOG	METATRANSCRIPTOMICS	0	0	0	0	0	0	1	0	0	0
1376	ABGDHD_20310	negative	POST-LAUNCH	GENE-CATALOG	METAGENOMICS	0	0	0	0	0	0	1	0	0	0
1377	ABGDHD_20310	negative	PRE-LAUNCH	GENE-CATALOG	METATRANSCRIPTOMICS	0	0	0	0	0	0	1	0	0	0
1378	ABGDHD_20320	negative	POST-LAUNCH	GENE-CATALOG	METAGENOMICS	0	0	0	0	0	0	1	0	0	0
1379	ABGDHD_20320	negative	POST-LAUNCH	GENE-CATALOG	METATRANSCRIPTOMICS	0	0	0	0	0	0	1	0	0	0
1380	ABGDHD_20320	negative	PRE-LAUNCH	GENE-CATALOG	METATRANSCRIPTOMICS	0	0	0	0	0	0	1	0	0	0
1381	ABGDHD_20325	negative	POST-LAUNCH	GENE-CATALOG	METAGENOMICS	0	0	0	0	0	0	1	0	0	0
1382	ABGDHD_20325	negative	POST-LAUNCH	GENE-CATALOG	METATRANSCRIPTOMICS	0	0	0	0	0	0	1	0	0	0
1383	ABGDHD_20325	negative	PRE-LAUNCH	GENE-CATALOG	METAGENOMICS	0	0	0	0	0	0	1	0	0	0
1384	ABGDHD_20325	negative	PRE-LAUNCH	GENE-CATALOG	METATRANSCRIPTOMICS	0	0	0	0	0	0	1	0	0	0
1385	ABGDHD_20325	positive	POST-LAUNCH	GENE-CATALOG	METATRANSCRIPTOMICS	1	1	1	1	1	0	0	1	1	1
1386	ABGDHD_20325	positive	PRE-LAUNCH	GENE-CATALOG	METATRANSCRIPTOMICS	1	1	1	1	1	0	0	1	1	1
1387	ABGDHD_20330	negative	POST-LAUNCH	GENE-CATALOG	METATRANSCRIPTOMICS	0	0	0	0	0	0	1	0	0	0
1388	ABGDHD_20330	negative	PRE-LAUNCH	GENE-CATALOG	METATRANSCRIPTOMICS	0	0	0	0	0	0	1	0	0	0
1389	ABGDHD_20330	positive	POST-LAUNCH	GENE-CATALOG	METATRANSCRIPTOMICS	1	0	0	0	0	0	0	0	0	0
1390	ABGDHD_20440	negative	PRE-LAUNCH	GENE-CATALOG	METATRANSCRIPTOMICS	0	0	0	0	0	0	1	0	0	0
1391	ABGDHD_20560	negative	POST-LAUNCH	GENE-CATALOG	METAGENOMICS	0	0	0	0	0	0	1	0	0	0
1392	ABGDHD_20560	negative	PRE-LAUNCH	GENE-CATALOG	METAGENOMICS	0	0	0	0	0	0	1	0	0	0
1393	ABGDHD_21045	negative	POST-LAUNCH	GENE-CATALOG	METATRANSCRIPTOMICS	0	0	0	0	0	0	1	0	0	0
1394	ABGDHD_21110	negative	POST-LAUNCH	GENE-CATALOG	METATRANSCRIPTOMICS	0	0	0	0	0	0	1	0	0	0
1395	ABGDHD_21110	negative	PRE-LAUNCH	GENE-CATALOG	METATRANSCRIPTOMICS	0	0	0	0	0	0	1	0	0	0
1396	ABGDHD_21460	positive	PRE-LAUNCH	GENE-CATALOG	METAGENOMICS	0	0	0	0	0	0	1	0	0	0
1397	ABGDHD_21465	negative	POST-LAUNCH	GENE-CATALOG	METAGENOMICS	0	0	0	0	0	0	1	0	0	0
1398	ABGDHD_21490	positive	PRE-LAUNCH	GENE-CATALOG	METAGENOMICS	0	0	0	0	0	0	1	0	0	0
1399	ABGDHD_21495	negative	POST-LAUNCH	GENE-CATALOG	METAGENOMICS	1	0	0	0	0	0	0	0	0	1
1400	ABGDHD_21495	positive	POST-LAUNCH	GENE-CATALOG	METAGENOMICS	0	0	0	0	0	0	1	0	0	0
1401	ABGDHD_21495	positive	PRE-LAUNCH	GENE-CATALOG	METAGENOMICS	0	0	0	0	0	0	1	0	0	0
1402	ABGDHD_21495	positive	PRE-LAUNCH	GENE-CATALOG	METATRANSCRIPTOMICS	0	0	0	0	0	0	1	0	0	0
1403	ABGDHD_21520	negative	POST-LAUNCH	GENE-CATALOG	METAGENOMICS	0	0	0	0	0	0	1	0	0	0
1404	ABGDHD_21520	negative	PRE-LAUNCH	GENE-CATALOG	METAGENOMICS	0	0	0	0	0	0	1	0	0	0
1405	ABGDHD_21530	positive	PRE-LAUNCH	GENE-CATALOG	METAGENOMICS	0	0	0	0	0	0	1	0	0	0
1406	ABGDHD_21890	positive	PRE-LAUNCH	GENE-CATALOG	METAGENOMICS	0	0	0	0	0	0	1	0	0	0
1407	ABGDHD_22075	negative	POST-LAUNCH	GENE-CATALOG	METAGENOMICS	0	0	0	0	0	0	1	0	0	0
1408	ABGDHD_22075	negative	POST-LAUNCH	GENE-CATALOG	METATRANSCRIPTOMICS	0	0	0	0	0	0	1	0	0	0
1409	ABGDHD_22075	negative	PRE-LAUNCH	GENE-CATALOG	METATRANSCRIPTOMICS	0	0	0	0	0	0	1	0	0	0
1410	ABGDHD_22080	negative	POST-LAUNCH	GENE-CATALOG	METAGENOMICS	0	0	0	0	0	0	1	0	0	0
1411	ABGDHD_22080	negative	POST-LAUNCH	GENE-CATALOG	METATRANSCRIPTOMICS	0	0	0	0	0	0	1	0	0	0
1412	ABGDHD_22080	negative	PRE-LAUNCH	GENE-CATALOG	METAGENOMICS	0	0	0	0	0	0	1	0	0	0
1413	ABGDHD_22080	negative	PRE-LAUNCH	GENE-CATALOG	METATRANSCRIPTOMICS	0	0	0	0	0	0	1	0	0	0
1414	ABGDHD_22080	positive	POST-LAUNCH	GENE-CATALOG	METATRANSCRIPTOMICS	1	1	1	0	1	0	0	1	1	1
1415	ABGDHD_22095	negative	POST-LAUNCH	GENE-CATALOG	METAGENOMICS	0	0	0	0	0	0	1	0	0	0
1416	ABGDHD_22095	negative	PRE-LAUNCH	GENE-CATALOG	METAGENOMICS	0	0	0	0	0	0	1	0	0	0
1417	ABGDHD_22095	positive	POST-LAUNCH	GENE-CATALOG	METAGENOMICS	0	0	0	0	1	0	0	0	0	0
1418	ABGDHD_22155	positive	POST-LAUNCH	GENE-CATALOG	METATRANSCRIPTOMICS	0	0	0	0	0	0	1	0	0	0
1419	ABGDHD_22155	positive	PRE-LAUNCH	GENE-CATALOG	METAGENOMICS	0	0	0	0	0	0	1	0	0	0
1420	ABGDHD_22260	negative	POST-LAUNCH	GENE-CATALOG	METAGENOMICS	0	0	0	0	0	0	1	0	0	0
1421	ABGDHD_22350	negative	PRE-LAUNCH	GENE-CATALOG	METATRANSCRIPTOMICS	0	0	0	0	0	0	1	0	0	0
1422	ABGDHD_22600	negative	POST-LAUNCH	GENE-CATALOG	METAGENOMICS	0	0	0	0	0	0	1	0	0	0
1423	ABGDHD_22600	positive	PRE-LAUNCH	GENE-CATALOG	METATRANSCRIPTOMICS	0	0	0	0	0	0	1	0	0	0
1424	ABGDHD_22605	negative	POST-LAUNCH	GENE-CATALOG	METAGENOMICS	0	0	0	0	0	0	1	0	0	0
1425	ABGDHD_22735	positive	POST-LAUNCH	GENE-CATALOG	METAGENOMICS	0	0	0	0	0	0	1	0	0	0
1426	ABGDHD_22735	positive	POST-LAUNCH	GENE-CATALOG	METATRANSCRIPTOMICS	0	0	0	0	0	0	1	0	0	0
1427	ABGDHD_22900	negative	PRE-LAUNCH	GENE-CATALOG	METATRANSCRIPTOMICS	0	0	0	0	0	0	1	0	0	0
1428	ABGDHD_23155	positive	PRE-LAUNCH	GENE-CATALOG	METATRANSCRIPTOMICS	0	0	0	0	0	0	1	0	0	0
1429	ABGDHD_23190	negative	POST-LAUNCH	GENE-CATALOG	METATRANSCRIPTOMICS	0	0	0	0	0	0	1	0	0	0
1430	ABGDHD_23270	positive	PRE-LAUNCH	GENE-CATALOG	METATRANSCRIPTOMICS	1	0	0	0	0	0	0	0	0	0
1431	ABGDHD_23425	negative	POST-LAUNCH	GENE-CATALOG	METATRANSCRIPTOMICS	0	0	0	0	0	0	1	0	0	0
1432	ABGDHD_23425	negative	PRE-LAUNCH	GENE-CATALOG	METATRANSCRIPTOMICS	0	0	0	0	0	0	1	0	0	0
1433	ABGDHD_23440	negative	POST-LAUNCH	GENE-CATALOG	METAGENOMICS	0	0	0	0	0	0	1	0	0	0
1434	ABGDHD_23440	negative	POST-LAUNCH	GENE-CATALOG	METATRANSCRIPTOMICS	0	0	0	0	0	0	1	0	0	0
1435	ABGDHD_23445	negative	POST-LAUNCH	GENE-CATALOG	METAGENOMICS	0	0	0	0	0	0	1	0	0	0
1436	ABGDHD_23445	negative	POST-LAUNCH	GENE-CATALOG	METATRANSCRIPTOMICS	0	0	0	0	0	0	1	0	0	0
1437	ABGDHD_23445	negative	PRE-LAUNCH	GENE-CATALOG	METATRANSCRIPTOMICS	0	0	0	0	0	0	1	0	0	0
1438	ABGDHD_23515	negative	POST-LAUNCH	GENE-CATALOG	METAGENOMICS	0	0	0	0	0	0	1	0	0	0
1439	ABGDHD_23515	positive	POST-LAUNCH	GENE-CATALOG	METAGENOMICS	0	0	0	0	1	0	0	0	0	0
1440	ABGDHD_23525	negative	POST-LAUNCH	GENE-CATALOG	METAGENOMICS	0	0	0	0	0	0	1	0	0	0
1441	ABGDHD_23650	negative	POST-LAUNCH	GENE-CATALOG	METAGENOMICS	0	0	0	0	0	0	1	0	0	0
1442	ABGDHD_23650	negative	POST-LAUNCH	GENE-CATALOG	METATRANSCRIPTOMICS	0	0	0	0	0	0	1	0	0	0
1443	ABGDHD_23650	negative	PRE-LAUNCH	GENE-CATALOG	METATRANSCRIPTOMICS	0	0	0	0	0	0	1	0	0	0
1444	ABGDHD_23650	positive	POST-LAUNCH	GENE-CATALOG	METATRANSCRIPTOMICS	1	1	1	1	1	0	0	1	1	1
1445	ABGDHD_23650	positive	PRE-LAUNCH	GENE-CATALOG	METATRANSCRIPTOMICS	1	1	1	1	1	0	0	1	1	1
1446	ABGDHD_23660	negative	POST-LAUNCH	GENE-CATALOG	METAGENOMICS	0	0	0	0	0	0	1	0	0	0
1447	ABGDHD_23660	negative	PRE-LAUNCH	GENE-CATALOG	METAGENOMICS	0	0	0	0	0	0	1	0	0	0
1448	ABGDHD_23670	negative	POST-LAUNCH	GENE-CATALOG	METAGENOMICS	0	0	0	0	0	0	1	0	0	0
1449	ABGDHD_23670	negative	POST-LAUNCH	GENE-CATALOG	METATRANSCRIPTOMICS	0	0	0	0	0	0	1	0	0	0
1450	ABGDHD_23670	negative	PRE-LAUNCH	GENE-CATALOG	METATRANSCRIPTOMICS	0	0	0	0	0	0	1	0	0	0
1451	ABGDHD_23670	positive	POST-LAUNCH	GENE-CATALOG	METAGENOMICS	0	1	0	0	0	0	0	0	0	0
1452	ABGDHD_23670	positive	POST-LAUNCH	GENE-CATALOG	METATRANSCRIPTOMICS	0	0	0	0	0	0	0	0	0	1
1453	ABGDHD_23695	negative	POST-LAUNCH	GENE-CATALOG	METAGENOMICS	0	0	0	0	0	0	1	0	0	0
1454	ABGDHD_23695	negative	POST-LAUNCH	GENE-CATALOG	METATRANSCRIPTOMICS	0	0	0	0	0	0	1	0	0	0
1455	ABGDHD_23695	negative	PRE-LAUNCH	GENE-CATALOG	METATRANSCRIPTOMICS	0	0	0	0	0	0	1	0	0	0
1456	ABGDHD_23695	positive	PRE-LAUNCH	GENE-CATALOG	METAGENOMICS	0	0	1	0	0	0	0	0	0	0
1457	ABGDHD_23730	negative	POST-LAUNCH	GENE-CATALOG	METATRANSCRIPTOMICS	0	0	0	0	0	0	1	0	0	0
1458	ABGDHD_23730	negative	PRE-LAUNCH	GENE-CATALOG	METATRANSCRIPTOMICS	0	0	0	0	0	0	1	0	0	0
1459	ABGDHD_23735	negative	POST-LAUNCH	GENE-CATALOG	METAGENOMICS	0	0	0	0	0	0	1	0	0	0
1460	ABGDHD_23735	negative	POST-LAUNCH	GENE-CATALOG	METATRANSCRIPTOMICS	0	0	0	0	0	0	1	0	0	0
1461	ABGDHD_23735	negative	PRE-LAUNCH	GENE-CATALOG	METATRANSCRIPTOMICS	0	0	0	0	0	0	1	0	0	0
1462	ABGDHD_23755	negative	POST-LAUNCH	GENE-CATALOG	METAGENOMICS	0	0	0	0	0	0	1	0	0	0
1463	ABGDHD_23755	negative	POST-LAUNCH	GENE-CATALOG	METATRANSCRIPTOMICS	0	0	0	0	0	0	1	0	0	0
1464	ABGDHD_23755	negative	PRE-LAUNCH	GENE-CATALOG	METATRANSCRIPTOMICS	0	0	0	0	0	0	1	0	0	0
1465	ABGDHD_23755	positive	POST-LAUNCH	GENE-CATALOG	METATRANSCRIPTOMICS	1	0	0	0	0	0	0	0	0	0
1466	ABGDHD_23820	negative	PRE-LAUNCH	GENE-CATALOG	METATRANSCRIPTOMICS	0	0	0	0	0	0	1	0	0	0
1467	ABGDHD_23830	negative	POST-LAUNCH	GENE-CATALOG	METATRANSCRIPTOMICS	0	0	0	0	0	0	1	0	0	0
1468	ABGDHD_23830	negative	PRE-LAUNCH	GENE-CATALOG	METATRANSCRIPTOMICS	0	0	0	0	0	0	1	0	0	0
1469	ABGDHD_23860	negative	POST-LAUNCH	GENE-CATALOG	METAGENOMICS	0	0	0	0	0	0	1	0	0	0
1470	ABGDHD_23880	negative	PRE-LAUNCH	GENE-CATALOG	METATRANSCRIPTOMICS	1	0	0	0	0	0	0	0	0	0
1471	ABGDHD_24190	negative	POST-LAUNCH	GENE-CATALOG	METATRANSCRIPTOMICS	0	0	0	0	0	0	1	0	0	0
1472	ABGDHD_24190	negative	PRE-LAUNCH	GENE-CATALOG	METATRANSCRIPTOMICS	0	0	0	0	0	0	1	0	0	0
1473	ABGDHD_24275	negative	POST-LAUNCH	GENE-CATALOG	METAGENOMICS	0	0	0	0	0	0	1	0	0	0
1474	ABGDHD_24275	negative	POST-LAUNCH	GENE-CATALOG	METATRANSCRIPTOMICS	0	0	0	0	0	0	1	0	0	0
1475	ABGDHD_24275	negative	PRE-LAUNCH	GENE-CATALOG	METATRANSCRIPTOMICS	0	0	0	0	0	0	1	0	0	0
1476	ABGDHD_24275	positive	POST-LAUNCH	GENE-CATALOG	METATRANSCRIPTOMICS	0	0	0	0	1	0	0	0	0	1
1477	ABGDHD_24275	positive	PRE-LAUNCH	GENE-CATALOG	METATRANSCRIPTOMICS	1	1	1	0	1	0	0	1	1	1
1478	ABGDHD_24470	negative	POST-LAUNCH	GENE-CATALOG	METATRANSCRIPTOMICS	0	0	0	0	0	0	1	0	0	0
1479	ABGDHD_24635	negative	POST-LAUNCH	GENE-CATALOG	METATRANSCRIPTOMICS	0	0	0	0	0	0	1	0	0	0
1480	ABGDHD_24635	negative	PRE-LAUNCH	GENE-CATALOG	METATRANSCRIPTOMICS	0	0	0	0	0	0	1	0	0	0
1481	ABGDHD_24860	negative	POST-LAUNCH	GENE-CATALOG	METAGENOMICS	0	0	0	0	0	0	1	0	0	0
1482	ABGDHD_24860	negative	POST-LAUNCH	GENE-CATALOG	METATRANSCRIPTOMICS	0	0	0	0	0	0	1	0	0	0
1483	ABGDHD_24860	negative	PRE-LAUNCH	GENE-CATALOG	METATRANSCRIPTOMICS	0	0	0	0	0	0	1	0	0	0
1484	ABGDHD_24905	negative	POST-LAUNCH	GENE-CATALOG	METAGENOMICS	0	0	0	0	0	0	1	0	0	0
1485	ABGDHD_24905	negative	POST-LAUNCH	GENE-CATALOG	METATRANSCRIPTOMICS	0	0	0	0	0	0	1	0	0	0
1486	ABGDHD_25040	negative	POST-LAUNCH	GENE-CATALOG	METATRANSCRIPTOMICS	0	0	0	0	0	0	1	0	0	0
1487	ABGDHD_25040	negative	PRE-LAUNCH	GENE-CATALOG	METATRANSCRIPTOMICS	0	0	0	0	0	0	1	0	0	0
1488	ABGDHD_25040	positive	POST-LAUNCH	GENE-CATALOG	METATRANSCRIPTOMICS	0	0	0	0	0	0	0	0	1	0
1489	ABGDHD_25130	negative	POST-LAUNCH	GENE-CATALOG	METATRANSCRIPTOMICS	0	0	0	0	0	0	1	0	0	0
1490	ABGDHD_25130	negative	PRE-LAUNCH	GENE-CATALOG	METATRANSCRIPTOMICS	0	0	0	0	0	0	1	0	0	0
1491	ABGDHD_25140	negative	POST-LAUNCH	GENE-CATALOG	METAGENOMICS	0	0	0	0	0	0	1	0	0	0
1492	ABGDHD_25140	negative	PRE-LAUNCH	GENE-CATALOG	METAGENOMICS	0	0	0	0	0	0	1	0	0	0
1493	ABGDHD_25260	positive	PRE-LAUNCH	GENE-CATALOG	METAGENOMICS	0	0	0	0	0	0	1	0	0	0
1494	ABGDHD_25260	positive	PRE-LAUNCH	GENE-CATALOG	METATRANSCRIPTOMICS	0	0	0	0	0	0	1	0	0	0
1495	ABGDHD_25360	negative	POST-LAUNCH	GENE-CATALOG	METAGENOMICS	0	0	0	0	0	1	0	0	0	0
1496	ABGDHD_25490	negative	PRE-LAUNCH	GENE-CATALOG	METAGENOMICS	0	0	0	0	0	0	0	0	1	0
1497	ABGDHD_25490	positive	PRE-LAUNCH	GENE-CATALOG	METAGENOMICS	0	0	0	0	0	0	1	0	0	0
1498	ABGDHD_25635	positive	POST-LAUNCH	GENE-CATALOG	METAGENOMICS	0	0	0	0	0	0	1	0	0	0
1499	ABGDHD_25635	positive	PRE-LAUNCH	GENE-CATALOG	METAGENOMICS	0	0	0	0	0	0	1	0	0	0
1500	ABGDHD_25745	negative	POST-LAUNCH	GENE-CATALOG	METATRANSCRIPTOMICS	0	0	0	0	0	0	1	0	0	0
1501	ABGDHD_26055	negative	POST-LAUNCH	GENE-CATALOG	METATRANSCRIPTOMICS	0	0	0	0	0	0	1	0	0	0
1502	ABGDHD_26280	negative	POST-LAUNCH	GENE-CATALOG	METATRANSCRIPTOMICS	0	0	0	0	0	0	1	0	0	0
1503	ABGDHD_26280	negative	PRE-LAUNCH	GENE-CATALOG	METATRANSCRIPTOMICS	0	0	0	0	0	0	1	0	0	0
1504	ABGDHD_26490	negative	PRE-LAUNCH	GENE-CATALOG	METATRANSCRIPTOMICS	0	0	0	0	0	0	1	0	0	0
1505	ABGDHD_26565	positive	PRE-LAUNCH	GENE-CATALOG	METAGENOMICS	0	0	0	0	0	0	1	0	0	0
1506	ABGDHD_26575	negative	PRE-LAUNCH	GENE-CATALOG	METATRANSCRIPTOMICS	0	1	0	0	0	0	0	0	0	0
1507	ABGDHD_26600	negative	POST-LAUNCH	GENE-CATALOG	METATRANSCRIPTOMICS	0	0	0	0	0	0	1	0	0	0
1508	ABGDHD_26725	negative	POST-LAUNCH	GENE-CATALOG	METATRANSCRIPTOMICS	0	0	0	0	0	0	1	0	0	0
1509	ABGDHD_26735	negative	POST-LAUNCH	GENE-CATALOG	METAGENOMICS	0	0	0	0	0	0	1	0	0	0
1510	ABGDHD_26735	negative	POST-LAUNCH	GENE-CATALOG	METATRANSCRIPTOMICS	0	0	0	0	0	0	1	0	0	0
1511	ABGDHD_26745	negative	POST-LAUNCH	GENE-CATALOG	METATRANSCRIPTOMICS	0	0	0	0	0	0	1	0	0	0
1512	ABGDHD_26745	negative	PRE-LAUNCH	GENE-CATALOG	METATRANSCRIPTOMICS	0	0	0	0	0	0	1	0	0	0
1513	ABGDHD_26980	negative	POST-LAUNCH	GENE-CATALOG	METATRANSCRIPTOMICS	0	0	0	0	0	0	1	0	0	0
1514	ABGDHD_26980	positive	PRE-LAUNCH	GENE-CATALOG	METAGENOMICS	0	0	1	0	0	0	0	0	0	0
1515	ABGDHD_26990	positive	PRE-LAUNCH	GENE-CATALOG	METAGENOMICS	0	0	1	0	0	0	0	0	0	0
1516	ABGDHD_27395	negative	PRE-LAUNCH	GENE-CATALOG	METATRANSCRIPTOMICS	0	0	0	0	0	0	1	0	0	0
1517	ABGDHD_27475	negative	PRE-LAUNCH	GENE-CATALOG	METATRANSCRIPTOMICS	0	0	0	0	0	0	1	0	0	0
1518	ABGDHD_27610	positive	POST-LAUNCH	GENE-CATALOG	METAGENOMICS	0	0	0	0	0	0	1	0	0	0
1519	ABGDHD_27670	negative	POST-LAUNCH	GENE-CATALOG	METATRANSCRIPTOMICS	0	0	0	0	0	0	1	0	0	0
1520	ABGDHD_27670	negative	PRE-LAUNCH	GENE-CATALOG	METATRANSCRIPTOMICS	0	0	0	0	0	0	1	0	0	0
1521	ABGDHD_28120	negative	PRE-LAUNCH	GENE-CATALOG	METAGENOMICS	0	0	1	0	0	0	0	0	0	0
1522	ABGDHD_28120	positive	PRE-LAUNCH	GENE-CATALOG	METAGENOMICS	0	0	0	0	0	0	1	0	0	0
1523	ABGDHD_28770	negative	POST-LAUNCH	GENE-CATALOG	METATRANSCRIPTOMICS	0	0	0	0	0	0	1	0	0	0
1524	ABGDHD_28770	negative	PRE-LAUNCH	GENE-CATALOG	METATRANSCRIPTOMICS	0	0	0	0	0	0	1	0	0	0
1525	ABGDHD_28840	negative	POST-LAUNCH	GENE-CATALOG	METATRANSCRIPTOMICS	0	0	0	0	0	0	1	0	0	0
1526	ABGDHD_29010	negative	POST-LAUNCH	GENE-CATALOG	METATRANSCRIPTOMICS	0	0	0	0	0	0	1	0	0	0
1527	ABGDHD_29225	negative	POST-LAUNCH	GENE-CATALOG	METAGENOMICS	0	0	0	0	0	0	1	0	0	0
1528	ABGDHD_29225	negative	PRE-LAUNCH	GENE-CATALOG	METAGENOMICS	0	0	0	0	0	0	1	0	0	0
1529	ABGDHD_29250	negative	POST-LAUNCH	GENE-CATALOG	METATRANSCRIPTOMICS	0	0	0	0	0	0	1	0	0	0
1530	ABGDHD_29250	negative	PRE-LAUNCH	GENE-CATALOG	METATRANSCRIPTOMICS	0	0	0	0	0	0	1	0	0	0
1531	ABGDHD_29335	negative	POST-LAUNCH	GENE-CATALOG	METATRANSCRIPTOMICS	0	0	0	0	0	0	1	0	0	0
1532	ABGDHD_29365	negative	POST-LAUNCH	GENE-CATALOG	METAGENOMICS	0	0	0	0	0	0	1	0	0	0
1533	ABGDHD_29370	negative	POST-LAUNCH	GENE-CATALOG	METAGENOMICS	0	0	0	0	0	0	1	0	0	0
1534	ABGDHD_29375	negative	POST-LAUNCH	GENE-CATALOG	METAGENOMICS	0	0	0	0	0	0	1	0	0	0
1535	ABGDHD_29380	negative	POST-LAUNCH	GENE-CATALOG	METAGENOMICS	0	0	0	0	0	0	1	0	0	0
1536	ABGDHD_29385	negative	POST-LAUNCH	GENE-CATALOG	METAGENOMICS	0	0	0	0	0	0	1	0	0	0
1537	ABGDHD_29640	negative	POST-LAUNCH	GENE-CATALOG	METATRANSCRIPTOMICS	0	0	0	0	0	0	1	0	0	0
1538	ABGDHD_29640	negative	PRE-LAUNCH	GENE-CATALOG	METATRANSCRIPTOMICS	0	0	0	0	0	0	1	0	0	0
1539	ABGDHD_29645	negative	POST-LAUNCH	GENE-CATALOG	METATRANSCRIPTOMICS	0	0	0	0	0	0	1	0	0	0
1540	ABGDHD_29645	negative	PRE-LAUNCH	GENE-CATALOG	METATRANSCRIPTOMICS	0	0	0	0	0	0	1	0	0	0
1541	ABGDHD_29915	negative	POST-LAUNCH	GENE-CATALOG	METATRANSCRIPTOMICS	0	0	0	0	0	0	0	0	1	0
1542	ABGDHD_29915	negative	PRE-LAUNCH	GENE-CATALOG	METATRANSCRIPTOMICS	0	0	0	0	0	0	0	0	1	0
1543	ABGDHD_30040	negative	POST-LAUNCH	GENE-CATALOG	METATRANSCRIPTOMICS	0	0	0	0	0	0	1	0	0	0
1544	ABGDHD_30165	negative	POST-LAUNCH	GENE-CATALOG	METAGENOMICS	0	0	0	0	0	0	1	0	0	0
1545	ABGDHD_30420	negative	POST-LAUNCH	GENE-CATALOG	METATRANSCRIPTOMICS	0	0	0	0	0	0	1	0	0	0
1546	ABGDHD_30750	negative	PRE-LAUNCH	GENE-CATALOG	METATRANSCRIPTOMICS	0	0	0	0	0	0	1	0	0	0
1547	ABGDHD_30760	negative	POST-LAUNCH	GENE-CATALOG	METATRANSCRIPTOMICS	0	0	0	0	0	0	1	0	0	0
1548	ABGDHD_30760	negative	PRE-LAUNCH	GENE-CATALOG	METATRANSCRIPTOMICS	0	0	0	0	0	0	1	0	0	0
1549	ABGDHD_30870	negative	POST-LAUNCH	GENE-CATALOG	METATRANSCRIPTOMICS	0	0	0	0	0	0	1	0	0	0
1550	ABGDHD_31095	negative	PRE-LAUNCH	GENE-CATALOG	METAGENOMICS	0	0	0	0	1	0	0	0	0	0
1551	ABGDHD_31095	positive	POST-LAUNCH	GENE-CATALOG	METAGENOMICS	0	0	0	0	0	0	1	0	0	0
1552	ABGDHD_31095	positive	PRE-LAUNCH	GENE-CATALOG	METAGENOMICS	0	0	0	0	0	0	1	0	0	0
1553	ABGDHD_31280	negative	POST-LAUNCH	GENE-CATALOG	METATRANSCRIPTOMICS	0	0	0	0	0	0	1	0	0	0
1554	ABGDHD_31280	negative	PRE-LAUNCH	GENE-CATALOG	METATRANSCRIPTOMICS	0	0	0	0	0	0	1	0	0	0
1555	ABGDHD_31280	positive	POST-LAUNCH	GENE-CATALOG	METATRANSCRIPTOMICS	1	1	1	1	1	0	0	1	1	1
1556	ABGDHD_31280	positive	PRE-LAUNCH	GENE-CATALOG	METATRANSCRIPTOMICS	1	1	1	1	1	0	0	1	1	1
1557	ABGDHD_31405	negative	POST-LAUNCH	GENE-CATALOG	METATRANSCRIPTOMICS	0	0	0	0	0	0	1	0	0	0
1558	ABGDHD_31405	negative	PRE-LAUNCH	GENE-CATALOG	METATRANSCRIPTOMICS	0	0	0	0	0	0	1	0	0	0
1559	ABGDHD_31645	negative	POST-LAUNCH	GENE-CATALOG	METATRANSCRIPTOMICS	0	0	0	0	0	0	1	0	0	0
1560	ABGDHD_31645	negative	PRE-LAUNCH	GENE-CATALOG	METATRANSCRIPTOMICS	0	0	0	0	0	0	1	0	0	0
1561	ABGDHD_31840	negative	POST-LAUNCH	GENE-CATALOG	METAGENOMICS	0	0	0	0	0	0	1	0	0	0
1562	ABGDHD_31845	positive	PRE-LAUNCH	GENE-CATALOG	METATRANSCRIPTOMICS	0	0	1	0	0	0	0	0	0	0
1563	ABGDHD_31850	negative	POST-LAUNCH	GENE-CATALOG	METATRANSCRIPTOMICS	0	0	0	0	0	0	1	0	0	0
1564	ABGDHD_31850	negative	PRE-LAUNCH	GENE-CATALOG	METATRANSCRIPTOMICS	0	0	0	0	0	0	1	0	0	0
1565	ABGDHD_31855	negative	POST-LAUNCH	GENE-CATALOG	METATRANSCRIPTOMICS	0	0	0	0	0	0	1	0	0	0
1566	ABGDHD_31860	positive	PRE-LAUNCH	GENE-CATALOG	METAGENOMICS	0	0	0	0	0	0	1	0	0	0
1567	ABGDHD_31995	negative	PRE-LAUNCH	GENE-CATALOG	METATRANSCRIPTOMICS	0	0	0	0	0	0	1	0	0	0
1568	ABGDHD_32180	negative	PRE-LAUNCH	GENE-CATALOG	METATRANSCRIPTOMICS	0	0	0	0	0	0	1	0	0	0
1569	ABGDHD_32230	negative	POST-LAUNCH	GENE-CATALOG	METAGENOMICS	1	0	0	0	0	0	0	0	0	0
1570	ABGDHD_32320	positive	PRE-LAUNCH	GENE-CATALOG	METATRANSCRIPTOMICS	0	0	0	0	0	0	1	0	0	0
1571	ABGDHD_32350	negative	POST-LAUNCH	GENE-CATALOG	METATRANSCRIPTOMICS	0	0	0	0	0	0	1	0	0	0
1572	ABGDHD_32350	negative	PRE-LAUNCH	GENE-CATALOG	METATRANSCRIPTOMICS	0	0	0	0	0	0	1	0	0	0
1573	ABGDHD_32350	positive	PRE-LAUNCH	GENE-CATALOG	METAGENOMICS	0	0	0	0	0	0	1	0	0	0
1574	ABGDHD_32355	positive	PRE-LAUNCH	GENE-CATALOG	METATRANSCRIPTOMICS	0	0	0	0	0	0	1	0	0	0
1575	ABGDHD_32410	positive	POST-LAUNCH	GENE-CATALOG	METAGENOMICS	0	0	0	0	0	0	1	0	0	0
1576	ABGDHD_32410	positive	PRE-LAUNCH	GENE-CATALOG	METAGENOMICS	0	0	0	0	0	0	1	0	0	0
1577	ABGDHD_32470	negative	POST-LAUNCH	GENE-CATALOG	METAGENOMICS	0	0	0	0	0	0	1	0	0	0
1578	ABGDHD_32475	negative	POST-LAUNCH	GENE-CATALOG	METAGENOMICS	0	0	0	0	0	0	1	0	0	0
1579	ABGDHD_32475	negative	POST-LAUNCH	GENE-CATALOG	METATRANSCRIPTOMICS	0	0	0	0	0	0	1	0	0	0
1580	ABGDHD_32515	negative	POST-LAUNCH	GENE-CATALOG	METAGENOMICS	0	0	0	0	0	0	1	0	0	0
1581	ABGDHD_32670	negative	POST-LAUNCH	GENE-CATALOG	METAGENOMICS	0	0	0	0	0	0	1	0	0	0
1582	ABGDHD_32670	negative	PRE-LAUNCH	GENE-CATALOG	METAGENOMICS	0	0	0	0	0	0	1	0	0	0
1583	ABGDHD_32670	positive	PRE-LAUNCH	GENE-CATALOG	METAGENOMICS	0	0	1	0	0	0	0	0	0	0
1584	ABGDHD_32670	positive	PRE-LAUNCH	GENE-CATALOG	METATRANSCRIPTOMICS	0	0	0	0	0	0	1	0	0	0
1585	ABGDHD_32710	negative	POST-LAUNCH	GENE-CATALOG	METATRANSCRIPTOMICS	0	0	0	0	0	0	1	0	0	0
1586	ABGDHD_32710	negative	PRE-LAUNCH	GENE-CATALOG	METATRANSCRIPTOMICS	0	0	0	0	0	0	1	0	0	0
1587	ABGDHD_32805	negative	POST-LAUNCH	GENE-CATALOG	METATRANSCRIPTOMICS	0	0	0	0	0	0	1	0	0	0
1588	ABGDHD_32805	negative	PRE-LAUNCH	GENE-CATALOG	METATRANSCRIPTOMICS	0	0	0	0	0	0	1	0	0	0
1589	ABGDHD_32810	negative	PRE-LAUNCH	GENE-CATALOG	METATRANSCRIPTOMICS	0	0	0	0	0	0	1	0	0	0
1590	ABGDHD_33020	negative	POST-LAUNCH	GENE-CATALOG	METATRANSCRIPTOMICS	0	0	0	0	0	0	1	0	0	0
1591	ABGDHD_33020	negative	PRE-LAUNCH	GENE-CATALOG	METATRANSCRIPTOMICS	0	0	0	0	0	0	1	0	0	0
1592	ABGDHD_33035	negative	POST-LAUNCH	GENE-CATALOG	METAGENOMICS	0	0	0	0	0	0	1	0	0	0
1593	ABGDHD_33060	negative	POST-LAUNCH	GENE-CATALOG	METAGENOMICS	0	0	0	0	0	0	1	0	0	0
1594	ABGDHD_33060	negative	POST-LAUNCH	GENE-CATALOG	METATRANSCRIPTOMICS	0	0	0	0	0	0	1	0	0	0
1595	ABGDHD_33145	positive	PRE-LAUNCH	GENE-CATALOG	METATRANSCRIPTOMICS	1	0	0	0	0	0	0	0	0	0
1596	ABGDHD_33155	positive	PRE-LAUNCH	GENE-CATALOG	METATRANSCRIPTOMICS	0	0	0	0	0	0	1	0	0	0
1597	ABGDHD_33525	negative	POST-LAUNCH	GENE-CATALOG	METATRANSCRIPTOMICS	0	0	0	0	0	0	1	0	0	0
1598	ABGDHD_33525	negative	PRE-LAUNCH	GENE-CATALOG	METATRANSCRIPTOMICS	0	0	0	0	0	0	1	0	0	0
1599	ABGDHD_33575	negative	POST-LAUNCH	GENE-CATALOG	METATRANSCRIPTOMICS	0	0	0	0	0	0	1	0	0	0
1600	ABGDHD_33705	negative	POST-LAUNCH	GENE-CATALOG	METATRANSCRIPTOMICS	0	0	0	0	0	0	1	0	0	0
1601	ABGDHD_33705	negative	PRE-LAUNCH	GENE-CATALOG	METATRANSCRIPTOMICS	0	0	0	0	0	0	1	0	0	0
1602	ABGDHD_33770	negative	POST-LAUNCH	GENE-CATALOG	METAGENOMICS	0	0	0	0	0	0	1	0	0	0
1603	ABGDHD_33875	negative	POST-LAUNCH	GENE-CATALOG	METAGENOMICS	0	0	1	0	0	0	0	1	0	0
1604	ABGDHD_33875	negative	PRE-LAUNCH	GENE-CATALOG	METAGENOMICS	0	0	0	0	0	0	0	1	0	0
1605	ABGDHD_33875	positive	POST-LAUNCH	GENE-CATALOG	METAGENOMICS	0	0	0	0	0	0	1	0	0	0
1606	ABGDHD_34060	negative	PRE-LAUNCH	GENE-CATALOG	METATRANSCRIPTOMICS	0	0	0	0	0	0	1	0	0	0
1607	ABGDHD_34190	negative	POST-LAUNCH	GENE-CATALOG	METATRANSCRIPTOMICS	0	0	0	0	0	0	1	0	0	0
1608	ABGDHD_34615	positive	PRE-LAUNCH	GENE-CATALOG	METAGENOMICS	0	0	0	0	0	0	1	0	0	0
1609	ABGDHD_34920	negative	POST-LAUNCH	GENE-CATALOG	METATRANSCRIPTOMICS	0	0	0	0	0	0	1	0	0	0
1610	ABGDHD_34920	negative	PRE-LAUNCH	GENE-CATALOG	METATRANSCRIPTOMICS	0	0	0	0	0	0	1	0	0	0
1611	ABGDHD_35490	negative	POST-LAUNCH	GENE-CATALOG	METATRANSCRIPTOMICS	0	0	0	0	0	0	1	0	0	0
1612	ABGDHD_35490	negative	PRE-LAUNCH	GENE-CATALOG	METATRANSCRIPTOMICS	0	0	0	0	0	0	1	0	0	0
1613	ABGDHD_35730	negative	POST-LAUNCH	GENE-CATALOG	METAGENOMICS	0	0	0	0	0	0	1	0	0	0
1614	ABGDHD_35730	positive	PRE-LAUNCH	GENE-CATALOG	METATRANSCRIPTOMICS	0	0	0	0	0	0	1	0	0	0
1615	ABGDHD_35735	negative	POST-LAUNCH	GENE-CATALOG	METAGENOMICS	0	0	0	0	0	0	1	0	0	0
1616	ABGDHD_35865	negative	POST-LAUNCH	GENE-CATALOG	METAGENOMICS	0	0	0	0	0	0	1	0	0	0
1617	ABGDHD_35970	positive	PRE-LAUNCH	GENE-CATALOG	METAGENOMICS	0	0	0	0	0	0	1	0	0	0
1618	ABGDHD_36065	negative	POST-LAUNCH	GENE-CATALOG	METATRANSCRIPTOMICS	0	0	0	0	0	0	1	0	0	0
1619	ABGDHD_36065	negative	PRE-LAUNCH	GENE-CATALOG	METATRANSCRIPTOMICS	0	0	0	0	0	0	1	0	0	0
1620	ABGDHD_36105	negative	POST-LAUNCH	GENE-CATALOG	METAGENOMICS	0	0	0	0	0	0	1	0	0	0
1621	ABGDHD_36105	negative	POST-LAUNCH	GENE-CATALOG	METATRANSCRIPTOMICS	0	0	0	0	0	0	1	0	0	0
1622	ABGDHD_36105	negative	PRE-LAUNCH	GENE-CATALOG	METATRANSCRIPTOMICS	0	0	0	0	0	0	1	0	0	0
1623	ABGDHD_36120	positive	POST-LAUNCH	GENE-CATALOG	METATRANSCRIPTOMICS	0	0	0	0	0	0	1	0	0	0
1624	ABGDHD_36120	positive	PRE-LAUNCH	GENE-CATALOG	METAGENOMICS	0	0	0	0	0	0	1	0	0	0
1625	ABGDHD_36120	positive	PRE-LAUNCH	GENE-CATALOG	METATRANSCRIPTOMICS	0	0	0	0	0	0	1	0	0	0
1626	ABGDHD_36125	positive	PRE-LAUNCH	GENE-CATALOG	METAGENOMICS	0	0	0	0	0	0	1	0	0	0
1627	ABGDHD_36140	negative	POST-LAUNCH	GENE-CATALOG	METAGENOMICS	0	0	0	0	0	0	1	0	0	0
1628	ABGDHD_36140	negative	POST-LAUNCH	GENE-CATALOG	METATRANSCRIPTOMICS	0	0	0	0	0	0	1	0	0	0
1629	ABGDHD_36140	negative	PRE-LAUNCH	GENE-CATALOG	METATRANSCRIPTOMICS	0	0	0	0	0	0	1	0	0	0
1630	ABGDHD_36145	negative	POST-LAUNCH	GENE-CATALOG	METAGENOMICS	0	0	0	0	0	0	1	0	0	0
1631	ABGDHD_36150	negative	POST-LAUNCH	GENE-CATALOG	METAGENOMICS	0	0	1	0	0	0	0	0	0	0
1632	ABGDHD_36150	negative	PRE-LAUNCH	GENE-CATALOG	METAGENOMICS	1	0	0	0	0	0	0	0	0	0
1633	ABGDHD_36150	positive	PRE-LAUNCH	GENE-CATALOG	METAGENOMICS	0	0	0	0	0	0	1	0	0	0
1634	ABGDHD_36450	negative	POST-LAUNCH	GENE-CATALOG	METATRANSCRIPTOMICS	0	0	0	0	0	0	1	0	0	0
1635	ABGDHD_36450	negative	PRE-LAUNCH	GENE-CATALOG	METAGENOMICS	0	0	0	0	0	0	1	0	0	0
1636	ABGDHD_36450	negative	PRE-LAUNCH	GENE-CATALOG	METATRANSCRIPTOMICS	0	0	0	0	0	0	1	0	0	0
1637	ABGDHD_36470	negative	POST-LAUNCH	GENE-CATALOG	METAGENOMICS	0	0	0	0	0	0	1	0	0	0
1638	ABGDHD_36470	negative	POST-LAUNCH	GENE-CATALOG	METATRANSCRIPTOMICS	0	0	0	0	0	0	1	0	0	0
1639	ABGDHD_36470	positive	PRE-LAUNCH	GENE-CATALOG	METATRANSCRIPTOMICS	0	0	0	0	0	0	1	0	0	0
1640	ABGDHD_36615	negative	POST-LAUNCH	GENE-CATALOG	METATRANSCRIPTOMICS	0	0	0	0	0	0	1	0	0	0
1641	ABGDHD_36725	negative	POST-LAUNCH	GENE-CATALOG	METAGENOMICS	0	0	0	0	0	0	1	0	0	0
1642	ABGDHD_36725	positive	POST-LAUNCH	GENE-CATALOG	METAGENOMICS	0	0	0	0	0	0	0	0	0	1
1643	ABGDHD_36765	positive	PRE-LAUNCH	GENE-CATALOG	METATRANSCRIPTOMICS	1	0	0	0	0	0	0	0	0	0
1644	ABGDHD_36825	negative	PRE-LAUNCH	GENE-CATALOG	METAGENOMICS	0	0	0	0	0	0	0	0	0	1
1645	ABGDHD_36825	positive	PRE-LAUNCH	GENE-CATALOG	METAGENOMICS	0	0	0	0	0	0	1	0	0	0
1646	ABGDHD_36825	positive	PRE-LAUNCH	GENE-CATALOG	METATRANSCRIPTOMICS	0	0	0	0	0	0	1	0	0	0
1647	ABGDHD_36830	negative	POST-LAUNCH	GENE-CATALOG	METATRANSCRIPTOMICS	0	0	0	0	1	0	0	0	0	0
1648	ABGDHD_36830	negative	PRE-LAUNCH	GENE-CATALOG	METATRANSCRIPTOMICS	0	0	0	0	1	0	0	0	0	0
1649	ABGDHD_36990	positive	PRE-LAUNCH	GENE-CATALOG	METAGENOMICS	0	0	1	0	0	0	0	0	0	0
1650	ABGDHD_37090	positive	PRE-LAUNCH	GENE-CATALOG	METAGENOMICS	0	0	0	0	0	0	1	0	0	0
1651	ABGDHD_37105	positive	PRE-LAUNCH	GENE-CATALOG	METAGENOMICS	0	0	0	0	0	0	1	0	0	0
1652	ABGDHD_37115	negative	PRE-LAUNCH	GENE-CATALOG	METAGENOMICS	0	0	0	0	1	0	0	0	0	0
1653	ABGDHD_37115	positive	PRE-LAUNCH	GENE-CATALOG	METAGENOMICS	0	0	0	0	0	0	1	0	0	0
1654	ABGDHD_37120	positive	PRE-LAUNCH	GENE-CATALOG	METAGENOMICS	0	0	0	0	0	0	1	0	0	0
1655	ABGDHD_37195	negative	POST-LAUNCH	GENE-CATALOG	METATRANSCRIPTOMICS	0	0	0	0	0	0	1	0	0	0
1656	ABGDHD_37195	negative	PRE-LAUNCH	GENE-CATALOG	METATRANSCRIPTOMICS	0	0	0	0	0	0	1	0	0	0
1657	ABGDHD_37230	negative	POST-LAUNCH	GENE-CATALOG	METAGENOMICS	0	0	0	0	0	0	1	0	0	0
1658	ABGDHD_37245	negative	POST-LAUNCH	GENE-CATALOG	METATRANSCRIPTOMICS	0	0	0	0	0	0	1	0	0	0
1659	ABGDHD_37245	negative	PRE-LAUNCH	GENE-CATALOG	METATRANSCRIPTOMICS	0	0	0	0	0	0	1	0	0	0
1660	ABGDHD_37340	negative	POST-LAUNCH	GENE-CATALOG	METATRANSCRIPTOMICS	0	0	0	0	0	0	1	0	0	0
1661	ABGDHD_37340	negative	PRE-LAUNCH	GENE-CATALOG	METATRANSCRIPTOMICS	0	0	0	0	0	0	1	0	0	0
1662	ABGDHD_37350	negative	POST-LAUNCH	GENE-CATALOG	METATRANSCRIPTOMICS	0	0	0	0	0	0	1	0	0	0
1663	ABGDHD_37430	positive	POST-LAUNCH	GENE-CATALOG	METATRANSCRIPTOMICS	0	1	0	0	0	0	0	0	0	0
1664	ABGDHD_37655	positive	POST-LAUNCH	GENE-CATALOG	METATRANSCRIPTOMICS	0	0	0	0	0	0	1	0	0	0
1665	ABGDHD_38205	positive	PRE-LAUNCH	GENE-CATALOG	METATRANSCRIPTOMICS	0	0	0	0	0	0	1	0	0	0
1666	ABGDHD_38415	positive	PRE-LAUNCH	GENE-CATALOG	METATRANSCRIPTOMICS	1	0	0	0	0	0	0	0	0	0
1667	ABGDHD_38525	negative	PRE-LAUNCH	GENE-CATALOG	METATRANSCRIPTOMICS	0	0	0	0	0	0	1	0	0	0
1668	ABGDHD_38720	negative	PRE-LAUNCH	GENE-CATALOG	METATRANSCRIPTOMICS	0	0	0	0	0	0	1	0	0	0
1669	ABGDHD_38870	negative	POST-LAUNCH	GENE-CATALOG	METAGENOMICS	0	0	0	0	0	0	1	0	0	0
1670	ABGDHD_38965	negative	POST-LAUNCH	GENE-CATALOG	METATRANSCRIPTOMICS	0	0	0	0	0	0	1	0	0	0
1671	ABGDHD_39125	positive	POST-LAUNCH	GENE-CATALOG	METAGENOMICS	0	0	0	0	0	0	1	0	0	0
1672	ABGDHD_39125	positive	POST-LAUNCH	GENE-CATALOG	METATRANSCRIPTOMICS	0	0	0	0	0	0	1	0	0	0
1673	ABGDHD_39125	positive	PRE-LAUNCH	GENE-CATALOG	METAGENOMICS	0	0	0	0	0	0	1	0	0	0
1674	ABGDHD_39130	positive	POST-LAUNCH	GENE-CATALOG	METAGENOMICS	0	0	0	0	0	0	1	0	0	0
1675	ABGDHD_39130	positive	PRE-LAUNCH	GENE-CATALOG	METAGENOMICS	0	0	0	0	0	0	1	0	0	0
1676	ABGDHD_39235	negative	POST-LAUNCH	GENE-CATALOG	METATRANSCRIPTOMICS	0	0	0	0	0	0	1	0	0	0
1677	ABGDHD_39235	negative	PRE-LAUNCH	GENE-CATALOG	METATRANSCRIPTOMICS	0	0	0	0	0	0	1	0	0	0
1678	ABGDHD_39440	positive	POST-LAUNCH	GENE-CATALOG	METATRANSCRIPTOMICS	0	0	0	0	0	0	1	0	0	0
1679	ABGDHD_39535	negative	POST-LAUNCH	GENE-CATALOG	METAGENOMICS	0	0	0	0	0	0	0	1	0	0
1680	ABGDHD_39535	negative	PRE-LAUNCH	GENE-CATALOG	METAGENOMICS	0	0	0	0	0	0	0	1	0	0
1681	ABGDHD_39710	negative	POST-LAUNCH	GENE-CATALOG	METAGENOMICS	0	0	1	0	0	0	0	0	0	0
1682	ABGDHD_39720	negative	PRE-LAUNCH	GENE-CATALOG	METAGENOMICS	0	0	0	0	0	0	1	0	0	0
1683	ABGDHD_39760	negative	POST-LAUNCH	GENE-CATALOG	METAGENOMICS	0	0	0	0	0	0	1	0	0	0
1684	ABGDHD_39775	negative	POST-LAUNCH	GENE-CATALOG	METAGENOMICS	0	0	0	0	0	0	1	0	0	0
1685	ABGDHD_39785	negative	POST-LAUNCH	GENE-CATALOG	METAGENOMICS	0	0	0	0	0	0	1	0	0	0
1686	ABGDHD_39790	negative	POST-LAUNCH	GENE-CATALOG	METAGENOMICS	0	0	0	0	0	0	1	0	0	0
1687	ABGDHD_39875	negative	POST-LAUNCH	GENE-CATALOG	METAGENOMICS	0	0	0	0	0	0	1	0	0	0
1688	ABGDHD_39890	negative	POST-LAUNCH	GENE-CATALOG	METAGENOMICS	0	0	0	0	0	0	1	0	0	0
1689	ABGDHD_39890	negative	PRE-LAUNCH	GENE-CATALOG	METAGENOMICS	0	0	0	0	0	0	1	0	0	0
1690	ABGDHD_39890	positive	POST-LAUNCH	GENE-CATALOG	METAGENOMICS	0	0	0	1	0	0	0	0	0	0
1691	ABGDHD_39925	negative	POST-LAUNCH	GENE-CATALOG	METATRANSCRIPTOMICS	0	0	0	0	0	0	1	0	0	0
1692	ABGDHD_39925	negative	PRE-LAUNCH	GENE-CATALOG	METATRANSCRIPTOMICS	0	0	0	0	0	0	1	0	0	0
1693	ABGDHD_40175	positive	POST-LAUNCH	GENE-CATALOG	METAGENOMICS	0	0	0	0	1	0	0	0	0	0
1694	ABGDHD_40335	negative	POST-LAUNCH	GENE-CATALOG	METATRANSCRIPTOMICS	0	0	0	0	0	0	1	0	0	0
1695	ABGDHD_40365	negative	POST-LAUNCH	GENE-CATALOG	METAGENOMICS	0	0	0	0	0	0	1	0	0	0
1696	ABGDHD_40420	negative	POST-LAUNCH	GENE-CATALOG	METATRANSCRIPTOMICS	0	0	0	0	0	0	1	0	0	0
1697	ABGDHD_40420	negative	PRE-LAUNCH	GENE-CATALOG	METATRANSCRIPTOMICS	0	0	0	0	0	0	1	0	0	0
1698	ABGDHD_40640	negative	POST-LAUNCH	GENE-CATALOG	METAGENOMICS	0	0	0	0	0	0	1	0	0	0
1699	ABGDHD_40745	positive	PRE-LAUNCH	GENE-CATALOG	METAGENOMICS	0	0	0	0	0	0	1	0	0	0
1700	ABGDHD_40745	positive	PRE-LAUNCH	GENE-CATALOG	METATRANSCRIPTOMICS	0	0	0	0	0	0	1	0	0	0
1701	ABGDHD_41165	negative	POST-LAUNCH	GENE-CATALOG	METAGENOMICS	0	0	0	0	0	0	1	0	0	0
1702	ABGDHD_41165	negative	PRE-LAUNCH	GENE-CATALOG	METAGENOMICS	0	0	0	0	0	0	1	0	0	0
1703	ABGDHD_41280	negative	POST-LAUNCH	GENE-CATALOG	METAGENOMICS	0	0	0	0	0	0	1	0	0	0
1704	ABGDHD_41295	negative	PRE-LAUNCH	GENE-CATALOG	METATRANSCRIPTOMICS	0	0	0	0	0	0	1	0	0	0
1705	ABGDHD_41300	negative	POST-LAUNCH	GENE-CATALOG	METATRANSCRIPTOMICS	0	0	0	0	0	0	1	0	0	0
1706	ABGDHD_41300	negative	PRE-LAUNCH	GENE-CATALOG	METATRANSCRIPTOMICS	0	0	0	0	0	0	1	0	0	0
1707	ABGDHD_41335	negative	PRE-LAUNCH	GENE-CATALOG	METATRANSCRIPTOMICS	0	0	0	0	0	0	1	0	0	0
1708	ABGDHD_41385	negative	POST-LAUNCH	GENE-CATALOG	METAGENOMICS	0	0	0	0	0	0	1	0	0	0
1709	ABGDHD_41385	negative	POST-LAUNCH	GENE-CATALOG	METATRANSCRIPTOMICS	0	0	0	0	0	0	1	0	0	0
1710	ABGDHD_41385	negative	PRE-LAUNCH	GENE-CATALOG	METATRANSCRIPTOMICS	0	0	0	0	0	0	1	0	0	0
1711	ABGDHD_41390	negative	POST-LAUNCH	GENE-CATALOG	METATRANSCRIPTOMICS	0	0	0	0	0	0	1	0	0	0
1712	ABGDHD_41575	negative	POST-LAUNCH	GENE-CATALOG	METAGENOMICS	0	0	0	0	0	0	1	0	0	0
1713	ABGDHD_41580	negative	POST-LAUNCH	GENE-CATALOG	METAGENOMICS	0	0	0	0	0	0	1	0	0	0
1714	ABGDHD_41645	negative	PRE-LAUNCH	GENE-CATALOG	METATRANSCRIPTOMICS	0	0	0	0	0	0	0	0	0	1
1715	ABGDHD_41650	positive	PRE-LAUNCH	GENE-CATALOG	METAGENOMICS	0	0	0	0	0	0	1	0	0	0
1716	ABGDHD_41650	positive	PRE-LAUNCH	GENE-CATALOG	METATRANSCRIPTOMICS	0	0	0	0	0	0	1	0	0	0
1717	ABGDHD_41895	positive	POST-LAUNCH	GENE-CATALOG	METATRANSCRIPTOMICS	0	0	0	0	0	0	1	0	0	0
1718	ABGDHD_41895	positive	PRE-LAUNCH	GENE-CATALOG	METATRANSCRIPTOMICS	0	0	0	0	0	0	1	0	0	0
1719	ABGDHD_41900	negative	PRE-LAUNCH	GENE-CATALOG	METAGENOMICS	0	1	0	0	0	0	0	0	0	0
1720	ABGDHD_41900	positive	POST-LAUNCH	GENE-CATALOG	METATRANSCRIPTOMICS	0	0	0	0	0	0	1	0	0	0
1721	ABGDHD_41900	positive	PRE-LAUNCH	GENE-CATALOG	METAGENOMICS	0	0	0	0	0	0	1	0	0	0
1722	ABGDHD_41900	positive	PRE-LAUNCH	GENE-CATALOG	METATRANSCRIPTOMICS	0	0	0	0	0	0	1	0	0	0
1723	ABGDHD_41910	negative	POST-LAUNCH	GENE-CATALOG	METATRANSCRIPTOMICS	0	0	0	0	0	0	1	0	0	0
1724	ABGDHD_41935	negative	POST-LAUNCH	GENE-CATALOG	METATRANSCRIPTOMICS	0	0	0	0	0	0	1	0	0	0
1725	ABGDHD_41935	positive	POST-LAUNCH	GENE-CATALOG	METATRANSCRIPTOMICS	0	0	0	0	1	0	0	0	0	0
1726	ABGDHD_42320	negative	POST-LAUNCH	GENE-CATALOG	METAGENOMICS	0	0	0	0	0	0	1	0	0	0
1727	ABGDHD_42410	negative	POST-LAUNCH	GENE-CATALOG	METAGENOMICS	0	0	0	0	0	0	1	0	0	0
1728	ABGDHD_42410	negative	POST-LAUNCH	GENE-CATALOG	METATRANSCRIPTOMICS	0	0	0	0	0	0	1	0	0	0
1729	ABGDHD_42425	positive	POST-LAUNCH	GENE-CATALOG	METAGENOMICS	0	0	0	0	0	0	1	0	0	0
1730	ABGDHD_42425	positive	PRE-LAUNCH	GENE-CATALOG	METAGENOMICS	0	0	0	0	0	0	1	0	0	0
1731	ABGDHD_42430	negative	POST-LAUNCH	GENE-CATALOG	METAGENOMICS	1	0	0	0	0	0	0	0	0	0
1732	ABGDHD_42430	positive	POST-LAUNCH	GENE-CATALOG	METAGENOMICS	0	0	0	0	0	0	1	0	0	0
1733	ABGDHD_42430	positive	PRE-LAUNCH	GENE-CATALOG	METAGENOMICS	0	0	0	0	0	0	1	0	0	0
1734	ABGDHD_42465	negative	POST-LAUNCH	GENE-CATALOG	METAGENOMICS	0	0	0	0	0	0	1	0	0	0
1735	ABGDHD_42465	negative	POST-LAUNCH	GENE-CATALOG	METATRANSCRIPTOMICS	0	0	0	0	0	0	1	0	0	0
1736	ABGDHD_42465	negative	PRE-LAUNCH	GENE-CATALOG	METAGENOMICS	0	0	0	0	0	0	1	0	0	0
1737	ABGDHD_42465	negative	PRE-LAUNCH	GENE-CATALOG	METATRANSCRIPTOMICS	0	0	0	0	0	0	1	0	0	0
1738	ABGDHD_42465	positive	PRE-LAUNCH	GENE-CATALOG	METATRANSCRIPTOMICS	0	0	0	0	1	0	0	0	0	0
1739	ABGDHD_42805	negative	POST-LAUNCH	GENE-CATALOG	METAGENOMICS	0	0	1	0	0	0	0	0	0	0
1740	ABGDHD_42820	positive	POST-LAUNCH	GENE-CATALOG	METATRANSCRIPTOMICS	0	0	0	0	0	0	1	0	0	0
1741	ABGDHD_42820	positive	PRE-LAUNCH	GENE-CATALOG	METAGENOMICS	0	0	0	0	0	0	1	0	0	0
1742	ABGDHD_42935	negative	POST-LAUNCH	GENE-CATALOG	METATRANSCRIPTOMICS	0	0	0	0	0	0	1	0	0	0
1743	ABGDHD_42935	negative	PRE-LAUNCH	GENE-CATALOG	METATRANSCRIPTOMICS	0	0	0	0	0	0	1	0	0	0
1744	ABGDHD_42935	positive	POST-LAUNCH	GENE-CATALOG	METATRANSCRIPTOMICS	0	0	0	0	0	0	0	0	0	1
1745	ABGDHD_42935	positive	PRE-LAUNCH	GENE-CATALOG	METATRANSCRIPTOMICS	1	1	1	0	1	0	0	1	1	1
1746	ABGDHD_43085	negative	POST-LAUNCH	GENE-CATALOG	METAGENOMICS	0	0	0	0	0	1	0	0	0	0
1747	ABGDHD_43150	negative	PRE-LAUNCH	GENE-CATALOG	METAGENOMICS	1	0	0	0	0	0	0	0	0	0
1748	ABGDHD_43200	negative	PRE-LAUNCH	GENE-CATALOG	METATRANSCRIPTOMICS	0	0	0	0	0	0	1	0	0	0
1749	ABGDHD_43370	negative	POST-LAUNCH	GENE-CATALOG	METAGENOMICS	0	0	0	0	0	0	1	0	0	0
1750	ABGDHD_43375	negative	POST-LAUNCH	GENE-CATALOG	METAGENOMICS	0	0	0	0	0	0	1	0	0	0
1751	ABGDHD_43390	negative	POST-LAUNCH	GENE-CATALOG	METAGENOMICS	0	0	0	0	0	0	1	0	0	0
1752	ABGDHD_43390	negative	POST-LAUNCH	GENE-CATALOG	METATRANSCRIPTOMICS	0	0	0	0	0	0	1	0	0	0
1753	ABGDHD_43485	negative	PRE-LAUNCH	GENE-CATALOG	METATRANSCRIPTOMICS	0	0	0	0	0	0	1	0	0	0
1754	ABGDHD_43495	positive	POST-LAUNCH	GENE-CATALOG	METATRANSCRIPTOMICS	0	0	0	0	0	0	1	0	0	0
1755	ABGDHD_43495	positive	PRE-LAUNCH	GENE-CATALOG	METAGENOMICS	0	0	0	0	0	0	1	0	0	0
1756	ABGDHD_43500	positive	POST-LAUNCH	GENE-CATALOG	METATRANSCRIPTOMICS	0	0	0	0	0	0	1	0	0	0
1757	ABGDHD_43500	positive	PRE-LAUNCH	GENE-CATALOG	METAGENOMICS	0	0	0	0	0	0	1	0	0	0
1758	ABGDHD_43510	positive	POST-LAUNCH	GENE-CATALOG	METATRANSCRIPTOMICS	0	0	0	0	0	0	1	0	0	0
1759	ABGDHD_43510	positive	PRE-LAUNCH	GENE-CATALOG	METAGENOMICS	0	0	0	0	0	0	1	0	0	0
1760	ABGDHD_43510	positive	PRE-LAUNCH	GENE-CATALOG	METATRANSCRIPTOMICS	0	0	0	0	0	0	1	0	0	0
1761	ABGDHD_43545	negative	POST-LAUNCH	GENE-CATALOG	METAGENOMICS	0	0	0	0	0	0	1	0	0	0
1762	ABGDHD_43555	positive	PRE-LAUNCH	GENE-CATALOG	METAGENOMICS	0	0	0	0	0	0	1	0	0	0
1763	ABGDHD_43615	negative	PRE-LAUNCH	GENE-CATALOG	METAGENOMICS	0	0	0	0	1	0	0	0	0	0
1764	ABGDHD_43615	positive	POST-LAUNCH	GENE-CATALOG	METATRANSCRIPTOMICS	0	0	0	0	0	0	1	0	0	0
1765	ABGDHD_43615	positive	PRE-LAUNCH	GENE-CATALOG	METAGENOMICS	0	0	0	0	0	0	1	0	0	0
1766	ABGDHD_43625	positive	POST-LAUNCH	GENE-CATALOG	METAGENOMICS	0	0	0	0	0	0	1	0	0	0
1767	ABGDHD_43625	positive	PRE-LAUNCH	GENE-CATALOG	METAGENOMICS	0	0	0	0	0	0	1	0	0	0
1768	ABGDHD_43645	negative	POST-LAUNCH	GENE-CATALOG	METAGENOMICS	0	0	0	0	0	0	1	0	0	0
1769	ABGDHD_43645	negative	POST-LAUNCH	GENE-CATALOG	METATRANSCRIPTOMICS	0	0	0	0	0	0	1	0	0	0
1770	ABGDHD_43645	negative	PRE-LAUNCH	GENE-CATALOG	METATRANSCRIPTOMICS	0	0	0	0	0	0	1	0	0	0
1771	ABGDHD_43785	negative	POST-LAUNCH	GENE-CATALOG	METATRANSCRIPTOMICS	0	0	0	0	0	0	1	0	0	0
1772	ABGDHD_44035	negative	POST-LAUNCH	GENE-CATALOG	METAGENOMICS	0	0	0	0	0	0	1	0	0	0
1773	ABGDHD_44035	negative	POST-LAUNCH	GENE-CATALOG	METATRANSCRIPTOMICS	0	0	0	0	0	0	0	1	0	0
1774	ABGDHD_44035	negative	PRE-LAUNCH	GENE-CATALOG	METAGENOMICS	0	0	0	0	0	0	1	0	0	0
1775	ABGDHD_44035	negative	PRE-LAUNCH	GENE-CATALOG	METATRANSCRIPTOMICS	0	0	0	0	0	0	0	1	0	0
1776	ABGDHD_44040	negative	POST-LAUNCH	GENE-CATALOG	METAGENOMICS	0	0	0	0	0	0	1	0	0	0
1777	ABGDHD_44040	negative	POST-LAUNCH	GENE-CATALOG	METATRANSCRIPTOMICS	0	0	0	0	0	0	1	0	0	0
1778	ABGDHD_44040	positive	POST-LAUNCH	GENE-CATALOG	METAGENOMICS	0	0	0	0	0	0	0	0	0	1
1779	ABGDHD_44260	negative	POST-LAUNCH	GENE-CATALOG	METAGENOMICS	0	0	0	0	0	0	1	0	0	0
1780	ABGDHD_44260	negative	POST-LAUNCH	GENE-CATALOG	METATRANSCRIPTOMICS	0	0	0	0	0	0	1	0	0	0
1781	ABGDHD_44290	negative	POST-LAUNCH	GENE-CATALOG	METATRANSCRIPTOMICS	0	0	0	0	0	0	1	0	0	0
1782	ABGDHD_44420	negative	POST-LAUNCH	GENE-CATALOG	METAGENOMICS	0	0	0	0	0	0	1	0	0	0
1783	ABGDHD_44420	negative	POST-LAUNCH	GENE-CATALOG	METATRANSCRIPTOMICS	0	0	0	0	0	0	1	0	0	0
1784	ABGDHD_44420	negative	PRE-LAUNCH	GENE-CATALOG	METAGENOMICS	0	0	0	0	0	0	1	0	0	0
1785	ABGDHD_44420	negative	PRE-LAUNCH	GENE-CATALOG	METATRANSCRIPTOMICS	0	0	0	0	0	0	1	0	0	0
1786	ABGDHD_44420	positive	POST-LAUNCH	GENE-CATALOG	METAGENOMICS	1	1	0	1	0	0	0	1	0	1
1787	ABGDHD_44555	negative	POST-LAUNCH	GENE-CATALOG	METATRANSCRIPTOMICS	0	0	0	0	0	0	1	0	0	0
1788	ABGDHD_44555	negative	PRE-LAUNCH	GENE-CATALOG	METATRANSCRIPTOMICS	0	0	0	0	0	0	1	0	0	0
1789	ABGDHD_44870	negative	POST-LAUNCH	GENE-CATALOG	METAGENOMICS	0	0	0	0	0	0	1	0	0	0
1790	ABGDHD_44870	negative	POST-LAUNCH	GENE-CATALOG	METATRANSCRIPTOMICS	0	0	0	0	0	0	1	0	0	0
1791	ABGDHD_44870	negative	PRE-LAUNCH	GENE-CATALOG	METAGENOMICS	0	0	0	0	0	0	1	0	0	0
1792	ABGDHD_44985	negative	POST-LAUNCH	GENE-CATALOG	METAGENOMICS	0	0	0	0	0	0	1	0	0	0
1793	ABGDHD_45090	negative	POST-LAUNCH	GENE-CATALOG	METAGENOMICS	0	0	0	0	0	0	1	0	0	0
1794	ABGDHD_45090	negative	POST-LAUNCH	GENE-CATALOG	METATRANSCRIPTOMICS	0	0	0	0	0	0	1	0	0	0
1795	ABGDHD_45160	positive	PRE-LAUNCH	GENE-CATALOG	METAGENOMICS	0	0	0	0	0	0	1	0	0	0
1796	ABGDHD_45180	positive	PRE-LAUNCH	GENE-CATALOG	METAGENOMICS	0	0	0	0	0	0	1	0	0	0
1797	ABGDHD_45185	positive	POST-LAUNCH	GENE-CATALOG	METAGENOMICS	0	0	0	0	0	0	1	0	0	0
1798	ABGDHD_45185	positive	PRE-LAUNCH	GENE-CATALOG	METAGENOMICS	0	0	0	0	0	0	1	0	0	0
1799	ABGDHD_45225	negative	POST-LAUNCH	GENE-CATALOG	METATRANSCRIPTOMICS	0	0	0	0	0	0	1	0	0	0
1800	ABGDHD_45225	negative	PRE-LAUNCH	GENE-CATALOG	METATRANSCRIPTOMICS	0	0	0	0	0	0	1	0	0	0
1801	ABGDHD_45235	negative	POST-LAUNCH	GENE-CATALOG	METAGENOMICS	0	0	0	0	0	0	1	0	0	0
1802	ABGDHD_45235	negative	POST-LAUNCH	GENE-CATALOG	METATRANSCRIPTOMICS	0	0	0	0	0	0	1	0	0	0
1803	ABGDHD_45320	negative	POST-LAUNCH	GENE-CATALOG	METATRANSCRIPTOMICS	0	0	0	0	0	0	1	0	0	0
1804	ABGDHD_45355	negative	POST-LAUNCH	GENE-CATALOG	METATRANSCRIPTOMICS	0	0	0	0	0	0	1	0	0	0
1805	ABGDHD_45355	negative	PRE-LAUNCH	GENE-CATALOG	METATRANSCRIPTOMICS	0	0	0	0	0	0	1	0	0	0
1806	ABGDHD_45400	negative	PRE-LAUNCH	GENE-CATALOG	METATRANSCRIPTOMICS	0	0	0	0	0	0	1	0	0	0
1807	ABGDHD_45425	negative	PRE-LAUNCH	GENE-CATALOG	METATRANSCRIPTOMICS	0	0	0	0	0	0	1	0	0	0
1808	ABGDHD_45455	negative	POST-LAUNCH	GENE-CATALOG	METATRANSCRIPTOMICS	0	0	0	0	0	0	1	0	0	0
1809	ABGDHD_45455	negative	PRE-LAUNCH	GENE-CATALOG	METATRANSCRIPTOMICS	0	0	0	0	0	0	1	0	0	0
1810	ABGDHD_45480	negative	PRE-LAUNCH	GENE-CATALOG	METATRANSCRIPTOMICS	0	0	0	0	0	0	1	0	0	0
1811	ABGDHD_45715	negative	PRE-LAUNCH	GENE-CATALOG	METAGENOMICS	0	0	0	0	1	0	0	0	0	0
1812	ABGDHD_45815	negative	POST-LAUNCH	GENE-CATALOG	METATRANSCRIPTOMICS	0	0	0	0	0	0	1	0	0	0
1813	ABGDHD_45900	negative	POST-LAUNCH	GENE-CATALOG	METAGENOMICS	0	0	0	0	0	0	1	0	0	0
1814	ABGDHD_45900	negative	PRE-LAUNCH	GENE-CATALOG	METAGENOMICS	0	0	0	0	0	0	1	0	0	0
1815	ABGDHD_45900	positive	POST-LAUNCH	GENE-CATALOG	METAGENOMICS	0	0	0	1	0	0	0	0	0	0
1816	ABGDHD_45950	negative	POST-LAUNCH	GENE-CATALOG	METATRANSCRIPTOMICS	0	0	0	0	0	0	1	0	0	0
1817	ABGDHD_45950	negative	PRE-LAUNCH	GENE-CATALOG	METATRANSCRIPTOMICS	0	0	0	0	0	0	1	0	0	0
1818	ABGDHD_46045	positive	PRE-LAUNCH	GENE-CATALOG	METAGENOMICS	0	0	0	0	0	0	1	0	0	0
1819	ABGDHD_46050	positive	POST-LAUNCH	GENE-CATALOG	METATRANSCRIPTOMICS	0	0	0	0	0	0	1	0	0	0
1820	ABGDHD_46055	positive	POST-LAUNCH	GENE-CATALOG	METAGENOMICS	0	0	0	0	0	0	1	0	0	0
1821	ABGDHD_46055	positive	PRE-LAUNCH	GENE-CATALOG	METAGENOMICS	0	0	0	0	0	0	1	0	0	0
1822	ABGDHD_46335	negative	PRE-LAUNCH	GENE-CATALOG	METATRANSCRIPTOMICS	0	0	0	0	0	0	1	0	0	0
1823	ABGDHD_46370	negative	POST-LAUNCH	GENE-CATALOG	METATRANSCRIPTOMICS	0	0	0	0	0	0	1	0	0	0
1824	ABGDHD_46370	negative	PRE-LAUNCH	GENE-CATALOG	METATRANSCRIPTOMICS	0	0	0	0	0	0	1	0	0	0
1825	ABGDHD_46780	negative	POST-LAUNCH	GENE-CATALOG	METAGENOMICS	0	0	0	0	0	0	1	0	0	0
1826	ABGDHD_46855	negative	POST-LAUNCH	GENE-CATALOG	METATRANSCRIPTOMICS	0	0	0	0	0	0	1	0	0	0
1827	ABGDHD_46940	negative	PRE-LAUNCH	GENE-CATALOG	METATRANSCRIPTOMICS	0	0	0	0	0	0	1	0	0	0
1828	ABGDHD_47390	negative	POST-LAUNCH	GENE-CATALOG	METATRANSCRIPTOMICS	0	0	0	0	0	0	1	0	0	0
1829	ABGDHD_47520	negative	POST-LAUNCH	GENE-CATALOG	METATRANSCRIPTOMICS	0	0	0	0	0	0	1	0	0	0
1830	ABGDHD_47765	negative	POST-LAUNCH	GENE-CATALOG	METAGENOMICS	0	0	0	0	0	0	1	0	0	0
1831	ABGDHD_47765	negative	POST-LAUNCH	GENE-CATALOG	METATRANSCRIPTOMICS	0	0	0	0	0	0	1	0	0	0
1832	ABGDHD_47845	negative	POST-LAUNCH	GENE-CATALOG	METATRANSCRIPTOMICS	0	0	0	0	0	0	1	0	0	0
1833	ABGDHD_48085	positive	POST-LAUNCH	GENE-CATALOG	METAGENOMICS	0	0	0	0	0	0	1	0	0	0
1834	ABGDHD_48085	positive	PRE-LAUNCH	GENE-CATALOG	METAGENOMICS	0	0	0	0	0	0	1	0	0	0
1835	ABGDHD_48090	positive	PRE-LAUNCH	GENE-CATALOG	METAGENOMICS	0	0	0	0	0	0	1	0	0	0
1836	ABGDHD_48100	negative	POST-LAUNCH	GENE-CATALOG	METAGENOMICS	0	0	0	0	0	0	1	0	0	0
1837	ABGDHD_48100	negative	PRE-LAUNCH	GENE-CATALOG	METAGENOMICS	0	0	0	0	0	0	1	0	0	0
1838	ABGDHD_48100	positive	PRE-LAUNCH	GENE-CATALOG	METATRANSCRIPTOMICS	0	0	0	0	0	0	1	0	0	0
1839	ABGDHD_48105	negative	POST-LAUNCH	GENE-CATALOG	METATRANSCRIPTOMICS	0	0	0	0	0	0	1	0	0	0
1840	ABGDHD_48105	positive	POST-LAUNCH	GENE-CATALOG	METATRANSCRIPTOMICS	0	0	0	0	1	0	0	0	0	0
1841	ABGDHD_48135	negative	POST-LAUNCH	GENE-CATALOG	METATRANSCRIPTOMICS	0	0	0	0	0	0	1	0	0	0
1842	ABGDHD_48135	negative	PRE-LAUNCH	GENE-CATALOG	METATRANSCRIPTOMICS	0	0	0	0	0	0	1	0	0	0
1843	ABGDHD_48300	negative	POST-LAUNCH	GENE-CATALOG	METATRANSCRIPTOMICS	0	0	0	0	0	0	1	0	0	0
1844	ABGDHD_48300	negative	PRE-LAUNCH	GENE-CATALOG	METATRANSCRIPTOMICS	0	0	0	0	0	0	1	0	0	0
1845	ABGDHD_48300	positive	POST-LAUNCH	GENE-CATALOG	METATRANSCRIPTOMICS	0	0	0	0	1	0	0	0	0	1
1846	ABGDHD_48300	positive	PRE-LAUNCH	GENE-CATALOG	METATRANSCRIPTOMICS	0	0	0	0	1	0	0	0	1	1
1847	ABGDHD_48330	positive	PRE-LAUNCH	GENE-CATALOG	METATRANSCRIPTOMICS	0	0	0	1	0	0	0	0	0	0
1848	ABGDHD_48355	positive	PRE-LAUNCH	GENE-CATALOG	METATRANSCRIPTOMICS	0	0	0	0	0	0	1	0	0	0
1849	ABGDHD_48410	negative	POST-LAUNCH	GENE-CATALOG	METATRANSCRIPTOMICS	0	0	0	0	0	0	1	0	0	0
1850	ABGDHD_48660	negative	POST-LAUNCH	GENE-CATALOG	METAGENOMICS	0	0	0	0	0	0	1	0	0	0
1851	ABGDHD_48660	negative	PRE-LAUNCH	GENE-CATALOG	METATRANSCRIPTOMICS	0	0	0	0	0	0	1	0	0	0
1852	ABGDHD_49445	negative	POST-LAUNCH	GENE-CATALOG	METAGENOMICS	0	0	0	0	0	0	1	0	0	0
1853	ABGDHD_49445	negative	POST-LAUNCH	GENE-CATALOG	METATRANSCRIPTOMICS	0	0	0	0	0	0	1	0	0	0
1854	ABGDHD_49445	negative	PRE-LAUNCH	GENE-CATALOG	METATRANSCRIPTOMICS	0	0	0	0	0	0	1	0	0	0
1855	ABGDHD_49960	positive	PRE-LAUNCH	GENE-CATALOG	METATRANSCRIPTOMICS	1	0	0	0	0	0	0	0	0	0
1856	ABGDHD_50100	negative	PRE-LAUNCH	GENE-CATALOG	METATRANSCRIPTOMICS	0	0	0	0	0	0	1	0	0	0
1857	ABGDHD_50100	positive	PRE-LAUNCH	GENE-CATALOG	METATRANSCRIPTOMICS	0	0	1	0	0	0	0	0	0	0
1858	ABGDHD_50105	negative	PRE-LAUNCH	GENE-CATALOG	METAGENOMICS	0	0	0	0	0	0	1	0	0	0
1859	ABGDHD_50410	negative	POST-LAUNCH	GENE-CATALOG	METATRANSCRIPTOMICS	0	0	0	0	0	0	1	0	0	0
1860	ABGDHD_50410	negative	PRE-LAUNCH	GENE-CATALOG	METATRANSCRIPTOMICS	0	0	0	0	0	0	1	0	0	0
1861	ABGDHD_50605	negative	POST-LAUNCH	GENE-CATALOG	METAGENOMICS	0	0	0	0	0	0	1	0	0	0
1862	ABGDHD_50865	negative	PRE-LAUNCH	GENE-CATALOG	METAGENOMICS	0	0	0	0	0	0	1	0	0	0
1863	ABGDHD_50955	negative	PRE-LAUNCH	GENE-CATALOG	METATRANSCRIPTOMICS	0	0	0	0	0	0	1	0	0	0
1864	ABGDHD_51080	negative	POST-LAUNCH	GENE-CATALOG	METATRANSCRIPTOMICS	0	0	0	0	0	0	1	0	0	0
1865	ABGDHD_51320	negative	POST-LAUNCH	GENE-CATALOG	METAGENOMICS	0	0	0	0	0	0	1	0	0	0
1866	ABGDHD_51320	negative	POST-LAUNCH	GENE-CATALOG	METATRANSCRIPTOMICS	0	0	0	0	0	0	1	0	0	0
1867	ABGDHD_51320	negative	PRE-LAUNCH	GENE-CATALOG	METATRANSCRIPTOMICS	0	0	0	0	0	0	1	0	0	0
1868	ABGDHD_51320	positive	PRE-LAUNCH	GENE-CATALOG	METATRANSCRIPTOMICS	0	0	0	0	0	0	0	0	0	1
1869	ABGDHD_51330	negative	POST-LAUNCH	GENE-CATALOG	METAGENOMICS	0	0	0	0	0	0	1	0	0	0
1870	ABGDHD_51330	negative	POST-LAUNCH	GENE-CATALOG	METATRANSCRIPTOMICS	0	0	0	0	0	0	1	0	0	0
1871	ABGDHD_51330	negative	PRE-LAUNCH	GENE-CATALOG	METATRANSCRIPTOMICS	0	0	0	0	0	0	1	0	0	0
1872	ABGDHD_51675	positive	PRE-LAUNCH	GENE-CATALOG	METATRANSCRIPTOMICS	0	0	0	0	1	0	0	0	0	0
1873	ABGDHD_51860	negative	POST-LAUNCH	GENE-CATALOG	METAGENOMICS	0	0	0	0	0	0	1	0	0	0
1874	ABGDHD_51865	positive	PRE-LAUNCH	GENE-CATALOG	METAGENOMICS	0	0	0	0	0	0	1	0	0	0
1875	ABGDHD_51945	positive	POST-LAUNCH	GENE-CATALOG	METAGENOMICS	0	0	0	0	0	0	1	0	0	0
1876	ABGDHD_51945	positive	POST-LAUNCH	GENE-CATALOG	METATRANSCRIPTOMICS	0	0	0	0	0	0	1	0	0	0
1877	ABGDHD_51945	positive	PRE-LAUNCH	GENE-CATALOG	METAGENOMICS	0	0	0	0	0	0	1	0	0	0
1878	ABGDHD_51950	positive	PRE-LAUNCH	GENE-CATALOG	METAGENOMICS	0	0	0	0	0	0	1	0	0	0
1879	ABGDHD_51955	positive	PRE-LAUNCH	GENE-CATALOG	METAGENOMICS	0	0	0	0	0	0	1	0	0	0
1880	ABGDHD_52490	positive	PRE-LAUNCH	GENE-CATALOG	METAGENOMICS	0	0	0	0	0	0	1	0	0	0
1881	ABGDHD_52570	negative	POST-LAUNCH	GENE-CATALOG	METATRANSCRIPTOMICS	0	0	0	0	0	0	1	0	0	0
1882	ABGDHD_52570	negative	PRE-LAUNCH	GENE-CATALOG	METATRANSCRIPTOMICS	0	0	0	0	0	0	1	0	0	0
1883	ABGDHD_52865	positive	POST-LAUNCH	GENE-CATALOG	METATRANSCRIPTOMICS	0	0	0	0	0	0	1	0	0	0
1884	ABGDHD_52865	positive	PRE-LAUNCH	GENE-CATALOG	METATRANSCRIPTOMICS	0	0	0	0	0	0	1	0	0	0
1885	ABGDHD_53095	negative	POST-LAUNCH	GENE-CATALOG	METAGENOMICS	0	0	0	0	0	0	1	0	0	0
1886	ABGDHD_53095	negative	POST-LAUNCH	GENE-CATALOG	METATRANSCRIPTOMICS	0	0	0	0	0	0	1	0	0	0
1887	ABGDHD_53095	negative	PRE-LAUNCH	GENE-CATALOG	METATRANSCRIPTOMICS	0	0	0	0	0	0	1	0	0	0
1888	ABGDHD_53095	positive	POST-LAUNCH	GENE-CATALOG	METATRANSCRIPTOMICS	0	0	0	0	1	0	0	0	1	1
1889	ABGDHD_53165	positive	POST-LAUNCH	GENE-CATALOG	METAGENOMICS	0	0	0	0	0	0	1	0	0	0
1890	ABGDHD_53165	positive	PRE-LAUNCH	GENE-CATALOG	METAGENOMICS	0	0	0	0	0	0	1	0	0	0
1891	ABGDHD_53165	positive	PRE-LAUNCH	GENE-CATALOG	METATRANSCRIPTOMICS	0	0	0	0	0	0	1	0	0	0
1892	ABGDHD_53230	positive	POST-LAUNCH	GENE-CATALOG	METATRANSCRIPTOMICS	0	0	0	0	0	0	1	0	0	0
1893	ABGDHD_53280	negative	PRE-LAUNCH	GENE-CATALOG	METATRANSCRIPTOMICS	0	0	0	0	0	0	1	0	0	0
1894	ABGDHD_53330	negative	PRE-LAUNCH	GENE-CATALOG	METAGENOMICS	0	0	0	0	0	0	1	0	0	0
1895	ABGDHD_53425	positive	PRE-LAUNCH	GENE-CATALOG	METATRANSCRIPTOMICS	0	0	0	0	0	0	1	0	0	0
1896	ABGDHD_53430	negative	POST-LAUNCH	GENE-CATALOG	METAGENOMICS	0	0	0	0	0	0	1	0	0	0
1897	ABGDHD_53695	negative	POST-LAUNCH	GENE-CATALOG	METAGENOMICS	0	0	0	0	0	0	1	0	0	0
1898	ABGDHD_53695	negative	POST-LAUNCH	GENE-CATALOG	METATRANSCRIPTOMICS	1	0	0	0	0	0	0	0	0	0
1899	ABGDHD_53695	negative	PRE-LAUNCH	GENE-CATALOG	METATRANSCRIPTOMICS	1	0	0	0	0	0	0	0	0	0
1900	ABGDHD_53695	positive	POST-LAUNCH	GENE-CATALOG	METAGENOMICS	0	0	0	0	0	0	0	0	0	1
1901	ABGDHD_53820	negative	POST-LAUNCH	GENE-CATALOG	METAGENOMICS	0	0	0	0	0	0	1	0	0	0
1902	ABGDHD_53865	negative	POST-LAUNCH	GENE-CATALOG	METATRANSCRIPTOMICS	0	0	0	0	0	0	1	0	0	0
1903	ABGDHD_53865	negative	PRE-LAUNCH	GENE-CATALOG	METATRANSCRIPTOMICS	0	0	0	0	0	0	1	0	0	0
1904	ABGDHD_53885	negative	POST-LAUNCH	GENE-CATALOG	METATRANSCRIPTOMICS	0	0	0	0	0	0	1	0	0	0
1905	ABGDHD_53945	negative	PRE-LAUNCH	GENE-CATALOG	METAGENOMICS	0	0	0	0	1	0	0	0	0	0
1906	ABGDHD_53945	positive	PRE-LAUNCH	GENE-CATALOG	METAGENOMICS	0	0	0	0	0	0	1	0	0	0
1907	ABGDHD_54020	negative	POST-LAUNCH	GENE-CATALOG	METATRANSCRIPTOMICS	0	0	0	0	0	0	1	0	0	0
1908	ABGDHD_54020	negative	PRE-LAUNCH	GENE-CATALOG	METATRANSCRIPTOMICS	0	0	0	0	0	0	1	0	0	0
1909	ABGDHD_54125	negative	POST-LAUNCH	GENE-CATALOG	METATRANSCRIPTOMICS	0	0	0	0	0	0	1	0	0	0
1910	ABGDHD_54125	negative	PRE-LAUNCH	GENE-CATALOG	METATRANSCRIPTOMICS	0	0	0	0	0	0	1	0	0	0
1911	ABGDHD_54460	positive	POST-LAUNCH	GENE-CATALOG	METAGENOMICS	0	0	0	0	0	0	1	0	0	0
1912	ABGDHD_54460	positive	PRE-LAUNCH	GENE-CATALOG	METAGENOMICS	0	0	0	0	0	0	1	0	0	0
1913	ABGDHD_54500	negative	PRE-LAUNCH	GENE-CATALOG	METATRANSCRIPTOMICS	0	0	0	0	0	0	1	0	0	0
1914	ABGDHD_54590	negative	POST-LAUNCH	GENE-CATALOG	METATRANSCRIPTOMICS	0	0	0	0	0	0	1	0	0	0
1915	ABGDHD_54590	negative	PRE-LAUNCH	GENE-CATALOG	METATRANSCRIPTOMICS	0	0	0	0	0	0	1	0	0	0
1916	ABGDHD_54765	negative	POST-LAUNCH	GENE-CATALOG	METAGENOMICS	0	0	0	0	0	0	1	0	0	0
1917	ABGDHD_54765	negative	PRE-LAUNCH	GENE-CATALOG	METAGENOMICS	0	0	0	0	0	0	1	0	0	0
1918	ABGDHD_54765	negative	PRE-LAUNCH	GENE-CATALOG	METATRANSCRIPTOMICS	0	0	0	0	0	0	1	0	0	0
1919	ABGDHD_54765	positive	POST-LAUNCH	GENE-CATALOG	METAGENOMICS	0	0	0	0	0	0	0	0	0	1
1920	ABGDHD_54850	negative	POST-LAUNCH	GENE-CATALOG	METAGENOMICS	0	0	0	0	0	0	1	0	0	0
1921	ABGDHD_54850	positive	PRE-LAUNCH	GENE-CATALOG	METAGENOMICS	0	0	0	0	0	0	1	0	0	0
1922	ABGDHD_54855	negative	POST-LAUNCH	GENE-CATALOG	METAGENOMICS	0	0	0	0	0	0	1	0	0	0
1923	ABGDHD_54855	negative	POST-LAUNCH	GENE-CATALOG	METATRANSCRIPTOMICS	0	0	0	0	0	0	1	0	0	0
1924	ABGDHD_54855	negative	PRE-LAUNCH	GENE-CATALOG	METAGENOMICS	0	0	0	0	0	0	1	0	0	0
1925	ABGDHD_54855	negative	PRE-LAUNCH	GENE-CATALOG	METATRANSCRIPTOMICS	0	0	0	0	0	0	1	0	0	0
1926	ABGDHD_54910	negative	PRE-LAUNCH	GENE-CATALOG	METAGENOMICS	0	0	0	0	1	0	0	0	0	0
1927	ABGDHD_54910	positive	POST-LAUNCH	GENE-CATALOG	METAGENOMICS	0	0	0	0	0	0	1	0	0	0
1928	ABGDHD_54910	positive	PRE-LAUNCH	GENE-CATALOG	METAGENOMICS	0	0	0	0	0	0	1	0	0	0
1929	ABGDHD_55115	negative	POST-LAUNCH	GENE-CATALOG	METATRANSCRIPTOMICS	0	0	0	0	0	0	1	0	0	0
1930	ABGDHD_55120	negative	POST-LAUNCH	GENE-CATALOG	METATRANSCRIPTOMICS	0	0	0	0	0	0	1	0	0	0
1931	ABGDHD_55185	negative	POST-LAUNCH	GENE-CATALOG	METAGENOMICS	0	0	0	0	0	0	1	0	0	0
1932	ABGDHD_55185	positive	PRE-LAUNCH	GENE-CATALOG	METAGENOMICS	0	0	0	0	0	0	0	0	0	1
1933	ABGDHD_55220	negative	POST-LAUNCH	GENE-CATALOG	METAGENOMICS	0	0	0	0	0	0	1	0	0	0
1934	ABGDHD_55220	negative	POST-LAUNCH	GENE-CATALOG	METATRANSCRIPTOMICS	0	0	0	0	0	0	1	0	0	0
1935	ABGDHD_55220	negative	PRE-LAUNCH	GENE-CATALOG	METAGENOMICS	0	0	0	0	0	0	1	0	0	0
1936	ABGDHD_55220	negative	PRE-LAUNCH	GENE-CATALOG	METATRANSCRIPTOMICS	0	0	0	0	0	0	1	0	0	0
1937	ABGDHD_55760	negative	POST-LAUNCH	GENE-CATALOG	METAGENOMICS	0	0	0	0	0	0	1	0	0	0
1938	ABGDHD_55760	negative	PRE-LAUNCH	GENE-CATALOG	METAGENOMICS	0	0	0	0	0	0	1	0	0	0
1939	ABGDHD_55765	negative	POST-LAUNCH	GENE-CATALOG	METAGENOMICS	0	0	0	0	0	0	1	0	0	0
1940	ABGDHD_55765	negative	PRE-LAUNCH	GENE-CATALOG	METAGENOMICS	0	0	0	0	0	0	1	0	0	0
1941	ABGDHD_55920	negative	POST-LAUNCH	GENE-CATALOG	METAGENOMICS	0	0	0	0	0	0	1	0	0	0
1942	ABGDHD_55920	negative	POST-LAUNCH	GENE-CATALOG	METATRANSCRIPTOMICS	0	0	0	0	0	0	1	0	0	0
1943	ABGDHD_55920	negative	PRE-LAUNCH	GENE-CATALOG	METATRANSCRIPTOMICS	0	0	0	0	0	0	1	0	0	0
1944	ABGDHD_55960	negative	PRE-LAUNCH	GENE-CATALOG	METATRANSCRIPTOMICS	0	0	0	0	0	0	1	0	0	0
1945	ABGDHD_56235	negative	POST-LAUNCH	GENE-CATALOG	METATRANSCRIPTOMICS	0	0	0	0	0	0	1	0	0	0
1946	ABGDHD_56235	negative	PRE-LAUNCH	GENE-CATALOG	METATRANSCRIPTOMICS	0	0	0	0	0	0	1	0	0	0
1947	ABGDHD_56235	positive	PRE-LAUNCH	GENE-CATALOG	METATRANSCRIPTOMICS	0	0	0	0	0	0	0	0	1	0
1948	ABGDHD_56265	negative	POST-LAUNCH	GENE-CATALOG	METATRANSCRIPTOMICS	0	0	0	0	0	0	1	0	0	0
1949	ABGDHD_56265	negative	PRE-LAUNCH	GENE-CATALOG	METATRANSCRIPTOMICS	0	0	0	0	0	0	1	0	0	0
1950	ABGDHD_56300	negative	POST-LAUNCH	GENE-CATALOG	METAGENOMICS	0	0	0	0	0	0	1	0	0	0
1951	ABGDHD_56370	negative	POST-LAUNCH	GENE-CATALOG	METATRANSCRIPTOMICS	0	0	0	0	0	0	1	0	0	0
1952	ABGDHD_56370	negative	PRE-LAUNCH	GENE-CATALOG	METATRANSCRIPTOMICS	0	0	0	0	0	0	1	0	0	0
1953	ABGDHD_56530	negative	POST-LAUNCH	GENE-CATALOG	METATRANSCRIPTOMICS	0	0	0	0	0	0	1	0	0	0
1954	ABGDHD_56530	negative	PRE-LAUNCH	GENE-CATALOG	METATRANSCRIPTOMICS	0	0	0	0	0	0	1	0	0	0
1955	ABGDHD_56575	negative	POST-LAUNCH	GENE-CATALOG	METAGENOMICS	0	0	0	0	0	0	1	0	0	0
1956	ABGDHD_56575	negative	POST-LAUNCH	GENE-CATALOG	METATRANSCRIPTOMICS	0	0	0	0	0	0	0	1	0	0
1957	ABGDHD_56575	negative	PRE-LAUNCH	GENE-CATALOG	METAGENOMICS	0	0	0	0	0	0	1	0	0	0
1958	ABGDHD_56575	negative	PRE-LAUNCH	GENE-CATALOG	METATRANSCRIPTOMICS	0	0	0	0	0	0	0	1	0	0
1959	ABGDHD_56575	positive	POST-LAUNCH	GENE-CATALOG	METAGENOMICS	0	0	0	1	0	0	0	0	0	0
1960	ABGDHD_56580	negative	POST-LAUNCH	GENE-CATALOG	METAGENOMICS	0	0	0	0	0	0	1	0	0	0
1961	ABGDHD_56585	negative	POST-LAUNCH	GENE-CATALOG	METAGENOMICS	0	0	0	0	0	0	1	0	0	0
1962	ABGDHD_56585	negative	PRE-LAUNCH	GENE-CATALOG	METAGENOMICS	0	0	0	0	0	0	1	0	0	0
1963	ABGDHD_56920	positive	PRE-LAUNCH	GENE-CATALOG	METATRANSCRIPTOMICS	0	0	0	0	0	0	1	0	0	0
1964	ABGDHD_56925	positive	POST-LAUNCH	GENE-CATALOG	METATRANSCRIPTOMICS	0	0	0	0	0	0	1	0	0	0
1965	ABGDHD_56925	positive	PRE-LAUNCH	GENE-CATALOG	METATRANSCRIPTOMICS	0	0	0	0	0	0	1	0	0	0
1966	ABGDHD_57180	positive	PRE-LAUNCH	GENE-CATALOG	METAGENOMICS	0	0	0	0	0	0	1	0	0	0
1967	ABGDHD_57185	positive	PRE-LAUNCH	GENE-CATALOG	METAGENOMICS	0	0	0	0	0	0	1	0	0	0
1968	ABGDHD_57425	negative	PRE-LAUNCH	GENE-CATALOG	METAGENOMICS	0	0	0	0	0	0	1	0	0	0
1969	ABGDHD_57700	positive	POST-LAUNCH	GENE-CATALOG	METAGENOMICS	0	0	0	0	0	0	1	0	0	0
1970	ABGDHD_57700	positive	POST-LAUNCH	GENE-CATALOG	METATRANSCRIPTOMICS	0	0	0	0	0	0	1	0	0	0
1971	ABGDHD_57700	positive	PRE-LAUNCH	GENE-CATALOG	METAGENOMICS	0	0	0	0	0	0	1	0	0	0
1972	ABGDHD_57700	positive	PRE-LAUNCH	GENE-CATALOG	METATRANSCRIPTOMICS	0	0	0	0	0	0	1	0	0	0
1973	ABGDHD_57705	positive	POST-LAUNCH	GENE-CATALOG	METAGENOMICS	0	0	0	0	1	0	0	0	0	0
1974	ABGDHD_57725	negative	PRE-LAUNCH	GENE-CATALOG	METATRANSCRIPTOMICS	0	0	0	0	0	0	1	0	0	0
1975	ABGDHD_57740	negative	POST-LAUNCH	GENE-CATALOG	METAGENOMICS	0	0	0	0	0	0	1	0	0	0
1976	ABGDHD_57865	positive	PRE-LAUNCH	GENE-CATALOG	METAGENOMICS	0	0	0	0	0	0	1	0	0	0
1977	ABGDHD_58145	negative	POST-LAUNCH	GENE-CATALOG	METAGENOMICS	0	0	0	0	0	0	1	0	0	0
1978	ABGDHD_58145	negative	POST-LAUNCH	GENE-CATALOG	METATRANSCRIPTOMICS	0	0	0	0	0	0	1	0	0	0
1979	ABGDHD_58250	negative	POST-LAUNCH	GENE-CATALOG	METAGENOMICS	0	0	0	0	0	0	1	0	0	0
1980	ABGDHD_58250	negative	POST-LAUNCH	GENE-CATALOG	METATRANSCRIPTOMICS	0	0	0	0	0	0	1	0	0	0
1981	ABGDHD_58250	negative	PRE-LAUNCH	GENE-CATALOG	METATRANSCRIPTOMICS	0	0	0	0	0	0	1	0	0	0
1982	ABGDHD_58495	positive	POST-LAUNCH	GENE-CATALOG	METAGENOMICS	0	0	0	0	0	0	1	0	0	0
1983	ABGDHD_58495	positive	PRE-LAUNCH	GENE-CATALOG	METAGENOMICS	0	0	0	0	0	0	1	0	0	0
1984	ABGDHD_58675	negative	POST-LAUNCH	GENE-CATALOG	METAGENOMICS	0	0	0	0	0	0	1	0	0	0
1985	ABGDHD_58675	positive	POST-LAUNCH	GENE-CATALOG	METAGENOMICS	0	0	0	0	0	0	0	1	0	0
1986	ABGDHD_58680	negative	POST-LAUNCH	GENE-CATALOG	METAGENOMICS	0	0	0	0	0	0	1	0	0	0
1987	ABGDHD_58690	negative	POST-LAUNCH	GENE-CATALOG	METAGENOMICS	0	0	0	0	0	0	1	0	0	0
1988	ABGDHD_58690	negative	PRE-LAUNCH	GENE-CATALOG	METAGENOMICS	0	0	0	0	0	0	1	0	0	0
1989	ABGDHD_58690	positive	POST-LAUNCH	GENE-CATALOG	METAGENOMICS	0	0	0	0	0	0	0	0	0	1
1990	ABGDHD_58780	negative	POST-LAUNCH	GENE-CATALOG	METAGENOMICS	0	0	0	0	0	0	1	0	0	0
1991	ABGDHD_58830	negative	POST-LAUNCH	GENE-CATALOG	METAGENOMICS	1	0	1	0	0	0	0	0	0	1
1992	ABGDHD_58830	negative	PRE-LAUNCH	GENE-CATALOG	METAGENOMICS	0	0	1	0	0	0	0	0	0	1
1993	ABGDHD_58830	positive	POST-LAUNCH	GENE-CATALOG	METAGENOMICS	0	0	0	0	0	0	1	0	0	0
1994	ABGDHD_59655	positive	PRE-LAUNCH	GENE-CATALOG	METATRANSCRIPTOMICS	0	0	0	0	0	0	1	0	0	0
1995	ABGDHD_59660	negative	POST-LAUNCH	GENE-CATALOG	METATRANSCRIPTOMICS	0	0	0	0	0	0	1	0	0	0
1996	ABGDHD_59660	negative	PRE-LAUNCH	GENE-CATALOG	METATRANSCRIPTOMICS	0	0	0	0	0	0	1	0	0	0
1997	ABGDHD_59820	negative	POST-LAUNCH	GENE-CATALOG	METAGENOMICS	0	0	0	0	0	0	1	0	0	0
1998	ABGDHD_59820	positive	POST-LAUNCH	GENE-CATALOG	METAGENOMICS	0	0	0	0	0	0	0	0	0	1
1999	ABGDHD_59860	negative	POST-LAUNCH	GENE-CATALOG	METATRANSCRIPTOMICS	0	0	0	0	0	0	1	0	0	0
[truncated: 625,617+ more rows]
