# Supplementary material for: Longitudinal multi-omics analysis of host microbiome architecture and immune responses during short-term spaceflight
Source: Nat Microbiol. 2024 Jun 11;9(7):1661–75. doi: 10.1038/s41564-024-01635-8 (PMC11222149; doi:10.1038/s41564-024-01635-8)
Supplement: Supplementary file 16 — Statistical source data. [file 41564_2024_1635_MOESM16_ESM.xlsx]

## Sheet: e6a
	timetrend	seqtype	regclass2	splitcogs	n	GROUP	CATEGORY
1	Transient decrease	METAGENOMICS	Armpit	N	1	CELLULAR PROCESSES AND SIGNALING	Cell motility
2	Transient decrease	METAGENOMICS	Belly Button	E	1	METABOLISM	Amino acid transport and metabolism
3	Transient decrease	METAGENOMICS	Belly Button	T	1	CELLULAR PROCESSES AND SIGNALING	Signal transduction mechanisms
4	Transient decrease	METAGENOMICS	Belly Button	V	1	CELLULAR PROCESSES AND SIGNALING	Defense mechanisms
5	Transient decrease	METAGENOMICS	Gluteal Crease	C	1	METABOLISM	Energy production and conversion
6	Transient decrease	METAGENOMICS	Gluteal Crease	E	1	METABOLISM	Amino acid transport and metabolism
7	Transient decrease	METAGENOMICS	Gluteal Crease	J	1	INFORMATION STORAGE AND PROCESSING	Translation, ribosomal structure and biogenesis
8	Transient decrease	METAGENOMICS	Gluteal Crease	K	1	INFORMATION STORAGE AND PROCESSING	Transcription
9	Transient decrease	METAGENOMICS	Gluteal Crease	P	1	METABOLISM	Inorganic ion transport and metabolism
10	Transient decrease	METAGENOMICS	Gluteal Crease	R	1	POORLY CHARACTERIZED	General function prediction only
11	Transient decrease	METAGENOMICS	Gluteal Crease	T	1	CELLULAR PROCESSES AND SIGNALING	Signal transduction mechanisms
12	Transient decrease	METAGENOMICS	Nape of Neck	I	1	METABOLISM	Lipid transport and metabolism
13	Transient decrease	METAGENOMICS	Nape of Neck	Q	1	METABOLISM	Secondary metabolites biosynthesis, transport, and catabolism
14	Transient decrease	METAGENOMICS	Nasal	W	1	CELLULAR PROCESSES AND SIGNALING	Extracellular structures
15	Transient decrease	METAGENOMICS	T-Zone	K	1	INFORMATION STORAGE AND PROCESSING	Transcription
16	Transient decrease	METAGENOMICS	T-Zone	V	1	CELLULAR PROCESSES AND SIGNALING	Defense mechanisms
17	Transient decrease	METAGENOMICS	Toe Web Space	D	1	CELLULAR PROCESSES AND SIGNALING	Cell cycle control, cell division, chromosome partitioning
18	Transient decrease	METAGENOMICS	Toe Web Space	N	1	CELLULAR PROCESSES AND SIGNALING	Cell motility
19	Transient decrease	METATRANSCRIPTOMICS	Armpit	A	1	INFORMATION STORAGE AND PROCESSING	RNA processing and modification
20	Transient decrease	METATRANSCRIPTOMICS	Belly Button	C	1	METABOLISM	Energy production and conversion
21	Transient decrease	METATRANSCRIPTOMICS	Belly Button	E	1	METABOLISM	Amino acid transport and metabolism
22	Transient decrease	METATRANSCRIPTOMICS	Belly Button	F	1	METABOLISM	Nucleotide transport and metabolism
23	Transient decrease	METATRANSCRIPTOMICS	Belly Button	R	1	POORLY CHARACTERIZED	General function prediction only
24	Transient decrease	METATRANSCRIPTOMICS	Belly Button	T	1	CELLULAR PROCESSES AND SIGNALING	Signal transduction mechanisms
25	Transient decrease	METATRANSCRIPTOMICS	Forearm	O	1	CELLULAR PROCESSES AND SIGNALING	Post-translational modification, protein turnover, and chaperones
26	Transient decrease	METATRANSCRIPTOMICS	Forearm	Q	1	METABOLISM	Secondary metabolites biosynthesis, transport, and catabolism
27	Transient decrease	METATRANSCRIPTOMICS	Gluteal Crease	D	1	CELLULAR PROCESSES AND SIGNALING	Cell cycle control, cell division, chromosome partitioning
28	Transient decrease	METATRANSCRIPTOMICS	Gluteal Crease	F	1	METABOLISM	Nucleotide transport and metabolism
29	Transient decrease	METATRANSCRIPTOMICS	Gluteal Crease	G	1	METABOLISM	Carbohydrate transport and metabolism
30	Transient decrease	METATRANSCRIPTOMICS	Gluteal Crease	L	1	INFORMATION STORAGE AND PROCESSING	Replication, recombination and repair
31	Transient decrease	METATRANSCRIPTOMICS	Gluteal Crease	N	1	CELLULAR PROCESSES AND SIGNALING	Cell motility
32	Transient decrease	METATRANSCRIPTOMICS	Gluteal Crease	S	1	POORLY CHARACTERIZED	Function unknown
33	Transient decrease	METATRANSCRIPTOMICS	Gluteal Crease	T	1	CELLULAR PROCESSES AND SIGNALING	Signal transduction mechanisms
34	Transient decrease	METATRANSCRIPTOMICS	Gluteal Crease	U	1	CELLULAR PROCESSES AND SIGNALING	Intracellular trafficking, secretion, and vesicular transport
35	Transient decrease	METATRANSCRIPTOMICS	Gluteal Crease	V	1	CELLULAR PROCESSES AND SIGNALING	Defense mechanisms
36	Transient decrease	METATRANSCRIPTOMICS	Nape of Neck	E	1	METABOLISM	Amino acid transport and metabolism
37	Transient decrease	METATRANSCRIPTOMICS	Nape of Neck	F	1	METABOLISM	Nucleotide transport and metabolism
38	Transient decrease	METATRANSCRIPTOMICS	Nape of Neck	G	1	METABOLISM	Carbohydrate transport and metabolism
39	Transient decrease	METATRANSCRIPTOMICS	Nape of Neck	J	1	INFORMATION STORAGE AND PROCESSING	Translation, ribosomal structure and biogenesis
40	Transient decrease	METATRANSCRIPTOMICS	Nape of Neck	P	1	METABOLISM	Inorganic ion transport and metabolism
41	Transient decrease	METATRANSCRIPTOMICS	Nape of Neck	Q	1	METABOLISM	Secondary metabolites biosynthesis, transport, and catabolism
42	Transient decrease	METATRANSCRIPTOMICS	Nasal	C	1	METABOLISM	Energy production and conversion
43	Transient decrease	METATRANSCRIPTOMICS	Nasal	E	1	METABOLISM	Amino acid transport and metabolism
44	Transient decrease	METATRANSCRIPTOMICS	Nasal	G	1	METABOLISM	Carbohydrate transport and metabolism
45	Transient decrease	METATRANSCRIPTOMICS	Nasal	S	1	POORLY CHARACTERIZED	Function unknown
46	Transient decrease	METATRANSCRIPTOMICS	Oral	W	1	CELLULAR PROCESSES AND SIGNALING	Extracellular structures
47	Transient decrease	METATRANSCRIPTOMICS	Post-Auricular	D	1	CELLULAR PROCESSES AND SIGNALING	Cell cycle control, cell division, chromosome partitioning
48	Transient decrease	METATRANSCRIPTOMICS	Post-Auricular	E	1	METABOLISM	Amino acid transport and metabolism
49	Transient decrease	METATRANSCRIPTOMICS	Post-Auricular	G	1	METABOLISM	Carbohydrate transport and metabolism
50	Transient decrease	METATRANSCRIPTOMICS	T-Zone	H	1	METABOLISM	Coenzyme transport and metabolism
51	Transient decrease	METATRANSCRIPTOMICS	T-Zone	I	1	METABOLISM	Lipid transport and metabolism
52	Transient decrease	METATRANSCRIPTOMICS	T-Zone	K	1	INFORMATION STORAGE AND PROCESSING	Transcription
53	Transient decrease	METATRANSCRIPTOMICS	T-Zone	Q	1	METABOLISM	Secondary metabolites biosynthesis, transport, and catabolism
54	Transient decrease	METATRANSCRIPTOMICS	T-Zone	S	1	POORLY CHARACTERIZED	Function unknown
55	Transient decrease	METATRANSCRIPTOMICS	T-Zone	U	1	CELLULAR PROCESSES AND SIGNALING	Intracellular trafficking, secretion, and vesicular transport
56	Transient decrease	METATRANSCRIPTOMICS	T-Zone	W	1	CELLULAR PROCESSES AND SIGNALING	Extracellular structures
57	Transient decrease	METATRANSCRIPTOMICS	Toe Web Space	N	1	CELLULAR PROCESSES AND SIGNALING	Cell motility
58	Transient increase	METAGENOMICS	Gluteal Crease	W	1	CELLULAR PROCESSES AND SIGNALING	Extracellular structures
59	Transient increase	METAGENOMICS	Nasal	K	1	INFORMATION STORAGE AND PROCESSING	Transcription
60	Transient increase	METAGENOMICS	Nasal	Q	1	METABOLISM	Secondary metabolites biosynthesis, transport, and catabolism
61	Transient increase	METAGENOMICS	Nasal	T	1	CELLULAR PROCESSES AND SIGNALING	Signal transduction mechanisms
62	Transient increase	METAGENOMICS	Nasal	U	1	CELLULAR PROCESSES AND SIGNALING	Intracellular trafficking, secretion, and vesicular transport
63	Transient increase	METAGENOMICS	Oral	D	1	CELLULAR PROCESSES AND SIGNALING	Cell cycle control, cell division, chromosome partitioning
64	Transient increase	METAGENOMICS	Toe Web Space	W	1	CELLULAR PROCESSES AND SIGNALING	Extracellular structures
65	Transient increase	METATRANSCRIPTOMICS	Belly Button	C	1	METABOLISM	Energy production and conversion
66	Transient increase	METATRANSCRIPTOMICS	Belly Button	D	1	CELLULAR PROCESSES AND SIGNALING	Cell cycle control, cell division, chromosome partitioning
67	Transient increase	METATRANSCRIPTOMICS	Belly Button	G	1	METABOLISM	Carbohydrate transport and metabolism
68	Transient increase	METATRANSCRIPTOMICS	Belly Button	M	1	CELLULAR PROCESSES AND SIGNALING	Cell wall/membrane/envelope biogenesis
69	Transient increase	METATRANSCRIPTOMICS	Belly Button	V	1	CELLULAR PROCESSES AND SIGNALING	Defense mechanisms
70	Transient increase	METATRANSCRIPTOMICS	Forearm	D	1	CELLULAR PROCESSES AND SIGNALING	Cell cycle control, cell division, chromosome partitioning
71	Transient increase	METATRANSCRIPTOMICS	Gluteal Crease	Q	1	METABOLISM	Secondary metabolites biosynthesis, transport, and catabolism
72	Transient increase	METATRANSCRIPTOMICS	Nape of Neck	E	1	METABOLISM	Amino acid transport and metabolism
73	Transient increase	METATRANSCRIPTOMICS	Nape of Neck	J	1	INFORMATION STORAGE AND PROCESSING	Translation, ribosomal structure and biogenesis
74	Transient increase	METATRANSCRIPTOMICS	Nape of Neck	L	1	INFORMATION STORAGE AND PROCESSING	Replication, recombination and repair
75	Transient increase	METATRANSCRIPTOMICS	Nape of Neck	O	1	CELLULAR PROCESSES AND SIGNALING	Post-translational modification, protein turnover, and chaperones
76	Transient increase	METATRANSCRIPTOMICS	Nasal	D	1	CELLULAR PROCESSES AND SIGNALING	Cell cycle control, cell division, chromosome partitioning
77	Transient increase	METATRANSCRIPTOMICS	Nasal	G	1	METABOLISM	Carbohydrate transport and metabolism
78	Transient increase	METATRANSCRIPTOMICS	Nasal	I	1	METABOLISM	Lipid transport and metabolism
79	Transient increase	METATRANSCRIPTOMICS	Nasal	J	1	INFORMATION STORAGE AND PROCESSING	Translation, ribosomal structure and biogenesis
80	Transient increase	METATRANSCRIPTOMICS	Nasal	M	1	CELLULAR PROCESSES AND SIGNALING	Cell wall/membrane/envelope biogenesis
81	Transient increase	METATRANSCRIPTOMICS	Nasal	R	1	POORLY CHARACTERIZED	General function prediction only
82	Transient increase	METATRANSCRIPTOMICS	Oral	N	1	CELLULAR PROCESSES AND SIGNALING	Cell motility
83	Transient increase	METATRANSCRIPTOMICS	Post-Auricular	F	1	METABOLISM	Nucleotide transport and metabolism
84	Transient increase	METATRANSCRIPTOMICS	Post-Auricular	I	1	METABOLISM	Lipid transport and metabolism
85	Transient increase	METATRANSCRIPTOMICS	Post-Auricular	K	1	INFORMATION STORAGE AND PROCESSING	Transcription
86	Transient increase	METATRANSCRIPTOMICS	Post-Auricular	U	1	CELLULAR PROCESSES AND SIGNALING	Intracellular trafficking, secretion, and vesicular transport
87	Transient increase	METATRANSCRIPTOMICS	T-Zone	D	1	CELLULAR PROCESSES AND SIGNALING	Cell cycle control, cell division, chromosome partitioning
88	Transient increase	METATRANSCRIPTOMICS	T-Zone	I	1	METABOLISM	Lipid transport and metabolism
89	Transient increase	METATRANSCRIPTOMICS	T-Zone	P	1	METABOLISM	Inorganic ion transport and metabolism
90	Transient increase	METATRANSCRIPTOMICS	T-Zone	Q	1	METABOLISM	Secondary metabolites biosynthesis, transport, and catabolism
91	Transient increase	METATRANSCRIPTOMICS	T-Zone	S	1	POORLY CHARACTERIZED	Function unknown
92	Transient increase	METATRANSCRIPTOMICS	T-Zone	U	1	CELLULAR PROCESSES AND SIGNALING	Intracellular trafficking, secretion, and vesicular transport
93	Transient increase	METATRANSCRIPTOMICS	Toe Web Space	D	1	CELLULAR PROCESSES AND SIGNALING	Cell cycle control, cell division, chromosome partitioning
94	Transient increase	METATRANSCRIPTOMICS	Toe Web Space	I	1	METABOLISM	Lipid transport and metabolism
95	Transient increase	METATRANSCRIPTOMICS	Toe Web Space	L	1	INFORMATION STORAGE AND PROCESSING	Replication, recombination and repair
96	Transient increase	METATRANSCRIPTOMICS	Toe Web Space	M	1	CELLULAR PROCESSES AND SIGNALING	Cell wall/membrane/envelope biogenesis
97	Transient increase	METATRANSCRIPTOMICS	Toe Web Space	Q	1	METABOLISM	Secondary metabolites biosynthesis, transport, and catabolism
98	Transient increase	METATRANSCRIPTOMICS	Toe Web Space	T	1	CELLULAR PROCESSES AND SIGNALING	Signal transduction mechanisms
99	Transient increase	METATRANSCRIPTOMICS	Toe Web Space	V	1	CELLULAR PROCESSES AND SIGNALING	Defense mechanisms
100	Transient decrease	METAGENOMICS	Armpit	Q	2	METABOLISM	Secondary metabolites biosynthesis, transport, and catabolism
101	Transient decrease	METAGENOMICS	Armpit	S	2	POORLY CHARACTERIZED	Function unknown
102	Transient decrease	METAGENOMICS	Armpit	U	2	CELLULAR PROCESSES AND SIGNALING	Intracellular trafficking, secretion, and vesicular transport
103	Transient decrease	METAGENOMICS	Belly Button	F	2	METABOLISM	Nucleotide transport and metabolism
104	Transient decrease	METAGENOMICS	Belly Button	G	2	METABOLISM	Carbohydrate transport and metabolism
105	Transient decrease	METAGENOMICS	Belly Button	I	2	METABOLISM	Lipid transport and metabolism
106	Transient decrease	METAGENOMICS	Belly Button	J	2	INFORMATION STORAGE AND PROCESSING	Translation, ribosomal structure and biogenesis
107	Transient decrease	METAGENOMICS	Belly Button	R	2	POORLY CHARACTERIZED	General function prediction only
108	Transient decrease	METAGENOMICS	Forearm	F	2	METABOLISM	Nucleotide transport and metabolism
109	Transient decrease	METAGENOMICS	Forearm	W	2	CELLULAR PROCESSES AND SIGNALING	Extracellular structures
110	Transient decrease	METAGENOMICS	Nape of Neck	D	2	CELLULAR PROCESSES AND SIGNALING	Cell cycle control, cell division, chromosome partitioning
111	Transient decrease	METAGENOMICS	Nape of Neck	M	2	CELLULAR PROCESSES AND SIGNALING	Cell wall/membrane/envelope biogenesis
112	Transient decrease	METAGENOMICS	Nape of Neck	V	2	CELLULAR PROCESSES AND SIGNALING	Defense mechanisms
113	Transient decrease	METAGENOMICS	Oral	Z	2	CELLULAR PROCESSES AND SIGNALING	Cytoskeleton
114	Transient decrease	METATRANSCRIPTOMICS	Armpit	D	2	CELLULAR PROCESSES AND SIGNALING	Cell cycle control, cell division, chromosome partitioning
115	Transient decrease	METATRANSCRIPTOMICS	Armpit	N	2	CELLULAR PROCESSES AND SIGNALING	Cell motility
116	Transient decrease	METATRANSCRIPTOMICS	Belly Button	H	2	METABOLISM	Coenzyme transport and metabolism
117	Transient decrease	METATRANSCRIPTOMICS	Belly Button	I	2	METABOLISM	Lipid transport and metabolism
118	Transient decrease	METATRANSCRIPTOMICS	Belly Button	J	2	INFORMATION STORAGE AND PROCESSING	Translation, ribosomal structure and biogenesis
119	Transient decrease	METATRANSCRIPTOMICS	Forearm	M	2	CELLULAR PROCESSES AND SIGNALING	Cell wall/membrane/envelope biogenesis
120	Transient decrease	METATRANSCRIPTOMICS	Forearm	U	2	CELLULAR PROCESSES AND SIGNALING	Intracellular trafficking, secretion, and vesicular transport
121	Transient decrease	METATRANSCRIPTOMICS	Gluteal Crease	I	2	METABOLISM	Lipid transport and metabolism
122	Transient decrease	METATRANSCRIPTOMICS	Gluteal Crease	K	2	INFORMATION STORAGE AND PROCESSING	Transcription
123	Transient decrease	METATRANSCRIPTOMICS	Gluteal Crease	O	2	CELLULAR PROCESSES AND SIGNALING	Post-translational modification, protein turnover, and chaperones
124	Transient decrease	METATRANSCRIPTOMICS	Nape of Neck	C	2	METABOLISM	Energy production and conversion
125	Transient decrease	METATRANSCRIPTOMICS	Nape of Neck	M	2	CELLULAR PROCESSES AND SIGNALING	Cell wall/membrane/envelope biogenesis
126	Transient decrease	METATRANSCRIPTOMICS	Nape of Neck	O	2	CELLULAR PROCESSES AND SIGNALING	Post-translational modification, protein turnover, and chaperones
127	Transient decrease	METATRANSCRIPTOMICS	Nape of Neck	S	2	POORLY CHARACTERIZED	Function unknown
128	Transient decrease	METATRANSCRIPTOMICS	Nape of Neck	T	2	CELLULAR PROCESSES AND SIGNALING	Signal transduction mechanisms
129	Transient decrease	METATRANSCRIPTOMICS	Nasal	T	2	CELLULAR PROCESSES AND SIGNALING	Signal transduction mechanisms
130	Transient decrease	METATRANSCRIPTOMICS	Oral	F	2	METABOLISM	Nucleotide transport and metabolism
131	Transient decrease	METATRANSCRIPTOMICS	Oral	Q	2	METABOLISM	Secondary metabolites biosynthesis, transport, and catabolism
132	Transient decrease	METATRANSCRIPTOMICS	Post-Auricular	M	2	CELLULAR PROCESSES AND SIGNALING	Cell wall/membrane/envelope biogenesis
133	Transient decrease	METATRANSCRIPTOMICS	Post-Auricular	O	2	CELLULAR PROCESSES AND SIGNALING	Post-translational modification, protein turnover, and chaperones
134	Transient decrease	METATRANSCRIPTOMICS	Post-Auricular	U	2	CELLULAR PROCESSES AND SIGNALING	Intracellular trafficking, secretion, and vesicular transport
135	Transient decrease	METATRANSCRIPTOMICS	T-Zone	G	2	METABOLISM	Carbohydrate transport and metabolism
136	Transient decrease	METATRANSCRIPTOMICS	T-Zone	P	2	METABOLISM	Inorganic ion transport and metabolism
137	Transient decrease	METATRANSCRIPTOMICS	Toe Web Space	K	2	INFORMATION STORAGE AND PROCESSING	Transcription
138	Transient decrease	METATRANSCRIPTOMICS	Toe Web Space	Q	2	METABOLISM	Secondary metabolites biosynthesis, transport, and catabolism
139	Transient decrease	METATRANSCRIPTOMICS	Toe Web Space	T	2	CELLULAR PROCESSES AND SIGNALING	Signal transduction mechanisms
140	Transient decrease	METATRANSCRIPTOMICS	Toe Web Space	U	2	CELLULAR PROCESSES AND SIGNALING	Intracellular trafficking, secretion, and vesicular transport
141	Transient increase	METAGENOMICS	Gluteal Crease	N	2	CELLULAR PROCESSES AND SIGNALING	Cell motility
142	Transient increase	METAGENOMICS	Gluteal Crease	Q	2	METABOLISM	Secondary metabolites biosynthesis, transport, and catabolism
143	Transient increase	METAGENOMICS	Nasal	F	2	METABOLISM	Nucleotide transport and metabolism
144	Transient increase	METAGENOMICS	Nasal	G	2	METABOLISM	Carbohydrate transport and metabolism
145	Transient increase	METAGENOMICS	T-Zone	W	2	CELLULAR PROCESSES AND SIGNALING	Extracellular structures
146	Transient increase	METATRANSCRIPTOMICS	Belly Button	E	2	METABOLISM	Amino acid transport and metabolism
147	Transient increase	METATRANSCRIPTOMICS	Belly Button	F	2	METABOLISM	Nucleotide transport and metabolism
148	Transient increase	METATRANSCRIPTOMICS	Belly Button	H	2	METABOLISM	Coenzyme transport and metabolism
149	Transient increase	METATRANSCRIPTOMICS	Belly Button	L	2	INFORMATION STORAGE AND PROCESSING	Replication, recombination and repair
150	Transient increase	METATRANSCRIPTOMICS	Belly Button	S	2	POORLY CHARACTERIZED	Function unknown
151	Transient increase	METATRANSCRIPTOMICS	Belly Button	T	2	CELLULAR PROCESSES AND SIGNALING	Signal transduction mechanisms
152	Transient increase	METATRANSCRIPTOMICS	Nape of Neck	C	2	METABOLISM	Energy production and conversion
153	Transient increase	METATRANSCRIPTOMICS	Nape of Neck	G	2	METABOLISM	Carbohydrate transport and metabolism
154	Transient increase	METATRANSCRIPTOMICS	Nape of Neck	H	2	METABOLISM	Coenzyme transport and metabolism
155	Transient increase	METATRANSCRIPTOMICS	Nape of Neck	K	2	INFORMATION STORAGE AND PROCESSING	Transcription
156	Transient increase	METATRANSCRIPTOMICS	Nasal	S	2	POORLY CHARACTERIZED	Function unknown
157	Transient increase	METATRANSCRIPTOMICS	Post-Auricular	G	2	METABOLISM	Carbohydrate transport and metabolism
158	Transient increase	METATRANSCRIPTOMICS	Post-Auricular	H	2	METABOLISM	Coenzyme transport and metabolism
159	Transient increase	METATRANSCRIPTOMICS	Post-Auricular	M	2	CELLULAR PROCESSES AND SIGNALING	Cell wall/membrane/envelope biogenesis
160	Transient increase	METATRANSCRIPTOMICS	Post-Auricular	T	2	CELLULAR PROCESSES AND SIGNALING	Signal transduction mechanisms
161	Transient increase	METATRANSCRIPTOMICS	T-Zone	C	2	METABOLISM	Energy production and conversion
162	Transient increase	METATRANSCRIPTOMICS	T-Zone	E	2	METABOLISM	Amino acid transport and metabolism
163	Transient increase	METATRANSCRIPTOMICS	T-Zone	R	2	POORLY CHARACTERIZED	General function prediction only
164	Transient increase	METATRANSCRIPTOMICS	T-Zone	T	2	CELLULAR PROCESSES AND SIGNALING	Signal transduction mechanisms
165	Transient increase	METATRANSCRIPTOMICS	Toe Web Space	H	2	METABOLISM	Coenzyme transport and metabolism
166	Transient decrease	METAGENOMICS	Belly Button	O	3	CELLULAR PROCESSES AND SIGNALING	Post-translational modification, protein turnover, and chaperones
167	Transient decrease	METAGENOMICS	Forearm	U	3	CELLULAR PROCESSES AND SIGNALING	Intracellular trafficking, secretion, and vesicular transport
168	Transient decrease	METAGENOMICS	Nape of Neck	R	3	POORLY CHARACTERIZED	General function prediction only
169	Transient decrease	METAGENOMICS	Toe Web Space	E	3	METABOLISM	Amino acid transport and metabolism
170	Transient decrease	METAGENOMICS	Toe Web Space	F	3	METABOLISM	Nucleotide transport and metabolism
171	Transient decrease	METAGENOMICS	Toe Web Space	G	3	METABOLISM	Carbohydrate transport and metabolism
172	Transient decrease	METAGENOMICS	Toe Web Space	H	3	METABOLISM	Coenzyme transport and metabolism
173	Transient decrease	METAGENOMICS	Toe Web Space	I	3	METABOLISM	Lipid transport and metabolism
174	Transient decrease	METATRANSCRIPTOMICS	Forearm	F	3	METABOLISM	Nucleotide transport and metabolism
175	Transient decrease	METATRANSCRIPTOMICS	Forearm	K	3	INFORMATION STORAGE AND PROCESSING	Transcription
176	Transient decrease	METATRANSCRIPTOMICS	Forearm	S	3	POORLY CHARACTERIZED	Function unknown
177	Transient decrease	METATRANSCRIPTOMICS	Forearm	T	3	CELLULAR PROCESSES AND SIGNALING	Signal transduction mechanisms
178	Transient decrease	METATRANSCRIPTOMICS	Gluteal Crease	P	3	METABOLISM	Inorganic ion transport and metabolism
179	Transient decrease	METATRANSCRIPTOMICS	Nape of Neck	K	3	INFORMATION STORAGE AND PROCESSING	Transcription
180	Transient decrease	METATRANSCRIPTOMICS	Nape of Neck	V	3	CELLULAR PROCESSES AND SIGNALING	Defense mechanisms
181	Transient decrease	METATRANSCRIPTOMICS	Oral	D	3	CELLULAR PROCESSES AND SIGNALING	Cell cycle control, cell division, chromosome partitioning
182	Transient decrease	METATRANSCRIPTOMICS	Oral	N	3	CELLULAR PROCESSES AND SIGNALING	Cell motility
183	Transient decrease	METATRANSCRIPTOMICS	Post-Auricular	P	3	METABOLISM	Inorganic ion transport and metabolism
184	Transient decrease	METATRANSCRIPTOMICS	Post-Auricular	T	3	CELLULAR PROCESSES AND SIGNALING	Signal transduction mechanisms
185	Transient decrease	METATRANSCRIPTOMICS	T-Zone	F	3	METABOLISM	Nucleotide transport and metabolism
186	Transient decrease	METATRANSCRIPTOMICS	T-Zone	J	3	INFORMATION STORAGE AND PROCESSING	Translation, ribosomal structure and biogenesis
187	Transient decrease	METATRANSCRIPTOMICS	T-Zone	M	3	CELLULAR PROCESSES AND SIGNALING	Cell wall/membrane/envelope biogenesis
188	Transient decrease	METATRANSCRIPTOMICS	T-Zone	R	3	POORLY CHARACTERIZED	General function prediction only
189	Transient decrease	METATRANSCRIPTOMICS	T-Zone	T	3	CELLULAR PROCESSES AND SIGNALING	Signal transduction mechanisms
190	Transient decrease	METATRANSCRIPTOMICS	T-Zone	V	3	CELLULAR PROCESSES AND SIGNALING	Defense mechanisms
191	Transient decrease	METATRANSCRIPTOMICS	Toe Web Space	I	3	METABOLISM	Lipid transport and metabolism
192	Transient decrease	METATRANSCRIPTOMICS	Toe Web Space	L	3	INFORMATION STORAGE AND PROCESSING	Replication, recombination and repair
193	Transient decrease	METATRANSCRIPTOMICS	Toe Web Space	V	3	CELLULAR PROCESSES AND SIGNALING	Defense mechanisms
194	Transient increase	METAGENOMICS	Armpit	W	3	CELLULAR PROCESSES AND SIGNALING	Extracellular structures
195	Transient increase	METAGENOMICS	Belly Button	D	3	CELLULAR PROCESSES AND SIGNALING	Cell cycle control, cell division, chromosome partitioning
196	Transient increase	METAGENOMICS	Nasal	E	3	METABOLISM	Amino acid transport and metabolism
197	Transient increase	METAGENOMICS	Nasal	H	3	METABOLISM	Coenzyme transport and metabolism
198	Transient increase	METAGENOMICS	Nasal	O	3	CELLULAR PROCESSES AND SIGNALING	Post-translational modification, protein turnover, and chaperones
199	Transient increase	METAGENOMICS	Nasal	P	3	METABOLISM	Inorganic ion transport and metabolism
200	Transient increase	METAGENOMICS	Nasal	V	3	CELLULAR PROCESSES AND SIGNALING	Defense mechanisms
201	Transient increase	METAGENOMICS	Oral	L	3	INFORMATION STORAGE AND PROCESSING	Replication, recombination and repair
202	Transient increase	METAGENOMICS	Oral	Q	3	METABOLISM	Secondary metabolites biosynthesis, transport, and catabolism
203	Transient increase	METAGENOMICS	Post-Auricular	W	3	CELLULAR PROCESSES AND SIGNALING	Extracellular structures
204	Transient increase	METAGENOMICS	Toe Web Space	F	3	METABOLISM	Nucleotide transport and metabolism
205	Transient increase	METAGENOMICS	Toe Web Space	L	3	INFORMATION STORAGE AND PROCESSING	Replication, recombination and repair
206	Transient increase	METATRANSCRIPTOMICS	Armpit	N	3	CELLULAR PROCESSES AND SIGNALING	Cell motility
207	Transient increase	METATRANSCRIPTOMICS	Belly Button	K	3	INFORMATION STORAGE AND PROCESSING	Transcription
208	Transient increase	METATRANSCRIPTOMICS	Belly Button	P	3	METABOLISM	Inorganic ion transport and metabolism
209	Transient increase	METATRANSCRIPTOMICS	Forearm	I	3	METABOLISM	Lipid transport and metabolism
210	Transient increase	METATRANSCRIPTOMICS	Forearm	L	3	INFORMATION STORAGE AND PROCESSING	Replication, recombination and repair
211	Transient increase	METATRANSCRIPTOMICS	Forearm	N	3	CELLULAR PROCESSES AND SIGNALING	Cell motility
212	Transient increase	METATRANSCRIPTOMICS	Forearm	V	3	CELLULAR PROCESSES AND SIGNALING	Defense mechanisms
213	Transient increase	METATRANSCRIPTOMICS	Gluteal Crease	F	3	METABOLISM	Nucleotide transport and metabolism
214	Transient increase	METATRANSCRIPTOMICS	Gluteal Crease	N	3	CELLULAR PROCESSES AND SIGNALING	Cell motility
215	Transient increase	METATRANSCRIPTOMICS	Gluteal Crease	W	3	CELLULAR PROCESSES AND SIGNALING	Extracellular structures
216	Transient increase	METATRANSCRIPTOMICS	Nape of Neck	M	3	CELLULAR PROCESSES AND SIGNALING	Cell wall/membrane/envelope biogenesis
217	Transient increase	METATRANSCRIPTOMICS	Nape of Neck	Q	3	METABOLISM	Secondary metabolites biosynthesis, transport, and catabolism
218	Transient increase	METATRANSCRIPTOMICS	Nape of Neck	S	3	POORLY CHARACTERIZED	Function unknown
219	Transient increase	METATRANSCRIPTOMICS	Nasal	K	3	INFORMATION STORAGE AND PROCESSING	Transcription
220	Transient increase	METATRANSCRIPTOMICS	Post-Auricular	E	3	METABOLISM	Amino acid transport and metabolism
221	Transient increase	METATRANSCRIPTOMICS	Post-Auricular	O	3	CELLULAR PROCESSES AND SIGNALING	Post-translational modification, protein turnover, and chaperones
222	Transient increase	METATRANSCRIPTOMICS	Post-Auricular	P	3	METABOLISM	Inorganic ion transport and metabolism
223	Transient increase	METATRANSCRIPTOMICS	Post-Auricular	S	3	POORLY CHARACTERIZED	Function unknown
224	Transient increase	METATRANSCRIPTOMICS	Post-Auricular	V	3	CELLULAR PROCESSES AND SIGNALING	Defense mechanisms
225	Transient increase	METATRANSCRIPTOMICS	Toe Web Space	C	3	METABOLISM	Energy production and conversion
226	Transient increase	METATRANSCRIPTOMICS	Toe Web Space	P	3	METABOLISM	Inorganic ion transport and metabolism
227	Transient increase	METATRANSCRIPTOMICS	Toe Web Space	S	3	POORLY CHARACTERIZED	Function unknown
228	Transient decrease	METAGENOMICS	Armpit	D	4	CELLULAR PROCESSES AND SIGNALING	Cell cycle control, cell division, chromosome partitioning
229	Transient decrease	METAGENOMICS	Belly Button	H	4	METABOLISM	Coenzyme transport and metabolism
230	Transient decrease	METAGENOMICS	Belly Button	S	4	POORLY CHARACTERIZED	Function unknown
231	Transient decrease	METAGENOMICS	Toe Web Space	L	4	INFORMATION STORAGE AND PROCESSING	Replication, recombination and repair
232	Transient decrease	METAGENOMICS	Toe Web Space	T	4	CELLULAR PROCESSES AND SIGNALING	Signal transduction mechanisms
233	Transient decrease	METATRANSCRIPTOMICS	Forearm	E	4	METABOLISM	Amino acid transport and metabolism
234	Transient decrease	METATRANSCRIPTOMICS	Forearm	V	4	CELLULAR PROCESSES AND SIGNALING	Defense mechanisms
235	Transient decrease	METATRANSCRIPTOMICS	Gluteal Crease	E	4	METABOLISM	Amino acid transport and metabolism
236	Transient decrease	METATRANSCRIPTOMICS	Gluteal Crease	J	4	INFORMATION STORAGE AND PROCESSING	Translation, ribosomal structure and biogenesis
237	Transient decrease	METATRANSCRIPTOMICS	Gluteal Crease	R	4	POORLY CHARACTERIZED	General function prediction only
238	Transient decrease	METATRANSCRIPTOMICS	Nasal	K	4	INFORMATION STORAGE AND PROCESSING	Transcription
239	Transient decrease	METATRANSCRIPTOMICS	Oral	U	4	CELLULAR PROCESSES AND SIGNALING	Intracellular trafficking, secretion, and vesicular transport
240	Transient decrease	METATRANSCRIPTOMICS	Post-Auricular	F	4	METABOLISM	Nucleotide transport and metabolism
241	Transient decrease	METATRANSCRIPTOMICS	Post-Auricular	H	4	METABOLISM	Coenzyme transport and metabolism
242	Transient decrease	METATRANSCRIPTOMICS	Post-Auricular	L	4	INFORMATION STORAGE AND PROCESSING	Replication, recombination and repair
243	Transient decrease	METATRANSCRIPTOMICS	Post-Auricular	V	4	CELLULAR PROCESSES AND SIGNALING	Defense mechanisms
244	Transient decrease	METATRANSCRIPTOMICS	Toe Web Space	C	4	METABOLISM	Energy production and conversion
245	Transient decrease	METATRANSCRIPTOMICS	Toe Web Space	D	4	CELLULAR PROCESSES AND SIGNALING	Cell cycle control, cell division, chromosome partitioning
246	Transient decrease	METATRANSCRIPTOMICS	Toe Web Space	F	4	METABOLISM	Nucleotide transport and metabolism
247	Transient decrease	METATRANSCRIPTOMICS	Toe Web Space	O	4	CELLULAR PROCESSES AND SIGNALING	Post-translational modification, protein turnover, and chaperones
248	Transient decrease	METATRANSCRIPTOMICS	Toe Web Space	R	4	POORLY CHARACTERIZED	General function prediction only
249	Transient increase	METAGENOMICS	Gluteal Crease	D	4	CELLULAR PROCESSES AND SIGNALING	Cell cycle control, cell division, chromosome partitioning
250	Transient increase	METAGENOMICS	Gluteal Crease	H	4	METABOLISM	Coenzyme transport and metabolism
251	Transient increase	METAGENOMICS	Gluteal Crease	O	4	CELLULAR PROCESSES AND SIGNALING	Post-translational modification, protein turnover, and chaperones
252	Transient increase	METAGENOMICS	Nape of Neck	D	4	CELLULAR PROCESSES AND SIGNALING	Cell cycle control, cell division, chromosome partitioning
253	Transient increase	METAGENOMICS	Nape of Neck	N	4	CELLULAR PROCESSES AND SIGNALING	Cell motility
254	Transient increase	METAGENOMICS	Nasal	M	4	CELLULAR PROCESSES AND SIGNALING	Cell wall/membrane/envelope biogenesis
255	Transient increase	METAGENOMICS	Nasal	R	4	POORLY CHARACTERIZED	General function prediction only
256	Transient increase	METAGENOMICS	Toe Web Space	D	4	CELLULAR PROCESSES AND SIGNALING	Cell cycle control, cell division, chromosome partitioning
257	Transient increase	METATRANSCRIPTOMICS	Armpit	Q	4	METABOLISM	Secondary metabolites biosynthesis, transport, and catabolism
258	Transient increase	METATRANSCRIPTOMICS	Armpit	U	4	CELLULAR PROCESSES AND SIGNALING	Intracellular trafficking, secretion, and vesicular transport
259	Transient increase	METATRANSCRIPTOMICS	Belly Button	J	4	INFORMATION STORAGE AND PROCESSING	Translation, ribosomal structure and biogenesis
260	Transient increase	METATRANSCRIPTOMICS	Belly Button	R	4	POORLY CHARACTERIZED	General function prediction only
261	Transient increase	METATRANSCRIPTOMICS	Forearm	Q	4	METABOLISM	Secondary metabolites biosynthesis, transport, and catabolism
262	Transient increase	METATRANSCRIPTOMICS	Forearm	T	4	CELLULAR PROCESSES AND SIGNALING	Signal transduction mechanisms
263	Transient increase	METATRANSCRIPTOMICS	Gluteal Crease	U	4	CELLULAR PROCESSES AND SIGNALING	Intracellular trafficking, secretion, and vesicular transport
264	Transient increase	METATRANSCRIPTOMICS	T-Zone	K	4	INFORMATION STORAGE AND PROCESSING	Transcription
265	Transient increase	METATRANSCRIPTOMICS	Toe Web Space	E	4	METABOLISM	Amino acid transport and metabolism
266	Transient increase	METATRANSCRIPTOMICS	Toe Web Space	G	4	METABOLISM	Carbohydrate transport and metabolism
267	Transient increase	METATRANSCRIPTOMICS	Toe Web Space	J	4	INFORMATION STORAGE AND PROCESSING	Translation, ribosomal structure and biogenesis
268	Transient decrease	METAGENOMICS	Armpit	C	5	METABOLISM	Energy production and conversion
269	Transient decrease	METAGENOMICS	Armpit	I	5	METABOLISM	Lipid transport and metabolism
270	Transient decrease	METAGENOMICS	Forearm	D	5	CELLULAR PROCESSES AND SIGNALING	Cell cycle control, cell division, chromosome partitioning
271	Transient decrease	METAGENOMICS	Nape of Neck	P	5	METABOLISM	Inorganic ion transport and metabolism
272	Transient decrease	METAGENOMICS	Nasal	N	5	CELLULAR PROCESSES AND SIGNALING	Cell motility
273	Transient decrease	METAGENOMICS	Oral	W	5	CELLULAR PROCESSES AND SIGNALING	Extracellular structures
274	Transient decrease	METAGENOMICS	Toe Web Space	P	5	METABOLISM	Inorganic ion transport and metabolism
275	Transient decrease	METATRANSCRIPTOMICS	Gluteal Crease	C	5	METABOLISM	Energy production and conversion
276	Transient decrease	METATRANSCRIPTOMICS	Gluteal Crease	H	5	METABOLISM	Coenzyme transport and metabolism
277	Transient decrease	METATRANSCRIPTOMICS	Gluteal Crease	Q	5	METABOLISM	Secondary metabolites biosynthesis, transport, and catabolism
278	Transient decrease	METATRANSCRIPTOMICS	Nape of Neck	H	5	METABOLISM	Coenzyme transport and metabolism
279	Transient decrease	METATRANSCRIPTOMICS	Oral	V	5	CELLULAR PROCESSES AND SIGNALING	Defense mechanisms
280	Transient decrease	METATRANSCRIPTOMICS	Toe Web Space	S	5	POORLY CHARACTERIZED	Function unknown
281	Transient increase	METAGENOMICS	Gluteal Crease	F	5	METABOLISM	Nucleotide transport and metabolism
282	Transient increase	METAGENOMICS	Gluteal Crease	V	5	CELLULAR PROCESSES AND SIGNALING	Defense mechanisms
283	Transient increase	METAGENOMICS	Oral	U	5	CELLULAR PROCESSES AND SIGNALING	Intracellular trafficking, secretion, and vesicular transport
284	Transient increase	METAGENOMICS	Oral	V	5	CELLULAR PROCESSES AND SIGNALING	Defense mechanisms
285	Transient increase	METATRANSCRIPTOMICS	Armpit	F	5	METABOLISM	Nucleotide transport and metabolism
286	Transient increase	METATRANSCRIPTOMICS	Forearm	F	5	METABOLISM	Nucleotide transport and metabolism
287	Transient increase	METATRANSCRIPTOMICS	Forearm	O	5	CELLULAR PROCESSES AND SIGNALING	Post-translational modification, protein turnover, and chaperones
288	Transient increase	METATRANSCRIPTOMICS	Gluteal Crease	L	5	INFORMATION STORAGE AND PROCESSING	Replication, recombination and repair
289	Transient increase	METATRANSCRIPTOMICS	Nape of Neck	R	5	POORLY CHARACTERIZED	General function prediction only
290	Transient increase	METATRANSCRIPTOMICS	Post-Auricular	R	5	POORLY CHARACTERIZED	General function prediction only
291	Transient decrease	METAGENOMICS	Belly Button	K	6	INFORMATION STORAGE AND PROCESSING	Transcription
292	Transient decrease	METAGENOMICS	Nape of Neck	H	6	METABOLISM	Coenzyme transport and metabolism
293	Transient decrease	METAGENOMICS	Nasal	D	6	CELLULAR PROCESSES AND SIGNALING	Cell cycle control, cell division, chromosome partitioning
294	Transient decrease	METAGENOMICS	Toe Web Space	R	6	POORLY CHARACTERIZED	General function prediction only
295	Transient decrease	METATRANSCRIPTOMICS	Armpit	P	6	METABOLISM	Inorganic ion transport and metabolism
296	Transient decrease	METATRANSCRIPTOMICS	Armpit	S	6	POORLY CHARACTERIZED	Function unknown
297	Transient decrease	METATRANSCRIPTOMICS	Forearm	G	6	METABOLISM	Carbohydrate transport and metabolism
298	Transient decrease	METATRANSCRIPTOMICS	Forearm	H	6	METABOLISM	Coenzyme transport and metabolism
299	Transient decrease	METATRANSCRIPTOMICS	Oral	I	6	METABOLISM	Lipid transport and metabolism
300	Transient decrease	METATRANSCRIPTOMICS	Oral	L	6	INFORMATION STORAGE AND PROCESSING	Replication, recombination and repair
301	Transient decrease	METATRANSCRIPTOMICS	Post-Auricular	I	6	METABOLISM	Lipid transport and metabolism
302	Transient decrease	METATRANSCRIPTOMICS	Post-Auricular	R	6	POORLY CHARACTERIZED	General function prediction only
303	Transient decrease	METATRANSCRIPTOMICS	Toe Web Space	M	6	CELLULAR PROCESSES AND SIGNALING	Cell wall/membrane/envelope biogenesis
304	Transient increase	METAGENOMICS	Gluteal Crease	L	6	INFORMATION STORAGE AND PROCESSING	Replication, recombination and repair
305	Transient increase	METAGENOMICS	Oral	O	6	CELLULAR PROCESSES AND SIGNALING	Post-translational modification, protein turnover, and chaperones
306	Transient increase	METAGENOMICS	Toe Web Space	N	6	CELLULAR PROCESSES AND SIGNALING	Cell motility
307	Transient increase	METAGENOMICS	Toe Web Space	V	6	CELLULAR PROCESSES AND SIGNALING	Defense mechanisms
308	Transient increase	METATRANSCRIPTOMICS	Gluteal Crease	D	6	CELLULAR PROCESSES AND SIGNALING	Cell cycle control, cell division, chromosome partitioning
309	Transient increase	METATRANSCRIPTOMICS	Gluteal Crease	H	6	METABOLISM	Coenzyme transport and metabolism
310	Transient increase	METATRANSCRIPTOMICS	Oral	Q	6	METABOLISM	Secondary metabolites biosynthesis, transport, and catabolism
311	Transient decrease	METAGENOMICS	Armpit	L	7	INFORMATION STORAGE AND PROCESSING	Replication, recombination and repair
312	Transient decrease	METAGENOMICS	Forearm	E	7	METABOLISM	Amino acid transport and metabolism
313	Transient decrease	METAGENOMICS	Nape of Neck	T	7	CELLULAR PROCESSES AND SIGNALING	Signal transduction mechanisms
314	Transient decrease	METATRANSCRIPTOMICS	Forearm	L	7	INFORMATION STORAGE AND PROCESSING	Replication, recombination and repair
315	Transient decrease	METATRANSCRIPTOMICS	Forearm	P	7	METABOLISM	Inorganic ion transport and metabolism
316	Transient increase	METAGENOMICS	Forearm	W	7	CELLULAR PROCESSES AND SIGNALING	Extracellular structures
317	Transient increase	METAGENOMICS	Oral	F	7	METABOLISM	Nucleotide transport and metabolism
318	Transient increase	METAGENOMICS	Oral	H	7	METABOLISM	Coenzyme transport and metabolism
319	Transient increase	METAGENOMICS	T-Zone	D	7	CELLULAR PROCESSES AND SIGNALING	Cell cycle control, cell division, chromosome partitioning
320	Transient increase	METAGENOMICS	Toe Web Space	U	7	CELLULAR PROCESSES AND SIGNALING	Intracellular trafficking, secretion, and vesicular transport
321	Transient increase	METATRANSCRIPTOMICS	Armpit	C	7	METABOLISM	Energy production and conversion
322	Transient increase	METATRANSCRIPTOMICS	Armpit	I	7	METABOLISM	Lipid transport and metabolism
323	Transient increase	METATRANSCRIPTOMICS	Armpit	V	7	CELLULAR PROCESSES AND SIGNALING	Defense mechanisms
324	Transient increase	METATRANSCRIPTOMICS	Forearm	P	7	METABOLISM	Inorganic ion transport and metabolism
325	Transient increase	METATRANSCRIPTOMICS	Forearm	W	7	CELLULAR PROCESSES AND SIGNALING	Extracellular structures
326	Transient increase	METATRANSCRIPTOMICS	Gluteal Crease	V	7	CELLULAR PROCESSES AND SIGNALING	Defense mechanisms
327	Transient increase	METATRANSCRIPTOMICS	Toe Web Space	R	7	POORLY CHARACTERIZED	General function prediction only
328	Transient decrease	METAGENOMICS	Toe Web Space	C	8	METABOLISM	Energy production and conversion
329	Transient decrease	METAGENOMICS	Toe Web Space	M	8	CELLULAR PROCESSES AND SIGNALING	Cell wall/membrane/envelope biogenesis
330	Transient decrease	METATRANSCRIPTOMICS	Oral	T	8	CELLULAR PROCESSES AND SIGNALING	Signal transduction mechanisms
331	Transient decrease	METATRANSCRIPTOMICS	Toe Web Space	H	8	METABOLISM	Coenzyme transport and metabolism
332	Transient increase	METAGENOMICS	Gluteal Crease	I	8	METABOLISM	Lipid transport and metabolism
333	Transient increase	METAGENOMICS	Gluteal Crease	T	8	CELLULAR PROCESSES AND SIGNALING	Signal transduction mechanisms
334	Transient increase	METAGENOMICS	Gluteal Crease	U	8	CELLULAR PROCESSES AND SIGNALING	Intracellular trafficking, secretion, and vesicular transport
335	Transient increase	METAGENOMICS	Nape of Neck	L	8	INFORMATION STORAGE AND PROCESSING	Replication, recombination and repair
336	Transient increase	METAGENOMICS	Nape of Neck	Q	8	METABOLISM	Secondary metabolites biosynthesis, transport, and catabolism
337	Transient increase	METAGENOMICS	Nape of Neck	U	8	CELLULAR PROCESSES AND SIGNALING	Intracellular trafficking, secretion, and vesicular transport
338	Transient increase	METAGENOMICS	Nape of Neck	V	8	CELLULAR PROCESSES AND SIGNALING	Defense mechanisms
339	Transient increase	METAGENOMICS	Oral	S	8	POORLY CHARACTERIZED	Function unknown
340	Transient increase	METATRANSCRIPTOMICS	Armpit	P	8	METABOLISM	Inorganic ion transport and metabolism
341	Transient increase	METATRANSCRIPTOMICS	Forearm	C	8	METABOLISM	Energy production and conversion
342	Transient increase	METATRANSCRIPTOMICS	Forearm	H	8	METABOLISM	Coenzyme transport and metabolism
343	Transient increase	METATRANSCRIPTOMICS	Gluteal Crease	E	8	METABOLISM	Amino acid transport and metabolism
344	Transient increase	METATRANSCRIPTOMICS	Gluteal Crease	G	8	METABOLISM	Carbohydrate transport and metabolism
345	Transient increase	METATRANSCRIPTOMICS	Gluteal Crease	I	8	METABOLISM	Lipid transport and metabolism
346	Transient increase	METATRANSCRIPTOMICS	Gluteal Crease	J	8	INFORMATION STORAGE AND PROCESSING	Translation, ribosomal structure and biogenesis
347	Transient increase	METATRANSCRIPTOMICS	Oral	D	8	CELLULAR PROCESSES AND SIGNALING	Cell cycle control, cell division, chromosome partitioning
348	Transient increase	METATRANSCRIPTOMICS	Toe Web Space	K	8	INFORMATION STORAGE AND PROCESSING	Transcription
349	Transient decrease	METAGENOMICS	Armpit	G	9	METABOLISM	Carbohydrate transport and metabolism
350	Transient decrease	METAGENOMICS	Armpit	O	9	CELLULAR PROCESSES AND SIGNALING	Post-translational modification, protein turnover, and chaperones
351	Transient decrease	METAGENOMICS	Forearm	G	9	METABOLISM	Carbohydrate transport and metabolism
352	Transient decrease	METAGENOMICS	Forearm	Q	9	METABOLISM	Secondary metabolites biosynthesis, transport, and catabolism
353	Transient decrease	METAGENOMICS	Nape of Neck	C	9	METABOLISM	Energy production and conversion
354	Transient decrease	METAGENOMICS	Toe Web Space	J	9	INFORMATION STORAGE AND PROCESSING	Translation, ribosomal structure and biogenesis
355	Transient decrease	METAGENOMICS	Toe Web Space	S	9	POORLY CHARACTERIZED	Function unknown
356	Transient decrease	METATRANSCRIPTOMICS	Armpit	O	9	CELLULAR PROCESSES AND SIGNALING	Post-translational modification, protein turnover, and chaperones
357	Transient decrease	METATRANSCRIPTOMICS	Armpit	V	9	CELLULAR PROCESSES AND SIGNALING	Defense mechanisms
358	Transient decrease	METATRANSCRIPTOMICS	Oral	E	9	METABOLISM	Amino acid transport and metabolism
359	Transient decrease	METATRANSCRIPTOMICS	Post-Auricular	S	9	POORLY CHARACTERIZED	Function unknown
360	Transient decrease	METATRANSCRIPTOMICS	Toe Web Space	P	9	METABOLISM	Inorganic ion transport and metabolism
361	Transient increase	METAGENOMICS	Belly Button	L	9	INFORMATION STORAGE AND PROCESSING	Replication, recombination and repair
362	Transient increase	METAGENOMICS	Nasal	J	9	INFORMATION STORAGE AND PROCESSING	Translation, ribosomal structure and biogenesis
363	Transient increase	METAGENOMICS	Oral	I	9	METABOLISM	Lipid transport and metabolism
364	Transient increase	METAGENOMICS	Oral	J	9	INFORMATION STORAGE AND PROCESSING	Translation, ribosomal structure and biogenesis
365	Transient increase	METAGENOMICS	Toe Web Space	O	9	CELLULAR PROCESSES AND SIGNALING	Post-translational modification, protein turnover, and chaperones
366	Transient increase	METATRANSCRIPTOMICS	Armpit	O	9	CELLULAR PROCESSES AND SIGNALING	Post-translational modification, protein turnover, and chaperones
367	Transient increase	METATRANSCRIPTOMICS	Forearm	U	9	CELLULAR PROCESSES AND SIGNALING	Intracellular trafficking, secretion, and vesicular transport
368	Transient increase	METATRANSCRIPTOMICS	Gluteal Crease	P	9	METABOLISM	Inorganic ion transport and metabolism
369	Transient increase	METATRANSCRIPTOMICS	Gluteal Crease	T	9	CELLULAR PROCESSES AND SIGNALING	Signal transduction mechanisms
370	Transient increase	METATRANSCRIPTOMICS	Oral	C	9	METABOLISM	Energy production and conversion
371	Transient decrease	METAGENOMICS	Armpit	R	10	POORLY CHARACTERIZED	General function prediction only
372	Transient decrease	METAGENOMICS	Forearm	I	10	METABOLISM	Lipid transport and metabolism
373	Transient decrease	METAGENOMICS	Forearm	N	10	CELLULAR PROCESSES AND SIGNALING	Cell motility
374	Transient decrease	METAGENOMICS	Forearm	O	10	CELLULAR PROCESSES AND SIGNALING	Post-translational modification, protein turnover, and chaperones
375	Transient decrease	METAGENOMICS	Toe Web Space	O	10	CELLULAR PROCESSES AND SIGNALING	Post-translational modification, protein turnover, and chaperones
376	Transient decrease	METATRANSCRIPTOMICS	Oral	G	10	METABOLISM	Carbohydrate transport and metabolism
377	Transient increase	METAGENOMICS	Belly Button	F	10	METABOLISM	Nucleotide transport and metabolism
378	Transient increase	METAGENOMICS	Oral	T	10	CELLULAR PROCESSES AND SIGNALING	Signal transduction mechanisms
379	Transient increase	METATRANSCRIPTOMICS	Armpit	L	10	INFORMATION STORAGE AND PROCESSING	Replication, recombination and repair
380	Transient increase	METATRANSCRIPTOMICS	Forearm	M	10	CELLULAR PROCESSES AND SIGNALING	Cell wall/membrane/envelope biogenesis
381	Transient increase	METATRANSCRIPTOMICS	Forearm	S	10	POORLY CHARACTERIZED	Function unknown
382	Transient increase	METATRANSCRIPTOMICS	Oral	F	10	METABOLISM	Nucleotide transport and metabolism
383	Transient decrease	METAGENOMICS	Armpit	T	11	CELLULAR PROCESSES AND SIGNALING	Signal transduction mechanisms
384	Transient decrease	METAGENOMICS	Forearm	C	11	METABOLISM	Energy production and conversion
385	Transient decrease	METAGENOMICS	Forearm	V	11	CELLULAR PROCESSES AND SIGNALING	Defense mechanisms
386	Transient decrease	METAGENOMICS	Nape of Neck	L	11	INFORMATION STORAGE AND PROCESSING	Replication, recombination and repair
387	Transient decrease	METAGENOMICS	Toe Web Space	V	11	CELLULAR PROCESSES AND SIGNALING	Defense mechanisms
388	Transient decrease	METATRANSCRIPTOMICS	Post-Auricular	K	11	INFORMATION STORAGE AND PROCESSING	Transcription
389	Transient decrease	METATRANSCRIPTOMICS	Toe Web Space	G	11	METABOLISM	Carbohydrate transport and metabolism
390	Transient increase	METAGENOMICS	Belly Button	Q	11	METABOLISM	Secondary metabolites biosynthesis, transport, and catabolism
391	Transient increase	METAGENOMICS	Belly Button	U	11	CELLULAR PROCESSES AND SIGNALING	Intracellular trafficking, secretion, and vesicular transport
392	Transient increase	METAGENOMICS	Belly Button	V	11	CELLULAR PROCESSES AND SIGNALING	Defense mechanisms
393	Transient increase	METAGENOMICS	Nape of Neck	F	11	METABOLISM	Nucleotide transport and metabolism
394	Transient increase	METAGENOMICS	Oral	C	11	METABOLISM	Energy production and conversion
395	Transient increase	METAGENOMICS	Toe Web Space	H	11	METABOLISM	Coenzyme transport and metabolism
396	Transient increase	METAGENOMICS	Toe Web Space	M	11	CELLULAR PROCESSES AND SIGNALING	Cell wall/membrane/envelope biogenesis
397	Transient increase	METATRANSCRIPTOMICS	Armpit	H	11	METABOLISM	Coenzyme transport and metabolism
398	Transient increase	METATRANSCRIPTOMICS	Armpit	M	11	CELLULAR PROCESSES AND SIGNALING	Cell wall/membrane/envelope biogenesis
399	Transient increase	METATRANSCRIPTOMICS	Armpit	S	11	POORLY CHARACTERIZED	Function unknown
400	Transient increase	METATRANSCRIPTOMICS	Forearm	G	11	METABOLISM	Carbohydrate transport and metabolism
401	Transient decrease	METAGENOMICS	Armpit	F	12	METABOLISM	Nucleotide transport and metabolism
402	Transient decrease	METAGENOMICS	Forearm	L	12	INFORMATION STORAGE AND PROCESSING	Replication, recombination and repair
403	Transient decrease	METAGENOMICS	Forearm	P	12	METABOLISM	Inorganic ion transport and metabolism
404	Transient decrease	METAGENOMICS	Forearm	T	12	CELLULAR PROCESSES AND SIGNALING	Signal transduction mechanisms
405	Transient decrease	METATRANSCRIPTOMICS	Armpit	I	12	METABOLISM	Lipid transport and metabolism
406	Transient decrease	METATRANSCRIPTOMICS	Oral	P	12	METABOLISM	Inorganic ion transport and metabolism
407	Transient increase	METAGENOMICS	Gluteal Crease	C	12	METABOLISM	Energy production and conversion
408	Transient increase	METAGENOMICS	Nape of Neck	C	12	METABOLISM	Energy production and conversion
409	Transient increase	METAGENOMICS	Nape of Neck	O	12	CELLULAR PROCESSES AND SIGNALING	Post-translational modification, protein turnover, and chaperones
410	Transient increase	METAGENOMICS	Oral	M	12	CELLULAR PROCESSES AND SIGNALING	Cell wall/membrane/envelope biogenesis
411	Transient increase	METATRANSCRIPTOMICS	Oral	U	12	CELLULAR PROCESSES AND SIGNALING	Intracellular trafficking, secretion, and vesicular transport
412	Transient decrease	METAGENOMICS	Armpit	K	13	INFORMATION STORAGE AND PROCESSING	Transcription
413	Transient decrease	METAGENOMICS	Armpit	M	13	CELLULAR PROCESSES AND SIGNALING	Cell wall/membrane/envelope biogenesis
414	Transient decrease	METAGENOMICS	Armpit	V	13	CELLULAR PROCESSES AND SIGNALING	Defense mechanisms
415	Transient decrease	METAGENOMICS	Nape of Neck	K	13	INFORMATION STORAGE AND PROCESSING	Transcription
416	Transient decrease	METATRANSCRIPTOMICS	Armpit	C	13	METABOLISM	Energy production and conversion
417	Transient decrease	METATRANSCRIPTOMICS	Oral	K	13	INFORMATION STORAGE AND PROCESSING	Transcription
418	Transient increase	METAGENOMICS	Nape of Neck	H	13	METABOLISM	Coenzyme transport and metabolism
419	Transient increase	METAGENOMICS	Toe Web Space	I	13	METABOLISM	Lipid transport and metabolism
420	Transient increase	METATRANSCRIPTOMICS	Armpit	G	13	METABOLISM	Carbohydrate transport and metabolism
421	Transient increase	METATRANSCRIPTOMICS	Gluteal Crease	M	13	CELLULAR PROCESSES AND SIGNALING	Cell wall/membrane/envelope biogenesis
422	Transient decrease	METAGENOMICS	Armpit	H	14	METABOLISM	Coenzyme transport and metabolism
423	Transient decrease	METAGENOMICS	Nasal	U	14	CELLULAR PROCESSES AND SIGNALING	Intracellular trafficking, secretion, and vesicular transport
424	Transient decrease	METAGENOMICS	Oral	D	14	CELLULAR PROCESSES AND SIGNALING	Cell cycle control, cell division, chromosome partitioning
425	Transient decrease	METATRANSCRIPTOMICS	Oral	O	14	CELLULAR PROCESSES AND SIGNALING	Post-translational modification, protein turnover, and chaperones
426	Transient decrease	METATRANSCRIPTOMICS	Post-Auricular	J	14	INFORMATION STORAGE AND PROCESSING	Translation, ribosomal structure and biogenesis
427	Transient decrease	METATRANSCRIPTOMICS	Toe Web Space	E	14	METABOLISM	Amino acid transport and metabolism
428	Transient increase	METAGENOMICS	Gluteal Crease	M	14	CELLULAR PROCESSES AND SIGNALING	Cell wall/membrane/envelope biogenesis
429	Transient increase	METAGENOMICS	Oral	G	14	METABOLISM	Carbohydrate transport and metabolism
430	Transient increase	METAGENOMICS	Toe Web Space	Q	14	METABOLISM	Secondary metabolites biosynthesis, transport, and catabolism
431	Transient decrease	METAGENOMICS	Toe Web Space	K	15	INFORMATION STORAGE AND PROCESSING	Transcription
432	Transient decrease	METATRANSCRIPTOMICS	Armpit	R	15	POORLY CHARACTERIZED	General function prediction only
433	Transient decrease	METATRANSCRIPTOMICS	Armpit	T	15	CELLULAR PROCESSES AND SIGNALING	Signal transduction mechanisms
434	Transient decrease	METATRANSCRIPTOMICS	Forearm	J	15	INFORMATION STORAGE AND PROCESSING	Translation, ribosomal structure and biogenesis
435	Transient decrease	METATRANSCRIPTOMICS	Toe Web Space	J	15	INFORMATION STORAGE AND PROCESSING	Translation, ribosomal structure and biogenesis
436	Transient increase	METAGENOMICS	Gluteal Crease	J	15	INFORMATION STORAGE AND PROCESSING	Translation, ribosomal structure and biogenesis
437	Transient increase	METATRANSCRIPTOMICS	Armpit	T	15	CELLULAR PROCESSES AND SIGNALING	Signal transduction mechanisms
438	Transient increase	METATRANSCRIPTOMICS	Gluteal Crease	S	15	POORLY CHARACTERIZED	Function unknown
439	Transient decrease	METAGENOMICS	Forearm	H	16	METABOLISM	Coenzyme transport and metabolism
440	Transient decrease	METAGENOMICS	Forearm	M	16	CELLULAR PROCESSES AND SIGNALING	Cell wall/membrane/envelope biogenesis
441	Transient decrease	METAGENOMICS	Nasal	Q	16	METABOLISM	Secondary metabolites biosynthesis, transport, and catabolism
442	Transient decrease	METAGENOMICS	Nasal	V	16	CELLULAR PROCESSES AND SIGNALING	Defense mechanisms
443	Transient decrease	METATRANSCRIPTOMICS	Armpit	M	16	CELLULAR PROCESSES AND SIGNALING	Cell wall/membrane/envelope biogenesis
444	Transient decrease	METATRANSCRIPTOMICS	Oral	M	16	CELLULAR PROCESSES AND SIGNALING	Cell wall/membrane/envelope biogenesis
445	Transient increase	METAGENOMICS	Belly Button	M	16	CELLULAR PROCESSES AND SIGNALING	Cell wall/membrane/envelope biogenesis
446	Transient increase	METAGENOMICS	Belly Button	N	16	CELLULAR PROCESSES AND SIGNALING	Cell motility
447	Transient increase	METAGENOMICS	Nape of Neck	M	16	CELLULAR PROCESSES AND SIGNALING	Cell wall/membrane/envelope biogenesis
448	Transient increase	METAGENOMICS	Oral	E	16	METABOLISM	Amino acid transport and metabolism
449	Transient increase	METAGENOMICS	T-Zone	L	16	INFORMATION STORAGE AND PROCESSING	Replication, recombination and repair
450	Transient increase	METAGENOMICS	Toe Web Space	J	16	INFORMATION STORAGE AND PROCESSING	Translation, ribosomal structure and biogenesis
451	Transient increase	METAGENOMICS	Toe Web Space	P	16	METABOLISM	Inorganic ion transport and metabolism
452	Transient increase	METATRANSCRIPTOMICS	Armpit	E	16	METABOLISM	Amino acid transport and metabolism
453	Transient increase	METATRANSCRIPTOMICS	Armpit	R	16	POORLY CHARACTERIZED	General function prediction only
454	Transient increase	METATRANSCRIPTOMICS	Gluteal Crease	K	16	INFORMATION STORAGE AND PROCESSING	Transcription
455	Transient increase	METATRANSCRIPTOMICS	Oral	L	16	INFORMATION STORAGE AND PROCESSING	Replication, recombination and repair
456	Transient decrease	METATRANSCRIPTOMICS	Oral	H	17	METABOLISM	Coenzyme transport and metabolism
457	Transient decrease	METATRANSCRIPTOMICS	Oral	R	17	POORLY CHARACTERIZED	General function prediction only
458	Transient increase	METAGENOMICS	Belly Button	H	17	METABOLISM	Coenzyme transport and metabolism
459	Transient increase	METAGENOMICS	Belly Button	I	17	METABOLISM	Lipid transport and metabolism
460	Transient increase	METAGENOMICS	Gluteal Crease	P	17	METABOLISM	Inorganic ion transport and metabolism
461	Transient increase	METAGENOMICS	Gluteal Crease	S	17	POORLY CHARACTERIZED	Function unknown
462	Transient increase	METAGENOMICS	Oral	K	17	INFORMATION STORAGE AND PROCESSING	Transcription
463	Transient increase	METAGENOMICS	Oral	P	17	METABOLISM	Inorganic ion transport and metabolism
464	Transient increase	METAGENOMICS	T-Zone	V	17	CELLULAR PROCESSES AND SIGNALING	Defense mechanisms
465	Transient increase	METATRANSCRIPTOMICS	Forearm	E	17	METABOLISM	Amino acid transport and metabolism
466	Transient decrease	METAGENOMICS	Forearm	S	18	POORLY CHARACTERIZED	Function unknown
467	Transient decrease	METATRANSCRIPTOMICS	Armpit	K	18	INFORMATION STORAGE AND PROCESSING	Transcription
468	Transient decrease	METATRANSCRIPTOMICS	Oral	C	18	METABOLISM	Energy production and conversion
469	Transient increase	METAGENOMICS	Belly Button	C	18	METABOLISM	Energy production and conversion
470	Transient increase	METAGENOMICS	Belly Button	O	18	CELLULAR PROCESSES AND SIGNALING	Post-translational modification, protein turnover, and chaperones
471	Transient increase	METATRANSCRIPTOMICS	Armpit	J	18	INFORMATION STORAGE AND PROCESSING	Translation, ribosomal structure and biogenesis
472	Transient increase	METATRANSCRIPTOMICS	Armpit	K	18	INFORMATION STORAGE AND PROCESSING	Transcription
473	Transient increase	METATRANSCRIPTOMICS	Gluteal Crease	O	18	CELLULAR PROCESSES AND SIGNALING	Post-translational modification, protein turnover, and chaperones
474	Transient increase	METATRANSCRIPTOMICS	Gluteal Crease	R	18	POORLY CHARACTERIZED	General function prediction only
475	Transient decrease	METAGENOMICS	Armpit	P	19	METABOLISM	Inorganic ion transport and metabolism
476	Transient increase	METAGENOMICS	Armpit	D	19	CELLULAR PROCESSES AND SIGNALING	Cell cycle control, cell division, chromosome partitioning
477	Transient increase	METAGENOMICS	Armpit	U	19	CELLULAR PROCESSES AND SIGNALING	Intracellular trafficking, secretion, and vesicular transport
478	Transient increase	METAGENOMICS	Nape of Neck	I	19	METABOLISM	Lipid transport and metabolism
479	Transient increase	METAGENOMICS	Oral	R	19	POORLY CHARACTERIZED	General function prediction only
480	Transient increase	METAGENOMICS	Post-Auricular	D	19	CELLULAR PROCESSES AND SIGNALING	Cell cycle control, cell division, chromosome partitioning
481	Transient increase	METAGENOMICS	T-Zone	U	19	CELLULAR PROCESSES AND SIGNALING	Intracellular trafficking, secretion, and vesicular transport
482	Transient increase	METAGENOMICS	Toe Web Space	C	19	METABOLISM	Energy production and conversion
483	Transient increase	METAGENOMICS	Nape of Neck	R	20	POORLY CHARACTERIZED	General function prediction only
484	Transient increase	METATRANSCRIPTOMICS	Forearm	R	20	POORLY CHARACTERIZED	General function prediction only
485	Transient increase	METATRANSCRIPTOMICS	Gluteal Crease	C	20	METABOLISM	Energy production and conversion
486	Transient decrease	METAGENOMICS	Forearm	K	21	INFORMATION STORAGE AND PROCESSING	Transcription
487	Transient decrease	METATRANSCRIPTOMICS	Oral	S	21	POORLY CHARACTERIZED	Function unknown
488	Transient increase	METAGENOMICS	Gluteal Crease	G	21	METABOLISM	Carbohydrate transport and metabolism
489	Transient increase	METAGENOMICS	Nape of Neck	P	21	METABOLISM	Inorganic ion transport and metabolism
490	Transient increase	METATRANSCRIPTOMICS	Oral	V	21	CELLULAR PROCESSES AND SIGNALING	Defense mechanisms
491	Transient decrease	METAGENOMICS	Forearm	J	22	INFORMATION STORAGE AND PROCESSING	Translation, ribosomal structure and biogenesis
492	Transient decrease	METAGENOMICS	Nape of Neck	F	22	METABOLISM	Nucleotide transport and metabolism
493	Transient decrease	METAGENOMICS	Nape of Neck	O	22	CELLULAR PROCESSES AND SIGNALING	Post-translational modification, protein turnover, and chaperones
494	Transient decrease	METATRANSCRIPTOMICS	Oral	J	22	INFORMATION STORAGE AND PROCESSING	Translation, ribosomal structure and biogenesis
495	Transient increase	METAGENOMICS	Belly Button	S	22	POORLY CHARACTERIZED	Function unknown
496	Transient increase	METAGENOMICS	Belly Button	T	22	CELLULAR PROCESSES AND SIGNALING	Signal transduction mechanisms
497	Transient increase	METAGENOMICS	Nape of Neck	T	22	CELLULAR PROCESSES AND SIGNALING	Signal transduction mechanisms
498	Transient increase	METAGENOMICS	T-Zone	N	22	CELLULAR PROCESSES AND SIGNALING	Cell motility
499	Transient increase	METAGENOMICS	Toe Web Space	T	22	CELLULAR PROCESSES AND SIGNALING	Signal transduction mechanisms
500	Transient increase	METATRANSCRIPTOMICS	Forearm	J	22	INFORMATION STORAGE AND PROCESSING	Translation, ribosomal structure and biogenesis
501	Transient increase	METATRANSCRIPTOMICS	Forearm	K	22	INFORMATION STORAGE AND PROCESSING	Transcription
502	Transient increase	METATRANSCRIPTOMICS	Oral	I	22	METABOLISM	Lipid transport and metabolism
503	Transient decrease	METATRANSCRIPTOMICS	Armpit	F	23	METABOLISM	Nucleotide transport and metabolism
504	Transient decrease	METATRANSCRIPTOMICS	Armpit	G	23	METABOLISM	Carbohydrate transport and metabolism
505	Transient increase	METAGENOMICS	Belly Button	P	23	METABOLISM	Inorganic ion transport and metabolism
506	Transient increase	METAGENOMICS	Gluteal Crease	E	23	METABOLISM	Amino acid transport and metabolism
507	Transient increase	METAGENOMICS	Gluteal Crease	R	23	POORLY CHARACTERIZED	General function prediction only
508	Transient increase	METATRANSCRIPTOMICS	Oral	E	23	METABOLISM	Amino acid transport and metabolism
509	Transient increase	METATRANSCRIPTOMICS	Oral	J	23	INFORMATION STORAGE AND PROCESSING	Translation, ribosomal structure and biogenesis
510	Transient decrease	METAGENOMICS	Oral	N	24	CELLULAR PROCESSES AND SIGNALING	Cell motility
511	Transient decrease	METATRANSCRIPTOMICS	Armpit	L	24	INFORMATION STORAGE AND PROCESSING	Replication, recombination and repair
512	Transient increase	METAGENOMICS	Armpit	V	24	CELLULAR PROCESSES AND SIGNALING	Defense mechanisms
513	Transient increase	METAGENOMICS	Nape of Neck	J	24	INFORMATION STORAGE AND PROCESSING	Translation, ribosomal structure and biogenesis
514	Transient increase	METAGENOMICS	Toe Web Space	R	24	POORLY CHARACTERIZED	General function prediction only
515	Transient increase	METAGENOMICS	Nape of Neck	S	25	POORLY CHARACTERIZED	Function unknown
516	Transient increase	METAGENOMICS	T-Zone	F	25	METABOLISM	Nucleotide transport and metabolism
517	Transient decrease	METAGENOMICS	Forearm	R	26	POORLY CHARACTERIZED	General function prediction only
518	Transient decrease	METATRANSCRIPTOMICS	Armpit	H	26	METABOLISM	Coenzyme transport and metabolism
519	Transient decrease	METATRANSCRIPTOMICS	Armpit	J	26	INFORMATION STORAGE AND PROCESSING	Translation, ribosomal structure and biogenesis
520	Transient increase	METAGENOMICS	Armpit	N	26	CELLULAR PROCESSES AND SIGNALING	Cell motility
521	Transient increase	METATRANSCRIPTOMICS	Oral	O	26	CELLULAR PROCESSES AND SIGNALING	Post-translational modification, protein turnover, and chaperones
522	Transient increase	METATRANSCRIPTOMICS	Oral	T	26	CELLULAR PROCESSES AND SIGNALING	Signal transduction mechanisms
523	Transient decrease	METAGENOMICS	Nasal	F	27	METABOLISM	Nucleotide transport and metabolism
524	Transient decrease	METAGENOMICS	Nasal	S	27	POORLY CHARACTERIZED	Function unknown
525	Transient decrease	METAGENOMICS	Oral	L	27	INFORMATION STORAGE AND PROCESSING	Replication, recombination and repair
526	Transient decrease	METAGENOMICS	Nape of Neck	J	28	INFORMATION STORAGE AND PROCESSING	Translation, ribosomal structure and biogenesis
527	Transient increase	METAGENOMICS	Belly Button	G	28	METABOLISM	Carbohydrate transport and metabolism
528	Transient decrease	METAGENOMICS	Armpit	E	30	METABOLISM	Amino acid transport and metabolism
529	Transient decrease	METAGENOMICS	Oral	F	30	METABOLISM	Nucleotide transport and metabolism
530	Transient increase	METAGENOMICS	Gluteal Crease	K	30	INFORMATION STORAGE AND PROCESSING	Transcription
531	Transient increase	METATRANSCRIPTOMICS	Oral	H	30	METABOLISM	Coenzyme transport and metabolism
532	Transient increase	METATRANSCRIPTOMICS	Oral	P	30	METABOLISM	Inorganic ion transport and metabolism
533	Transient decrease	METAGENOMICS	Nasal	M	31	CELLULAR PROCESSES AND SIGNALING	Cell wall/membrane/envelope biogenesis
534	Transient decrease	METAGENOMICS	Oral	Q	31	METABOLISM	Secondary metabolites biosynthesis, transport, and catabolism
535	Transient decrease	METAGENOMICS	Oral	U	31	CELLULAR PROCESSES AND SIGNALING	Intracellular trafficking, secretion, and vesicular transport
536	Transient decrease	METAGENOMICS	Oral	V	31	CELLULAR PROCESSES AND SIGNALING	Defense mechanisms
537	Transient increase	METAGENOMICS	Forearm	D	31	CELLULAR PROCESSES AND SIGNALING	Cell cycle control, cell division, chromosome partitioning
538	Transient increase	METAGENOMICS	Toe Web Space	G	31	METABOLISM	Carbohydrate transport and metabolism
539	Transient decrease	METAGENOMICS	Nape of Neck	E	32	METABOLISM	Amino acid transport and metabolism
540	Transient decrease	METAGENOMICS	Nape of Neck	G	32	METABOLISM	Carbohydrate transport and metabolism
541	Transient decrease	METAGENOMICS	Nasal	L	32	INFORMATION STORAGE AND PROCESSING	Replication, recombination and repair
542	Transient increase	METAGENOMICS	Armpit	F	32	METABOLISM	Nucleotide transport and metabolism
543	Transient increase	METAGENOMICS	T-Zone	Q	32	METABOLISM	Secondary metabolites biosynthesis, transport, and catabolism
544	Transient decrease	METAGENOMICS	Armpit	J	34	INFORMATION STORAGE AND PROCESSING	Translation, ribosomal structure and biogenesis
545	Transient increase	METAGENOMICS	Nape of Neck	G	34	METABOLISM	Carbohydrate transport and metabolism
546	Transient increase	METATRANSCRIPTOMICS	Oral	G	34	METABOLISM	Carbohydrate transport and metabolism
547	Transient increase	METAGENOMICS	Belly Button	R	35	POORLY CHARACTERIZED	General function prediction only
548	Transient increase	METAGENOMICS	Toe Web Space	S	35	POORLY CHARACTERIZED	Function unknown
549	Transient increase	METATRANSCRIPTOMICS	Oral	M	35	CELLULAR PROCESSES AND SIGNALING	Cell wall/membrane/envelope biogenesis
550	Transient increase	METAGENOMICS	Toe Web Space	E	36	METABOLISM	Amino acid transport and metabolism
551	Transient increase	METAGENOMICS	T-Zone	M	37	CELLULAR PROCESSES AND SIGNALING	Cell wall/membrane/envelope biogenesis
552	Transient increase	METAGENOMICS	Armpit	Q	38	METABOLISM	Secondary metabolites biosynthesis, transport, and catabolism
553	Transient increase	METATRANSCRIPTOMICS	Oral	R	38	POORLY CHARACTERIZED	General function prediction only
554	Transient decrease	METAGENOMICS	Nasal	R	39	POORLY CHARACTERIZED	General function prediction only
555	Transient increase	METAGENOMICS	Nape of Neck	E	39	METABOLISM	Amino acid transport and metabolism
556	Transient increase	METAGENOMICS	T-Zone	C	39	METABOLISM	Energy production and conversion
557	Transient increase	METAGENOMICS	Forearm	N	40	CELLULAR PROCESSES AND SIGNALING	Cell motility
558	Transient decrease	METATRANSCRIPTOMICS	Armpit	E	41	METABOLISM	Amino acid transport and metabolism
559	Transient increase	METAGENOMICS	Armpit	L	41	INFORMATION STORAGE AND PROCESSING	Replication, recombination and repair
560	Transient decrease	METAGENOMICS	Nasal	P	42	METABOLISM	Inorganic ion transport and metabolism
561	Transient increase	METAGENOMICS	Belly Button	K	42	INFORMATION STORAGE AND PROCESSING	Transcription
562	Transient increase	METAGENOMICS	Post-Auricular	U	42	CELLULAR PROCESSES AND SIGNALING	Intracellular trafficking, secretion, and vesicular transport
563	Transient increase	METAGENOMICS	T-Zone	O	42	CELLULAR PROCESSES AND SIGNALING	Post-translational modification, protein turnover, and chaperones
564	Transient increase	METATRANSCRIPTOMICS	Oral	S	42	POORLY CHARACTERIZED	Function unknown
565	Transient increase	METAGENOMICS	Nape of Neck	K	43	INFORMATION STORAGE AND PROCESSING	Transcription
566	Transient increase	METAGENOMICS	T-Zone	S	43	POORLY CHARACTERIZED	Function unknown
567	Transient increase	METAGENOMICS	Forearm	U	44	CELLULAR PROCESSES AND SIGNALING	Intracellular trafficking, secretion, and vesicular transport
568	Transient decrease	METAGENOMICS	Nasal	C	45	METABOLISM	Energy production and conversion
569	Transient increase	METAGENOMICS	Belly Button	E	45	METABOLISM	Amino acid transport and metabolism
570	Transient increase	METAGENOMICS	T-Zone	H	45	METABOLISM	Coenzyme transport and metabolism
571	Transient increase	METATRANSCRIPTOMICS	Oral	K	45	INFORMATION STORAGE AND PROCESSING	Transcription
572	Transient decrease	METAGENOMICS	Nasal	I	46	METABOLISM	Lipid transport and metabolism
573	Transient decrease	METAGENOMICS	Nasal	O	46	CELLULAR PROCESSES AND SIGNALING	Post-translational modification, protein turnover, and chaperones
574	Transient increase	METAGENOMICS	Post-Auricular	N	47	CELLULAR PROCESSES AND SIGNALING	Cell motility
575	Transient decrease	METAGENOMICS	Oral	O	48	CELLULAR PROCESSES AND SIGNALING	Post-translational modification, protein turnover, and chaperones
576	Transient increase	METAGENOMICS	Toe Web Space	K	48	INFORMATION STORAGE AND PROCESSING	Transcription
577	Transient increase	METAGENOMICS	Armpit	M	49	CELLULAR PROCESSES AND SIGNALING	Cell wall/membrane/envelope biogenesis
578	Transient increase	METAGENOMICS	Belly Button	J	49	INFORMATION STORAGE AND PROCESSING	Translation, ribosomal structure and biogenesis
579	Transient decrease	METAGENOMICS	Oral	I	50	METABOLISM	Lipid transport and metabolism
580	Transient decrease	METAGENOMICS	Nasal	H	51	METABOLISM	Coenzyme transport and metabolism
581	Transient increase	METAGENOMICS	T-Zone	P	51	METABOLISM	Inorganic ion transport and metabolism
582	Transient increase	METAGENOMICS	Armpit	S	52	POORLY CHARACTERIZED	Function unknown
583	Transient decrease	METAGENOMICS	Nasal	T	53	CELLULAR PROCESSES AND SIGNALING	Signal transduction mechanisms
584	Transient decrease	METAGENOMICS	Oral	C	53	METABOLISM	Energy production and conversion
585	Transient increase	METAGENOMICS	T-Zone	I	53	METABOLISM	Lipid transport and metabolism
586	Transient increase	METAGENOMICS	Armpit	H	55	METABOLISM	Coenzyme transport and metabolism
587	Transient increase	METAGENOMICS	T-Zone	G	56	METABOLISM	Carbohydrate transport and metabolism
588	Transient increase	METAGENOMICS	T-Zone	J	56	INFORMATION STORAGE AND PROCESSING	Translation, ribosomal structure and biogenesis
589	Transient increase	METAGENOMICS	T-Zone	T	56	CELLULAR PROCESSES AND SIGNALING	Signal transduction mechanisms
590	Transient decrease	METAGENOMICS	Oral	T	60	CELLULAR PROCESSES AND SIGNALING	Signal transduction mechanisms
591	Transient increase	METAGENOMICS	Armpit	T	60	CELLULAR PROCESSES AND SIGNALING	Signal transduction mechanisms
592	Transient increase	METAGENOMICS	Post-Auricular	F	65	METABOLISM	Nucleotide transport and metabolism
593	Transient decrease	METAGENOMICS	Oral	M	67	CELLULAR PROCESSES AND SIGNALING	Cell wall/membrane/envelope biogenesis
594	Transient increase	METAGENOMICS	Forearm	V	67	CELLULAR PROCESSES AND SIGNALING	Defense mechanisms
595	Transient increase	METAGENOMICS	Armpit	O	68	CELLULAR PROCESSES AND SIGNALING	Post-translational modification, protein turnover, and chaperones
596	Transient decrease	METAGENOMICS	Nasal	G	70	METABOLISM	Carbohydrate transport and metabolism
597	Transient decrease	METAGENOMICS	Oral	H	71	METABOLISM	Coenzyme transport and metabolism
598	Transient increase	METAGENOMICS	Post-Auricular	V	71	CELLULAR PROCESSES AND SIGNALING	Defense mechanisms
599	Transient increase	METAGENOMICS	Post-Auricular	L	72	INFORMATION STORAGE AND PROCESSING	Replication, recombination and repair
600	Transient decrease	METAGENOMICS	Nasal	K	75	INFORMATION STORAGE AND PROCESSING	Transcription
601	Transient decrease	METAGENOMICS	Oral	P	75	METABOLISM	Inorganic ion transport and metabolism
602	Transient decrease	METAGENOMICS	Oral	S	77	POORLY CHARACTERIZED	Function unknown
603	Transient increase	METAGENOMICS	Armpit	P	77	METABOLISM	Inorganic ion transport and metabolism
604	Transient increase	METAGENOMICS	Armpit	I	78	METABOLISM	Lipid transport and metabolism
605	Transient increase	METAGENOMICS	Forearm	Q	80	METABOLISM	Secondary metabolites biosynthesis, transport, and catabolism
606	Transient decrease	METAGENOMICS	Oral	J	83	INFORMATION STORAGE AND PROCESSING	Translation, ribosomal structure and biogenesis
607	Transient increase	METAGENOMICS	T-Zone	R	83	POORLY CHARACTERIZED	General function prediction only
608	Transient increase	METAGENOMICS	Forearm	F	86	METABOLISM	Nucleotide transport and metabolism
609	Transient decrease	METAGENOMICS	Oral	R	89	POORLY CHARACTERIZED	General function prediction only
610	Transient increase	METAGENOMICS	Armpit	R	89	POORLY CHARACTERIZED	General function prediction only
611	Transient increase	METAGENOMICS	Post-Auricular	S	89	POORLY CHARACTERIZED	Function unknown
612	Transient decrease	METAGENOMICS	Oral	G	90	METABOLISM	Carbohydrate transport and metabolism
613	Transient increase	METAGENOMICS	Armpit	C	95	METABOLISM	Energy production and conversion
614	Transient increase	METAGENOMICS	Forearm	S	103	POORLY CHARACTERIZED	Function unknown
615	Transient increase	METAGENOMICS	T-Zone	E	103	METABOLISM	Amino acid transport and metabolism
616	Transient increase	METAGENOMICS	Forearm	M	104	CELLULAR PROCESSES AND SIGNALING	Cell wall/membrane/envelope biogenesis
617	Transient increase	METAGENOMICS	Forearm	L	106	INFORMATION STORAGE AND PROCESSING	Replication, recombination and repair
618	Transient increase	METAGENOMICS	Post-Auricular	Q	110	METABOLISM	Secondary metabolites biosynthesis, transport, and catabolism
619	Transient decrease	METAGENOMICS	Oral	E	112	METABOLISM	Amino acid transport and metabolism
620	Transient increase	METAGENOMICS	Armpit	G	113	METABOLISM	Carbohydrate transport and metabolism
621	Transient increase	METAGENOMICS	T-Zone	K	116	INFORMATION STORAGE AND PROCESSING	Transcription
622	Transient decrease	METAGENOMICS	Nasal	E	118	METABOLISM	Amino acid transport and metabolism
623	Transient increase	METAGENOMICS	Armpit	K	129	INFORMATION STORAGE AND PROCESSING	Transcription
624	Transient decrease	METAGENOMICS	Oral	K	134	INFORMATION STORAGE AND PROCESSING	Transcription
625	Transient increase	METAGENOMICS	Post-Auricular	M	135	CELLULAR PROCESSES AND SIGNALING	Cell wall/membrane/envelope biogenesis
626	Transient increase	METAGENOMICS	Armpit	J	140	INFORMATION STORAGE AND PROCESSING	Translation, ribosomal structure and biogenesis
627	Transient increase	METAGENOMICS	Forearm	T	141	CELLULAR PROCESSES AND SIGNALING	Signal transduction mechanisms
628	Transient decrease	METAGENOMICS	Nasal	J	142	INFORMATION STORAGE AND PROCESSING	Translation, ribosomal structure and biogenesis
629	Transient increase	METAGENOMICS	Forearm	O	149	CELLULAR PROCESSES AND SIGNALING	Post-translational modification, protein turnover, and chaperones
630	Transient increase	METAGENOMICS	Armpit	E	153	METABOLISM	Amino acid transport and metabolism
631	Transient increase	METAGENOMICS	Post-Auricular	O	164	CELLULAR PROCESSES AND SIGNALING	Post-translational modification, protein turnover, and chaperones
632	Transient increase	METAGENOMICS	Post-Auricular	C	165	METABOLISM	Energy production and conversion
633	Transient increase	METAGENOMICS	Post-Auricular	H	169	METABOLISM	Coenzyme transport and metabolism
634	Transient increase	METAGENOMICS	Forearm	I	176	METABOLISM	Lipid transport and metabolism
635	Transient increase	METAGENOMICS	Post-Auricular	G	190	METABOLISM	Carbohydrate transport and metabolism
636	Transient increase	METAGENOMICS	Post-Auricular	P	197	METABOLISM	Inorganic ion transport and metabolism
637	Transient increase	METAGENOMICS	Post-Auricular	T	202	CELLULAR PROCESSES AND SIGNALING	Signal transduction mechanisms
638	Transient increase	METAGENOMICS	Forearm	G	206	METABOLISM	Carbohydrate transport and metabolism
639	Transient increase	METAGENOMICS	Forearm	H	206	METABOLISM	Coenzyme transport and metabolism
640	Transient increase	METAGENOMICS	Post-Auricular	I	211	METABOLISM	Lipid transport and metabolism
641	Transient increase	METAGENOMICS	Forearm	C	212	METABOLISM	Energy production and conversion
642	Transient increase	METAGENOMICS	Forearm	R	212	POORLY CHARACTERIZED	General function prediction only
643	Transient increase	METAGENOMICS	Forearm	P	223	METABOLISM	Inorganic ion transport and metabolism
644	Transient increase	METAGENOMICS	Post-Auricular	R	227	POORLY CHARACTERIZED	General function prediction only
645	Transient increase	METAGENOMICS	Post-Auricular	J	231	INFORMATION STORAGE AND PROCESSING	Translation, ribosomal structure and biogenesis
646	Transient increase	METAGENOMICS	Forearm	J	287	INFORMATION STORAGE AND PROCESSING	Translation, ribosomal structure and biogenesis
647	Transient increase	METAGENOMICS	Post-Auricular	K	319	INFORMATION STORAGE AND PROCESSING	Transcription
648	Transient increase	METAGENOMICS	Forearm	K	347	INFORMATION STORAGE AND PROCESSING	Transcription
649	Transient increase	METAGENOMICS	Post-Auricular	E	370	METABOLISM	Amino acid transport and metabolism
650	Transient increase	METAGENOMICS	Forearm	E	442	METABOLISM	Amino acid transport and metabolism

## Sheet: e6b
	timetrend	seqtype	regclass2	Freq	seqtypetotal	class
1	Persistent decrease	METAGENOMICS	Armpit	0	36	Toxin-Antitoxin N = (36)
2	Persistent increase	METAGENOMICS	Armpit	1	36	Toxin-Antitoxin N = (36)
3	Transient decrease	METAGENOMICS	Armpit	0	36	Toxin-Antitoxin N = (36)
4	Transient increase	METAGENOMICS	Armpit	15	36	Toxin-Antitoxin N = (36)
5	Persistent decrease	METATRANSCRIPTOMICS	Armpit	0	38	Toxin-Antitoxin N = (38)
6	Persistent increase	METATRANSCRIPTOMICS	Armpit	0	38	Toxin-Antitoxin N = (38)
7	Transient decrease	METATRANSCRIPTOMICS	Armpit	1	38	Toxin-Antitoxin N = (38)
8	Transient increase	METATRANSCRIPTOMICS	Armpit	12	38	Toxin-Antitoxin N = (38)
9	Persistent decrease	METAGENOMICS	Belly Button	1	36	Toxin-Antitoxin N = (36)
10	Persistent increase	METAGENOMICS	Belly Button	0	36	Toxin-Antitoxin N = (36)
11	Transient decrease	METAGENOMICS	Belly Button	0	36	Toxin-Antitoxin N = (36)
12	Transient increase	METAGENOMICS	Belly Button	7	36	Toxin-Antitoxin N = (36)
13	Persistent decrease	METATRANSCRIPTOMICS	Belly Button	0	38	Toxin-Antitoxin N = (38)
14	Persistent increase	METATRANSCRIPTOMICS	Belly Button	0	38	Toxin-Antitoxin N = (38)
15	Transient decrease	METATRANSCRIPTOMICS	Belly Button	1	38	Toxin-Antitoxin N = (38)
16	Transient increase	METATRANSCRIPTOMICS	Belly Button	2	38	Toxin-Antitoxin N = (38)
17	Persistent decrease	METAGENOMICS	Forearm	5	36	Toxin-Antitoxin N = (36)
18	Persistent increase	METAGENOMICS	Forearm	0	36	Toxin-Antitoxin N = (36)
19	Transient decrease	METAGENOMICS	Forearm	0	36	Toxin-Antitoxin N = (36)
20	Transient increase	METAGENOMICS	Forearm	20	36	Toxin-Antitoxin N = (36)
21	Persistent decrease	METATRANSCRIPTOMICS	Forearm	1	38	Toxin-Antitoxin N = (38)
22	Persistent increase	METATRANSCRIPTOMICS	Forearm	0	38	Toxin-Antitoxin N = (38)
23	Transient decrease	METATRANSCRIPTOMICS	Forearm	0	38	Toxin-Antitoxin N = (38)
24	Transient increase	METATRANSCRIPTOMICS	Forearm	6	38	Toxin-Antitoxin N = (38)
25	Persistent decrease	METAGENOMICS	Gluteal Crease	0	36	Toxin-Antitoxin N = (36)
26	Persistent increase	METAGENOMICS	Gluteal Crease	0	36	Toxin-Antitoxin N = (36)
27	Transient decrease	METAGENOMICS	Gluteal Crease	0	36	Toxin-Antitoxin N = (36)
28	Transient increase	METAGENOMICS	Gluteal Crease	7	36	Toxin-Antitoxin N = (36)
29	Persistent decrease	METATRANSCRIPTOMICS	Gluteal Crease	0	38	Toxin-Antitoxin N = (38)
30	Persistent increase	METATRANSCRIPTOMICS	Gluteal Crease	0	38	Toxin-Antitoxin N = (38)
31	Transient decrease	METATRANSCRIPTOMICS	Gluteal Crease	0	38	Toxin-Antitoxin N = (38)
32	Transient increase	METATRANSCRIPTOMICS	Gluteal Crease	15	38	Toxin-Antitoxin N = (38)
33	Persistent decrease	METAGENOMICS	Nape of Neck	0	36	Toxin-Antitoxin N = (36)
34	Persistent increase	METAGENOMICS	Nape of Neck	0	36	Toxin-Antitoxin N = (36)
35	Transient decrease	METAGENOMICS	Nape of Neck	0	36	Toxin-Antitoxin N = (36)
36	Transient increase	METAGENOMICS	Nape of Neck	10	36	Toxin-Antitoxin N = (36)
37	Persistent decrease	METATRANSCRIPTOMICS	Nape of Neck	0	38	Toxin-Antitoxin N = (38)
38	Persistent increase	METATRANSCRIPTOMICS	Nape of Neck	0	38	Toxin-Antitoxin N = (38)
39	Transient decrease	METATRANSCRIPTOMICS	Nape of Neck	1	38	Toxin-Antitoxin N = (38)
40	Transient increase	METATRANSCRIPTOMICS	Nape of Neck	2	38	Toxin-Antitoxin N = (38)
41	Persistent decrease	METAGENOMICS	Nasal	0	36	Toxin-Antitoxin N = (36)
42	Persistent increase	METAGENOMICS	Nasal	0	36	Toxin-Antitoxin N = (36)
43	Transient decrease	METAGENOMICS	Nasal	11	36	Toxin-Antitoxin N = (36)
44	Transient increase	METAGENOMICS	Nasal	0	36	Toxin-Antitoxin N = (36)
45	Persistent decrease	METATRANSCRIPTOMICS	Nasal	0	38	Toxin-Antitoxin N = (38)
46	Persistent increase	METATRANSCRIPTOMICS	Nasal	0	38	Toxin-Antitoxin N = (38)
47	Transient decrease	METATRANSCRIPTOMICS	Nasal	0	38	Toxin-Antitoxin N = (38)
48	Transient increase	METATRANSCRIPTOMICS	Nasal	4	38	Toxin-Antitoxin N = (38)
49	Persistent decrease	METAGENOMICS	Oral	3	36	Toxin-Antitoxin N = (36)
50	Persistent increase	METAGENOMICS	Oral	0	36	Toxin-Antitoxin N = (36)
51	Transient decrease	METAGENOMICS	Oral	14	36	Toxin-Antitoxin N = (36)
52	Transient increase	METAGENOMICS	Oral	5	36	Toxin-Antitoxin N = (36)
53	Persistent decrease	METATRANSCRIPTOMICS	Oral	0	38	Toxin-Antitoxin N = (38)
54	Persistent increase	METATRANSCRIPTOMICS	Oral	2	38	Toxin-Antitoxin N = (38)
55	Transient decrease	METATRANSCRIPTOMICS	Oral	2	38	Toxin-Antitoxin N = (38)
56	Transient increase	METATRANSCRIPTOMICS	Oral	20	38	Toxin-Antitoxin N = (38)
57	Persistent decrease	METAGENOMICS	Post-Auricular	0	36	Toxin-Antitoxin N = (36)
58	Persistent increase	METAGENOMICS	Post-Auricular	1	36	Toxin-Antitoxin N = (36)
59	Transient decrease	METAGENOMICS	Post-Auricular	0	36	Toxin-Antitoxin N = (36)
60	Transient increase	METAGENOMICS	Post-Auricular	23	36	Toxin-Antitoxin N = (36)
61	Persistent decrease	METATRANSCRIPTOMICS	Post-Auricular	0	38	Toxin-Antitoxin N = (38)
62	Persistent increase	METATRANSCRIPTOMICS	Post-Auricular	0	38	Toxin-Antitoxin N = (38)
63	Transient decrease	METATRANSCRIPTOMICS	Post-Auricular	1	38	Toxin-Antitoxin N = (38)
64	Transient increase	METATRANSCRIPTOMICS	Post-Auricular	1	38	Toxin-Antitoxin N = (38)
65	Persistent decrease	METAGENOMICS	T-Zone	0	36	Toxin-Antitoxin N = (36)
66	Persistent increase	METAGENOMICS	T-Zone	0	36	Toxin-Antitoxin N = (36)
67	Transient decrease	METAGENOMICS	T-Zone	0	36	Toxin-Antitoxin N = (36)
68	Transient increase	METAGENOMICS	T-Zone	11	36	Toxin-Antitoxin N = (36)
69	Persistent decrease	METATRANSCRIPTOMICS	T-Zone	0	38	Toxin-Antitoxin N = (38)
70	Persistent increase	METATRANSCRIPTOMICS	T-Zone	0	38	Toxin-Antitoxin N = (38)
71	Transient decrease	METATRANSCRIPTOMICS	T-Zone	0	38	Toxin-Antitoxin N = (38)
72	Transient increase	METATRANSCRIPTOMICS	T-Zone	2	38	Toxin-Antitoxin N = (38)
73	Persistent decrease	METAGENOMICS	Toe Web Space	0	36	Toxin-Antitoxin N = (36)
74	Persistent increase	METAGENOMICS	Toe Web Space	0	36	Toxin-Antitoxin N = (36)
75	Transient decrease	METAGENOMICS	Toe Web Space	0	36	Toxin-Antitoxin N = (36)
76	Transient increase	METAGENOMICS	Toe Web Space	16	36	Toxin-Antitoxin N = (36)
77	Persistent decrease	METATRANSCRIPTOMICS	Toe Web Space	0	38	Toxin-Antitoxin N = (38)
78	Persistent increase	METATRANSCRIPTOMICS	Toe Web Space	0	38	Toxin-Antitoxin N = (38)
79	Transient decrease	METATRANSCRIPTOMICS	Toe Web Space	1	38	Toxin-Antitoxin N = (38)
80	Transient increase	METATRANSCRIPTOMICS	Toe Web Space	2	38	Toxin-Antitoxin N = (38)
81	Persistent decrease	METAGENOMICS	Armpit	0	21	Heme N = (21)
82	Persistent increase	METAGENOMICS	Armpit	0	21	Heme N = (21)
83	Transient decrease	METAGENOMICS	Armpit	1	21	Heme N = (21)
84	Transient increase	METAGENOMICS	Armpit	14	21	Heme N = (21)
85	Persistent decrease	METATRANSCRIPTOMICS	Armpit	0	10	Heme N = (10)
86	Persistent increase	METATRANSCRIPTOMICS	Armpit	0	10	Heme N = (10)
87	Transient decrease	METATRANSCRIPTOMICS	Armpit	0	10	Heme N = (10)
88	Transient increase	METATRANSCRIPTOMICS	Armpit	2	10	Heme N = (10)
89	Persistent decrease	METAGENOMICS	Belly Button	0	21	Heme N = (21)
90	Persistent increase	METAGENOMICS	Belly Button	0	21	Heme N = (21)
91	Transient decrease	METAGENOMICS	Belly Button	0	21	Heme N = (21)
92	Transient increase	METAGENOMICS	Belly Button	7	21	Heme N = (21)
93	Persistent decrease	METATRANSCRIPTOMICS	Belly Button	0	10	Heme N = (10)
94	Persistent increase	METATRANSCRIPTOMICS	Belly Button	0	10	Heme N = (10)
95	Transient decrease	METATRANSCRIPTOMICS	Belly Button	0	10	Heme N = (10)
96	Transient increase	METATRANSCRIPTOMICS	Belly Button	0	10	Heme N = (10)
97	Persistent decrease	METAGENOMICS	Forearm	0	21	Heme N = (21)
98	Persistent increase	METAGENOMICS	Forearm	0	21	Heme N = (21)
99	Transient decrease	METAGENOMICS	Forearm	0	21	Heme N = (21)
100	Transient increase	METAGENOMICS	Forearm	13	21	Heme N = (21)
101	Persistent decrease	METATRANSCRIPTOMICS	Forearm	0	10	Heme N = (10)
102	Persistent increase	METATRANSCRIPTOMICS	Forearm	0	10	Heme N = (10)
103	Transient decrease	METATRANSCRIPTOMICS	Forearm	0	10	Heme N = (10)
104	Transient increase	METATRANSCRIPTOMICS	Forearm	0	10	Heme N = (10)
105	Persistent decrease	METAGENOMICS	Gluteal Crease	0	21	Heme N = (21)
106	Persistent increase	METAGENOMICS	Gluteal Crease	0	21	Heme N = (21)
107	Transient decrease	METAGENOMICS	Gluteal Crease	0	21	Heme N = (21)
108	Transient increase	METAGENOMICS	Gluteal Crease	3	21	Heme N = (21)
109	Persistent decrease	METATRANSCRIPTOMICS	Gluteal Crease	0	10	Heme N = (10)
110	Persistent increase	METATRANSCRIPTOMICS	Gluteal Crease	0	10	Heme N = (10)
111	Transient decrease	METATRANSCRIPTOMICS	Gluteal Crease	0	10	Heme N = (10)
112	Transient increase	METATRANSCRIPTOMICS	Gluteal Crease	0	10	Heme N = (10)
113	Persistent decrease	METAGENOMICS	Nape of Neck	0	21	Heme N = (21)
114	Persistent increase	METAGENOMICS	Nape of Neck	0	21	Heme N = (21)
115	Transient decrease	METAGENOMICS	Nape of Neck	0	21	Heme N = (21)
116	Transient increase	METAGENOMICS	Nape of Neck	7	21	Heme N = (21)
117	Persistent decrease	METATRANSCRIPTOMICS	Nape of Neck	0	10	Heme N = (10)
118	Persistent increase	METATRANSCRIPTOMICS	Nape of Neck	0	10	Heme N = (10)
119	Transient decrease	METATRANSCRIPTOMICS	Nape of Neck	0	10	Heme N = (10)
120	Transient increase	METATRANSCRIPTOMICS	Nape of Neck	2	10	Heme N = (10)
121	Persistent decrease	METAGENOMICS	Nasal	2	21	Heme N = (21)
122	Persistent increase	METAGENOMICS	Nasal	0	21	Heme N = (21)
123	Transient decrease	METAGENOMICS	Nasal	11	21	Heme N = (21)
124	Transient increase	METAGENOMICS	Nasal	0	21	Heme N = (21)
125	Persistent decrease	METATRANSCRIPTOMICS	Nasal	0	10	Heme N = (10)
126	Persistent increase	METATRANSCRIPTOMICS	Nasal	1	10	Heme N = (10)
127	Transient decrease	METATRANSCRIPTOMICS	Nasal	0	10	Heme N = (10)
128	Transient increase	METATRANSCRIPTOMICS	Nasal	0	10	Heme N = (10)
129	Persistent decrease	METAGENOMICS	Oral	0	21	Heme N = (21)
130	Persistent increase	METAGENOMICS	Oral	0	21	Heme N = (21)
131	Transient decrease	METAGENOMICS	Oral	13	21	Heme N = (21)
132	Transient increase	METAGENOMICS	Oral	2	21	Heme N = (21)
133	Persistent decrease	METATRANSCRIPTOMICS	Oral	1	10	Heme N = (10)
134	Persistent increase	METATRANSCRIPTOMICS	Oral	0	10	Heme N = (10)
135	Transient decrease	METATRANSCRIPTOMICS	Oral	1	10	Heme N = (10)
136	Transient increase	METATRANSCRIPTOMICS	Oral	16	10	Heme N = (10)
137	Persistent decrease	METAGENOMICS	Post-Auricular	0	21	Heme N = (21)
138	Persistent increase	METAGENOMICS	Post-Auricular	0	21	Heme N = (21)
139	Transient decrease	METAGENOMICS	Post-Auricular	0	21	Heme N = (21)
140	Transient increase	METAGENOMICS	Post-Auricular	27	21	Heme N = (21)
141	Persistent decrease	METATRANSCRIPTOMICS	Post-Auricular	0	10	Heme N = (10)
142	Persistent increase	METATRANSCRIPTOMICS	Post-Auricular	0	10	Heme N = (10)
143	Transient decrease	METATRANSCRIPTOMICS	Post-Auricular	0	10	Heme N = (10)
144	Transient increase	METATRANSCRIPTOMICS	Post-Auricular	0	10	Heme N = (10)
145	Persistent decrease	METAGENOMICS	T-Zone	0	21	Heme N = (21)
146	Persistent increase	METAGENOMICS	T-Zone	0	21	Heme N = (21)
147	Transient decrease	METAGENOMICS	T-Zone	0	21	Heme N = (21)
148	Transient increase	METAGENOMICS	T-Zone	11	21	Heme N = (21)
149	Persistent decrease	METATRANSCRIPTOMICS	T-Zone	0	10	Heme N = (10)
150	Persistent increase	METATRANSCRIPTOMICS	T-Zone	0	10	Heme N = (10)
151	Transient decrease	METATRANSCRIPTOMICS	T-Zone	0	10	Heme N = (10)
152	Transient increase	METATRANSCRIPTOMICS	T-Zone	0	10	Heme N = (10)
153	Persistent decrease	METAGENOMICS	Toe Web Space	0	21	Heme N = (21)
154	Persistent increase	METAGENOMICS	Toe Web Space	0	21	Heme N = (21)
155	Transient decrease	METAGENOMICS	Toe Web Space	1	21	Heme N = (21)
156	Transient increase	METAGENOMICS	Toe Web Space	10	21	Heme N = (21)
157	Persistent decrease	METATRANSCRIPTOMICS	Toe Web Space	0	10	Heme N = (10)
158	Persistent increase	METATRANSCRIPTOMICS	Toe Web Space	0	10	Heme N = (10)
159	Transient decrease	METATRANSCRIPTOMICS	Toe Web Space	0	10	Heme N = (10)
160	Transient increase	METATRANSCRIPTOMICS	Toe Web Space	1	10	Heme N = (10)
161	Persistent decrease	METAGENOMICS	Armpit	0	87	Phage N = (87)
162	Persistent increase	METAGENOMICS	Armpit	0	87	Phage N = (87)
163	Transient decrease	METAGENOMICS	Armpit	0	87	Phage N = (87)
164	Transient increase	METAGENOMICS	Armpit	36	87	Phage N = (87)
165	Persistent decrease	METATRANSCRIPTOMICS	Armpit	1	101	Phage N = (101)
166	Persistent increase	METATRANSCRIPTOMICS	Armpit	0	101	Phage N = (101)
167	Transient decrease	METATRANSCRIPTOMICS	Armpit	0	101	Phage N = (101)
168	Transient increase	METATRANSCRIPTOMICS	Armpit	16	101	Phage N = (101)
169	Persistent decrease	METAGENOMICS	Belly Button	0	87	Phage N = (87)
170	Persistent increase	METAGENOMICS	Belly Button	0	87	Phage N = (87)
171	Transient decrease	METAGENOMICS	Belly Button	0	87	Phage N = (87)
172	Transient increase	METAGENOMICS	Belly Button	33	87	Phage N = (87)
173	Persistent decrease	METATRANSCRIPTOMICS	Belly Button	0	101	Phage N = (101)
174	Persistent increase	METATRANSCRIPTOMICS	Belly Button	0	101	Phage N = (101)
175	Transient decrease	METATRANSCRIPTOMICS	Belly Button	0	101	Phage N = (101)
176	Transient increase	METATRANSCRIPTOMICS	Belly Button	4	101	Phage N = (101)
177	Persistent decrease	METAGENOMICS	Forearm	1	87	Phage N = (87)
178	Persistent increase	METAGENOMICS	Forearm	0	87	Phage N = (87)
179	Transient decrease	METAGENOMICS	Forearm	1	87	Phage N = (87)
180	Transient increase	METAGENOMICS	Forearm	44	87	Phage N = (87)
181	Persistent decrease	METATRANSCRIPTOMICS	Forearm	0	101	Phage N = (101)
182	Persistent increase	METATRANSCRIPTOMICS	Forearm	0	101	Phage N = (101)
183	Transient decrease	METATRANSCRIPTOMICS	Forearm	0	101	Phage N = (101)
184	Transient increase	METATRANSCRIPTOMICS	Forearm	12	101	Phage N = (101)
185	Persistent decrease	METAGENOMICS	Gluteal Crease	1	87	Phage N = (87)
186	Persistent increase	METAGENOMICS	Gluteal Crease	0	87	Phage N = (87)
187	Transient decrease	METAGENOMICS	Gluteal Crease	0	87	Phage N = (87)
188	Transient increase	METAGENOMICS	Gluteal Crease	32	87	Phage N = (87)
189	Persistent decrease	METATRANSCRIPTOMICS	Gluteal Crease	2	101	Phage N = (101)
190	Persistent increase	METATRANSCRIPTOMICS	Gluteal Crease	0	101	Phage N = (101)
191	Transient decrease	METATRANSCRIPTOMICS	Gluteal Crease	0	101	Phage N = (101)
192	Transient increase	METATRANSCRIPTOMICS	Gluteal Crease	38	101	Phage N = (101)
193	Persistent decrease	METAGENOMICS	Nape of Neck	0	87	Phage N = (87)
194	Persistent increase	METAGENOMICS	Nape of Neck	0	87	Phage N = (87)
195	Transient decrease	METAGENOMICS	Nape of Neck	0	87	Phage N = (87)
196	Transient increase	METAGENOMICS	Nape of Neck	36	87	Phage N = (87)
197	Persistent decrease	METATRANSCRIPTOMICS	Nape of Neck	0	101	Phage N = (101)
198	Persistent increase	METATRANSCRIPTOMICS	Nape of Neck	0	101	Phage N = (101)
199	Transient decrease	METATRANSCRIPTOMICS	Nape of Neck	0	101	Phage N = (101)
200	Transient increase	METATRANSCRIPTOMICS	Nape of Neck	12	101	Phage N = (101)
201	Persistent decrease	METAGENOMICS	Nasal	1	87	Phage N = (87)
202	Persistent increase	METAGENOMICS	Nasal	0	87	Phage N = (87)
203	Transient decrease	METAGENOMICS	Nasal	35	87	Phage N = (87)
204	Transient increase	METAGENOMICS	Nasal	1	87	Phage N = (87)
205	Persistent decrease	METATRANSCRIPTOMICS	Nasal	0	101	Phage N = (101)
206	Persistent increase	METATRANSCRIPTOMICS	Nasal	0	101	Phage N = (101)
207	Transient decrease	METATRANSCRIPTOMICS	Nasal	0	101	Phage N = (101)
208	Transient increase	METATRANSCRIPTOMICS	Nasal	5	101	Phage N = (101)
209	Persistent decrease	METAGENOMICS	Oral	14	87	Phage N = (87)
210	Persistent increase	METAGENOMICS	Oral	4	87	Phage N = (87)
211	Transient decrease	METAGENOMICS	Oral	52	87	Phage N = (87)
212	Transient increase	METAGENOMICS	Oral	19	87	Phage N = (87)
213	Persistent decrease	METATRANSCRIPTOMICS	Oral	7	101	Phage N = (101)
214	Persistent increase	METATRANSCRIPTOMICS	Oral	2	101	Phage N = (101)
215	Transient decrease	METATRANSCRIPTOMICS	Oral	2	101	Phage N = (101)
216	Transient increase	METATRANSCRIPTOMICS	Oral	77	101	Phage N = (101)
217	Persistent decrease	METAGENOMICS	Post-Auricular	0	87	Phage N = (87)
218	Persistent increase	METAGENOMICS	Post-Auricular	0	87	Phage N = (87)
219	Transient decrease	METAGENOMICS	Post-Auricular	0	87	Phage N = (87)
220	Transient increase	METAGENOMICS	Post-Auricular	51	87	Phage N = (87)
221	Persistent decrease	METATRANSCRIPTOMICS	Post-Auricular	2	101	Phage N = (101)
222	Persistent increase	METATRANSCRIPTOMICS	Post-Auricular	0	101	Phage N = (101)
223	Transient decrease	METATRANSCRIPTOMICS	Post-Auricular	0	101	Phage N = (101)
224	Transient increase	METATRANSCRIPTOMICS	Post-Auricular	6	101	Phage N = (101)
225	Persistent decrease	METAGENOMICS	T-Zone	0	87	Phage N = (87)
226	Persistent increase	METAGENOMICS	T-Zone	0	87	Phage N = (87)
227	Transient decrease	METAGENOMICS	T-Zone	0	87	Phage N = (87)
228	Transient increase	METAGENOMICS	T-Zone	35	87	Phage N = (87)
229	Persistent decrease	METATRANSCRIPTOMICS	T-Zone	0	101	Phage N = (101)
230	Persistent increase	METATRANSCRIPTOMICS	T-Zone	0	101	Phage N = (101)
231	Transient decrease	METATRANSCRIPTOMICS	T-Zone	0	101	Phage N = (101)
232	Transient increase	METATRANSCRIPTOMICS	T-Zone	2	101	Phage N = (101)
233	Persistent decrease	METAGENOMICS	Toe Web Space	2	87	Phage N = (87)
234	Persistent increase	METAGENOMICS	Toe Web Space	0	87	Phage N = (87)
235	Transient decrease	METAGENOMICS	Toe Web Space	1	87	Phage N = (87)
236	Transient increase	METAGENOMICS	Toe Web Space	44	87	Phage N = (87)
237	Persistent decrease	METATRANSCRIPTOMICS	Toe Web Space	0	101	Phage N = (101)
238	Persistent increase	METATRANSCRIPTOMICS	Toe Web Space	0	101	Phage N = (101)
239	Transient decrease	METATRANSCRIPTOMICS	Toe Web Space	0	101	Phage N = (101)
240	Transient increase	METATRANSCRIPTOMICS	Toe Web Space	8	101	Phage N = (101)
241	Persistent decrease	METAGENOMICS	Belly Button	0	7	Lantibiotic N = (7)
242	Persistent increase	METAGENOMICS	Belly Button	0	7	Lantibiotic N = (7)
243	Transient decrease	METAGENOMICS	Belly Button	0	7	Lantibiotic N = (7)
244	Transient increase	METAGENOMICS	Belly Button	0	7	Lantibiotic N = (7)
245	Persistent decrease	METATRANSCRIPTOMICS	Belly Button	0	10	Lantibiotic N = (10)
246	Persistent increase	METATRANSCRIPTOMICS	Belly Button	0	10	Lantibiotic N = (10)
247	Transient decrease	METATRANSCRIPTOMICS	Belly Button	0	10	Lantibiotic N = (10)
248	Transient increase	METATRANSCRIPTOMICS	Belly Button	1	10	Lantibiotic N = (10)
249	Persistent decrease	METAGENOMICS	Forearm	0	7	Lantibiotic N = (7)
250	Persistent increase	METAGENOMICS	Forearm	0	7	Lantibiotic N = (7)
251	Transient decrease	METAGENOMICS	Forearm	0	7	Lantibiotic N = (7)
252	Transient increase	METAGENOMICS	Forearm	0	7	Lantibiotic N = (7)
253	Persistent decrease	METATRANSCRIPTOMICS	Forearm	0	10	Lantibiotic N = (10)
254	Persistent increase	METATRANSCRIPTOMICS	Forearm	0	10	Lantibiotic N = (10)
255	Transient decrease	METATRANSCRIPTOMICS	Forearm	0	10	Lantibiotic N = (10)
256	Transient increase	METATRANSCRIPTOMICS	Forearm	1	10	Lantibiotic N = (10)
257	Persistent decrease	METAGENOMICS	Gluteal Crease	0	7	Lantibiotic N = (7)
258	Persistent increase	METAGENOMICS	Gluteal Crease	0	7	Lantibiotic N = (7)
259	Transient decrease	METAGENOMICS	Gluteal Crease	0	7	Lantibiotic N = (7)
260	Transient increase	METAGENOMICS	Gluteal Crease	0	7	Lantibiotic N = (7)
261	Persistent decrease	METATRANSCRIPTOMICS	Gluteal Crease	0	10	Lantibiotic N = (10)
262	Persistent increase	METATRANSCRIPTOMICS	Gluteal Crease	0	10	Lantibiotic N = (10)
263	Transient decrease	METATRANSCRIPTOMICS	Gluteal Crease	0	10	Lantibiotic N = (10)
264	Transient increase	METATRANSCRIPTOMICS	Gluteal Crease	1	10	Lantibiotic N = (10)
265	Persistent decrease	METAGENOMICS	Oral	4	7	Lantibiotic N = (7)
266	Persistent increase	METAGENOMICS	Oral	0	7	Lantibiotic N = (7)
267	Transient decrease	METAGENOMICS	Oral	0	7	Lantibiotic N = (7)
268	Transient increase	METAGENOMICS	Oral	1	7	Lantibiotic N = (7)
269	Persistent decrease	METATRANSCRIPTOMICS	Oral	0	10	Lantibiotic N = (10)
270	Persistent increase	METATRANSCRIPTOMICS	Oral	1	10	Lantibiotic N = (10)
271	Transient decrease	METATRANSCRIPTOMICS	Oral	0	10	Lantibiotic N = (10)
272	Transient increase	METATRANSCRIPTOMICS	Oral	12	10	Lantibiotic N = (10)
273	Persistent decrease	METAGENOMICS	Post-Auricular	0	7	Lantibiotic N = (7)
274	Persistent increase	METAGENOMICS	Post-Auricular	0	7	Lantibiotic N = (7)
275	Transient decrease	METAGENOMICS	Post-Auricular	0	7	Lantibiotic N = (7)
276	Transient increase	METAGENOMICS	Post-Auricular	0	7	Lantibiotic N = (7)
277	Persistent decrease	METATRANSCRIPTOMICS	Post-Auricular	0	10	Lantibiotic N = (10)
278	Persistent increase	METATRANSCRIPTOMICS	Post-Auricular	0	10	Lantibiotic N = (10)
279	Transient decrease	METATRANSCRIPTOMICS	Post-Auricular	0	10	Lantibiotic N = (10)
280	Transient increase	METATRANSCRIPTOMICS	Post-Auricular	1	10	Lantibiotic N = (10)
281	Persistent decrease	METAGENOMICS	Toe Web Space	0	7	Lantibiotic N = (7)
282	Persistent increase	METAGENOMICS	Toe Web Space	0	7	Lantibiotic N = (7)
283	Transient decrease	METAGENOMICS	Toe Web Space	1	7	Lantibiotic N = (7)
284	Transient increase	METAGENOMICS	Toe Web Space	1	7	Lantibiotic N = (7)
285	Persistent decrease	METATRANSCRIPTOMICS	Toe Web Space	0	10	Lantibiotic N = (10)
286	Persistent increase	METATRANSCRIPTOMICS	Toe Web Space	0	10	Lantibiotic N = (10)
287	Transient decrease	METATRANSCRIPTOMICS	Toe Web Space	0	10	Lantibiotic N = (10)
288	Transient increase	METATRANSCRIPTOMICS	Toe Web Space	0	10	Lantibiotic N = (10)
289	Persistent decrease	METAGENOMICS	Armpit	0	74	Antibiotic and heavy metal resistance N = (74)
290	Persistent increase	METAGENOMICS	Armpit	0	74	Antibiotic and heavy metal resistance N = (74)
291	Transient decrease	METAGENOMICS	Armpit	2	74	Antibiotic and heavy metal resistance N = (74)
292	Transient increase	METAGENOMICS	Armpit	30	74	Antibiotic and heavy metal resistance N = (74)
293	Persistent decrease	METATRANSCRIPTOMICS	Armpit	1	17	Antibiotic and heavy metal resistance N = (17)
294	Persistent increase	METATRANSCRIPTOMICS	Armpit	0	17	Antibiotic and heavy metal resistance N = (17)
295	Transient decrease	METATRANSCRIPTOMICS	Armpit	0	17	Antibiotic and heavy metal resistance N = (17)
296	Transient increase	METATRANSCRIPTOMICS	Armpit	4	17	Antibiotic and heavy metal resistance N = (17)
297	Persistent decrease	METAGENOMICS	Belly Button	0	74	Antibiotic and heavy metal resistance N = (74)
298	Persistent increase	METAGENOMICS	Belly Button	0	74	Antibiotic and heavy metal resistance N = (74)
299	Transient decrease	METAGENOMICS	Belly Button	0	74	Antibiotic and heavy metal resistance N = (74)
300	Transient increase	METAGENOMICS	Belly Button	17	74	Antibiotic and heavy metal resistance N = (74)
301	Persistent decrease	METATRANSCRIPTOMICS	Belly Button	0	17	Antibiotic and heavy metal resistance N = (17)
302	Persistent increase	METATRANSCRIPTOMICS	Belly Button	0	17	Antibiotic and heavy metal resistance N = (17)
303	Transient decrease	METATRANSCRIPTOMICS	Belly Button	0	17	Antibiotic and heavy metal resistance N = (17)
304	Transient increase	METATRANSCRIPTOMICS	Belly Button	2	17	Antibiotic and heavy metal resistance N = (17)
305	Persistent decrease	METAGENOMICS	Forearm	5	74	Antibiotic and heavy metal resistance N = (74)
306	Persistent increase	METAGENOMICS	Forearm	0	74	Antibiotic and heavy metal resistance N = (74)
307	Transient decrease	METAGENOMICS	Forearm	0	74	Antibiotic and heavy metal resistance N = (74)
308	Transient increase	METAGENOMICS	Forearm	45	74	Antibiotic and heavy metal resistance N = (74)
309	Persistent decrease	METATRANSCRIPTOMICS	Forearm	0	17	Antibiotic and heavy metal resistance N = (17)
310	Persistent increase	METATRANSCRIPTOMICS	Forearm	0	17	Antibiotic and heavy metal resistance N = (17)
311	Transient decrease	METATRANSCRIPTOMICS	Forearm	0	17	Antibiotic and heavy metal resistance N = (17)
312	Transient increase	METATRANSCRIPTOMICS	Forearm	3	17	Antibiotic and heavy metal resistance N = (17)
313	Persistent decrease	METAGENOMICS	Gluteal Crease	0	74	Antibiotic and heavy metal resistance N = (74)
314	Persistent increase	METAGENOMICS	Gluteal Crease	0	74	Antibiotic and heavy metal resistance N = (74)
315	Transient decrease	METAGENOMICS	Gluteal Crease	0	74	Antibiotic and heavy metal resistance N = (74)
316	Transient increase	METAGENOMICS	Gluteal Crease	5	74	Antibiotic and heavy metal resistance N = (74)
317	Persistent decrease	METATRANSCRIPTOMICS	Gluteal Crease	0	17	Antibiotic and heavy metal resistance N = (17)
318	Persistent increase	METATRANSCRIPTOMICS	Gluteal Crease	0	17	Antibiotic and heavy metal resistance N = (17)
319	Transient decrease	METATRANSCRIPTOMICS	Gluteal Crease	0	17	Antibiotic and heavy metal resistance N = (17)
320	Transient increase	METATRANSCRIPTOMICS	Gluteal Crease	0	17	Antibiotic and heavy metal resistance N = (17)
321	Persistent decrease	METAGENOMICS	Nape of Neck	0	74	Antibiotic and heavy metal resistance N = (74)
322	Persistent increase	METAGENOMICS	Nape of Neck	0	74	Antibiotic and heavy metal resistance N = (74)
323	Transient decrease	METAGENOMICS	Nape of Neck	1	74	Antibiotic and heavy metal resistance N = (74)
324	Transient increase	METAGENOMICS	Nape of Neck	16	74	Antibiotic and heavy metal resistance N = (74)
325	Persistent decrease	METATRANSCRIPTOMICS	Nape of Neck	0	17	Antibiotic and heavy metal resistance N = (17)
326	Persistent increase	METATRANSCRIPTOMICS	Nape of Neck	0	17	Antibiotic and heavy metal resistance N = (17)
327	Transient decrease	METATRANSCRIPTOMICS	Nape of Neck	0	17	Antibiotic and heavy metal resistance N = (17)
328	Transient increase	METATRANSCRIPTOMICS	Nape of Neck	1	17	Antibiotic and heavy metal resistance N = (17)
329	Persistent decrease	METAGENOMICS	Nasal	0	74	Antibiotic and heavy metal resistance N = (74)
330	Persistent increase	METAGENOMICS	Nasal	0	74	Antibiotic and heavy metal resistance N = (74)
331	Transient decrease	METAGENOMICS	Nasal	18	74	Antibiotic and heavy metal resistance N = (74)
332	Transient increase	METAGENOMICS	Nasal	0	74	Antibiotic and heavy metal resistance N = (74)
333	Persistent decrease	METATRANSCRIPTOMICS	Nasal	0	17	Antibiotic and heavy metal resistance N = (17)
334	Persistent increase	METATRANSCRIPTOMICS	Nasal	0	17	Antibiotic and heavy metal resistance N = (17)
335	Transient decrease	METATRANSCRIPTOMICS	Nasal	0	17	Antibiotic and heavy metal resistance N = (17)
336	Transient increase	METATRANSCRIPTOMICS	Nasal	0	17	Antibiotic and heavy metal resistance N = (17)
337	Persistent decrease	METAGENOMICS	Oral	0	74	Antibiotic and heavy metal resistance N = (74)
338	Persistent increase	METAGENOMICS	Oral	1	74	Antibiotic and heavy metal resistance N = (74)
339	Transient decrease	METAGENOMICS	Oral	31	74	Antibiotic and heavy metal resistance N = (74)
340	Transient increase	METAGENOMICS	Oral	1	74	Antibiotic and heavy metal resistance N = (74)
341	Persistent decrease	METATRANSCRIPTOMICS	Oral	1	17	Antibiotic and heavy metal resistance N = (17)
342	Persistent increase	METATRANSCRIPTOMICS	Oral	0	17	Antibiotic and heavy metal resistance N = (17)
343	Transient decrease	METATRANSCRIPTOMICS	Oral	1	17	Antibiotic and heavy metal resistance N = (17)
344	Transient increase	METATRANSCRIPTOMICS	Oral	2	17	Antibiotic and heavy metal resistance N = (17)
345	Persistent decrease	METAGENOMICS	Post-Auricular	0	74	Antibiotic and heavy metal resistance N = (74)
346	Persistent increase	METAGENOMICS	Post-Auricular	0	74	Antibiotic and heavy metal resistance N = (74)
347	Transient decrease	METAGENOMICS	Post-Auricular	0	74	Antibiotic and heavy metal resistance N = (74)
348	Transient increase	METAGENOMICS	Post-Auricular	90	74	Antibiotic and heavy metal resistance N = (74)
349	Persistent decrease	METATRANSCRIPTOMICS	Post-Auricular	0	17	Antibiotic and heavy metal resistance N = (17)
350	Persistent increase	METATRANSCRIPTOMICS	Post-Auricular	0	17	Antibiotic and heavy metal resistance N = (17)
351	Transient decrease	METATRANSCRIPTOMICS	Post-Auricular	0	17	Antibiotic and heavy metal resistance N = (17)
352	Transient increase	METATRANSCRIPTOMICS	Post-Auricular	0	17	Antibiotic and heavy metal resistance N = (17)
353	Persistent decrease	METAGENOMICS	T-Zone	0	74	Antibiotic and heavy metal resistance N = (74)
354	Persistent increase	METAGENOMICS	T-Zone	0	74	Antibiotic and heavy metal resistance N = (74)
355	Transient decrease	METAGENOMICS	T-Zone	0	74	Antibiotic and heavy metal resistance N = (74)
356	Transient increase	METAGENOMICS	T-Zone	24	74	Antibiotic and heavy metal resistance N = (74)
357	Persistent decrease	METATRANSCRIPTOMICS	T-Zone	0	17	Antibiotic and heavy metal resistance N = (17)
358	Persistent increase	METATRANSCRIPTOMICS	T-Zone	0	17	Antibiotic and heavy metal resistance N = (17)
359	Transient decrease	METATRANSCRIPTOMICS	T-Zone	0	17	Antibiotic and heavy metal resistance N = (17)
360	Transient increase	METATRANSCRIPTOMICS	T-Zone	1	17	Antibiotic and heavy metal resistance N = (17)
361	Persistent decrease	METAGENOMICS	Toe Web Space	0	74	Antibiotic and heavy metal resistance N = (74)
362	Persistent increase	METAGENOMICS	Toe Web Space	0	74	Antibiotic and heavy metal resistance N = (74)
363	Transient decrease	METAGENOMICS	Toe Web Space	0	74	Antibiotic and heavy metal resistance N = (74)
364	Transient increase	METAGENOMICS	Toe Web Space	27	74	Antibiotic and heavy metal resistance N = (74)
365	Persistent decrease	METATRANSCRIPTOMICS	Toe Web Space	0	17	Antibiotic and heavy metal resistance N = (17)
366	Persistent increase	METATRANSCRIPTOMICS	Toe Web Space	0	17	Antibiotic and heavy metal resistance N = (17)
367	Transient decrease	METATRANSCRIPTOMICS	Toe Web Space	0	17	Antibiotic and heavy metal resistance N = (17)
368	Transient increase	METATRANSCRIPTOMICS	Toe Web Space	1	17	Antibiotic and heavy metal resistance N = (17)
