# Supplementary material for: Longitudinal multi-omics analysis of host microbiome architecture and immune responses during short-term spaceflight
Source: Nat Microbiol. 2024 Jun 11;9(7):1661–75. doi: 10.1038/s41564-024-01635-8 (PMC11222149; doi:10.1038/s41564-024-01635-8)
Supplement: Supplementary file 17 — Statistical source data. [file 41564_2024_1635_MOESM17_ESM.xlsx]

## Sheet: e7
	yvar	timetrend	regclass2	seqtype	dset	Species	variable	value	seqv
1	GMEHKO_122145	Persistent decrease	Oral	METAGENOMICS	ORAL	lacticin 481 family lantibiotic	PRE	2.1755	1
2	FHMHKI_45260	Persistent decrease	Oral	METAGENOMICS	ORAL	Collar domain-containing protein	PRE	0.283026	2
3	GMEHKO_41890	Persistent decrease	Oral	METAGENOMICS	ORAL	AraC family transcriptional regulator ligand-binding domain-containing protein	PRE	-1.05123	3
4	MIHKMP_120500	Persistent decrease	Oral	METAGENOMICS	ORAL	Cell surface protein	PRE	-1.35975	4
5	HIMCNL_49335	Persistent decrease	Oral	METAGENOMICS	ORAL	helix-turn-helix domain-containing protein	PRE	1.9617	5
6	CKNBIF_108010	Persistent decrease	Oral	METAGENOMICS	ORAL	Restriction endonuclease PvuII	PRE	-1.33744	6
7	JJBNIK_40080	Persistent decrease	Oral	METAGENOMICS	ORAL	HTH cro/C1-type domain-containing protein	PRE	-0.920436	7
8	EFKNKO_401165	Persistent decrease	Oral	METAGENOMICS	ORAL	DNA-binding protein	PRE	-1.11043	8
9	CJINOH_31745	Persistent decrease	Oral	METAGENOMICS	ORAL	DNA topoisomerase I	PRE	1.29537	9
10	EPECKE_75445	Persistent decrease	Oral	METAGENOMICS	ORAL	Polyribonucleotide nucleotidyltransferase	PRE	-1.44266	10
11	MIHKMP_05945	Persistent decrease	Oral	METATRANSCRIPTOMICS	ORAL	DUF2971 domain-containing protein	PRE	1.69087	11
12	JLMMIE_03550	Persistent decrease	Oral	METATRANSCRIPTOMICS	ORAL	Replication protein	PRE	0.652026	12
13	LPHHHO_144030	Persistent decrease	Oral	METATRANSCRIPTOMICS	ORAL	Asp23 family, cell envelope-related function	PRE	0.80626	13
14	EFMBJH_04670	Persistent decrease	Oral	METATRANSCRIPTOMICS	ORAL	HTH cro/C1-type domain-containing protein	PRE	0.158907	14
15	NFMBJL_156785	Persistent decrease	Oral	METATRANSCRIPTOMICS	ORAL	CAAX amino terminal protease family protein	PRE	-0.43424	15
16	LEDPOH_44080	Persistent decrease	Oral	METATRANSCRIPTOMICS	ORAL	D-alanine--D-alanine ligase	PRE	-0.582666	16
17	GMEHKO_66525	Persistent decrease	Oral	METATRANSCRIPTOMICS	ORAL	DUF1189 domain-containing protein	PRE	-0.482136	17
18	GHHDKK_221200	Persistent decrease	Oral	METATRANSCRIPTOMICS	ORAL	ATP-binding cassette domain-containing protein	PRE	-0.282807	18
19	OHADFF_68150	Persistent decrease	Oral	METATRANSCRIPTOMICS	ORAL	Conserved domain protein	PRE	-0.260323	19
20	DGGBKN_138350	Persistent decrease	Oral	METATRANSCRIPTOMICS	ORAL	DUF721 domain-containing protein	PRE	0.125258	20
21	KLKMBD_218195	Persistent increase	Oral	METAGENOMICS	ORAL	Nucleoid occlusion factor SlmA	PRE	-3.94779	21
22	ALCHFM_10895	Persistent increase	Oral	METAGENOMICS	ORAL	TM2 domain	PRE	-3.94779	22
23	DGGBKN_750385	Persistent increase	Oral	METAGENOMICS	ORAL	DUF3408 domain-containing protein	PRE	0	23
24	APBDEE_98025	Persistent increase	Oral	METAGENOMICS	ORAL	Ribosomal protein S27	PRE	-3.12106	24
25	JGNJPF_300655	Persistent increase	Oral	METAGENOMICS	ORAL	chromosome partitioning protein ParA	PRE	9.54964	25
26	LPHHHO_402650	Persistent increase	Oral	METAGENOMICS	ORAL	Hemerythrin HHE cation binding domain protein	PRE	0	26
27	PNBMBG_149465	Persistent increase	Oral	METAGENOMICS	ORAL	DUF6242 domain-containing protein	PRE	0	27
28	EFMBJH_58615	Persistent increase	Oral	METAGENOMICS	ORAL	ERF family protein	PRE	0	28
29	KLKMBD_01115	Persistent increase	Oral	METAGENOMICS	ORAL	Prephenate dehydratase	PRE	0	29
30	GHHDKK_477290	Persistent increase	Oral	METAGENOMICS	ORAL	PrgI family protein	PRE	0	30
31	FIHNHB_192720	Persistent increase	Oral	METATRANSCRIPTOMICS	ORAL	thiocillin family RiPP	PRE	0	31
32	ACOEHJ_18650	Persistent increase	Oral	METATRANSCRIPTOMICS	ORAL	Nmad3 domain-containing protein	PRE	0	32
33	OCMEGI_27435	Persistent increase	Oral	METATRANSCRIPTOMICS	ORAL	Phage virion morphogenesis protein	PRE	0	33
34	GMEHKO_11035	Persistent increase	Oral	METATRANSCRIPTOMICS	ORAL	Cold shock domain-containing protein	PRE	0	34
35	GMEHKO_113160	Persistent increase	Oral	METATRANSCRIPTOMICS	ORAL	Conserved domain protein	PRE	0	35
36	EPECKE_158875	Persistent increase	Oral	METATRANSCRIPTOMICS	ORAL	flavodoxin	PRE	0	36
37	HBLBJH_20140	Persistent increase	Oral	METATRANSCRIPTOMICS	ORAL	Tat pathway signal sequence	PRE	0	37
38	IADKGB_38995	Persistent increase	Oral	METATRANSCRIPTOMICS	ORAL	Lantibiotic michiganin-A	PRE	0	38
39	GMEHKO_51705	Persistent increase	Oral	METATRANSCRIPTOMICS	ORAL	Siderophore-interacting protein	PRE	0	39
40	DLCCFO_52960	Persistent increase	Oral	METATRANSCRIPTOMICS	ORAL	General stress protein CsbD	PRE	0	40
41	ABGDHD_25635	Transient decrease	Oral	METAGENOMICS	ORAL	Tat proofreading chaperone DmsD	PRE	-12.1771	41
42	EFKNKO_72560	Transient decrease	Oral	METAGENOMICS	ORAL	Carb-bd-dom-fam9 domain-containing protein	PRE	-10.1075	42
43	EGEGNG_299600	Transient decrease	Oral	METAGENOMICS	ORAL	putative ABC-type transport system involved in lysophospholipase L1 biosynthesis, permease component	PRE	-9.82779	43
44	EFKNKO_144265	Transient decrease	Oral	METAGENOMICS	ORAL	HTH cro/C1-type domain-containing protein	PRE	-9.53118	44
45	OHADFF_89280	Transient decrease	Oral	METAGENOMICS	ORAL	Tetratricopeptide repeat protein	PRE	-10.1398	45
46	PNBMBG_457435	Transient decrease	Oral	METAGENOMICS	ORAL	Tetratricopeptide repeat protein	PRE	-10.1027	46
47	PNBMBG_61600	Transient decrease	Oral	METAGENOMICS	ORAL	APH domain-containing protein	PRE	-10.1005	47
48	EFMBJH_57040	Transient decrease	Oral	METAGENOMICS	ORAL	Immunity protein 40	PRE	-10.9632	48
49	JEOIMC_73485	Transient decrease	Oral	METAGENOMICS	ORAL	DUF448 domain-containing protein	PRE	-10.4873	49
50	EFKNKO_202720	Transient decrease	Oral	METAGENOMICS	ORAL	peptidase	PRE	-11.8349	50
51	LFOKNH_89805	Transient decrease	Oral	METATRANSCRIPTOMICS	ORAL	LPXTG cell wall anchor domain protein	PRE	-7.9469	51
52	BHCPCP_157280	Transient decrease	Oral	METATRANSCRIPTOMICS	ORAL	SAM-dependent methyltransferase	PRE	-6.58635	52
53	FDMMPM_14355	Transient decrease	Oral	METATRANSCRIPTOMICS	ORAL	GNAT family N-acetyltransferase	PRE	-6.67057	53
54	CCMLPN_52985	Transient decrease	Oral	METATRANSCRIPTOMICS	ORAL	folate family ECF transporter S component	PRE	-7.0302	54
55	GHEFCD_25955	Transient decrease	Oral	METATRANSCRIPTOMICS	ORAL	arginase family protein	PRE	-7.61663	55
56	MLCLBK_14870	Transient decrease	Oral	METATRANSCRIPTOMICS	ORAL	Malonyl CoA-acyl carrier protein transacylase	PRE	-7.14189	56
57	KDFPDN_64125	Transient decrease	Oral	METATRANSCRIPTOMICS	ORAL	SIMPL domain-containing protein	PRE	-7.18281	57
58	ELEMAK_79250	Transient decrease	Oral	METATRANSCRIPTOMICS	ORAL	multidrug transporter	PRE	-7.29236	58
59	ELPKGF_49485	Transient decrease	Oral	METATRANSCRIPTOMICS	ORAL	Transcription elongation factor GreA	PRE	-7.06696	59
60	FDMMPM_02770	Transient decrease	Oral	METATRANSCRIPTOMICS	ORAL	nodulation protein NfeD	PRE	-6.43551	60
61	HIMCNL_42700	Transient increase	Oral	METAGENOMICS	ORAL	Antimicrobial peptide, streptococcin A-M57 family protein	PRE	11.7281	61
62	ADGDFO_118770	Transient increase	Oral	METAGENOMICS	ORAL	Putative phage tail component, N-terminal domain-containing protein	PRE	10.0181	62
63	AIHIJL_17570	Transient increase	Oral	METAGENOMICS	ORAL	YcfA-like protein	PRE	9.87468	63
64	HIMCNL_06770	Transient increase	Oral	METAGENOMICS	ORAL	relaxosome protein	PRE	7.11974	64
65	MLMECD_288360	Transient increase	Oral	METAGENOMICS	ORAL	potassium-transporting ATPase subunit C	PRE	8.99469	65
66	OLIGAK_10245	Transient increase	Oral	METAGENOMICS	ORAL	Type II toxin-antitoxin system RelB/DinJ family antitoxin	PRE	6.82371	66
67	DINEAL_03000	Transient increase	Oral	METAGENOMICS	ORAL	preprotein translocase subunit SecG	PRE	8.67837	67
68	ALCHFM_339855	Transient increase	Oral	METAGENOMICS	ORAL	zinc-ribbon-2 domain-containing protein	PRE	8.45713	68
69	KLKMBD_48185	Transient increase	Oral	METAGENOMICS	ORAL	DUF3219 domain-containing protein	PRE	8.26439	69
70	PPDBIC_89155	Transient increase	Oral	METAGENOMICS	ORAL	VbhA domain-containing protein	PRE	7.94575	70
71	HIMCNL_16690	Transient increase	Oral	METATRANSCRIPTOMICS	ORAL	restriction endonuclease	PRE	9.81909	71
72	EPECKE_200555	Transient increase	Oral	METATRANSCRIPTOMICS	ORAL	DUF4065 domain-containing protein	PRE	9.43344	72
73	HIMCNL_06740	Transient increase	Oral	METATRANSCRIPTOMICS	ORAL	Single-stranded DNA-binding protein	PRE	9.41001	73
74	LEDPOH_16285	Transient increase	Oral	METATRANSCRIPTOMICS	ORAL	TraB/VirB4-like protein	PRE	9.13249	74
75	ECOODJ_107330	Transient increase	Oral	METATRANSCRIPTOMICS	ORAL	HaeIII family restriction endonuclease	PRE	8.4425	75
76	MEPFAP_00795	Transient increase	Oral	METATRANSCRIPTOMICS	ORAL	salivaricin B biosynthesis lanthionine synthetase SboM	PRE	10.9931	76
77	HIMCNL_06730	Transient increase	Oral	METATRANSCRIPTOMICS	ORAL	TrbM/KikA/MpfK family conjugal transfer protein	PRE	8.37799	77
78	LEDPOH_10090	Transient increase	Oral	METATRANSCRIPTOMICS	ORAL	DUF4065 domain-containing protein	PRE	6.82301	78
79	LEDPOH_16090	Transient increase	Oral	METATRANSCRIPTOMICS	ORAL	Replication protein	PRE	8.20324	79
80	EPECKE_131400	Transient increase	Oral	METATRANSCRIPTOMICS	ORAL	DUF4065 domain-containing protein	PRE	6.6989	80
81	GMEHKO_122145	Persistent decrease	Oral	METAGENOMICS	ORAL	lacticin 481 family lantibiotic	POST	-10.7617	81
82	FHMHKI_45260	Persistent decrease	Oral	METAGENOMICS	ORAL	Collar domain-containing protein	POST	-10.6442	82
83	GMEHKO_41890	Persistent decrease	Oral	METAGENOMICS	ORAL	AraC family transcriptional regulator ligand-binding domain-containing protein	POST	-10.6254	83
84	MIHKMP_120500	Persistent decrease	Oral	METAGENOMICS	ORAL	Cell surface protein	POST	-8.8023	84
85	HIMCNL_49335	Persistent decrease	Oral	METAGENOMICS	ORAL	helix-turn-helix domain-containing protein	POST	-5.40878	85
86	CKNBIF_108010	Persistent decrease	Oral	METAGENOMICS	ORAL	Restriction endonuclease PvuII	POST	-8.38361	86
87	JJBNIK_40080	Persistent decrease	Oral	METAGENOMICS	ORAL	HTH cro/C1-type domain-containing protein	POST	-7.89644	87
88	EFKNKO_401165	Persistent decrease	Oral	METAGENOMICS	ORAL	DNA-binding protein	POST	-7.86318	88
89	CJINOH_31745	Persistent decrease	Oral	METAGENOMICS	ORAL	DNA topoisomerase I	POST	-5.26276	89
90	EPECKE_75445	Persistent decrease	Oral	METAGENOMICS	ORAL	Polyribonucleotide nucleotidyltransferase	POST	-7.41373	90
91	MIHKMP_05945	Persistent decrease	Oral	METATRANSCRIPTOMICS	ORAL	DUF2971 domain-containing protein	POST	-5.09768	91
92	JLMMIE_03550	Persistent decrease	Oral	METATRANSCRIPTOMICS	ORAL	Replication protein	POST	-5.60915	92
93	LPHHHO_144030	Persistent decrease	Oral	METATRANSCRIPTOMICS	ORAL	Asp23 family, cell envelope-related function	POST	-5.2774	93
94	EFMBJH_04670	Persistent decrease	Oral	METATRANSCRIPTOMICS	ORAL	HTH cro/C1-type domain-containing protein	POST	-5.84974	94
95	NFMBJL_156785	Persistent decrease	Oral	METATRANSCRIPTOMICS	ORAL	CAAX amino terminal protease family protein	POST	-6.20312	95
96	LEDPOH_44080	Persistent decrease	Oral	METATRANSCRIPTOMICS	ORAL	D-alanine--D-alanine ligase	POST	-6.28998	96
97	GMEHKO_66525	Persistent decrease	Oral	METATRANSCRIPTOMICS	ORAL	DUF1189 domain-containing protein	POST	-5.91069	97
98	GHHDKK_221200	Persistent decrease	Oral	METATRANSCRIPTOMICS	ORAL	ATP-binding cassette domain-containing protein	POST	-5.27848	98
99	OHADFF_68150	Persistent decrease	Oral	METATRANSCRIPTOMICS	ORAL	Conserved domain protein	POST	-5.19429	99
100	DGGBKN_138350	Persistent decrease	Oral	METATRANSCRIPTOMICS	ORAL	DUF721 domain-containing protein	POST	-4.75805	100
101	KLKMBD_218195	Persistent increase	Oral	METAGENOMICS	ORAL	Nucleoid occlusion factor SlmA	POST	9.6381	101
102	ALCHFM_10895	Persistent increase	Oral	METAGENOMICS	ORAL	TM2 domain	POST	9.58713	102
103	DGGBKN_750385	Persistent increase	Oral	METAGENOMICS	ORAL	DUF3408 domain-containing protein	POST	9.95465	103
104	APBDEE_98025	Persistent increase	Oral	METAGENOMICS	ORAL	Ribosomal protein S27	POST	6.63949	104
105	JGNJPF_300655	Persistent increase	Oral	METAGENOMICS	ORAL	chromosome partitioning protein ParA	POST	0.0983912	105
106	LPHHHO_402650	Persistent increase	Oral	METAGENOMICS	ORAL	Hemerythrin HHE cation binding domain protein	POST	9.2657	106
107	PNBMBG_149465	Persistent increase	Oral	METAGENOMICS	ORAL	DUF6242 domain-containing protein	POST	9.08911	107
108	EFMBJH_58615	Persistent increase	Oral	METAGENOMICS	ORAL	ERF family protein	POST	8.83299	108
109	KLKMBD_01115	Persistent increase	Oral	METAGENOMICS	ORAL	Prephenate dehydratase	POST	8.69316	109
110	GHHDKK_477290	Persistent increase	Oral	METAGENOMICS	ORAL	PrgI family protein	POST	8.60502	110
111	FIHNHB_192720	Persistent increase	Oral	METATRANSCRIPTOMICS	ORAL	thiocillin family RiPP	POST	8.15134	111
112	ACOEHJ_18650	Persistent increase	Oral	METATRANSCRIPTOMICS	ORAL	Nmad3 domain-containing protein	POST	7.78743	112
113	OCMEGI_27435	Persistent increase	Oral	METATRANSCRIPTOMICS	ORAL	Phage virion morphogenesis protein	POST	7.72428	113
114	GMEHKO_11035	Persistent increase	Oral	METATRANSCRIPTOMICS	ORAL	Cold shock domain-containing protein	POST	7.36417	114
115	GMEHKO_113160	Persistent increase	Oral	METATRANSCRIPTOMICS	ORAL	Conserved domain protein	POST	6.99567	115
116	EPECKE_158875	Persistent increase	Oral	METATRANSCRIPTOMICS	ORAL	flavodoxin	POST	6.79316	116
117	HBLBJH_20140	Persistent increase	Oral	METATRANSCRIPTOMICS	ORAL	Tat pathway signal sequence	POST	6.7626	117
118	IADKGB_38995	Persistent increase	Oral	METATRANSCRIPTOMICS	ORAL	Lantibiotic michiganin-A	POST	6.76124	118
119	GMEHKO_51705	Persistent increase	Oral	METATRANSCRIPTOMICS	ORAL	Siderophore-interacting protein	POST	6.70711	119
120	DLCCFO_52960	Persistent increase	Oral	METATRANSCRIPTOMICS	ORAL	General stress protein CsbD	POST	6.57982	120
121	ABGDHD_25635	Transient decrease	Oral	METAGENOMICS	ORAL	Tat proofreading chaperone DmsD	POST	11.1971	121
122	EFKNKO_72560	Transient decrease	Oral	METAGENOMICS	ORAL	Carb-bd-dom-fam9 domain-containing protein	POST	11.2206	122
123	EGEGNG_299600	Transient decrease	Oral	METAGENOMICS	ORAL	putative ABC-type transport system involved in lysophospholipase L1 biosynthesis, permease component	POST	11.3575	123
124	EFKNKO_144265	Transient decrease	Oral	METAGENOMICS	ORAL	HTH cro/C1-type domain-containing protein	POST	11.4464	124
125	OHADFF_89280	Transient decrease	Oral	METAGENOMICS	ORAL	Tetratricopeptide repeat protein	POST	10.6061	125
126	PNBMBG_457435	Transient decrease	Oral	METAGENOMICS	ORAL	Tetratricopeptide repeat protein	POST	10.5941	126
127	PNBMBG_61600	Transient decrease	Oral	METAGENOMICS	ORAL	APH domain-containing protein	POST	10.5224	127
128	EFMBJH_57040	Transient decrease	Oral	METAGENOMICS	ORAL	Immunity protein 40	POST	9.24174	128
129	JEOIMC_73485	Transient decrease	Oral	METAGENOMICS	ORAL	DUF448 domain-containing protein	POST	9.71364	129
130	EFKNKO_202720	Transient decrease	Oral	METAGENOMICS	ORAL	peptidase	POST	8.24341	130
131	LFOKNH_89805	Transient decrease	Oral	METATRANSCRIPTOMICS	ORAL	LPXTG cell wall anchor domain protein	POST	7.4681	131
132	BHCPCP_157280	Transient decrease	Oral	METATRANSCRIPTOMICS	ORAL	SAM-dependent methyltransferase	POST	8.79553	132
133	FDMMPM_14355	Transient decrease	Oral	METATRANSCRIPTOMICS	ORAL	GNAT family N-acetyltransferase	POST	8.08526	133
134	CCMLPN_52985	Transient decrease	Oral	METATRANSCRIPTOMICS	ORAL	folate family ECF transporter S component	POST	7.68861	134
135	GHEFCD_25955	Transient decrease	Oral	METATRANSCRIPTOMICS	ORAL	arginase family protein	POST	7.00578	135
136	MLCLBK_14870	Transient decrease	Oral	METATRANSCRIPTOMICS	ORAL	Malonyl CoA-acyl carrier protein transacylase	POST	7.38062	136
137	KDFPDN_64125	Transient decrease	Oral	METATRANSCRIPTOMICS	ORAL	SIMPL domain-containing protein	POST	7.15838	137
138	ELEMAK_79250	Transient decrease	Oral	METATRANSCRIPTOMICS	ORAL	multidrug transporter	POST	6.93629	138
139	ELPKGF_49485	Transient decrease	Oral	METATRANSCRIPTOMICS	ORAL	Transcription elongation factor GreA	POST	7.12047	139
140	FDMMPM_02770	Transient decrease	Oral	METATRANSCRIPTOMICS	ORAL	nodulation protein NfeD	POST	7.6888	140
141	HIMCNL_42700	Transient increase	Oral	METAGENOMICS	ORAL	Antimicrobial peptide, streptococcin A-M57 family protein	POST	-11.7281	141
142	ADGDFO_118770	Transient increase	Oral	METAGENOMICS	ORAL	Putative phage tail component, N-terminal domain-containing protein	POST	-10.0181	142
143	AIHIJL_17570	Transient increase	Oral	METAGENOMICS	ORAL	YcfA-like protein	POST	-9.87468	143
144	HIMCNL_06770	Transient increase	Oral	METAGENOMICS	ORAL	relaxosome protein	POST	-12.3122	144
145	MLMECD_288360	Transient increase	Oral	METAGENOMICS	ORAL	potassium-transporting ATPase subunit C	POST	-8.99469	145
146	OLIGAK_10245	Transient increase	Oral	METAGENOMICS	ORAL	Type II toxin-antitoxin system RelB/DinJ family antitoxin	POST	-10.6048	146
147	DINEAL_03000	Transient increase	Oral	METAGENOMICS	ORAL	preprotein translocase subunit SecG	POST	-8.67837	147
148	ALCHFM_339855	Transient increase	Oral	METAGENOMICS	ORAL	zinc-ribbon-2 domain-containing protein	POST	-8.45713	148
149	KLKMBD_48185	Transient increase	Oral	METAGENOMICS	ORAL	DUF3219 domain-containing protein	POST	-8.26439	149
150	PPDBIC_89155	Transient increase	Oral	METAGENOMICS	ORAL	VbhA domain-containing protein	POST	-7.94575	150
151	HIMCNL_16690	Transient increase	Oral	METATRANSCRIPTOMICS	ORAL	restriction endonuclease	POST	-9.81909	151
152	EPECKE_200555	Transient increase	Oral	METATRANSCRIPTOMICS	ORAL	DUF4065 domain-containing protein	POST	-9.43344	152
153	HIMCNL_06740	Transient increase	Oral	METATRANSCRIPTOMICS	ORAL	Single-stranded DNA-binding protein	POST	-9.41001	153
154	LEDPOH_16285	Transient increase	Oral	METATRANSCRIPTOMICS	ORAL	TraB/VirB4-like protein	POST	-9.13249	154
155	ECOODJ_107330	Transient increase	Oral	METATRANSCRIPTOMICS	ORAL	HaeIII family restriction endonuclease	POST	-8.4425	155
156	MEPFAP_00795	Transient increase	Oral	METATRANSCRIPTOMICS	ORAL	salivaricin B biosynthesis lanthionine synthetase SboM	POST	-5.84475	156
157	HIMCNL_06730	Transient increase	Oral	METATRANSCRIPTOMICS	ORAL	TrbM/KikA/MpfK family conjugal transfer protein	POST	-8.37799	157
158	LEDPOH_10090	Transient increase	Oral	METATRANSCRIPTOMICS	ORAL	DUF4065 domain-containing protein	POST	-9.76895	158
159	LEDPOH_16090	Transient increase	Oral	METATRANSCRIPTOMICS	ORAL	Replication protein	POST	-8.20324	159
160	EPECKE_131400	Transient increase	Oral	METATRANSCRIPTOMICS	ORAL	DUF4065 domain-containing protein	POST	-9.64484	160
