# Supplementary material for: Longitudinal multi-omics analysis of host microbiome architecture and immune responses during short-term spaceflight
Source: Nat Microbiol. 2024 Jun 11;9(7):1661–75. doi: 10.1038/s41564-024-01635-8 (PMC11222149; doi:10.1038/s41564-024-01635-8)
Supplement: Supplementary file 18 — Statistical source data. [file 41564_2024_1635_MOESM18_ESM.xlsx]

## Sheet: e8
	yvar	timetrend	regclass2	seqtype	dset	Species	variable	value	seqv
1	PEGHLP_312125	Persistent decrease	Nasal	METAGENOMICS	NASAL	Nitronate monooxygenase	PRE	-0.178336	1
2	KMHPHC_97115	Persistent decrease	Nasal	METAGENOMICS	NASAL	HTH cro/C1-type domain-containing protein	PRE	-1.61638	2
3	PNBMBG_202755	Persistent decrease	Nasal	METAGENOMICS	NASAL	RNA pseudouridine synthase	PRE	0.197057	3
4	LJOGPM_100530	Persistent decrease	Nasal	METAGENOMICS	NASAL	UDP-glucose 4-epimerase	PRE	1.21557	4
5	GMEHKO_64130	Persistent decrease	Nasal	METAGENOMICS	NASAL	pyruvate kinase	PRE	0.859726	5
6	EFKNKO_84665	Persistent decrease	Nasal	METAGENOMICS	NASAL	adenylate kinase	PRE	0.336716	6
7	MGFGDM_54745	Persistent decrease	Nasal	METAGENOMICS	NASAL	UDP-glucose 4-epimerase	PRE	0.820373	7
8	BGODKH_48905	Persistent decrease	Nasal	METAGENOMICS	NASAL	Protein-tyrosine-phosphatase	PRE	-0.28361	8
9	LPHHHO_71355	Persistent decrease	Nasal	METAGENOMICS	NASAL	ATP phosphoribosyltransferase	PRE	-0.148271	9
10	PEGHLP_185405	Persistent decrease	Nasal	METAGENOMICS	NASAL	Excinuclease ABC subunit A	PRE	1.02965	10
11	DNDDKD_18230	Persistent decrease	Nasal	METATRANSCRIPTOMICS	NASAL	LysR-substrate domain-containing protein	PRE	-4.99651	11
12	KLKMBD_30120	Persistent decrease	Nasal	METATRANSCRIPTOMICS	NASAL	Transport permease protein	PRE	-6.81571	12
13	KLKMBD_11800	Persistent decrease	Nasal	METATRANSCRIPTOMICS	NASAL	Uncharacterized NAD(P)/FAD-binding protein YdhS	PRE	-4.30805	13
14	NCAHOD_20145	Persistent increase	Nasal	METAGENOMICS	NASAL	ABC-2 family transporter protein	PRE	0	14
15	MKJFGE_49785	Persistent increase	Nasal	METAGENOMICS	NASAL	Minor coat protein	PRE	-2.60047	15
16	GJJLAI_00005	Persistent increase	Nasal	METATRANSCRIPTOMICS	NASAL	apolipoprotein A1/A4/E family protein	PRE	0	16
17	NIJDDH_125780	Persistent increase	Nasal	METATRANSCRIPTOMICS	NASAL	ABC transporter substrate-binding protein	PRE	0	17
18	GDICLC_51785	Persistent increase	Nasal	METATRANSCRIPTOMICS	NASAL	DoxX family protein	PRE	0	18
19	HGCMIH_20820	Persistent increase	Nasal	METATRANSCRIPTOMICS	NASAL	TIGR01741 family protein	PRE	0	19
20	CIJEFH_15335	Persistent increase	Nasal	METATRANSCRIPTOMICS	NASAL	chemotaxis-inhibiting protein CHIPS	PRE	0	20
21	FDLINF_132130	Persistent increase	Nasal	METATRANSCRIPTOMICS	NASAL	DUF5679 domain-containing protein	PRE	0	21
22	OJJAAL_00850	Persistent increase	Nasal	METATRANSCRIPTOMICS	NASAL	heme uptake protein IsdC	PRE	-1.17267	22
23	JDKKJH_117485	Persistent increase	Nasal	METATRANSCRIPTOMICS	NASAL	MFS transporter	PRE	0	23
24	PMJLDC_11810	Persistent increase	Nasal	METATRANSCRIPTOMICS	NASAL	GTP-binding protein	PRE	9.8508	24
25	HJOHJJ_199245	Persistent increase	Nasal	METATRANSCRIPTOMICS	NASAL	CDP-glycerol glycerophosphotransferase family protein	PRE	0	25
26	HLDOFE_137435	Transient decrease	Nasal	METAGENOMICS	NASAL	murein biosynthesis integral membrane protein MurJ	PRE	-13.0058	26
27	BNIMDO_72875	Transient decrease	Nasal	METAGENOMICS	NASAL	AglZ/HisF2 family acetamidino modification protein	PRE	-13.4335	27
28	HLDOFE_105150	Transient decrease	Nasal	METAGENOMICS	NASAL	rRNA maturation RNase YbeY	PRE	-12.4752	28
29	HNOCLA_215330	Transient decrease	Nasal	METAGENOMICS	NASAL	Replication-associated recombination protein A	PRE	-12.7981	29
30	HDABGE_105200	Transient decrease	Nasal	METAGENOMICS	NASAL	50S ribosomal protein L9	PRE	-13.0153	30
31	EGKOIG_482465	Transient decrease	Nasal	METAGENOMICS	NASAL	Glutamine amidotransferase	PRE	-12.6543	31
32	NIABML_09975	Transient decrease	Nasal	METAGENOMICS	NASAL	50S ribosomal protein L9	PRE	-12.9265	32
33	HDABGE_25870	Transient decrease	Nasal	METAGENOMICS	NASAL	prolyl oligopeptidase family serine peptidase	PRE	-12.7477	33
34	KCEFGA_104445	Transient decrease	Nasal	METAGENOMICS	NASAL	ABC transporter ATP-binding protein	PRE	-13.0947	34
35	HJOHJJ_114730	Transient decrease	Nasal	METAGENOMICS	NASAL	50S ribosomal protein L9	PRE	-12.3009	35
36	ODFMOG_50355	Transient decrease	Nasal	METATRANSCRIPTOMICS	NASAL	N-acetyltransferase domain-containing protein	PRE	-5.50312	36
37	DINEAL_88440	Transient decrease	Nasal	METATRANSCRIPTOMICS	NASAL	Putative molybdopterin binding domain protein	PRE	-4.01878	37
38	MLALCJ_22880	Transient increase	Nasal	METAGENOMICS	NASAL	Putative membrane protein	PRE	12.0874	38
39	MGFGDM_55560	Transient increase	Nasal	METAGENOMICS	NASAL	SdrE protein	PRE	8.98679	39
40	OIGDEL_18605	Transient increase	Nasal	METAGENOMICS	NASAL	IS66 family insertion sequence hypothetical protein	PRE	8.0892	40
41	EGACBN_62095	Transient increase	Nasal	METAGENOMICS	NASAL	leu operon leader peptide	PRE	7.87986	41
42	HBLBJH_173365	Transient increase	Nasal	METAGENOMICS	NASAL	Putative DNA-binding protein	PRE	7.41605	42
43	EFKNKO_49800	Transient increase	Nasal	METAGENOMICS	NASAL	leu operon leader peptide	PRE	6.95878	43
44	EGACBN_140815	Transient increase	Nasal	METAGENOMICS	NASAL	protein MgtS	PRE	6.95878	44
45	GDICLC_456690	Transient increase	Nasal	METAGENOMICS	NASAL	Lambda family phage holin	PRE	6.88597	45
46	CKJCAB_28420	Transient increase	Nasal	METAGENOMICS	NASAL	LysM domain-containing protein	PRE	3.23642	46
47	DINEAL_36540	Transient increase	Nasal	METAGENOMICS	NASAL	Putative neutral zinc metallopeptidase	PRE	3.5687	47
48	IEOFFD_295170	Transient increase	Nasal	METATRANSCRIPTOMICS	NASAL	DUF1548 domain-containing protein	PRE	9.52462	48
49	JGLKBB_101195	Transient increase	Nasal	METATRANSCRIPTOMICS	NASAL	DUF1548 domain-containing protein	PRE	9.52462	49
50	DGGBKN_938470	Transient increase	Nasal	METATRANSCRIPTOMICS	NASAL	EamA family transporter	PRE	9.4862	50
51	EEGHJP_54135	Transient increase	Nasal	METATRANSCRIPTOMICS	NASAL	DUF1548 domain-containing protein	PRE	9.13528	51
52	HMFDAE_40970	Transient increase	Nasal	METATRANSCRIPTOMICS	NASAL	DUF806 domain-containing protein	PRE	9.08475	52
53	LPHHHO_138815	Transient increase	Nasal	METATRANSCRIPTOMICS	NASAL	memba protein	PRE	8.97974	53
54	ALCHFM_21730	Transient increase	Nasal	METATRANSCRIPTOMICS	NASAL	Exonuclease domain-containing protein	PRE	8.80153	54
55	NCPGOA_121310	Transient increase	Nasal	METATRANSCRIPTOMICS	NASAL	replication-relaxation	PRE	8.7374	55
56	AGNCJL_24855	Transient increase	Nasal	METATRANSCRIPTOMICS	NASAL	terminase large subunit	PRE	8.50671	56
57	HMFDAE_40965	Transient increase	Nasal	METATRANSCRIPTOMICS	NASAL	Phage major tail protein	PRE	8.44879	57
58	PEGHLP_312125	Persistent decrease	Nasal	METAGENOMICS	NASAL	Nitronate monooxygenase	POST	-10.9937	58
59	KMHPHC_97115	Persistent decrease	Nasal	METAGENOMICS	NASAL	HTH cro/C1-type domain-containing protein	POST	-8.74168	59
60	PNBMBG_202755	Persistent decrease	Nasal	METAGENOMICS	NASAL	RNA pseudouridine synthase	POST	-4.82375	60
61	LJOGPM_100530	Persistent decrease	Nasal	METAGENOMICS	NASAL	UDP-glucose 4-epimerase	POST	-3.40209	61
62	GMEHKO_64130	Persistent decrease	Nasal	METAGENOMICS	NASAL	pyruvate kinase	POST	-3.32179	62
63	EFKNKO_84665	Persistent decrease	Nasal	METAGENOMICS	NASAL	adenylate kinase	POST	-3.82271	63
64	MGFGDM_54745	Persistent decrease	Nasal	METAGENOMICS	NASAL	UDP-glucose 4-epimerase	POST	-3.31533	64
65	BGODKH_48905	Persistent decrease	Nasal	METAGENOMICS	NASAL	Protein-tyrosine-phosphatase	POST	-4.26742	65
66	LPHHHO_71355	Persistent decrease	Nasal	METAGENOMICS	NASAL	ATP phosphoribosyltransferase	POST	-4.01304	66
67	PEGHLP_185405	Persistent decrease	Nasal	METAGENOMICS	NASAL	Excinuclease ABC subunit A	POST	-2.55214	67
68	DNDDKD_18230	Persistent decrease	Nasal	METATRANSCRIPTOMICS	NASAL	LysR-substrate domain-containing protein	POST	-0.897762	68
69	KLKMBD_30120	Persistent decrease	Nasal	METATRANSCRIPTOMICS	NASAL	Transport permease protein	POST	-4.63481	69
70	KLKMBD_11800	Persistent decrease	Nasal	METATRANSCRIPTOMICS	NASAL	Uncharacterized NAD(P)/FAD-binding protein YdhS	POST	-3.83031	70
71	NCAHOD_20145	Persistent increase	Nasal	METAGENOMICS	NASAL	ABC-2 family transporter protein	POST	10.6108	71
72	MKJFGE_49785	Persistent increase	Nasal	METAGENOMICS	NASAL	Minor coat protein	POST	4.83303	72
73	GJJLAI_00005	Persistent increase	Nasal	METATRANSCRIPTOMICS	NASAL	apolipoprotein A1/A4/E family protein	POST	11.0217	73
74	NIJDDH_125780	Persistent increase	Nasal	METATRANSCRIPTOMICS	NASAL	ABC transporter substrate-binding protein	POST	10.0869	74
75	GDICLC_51785	Persistent increase	Nasal	METATRANSCRIPTOMICS	NASAL	DoxX family protein	POST	9.32063	75
76	HGCMIH_20820	Persistent increase	Nasal	METATRANSCRIPTOMICS	NASAL	TIGR01741 family protein	POST	9.16029	76
77	CIJEFH_15335	Persistent increase	Nasal	METATRANSCRIPTOMICS	NASAL	chemotaxis-inhibiting protein CHIPS	POST	8.67129	77
78	FDLINF_132130	Persistent increase	Nasal	METATRANSCRIPTOMICS	NASAL	DUF5679 domain-containing protein	POST	8.27356	78
79	OJJAAL_00850	Persistent increase	Nasal	METATRANSCRIPTOMICS	NASAL	heme uptake protein IsdC	POST	7.04336	79
80	JDKKJH_117485	Persistent increase	Nasal	METATRANSCRIPTOMICS	NASAL	MFS transporter	POST	8.09839	80
81	PMJLDC_11810	Persistent increase	Nasal	METATRANSCRIPTOMICS	NASAL	GTP-binding protein	POST	1.855	81
82	HJOHJJ_199245	Persistent increase	Nasal	METATRANSCRIPTOMICS	NASAL	CDP-glycerol glycerophosphotransferase family protein	POST	6.79208	82
83	HLDOFE_137435	Transient decrease	Nasal	METAGENOMICS	NASAL	murein biosynthesis integral membrane protein MurJ	POST	12.1836	83
84	BNIMDO_72875	Transient decrease	Nasal	METAGENOMICS	NASAL	AglZ/HisF2 family acetamidino modification protein	POST	11.6732	84
85	HLDOFE_105150	Transient decrease	Nasal	METAGENOMICS	NASAL	rRNA maturation RNase YbeY	POST	12.3523	85
86	HNOCLA_215330	Transient decrease	Nasal	METAGENOMICS	NASAL	Replication-associated recombination protein A	POST	12.0236	86
87	HDABGE_105200	Transient decrease	Nasal	METAGENOMICS	NASAL	50S ribosomal protein L9	POST	11.7798	87
88	EGKOIG_482465	Transient decrease	Nasal	METAGENOMICS	NASAL	Glutamine amidotransferase	POST	12.133	88
89	NIABML_09975	Transient decrease	Nasal	METAGENOMICS	NASAL	50S ribosomal protein L9	POST	11.7798	89
90	HDABGE_25870	Transient decrease	Nasal	METAGENOMICS	NASAL	prolyl oligopeptidase family serine peptidase	POST	11.8713	90
91	KCEFGA_104445	Transient decrease	Nasal	METAGENOMICS	NASAL	ABC transporter ATP-binding protein	POST	11.3642	91
92	HJOHJJ_114730	Transient decrease	Nasal	METAGENOMICS	NASAL	50S ribosomal protein L9	POST	12.0561	92
93	ODFMOG_50355	Transient decrease	Nasal	METATRANSCRIPTOMICS	NASAL	N-acetyltransferase domain-containing protein	POST	5.62734	93
94	DINEAL_88440	Transient decrease	Nasal	METATRANSCRIPTOMICS	NASAL	Putative molybdopterin binding domain protein	POST	3.30829	94
95	MLALCJ_22880	Transient increase	Nasal	METAGENOMICS	NASAL	Putative membrane protein	POST	-12.0874	95
96	MGFGDM_55560	Transient increase	Nasal	METAGENOMICS	NASAL	SdrE protein	POST	-8.98679	96
97	OIGDEL_18605	Transient increase	Nasal	METAGENOMICS	NASAL	IS66 family insertion sequence hypothetical protein	POST	-8.0892	97
98	EGACBN_62095	Transient increase	Nasal	METAGENOMICS	NASAL	leu operon leader peptide	POST	-7.87986	98
99	HBLBJH_173365	Transient increase	Nasal	METAGENOMICS	NASAL	Putative DNA-binding protein	POST	-7.41605	99
100	EFKNKO_49800	Transient increase	Nasal	METAGENOMICS	NASAL	leu operon leader peptide	POST	-6.95878	100
101	EGACBN_140815	Transient increase	Nasal	METAGENOMICS	NASAL	protein MgtS	POST	-6.95878	101
102	GDICLC_456690	Transient increase	Nasal	METAGENOMICS	NASAL	Lambda family phage holin	POST	-6.88597	102
103	CKJCAB_28420	Transient increase	Nasal	METAGENOMICS	NASAL	LysM domain-containing protein	POST	-4.66729	103
104	DINEAL_36540	Transient increase	Nasal	METAGENOMICS	NASAL	Putative neutral zinc metallopeptidase	POST	-2.5729	104
105	IEOFFD_295170	Transient increase	Nasal	METATRANSCRIPTOMICS	NASAL	DUF1548 domain-containing protein	POST	-9.52462	105
106	JGLKBB_101195	Transient increase	Nasal	METATRANSCRIPTOMICS	NASAL	DUF1548 domain-containing protein	POST	-9.52462	106
107	DGGBKN_938470	Transient increase	Nasal	METATRANSCRIPTOMICS	NASAL	EamA family transporter	POST	-9.4862	107
108	EEGHJP_54135	Transient increase	Nasal	METATRANSCRIPTOMICS	NASAL	DUF1548 domain-containing protein	POST	-9.13528	108
109	HMFDAE_40970	Transient increase	Nasal	METATRANSCRIPTOMICS	NASAL	DUF806 domain-containing protein	POST	-9.08475	109
110	LPHHHO_138815	Transient increase	Nasal	METATRANSCRIPTOMICS	NASAL	memba protein	POST	-8.97974	110
111	ALCHFM_21730	Transient increase	Nasal	METATRANSCRIPTOMICS	NASAL	Exonuclease domain-containing protein	POST	-8.80153	111
112	NCPGOA_121310	Transient increase	Nasal	METATRANSCRIPTOMICS	NASAL	replication-relaxation	POST	-8.7374	112
113	AGNCJL_24855	Transient increase	Nasal	METATRANSCRIPTOMICS	NASAL	terminase large subunit	POST	-8.50671	113
114	HMFDAE_40965	Transient increase	Nasal	METATRANSCRIPTOMICS	NASAL	Phage major tail protein	POST	-8.44879	114
