# Supplementary material for: Longitudinal multi-omics analysis of host microbiome architecture and immune responses during short-term spaceflight
Source: Nat Microbiol. 2024 Jun 11;9(7):1661–75. doi: 10.1038/s41564-024-01635-8 (PMC11222149; doi:10.1038/s41564-024-01635-8)
Supplement: Supplementary file 19 — Statistical source data. [file 41564_2024_1635_MOESM19_ESM.xlsx]

## Sheet: e9
	yvar	timetrend	regressionclass	seqtype	dset	Species	variable	value	seqv
1	HDBKPH_199580	Persistent decrease	Skin_Components	METAGENOMICS	SKIN	ParA family protein	PRE	1.5463	1
2	NBJNNL_113715	Persistent decrease	Skin_Components	METAGENOMICS	SKIN	FliM/FliN family flagellar motor switch protein	PRE	0.522425	2
3	BBMFOC_181680	Persistent decrease	Skin_Components	METAGENOMICS	SKIN	Acyl-CoA-dh-1 domain-containing protein	PRE	0.274111	3
4	GPJFPG_78900	Persistent decrease	Skin_Components	METAGENOMICS	SKIN	thioesterase	PRE	0.513209	4
5	NABLPI_107910	Persistent decrease	Skin_Components	METAGENOMICS	SKIN	RNA-binding transcriptional accessory protein	PRE	0.442878	5
6	IKIKFC_34880	Persistent decrease	Skin_Components	METAGENOMICS	SKIN	NADP(H)-dependent aldo-keto reductase	PRE	2.98419	6
7	HEIEDH_14690	Persistent decrease	Skin_Components	METAGENOMICS	SKIN	integrase	PRE	-1.34355	7
8	PLEGGG_124860	Persistent decrease	Skin_Components	METAGENOMICS	SKIN	Methionine adenosyltransferase	PRE	-1.10837	8
9	HPIPBD_138425	Persistent decrease	Skin_Components	METAGENOMICS	SKIN	MAPEG family protein	PRE	1.58301	9
10	IFFEPD_91365	Persistent decrease	Skin_Components	METAGENOMICS	SKIN	glycosyl transferase	PRE	1.71018	10
11	ECOODJ_293600	Persistent decrease	Skin_Components	METATRANSCRIPTOMICS	SKIN	Peptidase, M23 family	PRE	-0.00754269	11
12	IKIKFC_00360	Persistent decrease	Skin_Components	METATRANSCRIPTOMICS	SKIN	TENA/THI-4/PQQC family protein	PRE	-0.843357	12
13	IKIKFC_103820	Persistent decrease	Skin_Components	METATRANSCRIPTOMICS	SKIN	Endonuclease domain-containing protein	PRE	-2.67838	13
14	NEJCDI_132860	Persistent decrease	Skin_Components	METATRANSCRIPTOMICS	SKIN	DUF559 domain-containing protein	PRE	-2.67838	14
15	FDLINF_165780	Persistent decrease	Skin_Components	METATRANSCRIPTOMICS	SKIN	DUF559 domain-containing protein	PRE	-2.68692	15
16	EFKNKO_108130	Persistent decrease	Skin_Components	METATRANSCRIPTOMICS	SKIN	FtsK/SpoIIIE family protein	PRE	-2.91962	16
17	KLKMBD_396585	Persistent decrease	Skin_Components	METATRANSCRIPTOMICS	SKIN	Dihydrofolate reductase family protein	PRE	-7.3441	17
18	FDBLMO_75855	Persistent decrease	Skin_Components	METATRANSCRIPTOMICS	SKIN	tRNA pseudouridine synthase A	PRE	-2.93084	18
19	NABLPI_112250	Persistent decrease	Skin_Components	METATRANSCRIPTOMICS	SKIN	TetR family transcriptional regulator	PRE	-3.82608	19
20	LPHHHO_363755	Persistent decrease	Skin_Components	METATRANSCRIPTOMICS	SKIN	Carboxyl transferase domain protein	PRE	-6.59216	20
21	LPHHHO_54040	Persistent increase	Skin_Components	METAGENOMICS	SKIN	Glycosyl transferases group 1 family protein	PRE	0	21
22	LPHHHO_133230	Persistent increase	Skin_Components	METAGENOMICS	SKIN	DUF551 domain-containing protein	PRE	0	22
23	CENIDD_259650	Persistent increase	Skin_Components	METAGENOMICS	SKIN	Translation initiation factor Sui1 domain protein	PRE	0	23
24	BDAALI_103650	Persistent increase	Skin_Components	METAGENOMICS	SKIN	Uncultured bacterium extrachromosomal DNA RGF00054	PRE	0	24
25	LPHHHO_72825	Persistent increase	Skin_Components	METAGENOMICS	SKIN	Uncharacterised protein family UPF0102	PRE	-0.656823	25
26	LPHHHO_91435	Persistent increase	Skin_Components	METAGENOMICS	SKIN	HTH cro/C1-type domain-containing protein	PRE	0	26
27	LPHHHO_30905	Persistent increase	Skin_Components	METAGENOMICS	SKIN	DUF6706 domain-containing protein	PRE	0	27
28	AGNCJL_12635	Persistent increase	Skin_Components	METAGENOMICS	SKIN	Hypothetical pritein	PRE	0	28
29	LPHHHO_174580	Persistent increase	Skin_Components	METAGENOMICS	SKIN	CopG family transcriptional regulator	PRE	0	29
30	NIJDDH_151445	Persistent increase	Skin_Components	METAGENOMICS	SKIN	metal-dependent hydrolase	PRE	-3.03155	30
31	LLNPAB_20000	Persistent increase	Skin_Components	METATRANSCRIPTOMICS	SKIN	Guanylate kinase	PRE	0	31
32	ELPKGF_20910	Persistent increase	Skin_Components	METATRANSCRIPTOMICS	SKIN	GntR domain protein	PRE	0	32
33	DGGBKN_277740	Persistent increase	Skin_Components	METATRANSCRIPTOMICS	SKIN	flagellar hook-associated protein FlgL	PRE	0	33
34	ALCHFM_365400	Persistent increase	Skin_Components	METATRANSCRIPTOMICS	SKIN	Chromate transporter	PRE	-2.47924	34
35	HNOCLA_164625	Persistent increase	Skin_Components	METATRANSCRIPTOMICS	SKIN	GNAT family N-acetyltransferase	PRE	0	35
36	PNBMBG_274810	Persistent increase	Skin_Components	METATRANSCRIPTOMICS	SKIN	DUF559 domain-containing protein	PRE	0	36
37	DGGBKN_838375	Persistent increase	Skin_Components	METATRANSCRIPTOMICS	SKIN	DNA topoisomerase IV, B subunit	PRE	0	37
38	OCOCFI_41750	Persistent increase	Skin_Components	METATRANSCRIPTOMICS	SKIN	mycofactocin system transcriptional regulator	PRE	0	38
39	IEOFFD_160190	Persistent increase	Skin_Components	METATRANSCRIPTOMICS	SKIN	Polysaccharide deacetylase	PRE	0	39
40	ALCHFM_277310	Persistent increase	Skin_Components	METATRANSCRIPTOMICS	SKIN	ACT domain-containing protein	PRE	0	40
41	LLKGIB_128335	Transient decrease	Skin_Components	METAGENOMICS	SKIN	Methyltransf-11 domain-containing protein	PRE	-10.1638	41
42	IKIKFC_52065	Transient decrease	Skin_Components	METAGENOMICS	SKIN	site-specific integrase	PRE	-12.2133	42
43	GHHDKK_302935	Transient decrease	Skin_Components	METAGENOMICS	SKIN	DUF2004 domain-containing protein	PRE	-11.6063	43
44	IKIKFC_87055	Transient decrease	Skin_Components	METAGENOMICS	SKIN	pyridoxal-5'-phosphate-dependent protein	PRE	-10.6002	44
45	ALCHFM_62425	Transient decrease	Skin_Components	METAGENOMICS	SKIN	DNA polymerase IV	PRE	-10.5505	45
46	IKIKFC_13700	Transient decrease	Skin_Components	METAGENOMICS	SKIN	KOW domain-containing protein	PRE	-10.7933	46
47	GPJFPG_55315	Transient decrease	Skin_Components	METAGENOMICS	SKIN	sarcosine oxidase	PRE	-9.92459	47
48	GPJFPG_91240	Transient decrease	Skin_Components	METAGENOMICS	SKIN	pyrroline-5-carboxylate reductase	PRE	-10.0552	48
49	DJEGLI_155975	Transient decrease	Skin_Components	METAGENOMICS	SKIN	MbtH domain-containing protein	PRE	-9.41864	49
50	IKIKFC_51955	Transient decrease	Skin_Components	METAGENOMICS	SKIN	DUF1049 domain-containing protein	PRE	-8.88191	50
51	MCPGIN_03495	Transient decrease	Skin_Components	METATRANSCRIPTOMICS	SKIN	50S ribosomal protein L4	PRE	-13.4443	51
52	FDBLMO_121140	Transient decrease	Skin_Components	METATRANSCRIPTOMICS	SKIN	anchored repeat-type ABC transporter permease subunit	PRE	-12.6502	52
53	DINEAL_84380	Transient decrease	Skin_Components	METATRANSCRIPTOMICS	SKIN	2-amino-4-hydroxy-6-hydroxymethyldihydropteridine diphosphokinase	PRE	-13.2683	53
54	DINEAL_114180	Transient decrease	Skin_Components	METATRANSCRIPTOMICS	SKIN	Thiosulfate sulfurtransferase PspE	PRE	-10.9476	54
55	AJCMMC_77020	Transient decrease	Skin_Components	METATRANSCRIPTOMICS	SKIN	HAMP domain-containing histidine kinase	PRE	-9.13905	55
56	GHFPLG_02910	Transient decrease	Skin_Components	METATRANSCRIPTOMICS	SKIN	GrdX protein	PRE	-10.0933	56
57	ELEMAK_133055	Transient decrease	Skin_Components	METATRANSCRIPTOMICS	SKIN	5-methyltetrahydropteroyltriglutamate--homocysteine methyltransferase	PRE	-10.245	57
58	JFIDJF_30065	Transient decrease	Skin_Components	METATRANSCRIPTOMICS	SKIN	DNA polymerase III subunit epsilon	PRE	-9.84886	58
59	FDBLMO_182825	Transient decrease	Skin_Components	METATRANSCRIPTOMICS	SKIN	multidrug ABC transporter ATP-binding protein	PRE	-10.7785	59
60	FDBLMO_166475	Transient decrease	Skin_Components	METATRANSCRIPTOMICS	SKIN	Energy coupling factor transporter S component ThiW	PRE	-11.4968	60
61	ABGDHD_68555	Transient increase	Skin_Components	METAGENOMICS	SKIN	DUF6630 domain-containing protein	PRE	13.7305	61
62	HDBKPH_94325	Transient increase	Skin_Components	METAGENOMICS	SKIN	TIR domain-containing protein	PRE	13.2286	62
63	HMFDAE_62135	Transient increase	Skin_Components	METAGENOMICS	SKIN	DUF1190 domain-containing protein	PRE	12.8162	63
64	HDABGE_17195	Transient increase	Skin_Components	METAGENOMICS	SKIN	LysR family transcriptional regulator	PRE	12.9539	64
65	HDABGE_58860	Transient increase	Skin_Components	METAGENOMICS	SKIN	30S ribosome-binding factor RbfA	PRE	12.8498	65
66	PKBFDI_55595	Transient increase	Skin_Components	METAGENOMICS	SKIN	Ribosome-binding factor A	PRE	12.8048	66
67	APHLHN_136740	Transient increase	Skin_Components	METAGENOMICS	SKIN	LysR family transcriptional regulator	PRE	12.7965	67
68	PNBMBG_248905	Transient increase	Skin_Components	METAGENOMICS	SKIN	class I SAM-dependent methyltransferase	PRE	13.593	68
69	HMFDAE_55030	Transient increase	Skin_Components	METAGENOMICS	SKIN	TrbL/VirB6 plasmid conjugal transfer protein	PRE	12.7011	69
70	PABGOH_217820	Transient increase	Skin_Components	METAGENOMICS	SKIN	SDR family NAD(P)-dependent oxidoreductase	PRE	12.6944	70
71	DMCPEH_94355	Transient increase	Skin_Components	METATRANSCRIPTOMICS	SKIN	succinylglutamate desuccinylase	PRE	15.2963	71
72	KCEFGA_145200	Transient increase	Skin_Components	METATRANSCRIPTOMICS	SKIN	Flagellar basal-body rod protein FlgC	PRE	15.2706	72
73	GPJFPG_95380	Transient increase	Skin_Components	METATRANSCRIPTOMICS	SKIN	DNA recombinase	PRE	15.1711	73
74	DGGBKN_323510	Transient increase	Skin_Components	METATRANSCRIPTOMICS	SKIN	chromosome partitioning protein ParA	PRE	15.1408	74
75	DGGBKN_618440	Transient increase	Skin_Components	METATRANSCRIPTOMICS	SKIN	STAS domain-containing protein	PRE	15.1202	75
76	ADGDFO_93865	Transient increase	Skin_Components	METATRANSCRIPTOMICS	SKIN	ABC transporter permease	PRE	14.9612	76
77	NIJDDH_88185	Transient increase	Skin_Components	METATRANSCRIPTOMICS	SKIN	DNA-binding protein	PRE	14.9226	77
78	NIJDDH_498830	Transient increase	Skin_Components	METATRANSCRIPTOMICS	SKIN	Sod-Fe-C domain-containing protein	PRE	14.88	78
79	HDBKPH_250570	Transient increase	Skin_Components	METATRANSCRIPTOMICS	SKIN	3-oxo-5-alpha-steroid 4-dehydrogenase	PRE	14.8073	79
80	NIJDDH_352795	Transient increase	Skin_Components	METATRANSCRIPTOMICS	SKIN	Cupin domain protein	PRE	14.7362	80
81	HDBKPH_199580	Persistent decrease	Skin_Components	METAGENOMICS	SKIN	ParA family protein	POST	-12.2368	81
82	NBJNNL_113715	Persistent decrease	Skin_Components	METAGENOMICS	SKIN	FliM/FliN family flagellar motor switch protein	POST	-10.5457	82
83	BBMFOC_181680	Persistent decrease	Skin_Components	METAGENOMICS	SKIN	Acyl-CoA-dh-1 domain-containing protein	POST	-10.1236	83
84	GPJFPG_78900	Persistent decrease	Skin_Components	METAGENOMICS	SKIN	thioesterase	POST	-9.27014	84
85	NABLPI_107910	Persistent decrease	Skin_Components	METAGENOMICS	SKIN	RNA-binding transcriptional accessory protein	POST	-9.27014	85
86	IKIKFC_34880	Persistent decrease	Skin_Components	METAGENOMICS	SKIN	NADP(H)-dependent aldo-keto reductase	POST	-6.51919	86
87	HEIEDH_14690	Persistent decrease	Skin_Components	METAGENOMICS	SKIN	integrase	POST	-10.7479	87
88	PLEGGG_124860	Persistent decrease	Skin_Components	METAGENOMICS	SKIN	Methionine adenosyltransferase	POST	-10.4406	88
89	HPIPBD_138425	Persistent decrease	Skin_Components	METAGENOMICS	SKIN	MAPEG family protein	POST	-7.70941	89
90	IFFEPD_91365	Persistent decrease	Skin_Components	METAGENOMICS	SKIN	glycosyl transferase	POST	-7.2529	90
91	ECOODJ_293600	Persistent decrease	Skin_Components	METATRANSCRIPTOMICS	SKIN	Peptidase, M23 family	POST	-12.46	91
92	IKIKFC_00360	Persistent decrease	Skin_Components	METATRANSCRIPTOMICS	SKIN	TENA/THI-4/PQQC family protein	POST	-9.1426	92
93	IKIKFC_103820	Persistent decrease	Skin_Components	METATRANSCRIPTOMICS	SKIN	Endonuclease domain-containing protein	POST	-10.198	93
94	NEJCDI_132860	Persistent decrease	Skin_Components	METATRANSCRIPTOMICS	SKIN	DUF559 domain-containing protein	POST	-10.198	94
95	FDLINF_165780	Persistent decrease	Skin_Components	METATRANSCRIPTOMICS	SKIN	DUF559 domain-containing protein	POST	-10.198	95
96	EFKNKO_108130	Persistent decrease	Skin_Components	METATRANSCRIPTOMICS	SKIN	FtsK/SpoIIIE family protein	POST	-10.0664	96
97	KLKMBD_396585	Persistent decrease	Skin_Components	METATRANSCRIPTOMICS	SKIN	Dihydrofolate reductase family protein	POST	-0.454363	97
98	FDBLMO_75855	Persistent decrease	Skin_Components	METATRANSCRIPTOMICS	SKIN	tRNA pseudouridine synthase A	POST	-9.80684	98
99	NABLPI_112250	Persistent decrease	Skin_Components	METATRANSCRIPTOMICS	SKIN	TetR family transcriptional regulator	POST	-10.1523	99
100	LPHHHO_363755	Persistent decrease	Skin_Components	METATRANSCRIPTOMICS	SKIN	Carboxyl transferase domain protein	POST	-0.411346	100
101	LPHHHO_54040	Persistent increase	Skin_Components	METAGENOMICS	SKIN	Glycosyl transferases group 1 family protein	POST	10.4255	101
102	LPHHHO_133230	Persistent increase	Skin_Components	METAGENOMICS	SKIN	DUF551 domain-containing protein	POST	10.3785	102
103	CENIDD_259650	Persistent increase	Skin_Components	METAGENOMICS	SKIN	Translation initiation factor Sui1 domain protein	POST	10.3023	103
104	BDAALI_103650	Persistent increase	Skin_Components	METAGENOMICS	SKIN	Uncultured bacterium extrachromosomal DNA RGF00054	POST	10.2682	104
105	LPHHHO_72825	Persistent increase	Skin_Components	METAGENOMICS	SKIN	Uncharacterised protein family UPF0102	POST	9.18824	105
106	LPHHHO_91435	Persistent increase	Skin_Components	METAGENOMICS	SKIN	HTH cro/C1-type domain-containing protein	POST	9.21449	106
107	LPHHHO_30905	Persistent increase	Skin_Components	METAGENOMICS	SKIN	DUF6706 domain-containing protein	POST	9.07563	107
108	AGNCJL_12635	Persistent increase	Skin_Components	METAGENOMICS	SKIN	Hypothetical pritein	POST	8.92443	108
109	LPHHHO_174580	Persistent increase	Skin_Components	METAGENOMICS	SKIN	CopG family transcriptional regulator	POST	8.9049	109
110	NIJDDH_151445	Persistent increase	Skin_Components	METAGENOMICS	SKIN	metal-dependent hydrolase	POST	5.4578	110
111	LLNPAB_20000	Persistent increase	Skin_Components	METATRANSCRIPTOMICS	SKIN	Guanylate kinase	POST	14.4283	111
112	ELPKGF_20910	Persistent increase	Skin_Components	METATRANSCRIPTOMICS	SKIN	GntR domain protein	POST	13.576	112
113	DGGBKN_277740	Persistent increase	Skin_Components	METATRANSCRIPTOMICS	SKIN	flagellar hook-associated protein FlgL	POST	13.2307	113
114	ALCHFM_365400	Persistent increase	Skin_Components	METATRANSCRIPTOMICS	SKIN	Chromate transporter	POST	10.6397	114
115	HNOCLA_164625	Persistent increase	Skin_Components	METATRANSCRIPTOMICS	SKIN	GNAT family N-acetyltransferase	POST	12.39	115
116	PNBMBG_274810	Persistent increase	Skin_Components	METATRANSCRIPTOMICS	SKIN	DUF559 domain-containing protein	POST	12.0573	116
117	DGGBKN_838375	Persistent increase	Skin_Components	METATRANSCRIPTOMICS	SKIN	DNA topoisomerase IV, B subunit	POST	12.0449	117
118	OCOCFI_41750	Persistent increase	Skin_Components	METATRANSCRIPTOMICS	SKIN	mycofactocin system transcriptional regulator	POST	12.0444	118
119	IEOFFD_160190	Persistent increase	Skin_Components	METATRANSCRIPTOMICS	SKIN	Polysaccharide deacetylase	POST	11.8979	119
120	ALCHFM_277310	Persistent increase	Skin_Components	METATRANSCRIPTOMICS	SKIN	ACT domain-containing protein	POST	11.7122	120
121	LLKGIB_128335	Transient decrease	Skin_Components	METAGENOMICS	SKIN	Methyltransf-11 domain-containing protein	POST	14.2237	121
122	IKIKFC_52065	Transient decrease	Skin_Components	METAGENOMICS	SKIN	site-specific integrase	POST	11.6403	122
123	GHHDKK_302935	Transient decrease	Skin_Components	METAGENOMICS	SKIN	DUF2004 domain-containing protein	POST	11.1237	123
124	IKIKFC_87055	Transient decrease	Skin_Components	METAGENOMICS	SKIN	pyridoxal-5'-phosphate-dependent protein	POST	10.603	124
125	ALCHFM_62425	Transient decrease	Skin_Components	METAGENOMICS	SKIN	DNA polymerase IV	POST	10.6246	125
126	IKIKFC_13700	Transient decrease	Skin_Components	METAGENOMICS	SKIN	KOW domain-containing protein	POST	10.3741	126
127	GPJFPG_55315	Transient decrease	Skin_Components	METAGENOMICS	SKIN	sarcosine oxidase	POST	9.75311	127
128	GPJFPG_91240	Transient decrease	Skin_Components	METAGENOMICS	SKIN	pyrroline-5-carboxylate reductase	POST	9.62024	128
129	DJEGLI_155975	Transient decrease	Skin_Components	METAGENOMICS	SKIN	MbtH domain-containing protein	POST	10.2189	129
130	IKIKFC_51955	Transient decrease	Skin_Components	METAGENOMICS	SKIN	DUF1049 domain-containing protein	POST	10.7038	130
131	MCPGIN_03495	Transient decrease	Skin_Components	METATRANSCRIPTOMICS	SKIN	50S ribosomal protein L4	POST	12.848	131
132	FDBLMO_121140	Transient decrease	Skin_Components	METATRANSCRIPTOMICS	SKIN	anchored repeat-type ABC transporter permease subunit	POST	11.6319	132
133	DINEAL_84380	Transient decrease	Skin_Components	METATRANSCRIPTOMICS	SKIN	2-amino-4-hydroxy-6-hydroxymethyldihydropteridine diphosphokinase	POST	10.469	133
134	DINEAL_114180	Transient decrease	Skin_Components	METATRANSCRIPTOMICS	SKIN	Thiosulfate sulfurtransferase PspE	POST	11.5696	134
135	AJCMMC_77020	Transient decrease	Skin_Components	METATRANSCRIPTOMICS	SKIN	HAMP domain-containing histidine kinase	POST	11.1904	135
136	GHFPLG_02910	Transient decrease	Skin_Components	METATRANSCRIPTOMICS	SKIN	GrdX protein	POST	9.93645	136
137	ELEMAK_133055	Transient decrease	Skin_Components	METATRANSCRIPTOMICS	SKIN	5-methyltetrahydropteroyltriglutamate--homocysteine methyltransferase	POST	9.56391	137
138	JFIDJF_30065	Transient decrease	Skin_Components	METATRANSCRIPTOMICS	SKIN	DNA polymerase III subunit epsilon	POST	9.32026	138
139	FDBLMO_182825	Transient decrease	Skin_Components	METATRANSCRIPTOMICS	SKIN	multidrug ABC transporter ATP-binding protein	POST	8.28389	139
140	FDBLMO_166475	Transient decrease	Skin_Components	METATRANSCRIPTOMICS	SKIN	Energy coupling factor transporter S component ThiW	POST	7.14846	140
141	ABGDHD_68555	Transient increase	Skin_Components	METAGENOMICS	SKIN	DUF6630 domain-containing protein	POST	-13.7305	141
142	HDBKPH_94325	Transient increase	Skin_Components	METAGENOMICS	SKIN	TIR domain-containing protein	POST	-13.3279	142
143	HMFDAE_62135	Transient increase	Skin_Components	METAGENOMICS	SKIN	DUF1190 domain-containing protein	POST	-13.2245	143
144	HDABGE_17195	Transient increase	Skin_Components	METAGENOMICS	SKIN	LysR family transcriptional regulator	POST	-12.9539	144
145	HDABGE_58860	Transient increase	Skin_Components	METAGENOMICS	SKIN	30S ribosome-binding factor RbfA	POST	-12.8498	145
146	PKBFDI_55595	Transient increase	Skin_Components	METAGENOMICS	SKIN	Ribosome-binding factor A	POST	-12.8048	146
147	APHLHN_136740	Transient increase	Skin_Components	METAGENOMICS	SKIN	LysR family transcriptional regulator	POST	-12.7965	147
148	PNBMBG_248905	Transient increase	Skin_Components	METAGENOMICS	SKIN	class I SAM-dependent methyltransferase	POST	-11.8284	148
149	HMFDAE_55030	Transient increase	Skin_Components	METAGENOMICS	SKIN	TrbL/VirB6 plasmid conjugal transfer protein	POST	-12.7011	149
150	PABGOH_217820	Transient increase	Skin_Components	METAGENOMICS	SKIN	SDR family NAD(P)-dependent oxidoreductase	POST	-12.6944	150
151	DMCPEH_94355	Transient increase	Skin_Components	METATRANSCRIPTOMICS	SKIN	succinylglutamate desuccinylase	POST	-15.2963	151
152	KCEFGA_145200	Transient increase	Skin_Components	METATRANSCRIPTOMICS	SKIN	Flagellar basal-body rod protein FlgC	POST	-15.2706	152
153	GPJFPG_95380	Transient increase	Skin_Components	METATRANSCRIPTOMICS	SKIN	DNA recombinase	POST	-15.1711	153
154	DGGBKN_323510	Transient increase	Skin_Components	METATRANSCRIPTOMICS	SKIN	chromosome partitioning protein ParA	POST	-15.1408	154
155	DGGBKN_618440	Transient increase	Skin_Components	METATRANSCRIPTOMICS	SKIN	STAS domain-containing protein	POST	-15.1202	155
156	ADGDFO_93865	Transient increase	Skin_Components	METATRANSCRIPTOMICS	SKIN	ABC transporter permease	POST	-14.9612	156
157	NIJDDH_88185	Transient increase	Skin_Components	METATRANSCRIPTOMICS	SKIN	DNA-binding protein	POST	-14.9226	157
158	NIJDDH_498830	Transient increase	Skin_Components	METATRANSCRIPTOMICS	SKIN	Sod-Fe-C domain-containing protein	POST	-14.88	158
159	HDBKPH_250570	Transient increase	Skin_Components	METATRANSCRIPTOMICS	SKIN	3-oxo-5-alpha-steroid 4-dehydrogenase	POST	-14.8073	159
160	NIJDDH_352795	Transient increase	Skin_Components	METATRANSCRIPTOMICS	SKIN	Cupin domain protein	POST	-14.7362	160
