# Supplementary material for: Longitudinal multi-omics analysis of host microbiome architecture and immune responses during short-term spaceflight
Source: Nat Microbiol. 2024 Jun 11;9(7):1661–75. doi: 10.1038/s41564-024-01635-8 (PMC11222149; doi:10.1038/s41564-024-01635-8)
Supplement: Supplementary file 20 — Statistical source data. [file 41564_2024_1635_MOESM20_ESM.xlsx]

## Sheet: e10a
	variable	n	perc	rank	genuscount
1	sample_0	63	0.63	SPECIES	NA
2	sample_1	65	0.65	SPECIES	NA
3	sample_2	67	0.67	SPECIES	NA
4	sample_3	60	0.6	SPECIES	NA
5	sample_4	68	0.68	SPECIES	NA
6	sample_5	68	0.68	SPECIES	NA
7	sample_6	67	0.67	SPECIES	NA
8	sample_7	68	0.68	SPECIES	NA
9	sample_8	73	0.73	SPECIES	NA
10	sample_9	68	0.68	SPECIES	NA
11	sample_0	307	0.990323	GENUS	310
12	sample_1	310	0.99359	GENUS	312
13	sample_2	363	0.997253	GENUS	364
14	sample_3	405	0.997537	GENUS	406
15	sample_4	341	0.988406	GENUS	345
16	sample_5	327	0.98494	GENUS	332
17	sample_6	330	0.993976	GENUS	332
18	sample_7	306	0.993506	GENUS	308
19	sample_8	364	0.991826	GENUS	367
20	sample_9	370	0.997305	GENUS	371

## Sheet: e10b
	status	rank	variable	n
1	FALSE NEGATIVE	GENUS	sample_0	3
2	FALSE NEGATIVE	GENUS	sample_1	2
3	FALSE NEGATIVE	GENUS	sample_2	1
4	FALSE NEGATIVE	GENUS	sample_3	1
5	FALSE NEGATIVE	GENUS	sample_4	4
6	FALSE NEGATIVE	GENUS	sample_5	5
7	FALSE NEGATIVE	GENUS	sample_6	2
8	FALSE NEGATIVE	GENUS	sample_7	2
9	FALSE NEGATIVE	GENUS	sample_8	3
10	FALSE NEGATIVE	GENUS	sample_9	1
11	FALSE NEGATIVE	SPECIES	sample_0	37
12	FALSE NEGATIVE	SPECIES	sample_1	35
13	FALSE NEGATIVE	SPECIES	sample_2	33
14	FALSE NEGATIVE	SPECIES	sample_3	40
15	FALSE NEGATIVE	SPECIES	sample_4	32
16	FALSE NEGATIVE	SPECIES	sample_5	32
17	FALSE NEGATIVE	SPECIES	sample_6	33
18	FALSE NEGATIVE	SPECIES	sample_7	32
19	FALSE NEGATIVE	SPECIES	sample_8	27
20	FALSE NEGATIVE	SPECIES	sample_9	32
21	FALSE POSITIVE	GENUS	sample_0	18
22	FALSE POSITIVE	GENUS	sample_1	26
23	FALSE POSITIVE	GENUS	sample_2	6
24	FALSE POSITIVE	GENUS	sample_3	8
25	FALSE POSITIVE	GENUS	sample_4	11
26	FALSE POSITIVE	GENUS	sample_5	4
27	FALSE POSITIVE	GENUS	sample_6	6
28	FALSE POSITIVE	GENUS	sample_7	9
29	FALSE POSITIVE	GENUS	sample_8	2
30	FALSE POSITIVE	GENUS	sample_9	15
31	FALSE POSITIVE	SPECIES	sample_0	228
32	FALSE POSITIVE	SPECIES	sample_1	238
33	FALSE POSITIVE	SPECIES	sample_2	270
34	FALSE POSITIVE	SPECIES	sample_3	314
35	FALSE POSITIVE	SPECIES	sample_4	256
36	FALSE POSITIVE	SPECIES	sample_5	236
37	FALSE POSITIVE	SPECIES	sample_6	238
38	FALSE POSITIVE	SPECIES	sample_7	217
39	FALSE POSITIVE	SPECIES	sample_8	269
40	FALSE POSITIVE	SPECIES	sample_9	286
41	TRUE POSITIVE	GENUS	sample_0	307
42	TRUE POSITIVE	GENUS	sample_1	310
43	TRUE POSITIVE	GENUS	sample_2	363
44	TRUE POSITIVE	GENUS	sample_3	405
45	TRUE POSITIVE	GENUS	sample_4	341
46	TRUE POSITIVE	GENUS	sample_5	327
47	TRUE POSITIVE	GENUS	sample_6	330
48	TRUE POSITIVE	GENUS	sample_7	306
49	TRUE POSITIVE	GENUS	sample_8	364
50	TRUE POSITIVE	GENUS	sample_9	370
51	TRUE POSITIVE	SPECIES	sample_0	63
52	TRUE POSITIVE	SPECIES	sample_1	65
53	TRUE POSITIVE	SPECIES	sample_2	67
54	TRUE POSITIVE	SPECIES	sample_3	60
55	TRUE POSITIVE	SPECIES	sample_4	68
56	TRUE POSITIVE	SPECIES	sample_5	68
57	TRUE POSITIVE	SPECIES	sample_6	67
58	TRUE POSITIVE	SPECIES	sample_7	68
59	TRUE POSITIVE	SPECIES	sample_8	73
60	TRUE POSITIVE	SPECIES	sample_9	68

## Sheet: e10c_top
	val	variable	counts_expected	counts_observed	name	status	rank
1	sample_0 AB849000.1	sample_0	0	1	AB849000.1	FALSE POSITIVE	SPECIES
2	sample_0 AF227240.1	sample_0	76.6522	76	AF227240.1	TRUE POSITIVE	SPECIES
3	sample_0 AF274751.1	sample_0	0	1	AF274751.1	FALSE POSITIVE	SPECIES
4	sample_0 AF299308.1	sample_0	0	1	AF299308.1	FALSE POSITIVE	SPECIES
5	sample_0 AF299312.1	sample_0	0	7	AF299312.1	FALSE POSITIVE	SPECIES
6	sample_0 AJ304858.2	sample_0	0	4	AJ304858.2	FALSE POSITIVE	SPECIES
7	sample_0 AP000400.1	sample_0	0	35	AP000400.1	FALSE POSITIVE	SPECIES
8	sample_0 AP012532.1	sample_0	0	2	AP012532.1	FALSE POSITIVE	SPECIES
9	sample_0 AP013388.1	sample_0	570.57	569	AP013388.1	TRUE POSITIVE	SPECIES
10	sample_0 AP013389.1	sample_0	0	1	AP013389.1	FALSE POSITIVE	SPECIES
11	sample_0 AY180396.1	sample_0	0	1	AY180396.1	FALSE POSITIVE	SPECIES
12	sample_0 AY181946.1	sample_0	0	1	AY181946.1	FALSE POSITIVE	SPECIES
13	sample_0 AY458656.2	sample_0	0	145	AY458656.2	FALSE POSITIVE	SPECIES
14	sample_0 AY594255.1	sample_0	0	1	AY594255.1	FALSE POSITIVE	SPECIES
15	sample_0 AY599834.1	sample_0	0	4	AY599834.1	FALSE POSITIVE	SPECIES
16	sample_0 AY874164.1	sample_0	0	1	AY874164.1	FALSE POSITIVE	SPECIES
17	sample_0 BK005235.1	sample_0	0	250	BK005235.1	FALSE POSITIVE	SPECIES
18	sample_0 BK013343.1	sample_0	0	14	BK013343.1	FALSE POSITIVE	SPECIES
19	sample_0 BK013947.1	sample_0	63.1504	62	BK013947.1	TRUE POSITIVE	SPECIES
20	sample_0 DQ079886.1	sample_0	0	2	DQ079886.1	FALSE POSITIVE	SPECIES
21	sample_0 DQ437593.1	sample_0	0	1	DQ437593.1	FALSE POSITIVE	SPECIES
22	sample_0 DQ441447.1	sample_0	0	1	DQ441447.1	FALSE POSITIVE	SPECIES
23	sample_0 DQ915584.1	sample_0	0	1	DQ915584.1	FALSE POSITIVE	SPECIES
24	sample_0 DQ915587.1	sample_0	0	2	DQ915587.1	FALSE POSITIVE	SPECIES
25	sample_0 EF380022.1	sample_0	0	1	EF380022.1	FALSE POSITIVE	SPECIES
26	sample_0 EF380030.1	sample_0	0	2	EF380030.1	FALSE POSITIVE	SPECIES
27	sample_0 EF524523.1	sample_0	0	1	EF524523.1	FALSE POSITIVE	SPECIES
28	sample_0 EF565360.1	sample_0	0	28	EF565360.1	FALSE POSITIVE	SPECIES
29	sample_0 EU366326.1	sample_0	0	10	EU366326.1	FALSE POSITIVE	SPECIES
30	sample_0 EU386606.1	sample_0	0	6	EU386606.1	FALSE POSITIVE	SPECIES
31	sample_0 EU503033.1	sample_0	0	1	EU503033.1	FALSE POSITIVE	SPECIES
32	sample_0 EU816589.1	sample_0	998.01	1048	EU816589.1	TRUE POSITIVE	SPECIES
33	sample_0 FJ025908.1	sample_0	0	1	FJ025908.1	FALSE POSITIVE	SPECIES
34	sample_0 FJ025923.1	sample_0	0	1	FJ025923.1	FALSE POSITIVE	SPECIES
35	sample_0 FJ183353.1	sample_0	0	1	FJ183353.1	FALSE POSITIVE	SPECIES
36	sample_0 FJ183364.1	sample_0	0	19	FJ183364.1	FALSE POSITIVE	SPECIES
37	sample_0 FJ233910.1	sample_0	0	1	FJ233910.1	FALSE POSITIVE	SPECIES
38	sample_0 FJ644926.1	sample_0	0	1	FJ644926.1	FALSE POSITIVE	SPECIES
39	sample_0 FJ660971.1	sample_0	0	1	FJ660971.1	FALSE POSITIVE	SPECIES
40	sample_0 GQ413938.2	sample_0	0	2	GQ413938.2	FALSE POSITIVE	SPECIES
41	sample_0 GU014531.1	sample_0	12.6875	12	GU014531.1	TRUE POSITIVE	SPECIES
42	sample_0 GU808525.1	sample_0	0	1	GU808525.1	FALSE POSITIVE	SPECIES
43	sample_0 HG792104.1	sample_0	0	1	HG792104.1	FALSE POSITIVE	SPECIES
44	sample_0 HM119434.1	sample_0	24.8874	24	HM119434.1	TRUE POSITIVE	SPECIES
45	sample_0 HM144386.1	sample_0	118.079	118	HM144386.1	TRUE POSITIVE	SPECIES
46	sample_0 HM773623.1	sample_0	0	4	HM773623.1	FALSE POSITIVE	SPECIES
47	sample_0 HQ201952.1	sample_0	20.8664	18	HQ201952.1	TRUE POSITIVE	SPECIES
48	sample_0 HQ395028.1	sample_0	0	3	HQ395028.1	FALSE POSITIVE	SPECIES
49	sample_0 HQ420895.1	sample_0	0	1	HQ420895.1	FALSE POSITIVE	SPECIES
50	sample_0 HQ420896.1	sample_0	0	1	HQ420896.1	FALSE POSITIVE	SPECIES
51	sample_0 HQ424691.1	sample_0	0	1651	HQ424691.1	FALSE POSITIVE	SPECIES
52	sample_0 HQ642766.1	sample_0	0	2	HQ642766.1	FALSE POSITIVE	SPECIES
53	sample_0 HQ657171.1	sample_0	0	1	HQ657171.1	FALSE POSITIVE	SPECIES
54	sample_0 JF704095.1	sample_0	0	5	JF704095.1	FALSE POSITIVE	SPECIES
55	sample_0 JF964962.1	sample_0	0	19	JF964962.1	FALSE POSITIVE	SPECIES
56	sample_0 JF965515.1	sample_0	67.3643	66	JF965515.1	TRUE POSITIVE	SPECIES
57	sample_0 JN153086.1	sample_0	0	2	JN153086.1	FALSE POSITIVE	SPECIES
58	sample_0 JN226749.1	sample_0	76.3134	75	JN226749.1	TRUE POSITIVE	SPECIES
59	sample_0 JN226751.1	sample_0	0	1	JN226751.1	FALSE POSITIVE	SPECIES
60	sample_0 JN660814.1	sample_0	0	1	JN660814.1	FALSE POSITIVE	SPECIES
61	sample_0 JN698993.1	sample_0	0	8	JN698993.1	FALSE POSITIVE	SPECIES
62	sample_0 JN699006.1	sample_0	0	2	JN699006.1	FALSE POSITIVE	SPECIES
63	sample_0 JN699018.1	sample_0	0	1	JN699018.1	FALSE POSITIVE	SPECIES
64	sample_0 JN860678.1	sample_0	0	1	JN860678.1	FALSE POSITIVE	SPECIES
65	sample_0 JN860679.1	sample_0	0	1	JN860679.1	FALSE POSITIVE	SPECIES
66	sample_0 JN860680.1	sample_0	0	1	JN860680.1	FALSE POSITIVE	SPECIES
67	sample_0 JQ181595.1	sample_0	0	1	JQ181595.1	FALSE POSITIVE	SPECIES
68	sample_0 JQ182726.1	sample_0	0	1	JQ182726.1	FALSE POSITIVE	SPECIES
69	sample_0 JQ670929.1	sample_0	0	1	JQ670929.1	FALSE POSITIVE	SPECIES
70	sample_0 JX159983.1	sample_0	124.521	124	JX159983.1	TRUE POSITIVE	SPECIES
71	sample_0 JX423386.1	sample_0	0	25	JX423386.1	FALSE POSITIVE	SPECIES
72	sample_0 JX512855.1	sample_0	0	1	JX512855.1	FALSE POSITIVE	SPECIES
73	sample_0 KC178765.1	sample_0	0	1	KC178765.1	FALSE POSITIVE	SPECIES
74	sample_0 KC182550.1	sample_0	0	1	KC182550.1	FALSE POSITIVE	SPECIES
75	sample_0 KC257459.1	sample_0	0	94	KC257459.1	FALSE POSITIVE	SPECIES
76	sample_0 KC292336.1	sample_0	0	8	KC292336.1	FALSE POSITIVE	SPECIES
77	sample_0 KC443455.1	sample_0	0	1	KC443455.1	FALSE POSITIVE	SPECIES
78	sample_0 KC443653.1	sample_0	0	1	KC443653.1	FALSE POSITIVE	SPECIES
79	sample_0 KC701493.1	sample_0	0	1	KC701493.1	FALSE POSITIVE	SPECIES
80	sample_0 KC800639.1	sample_0	0	2	KC800639.1	FALSE POSITIVE	SPECIES
81	sample_0 KC813498.1	sample_0	0	2	KC813498.1	FALSE POSITIVE	SPECIES
82	sample_0 KF017004.1	sample_0	0	1	KF017004.1	FALSE POSITIVE	SPECIES
83	sample_0 KF024724.1	sample_0	0	1	KF024724.1	FALSE POSITIVE	SPECIES
84	sample_0 KF024730.1	sample_0	0	3	KF024730.1	FALSE POSITIVE	SPECIES
85	sample_0 KF356545.1	sample_0	0	39	KF356545.1	FALSE POSITIVE	SPECIES
86	sample_0 KF416340.1	sample_0	0	1	KF416340.1	FALSE POSITIVE	SPECIES
87	sample_0 KF493879.1	sample_0	0	1	KF493879.1	FALSE POSITIVE	SPECIES
88	sample_0 KF493880.1	sample_0	0	1	KF493880.1	FALSE POSITIVE	SPECIES
89	sample_0 KF711863.1	sample_0	0	3	KF711863.1	FALSE POSITIVE	SPECIES
90	sample_0 KF711880.1	sample_0	0	1	KF711880.1	FALSE POSITIVE	SPECIES
91	sample_0 KF766125.2	sample_0	0	2	KF766125.2	FALSE POSITIVE	SPECIES
92	sample_0 KF971864.1	sample_0	0	2	KF971864.1	FALSE POSITIVE	SPECIES
93	sample_0 KJ094602.1	sample_0	0	1	KJ094602.1	FALSE POSITIVE	SPECIES
94	sample_0 KJ467591.1	sample_0	0	1	KJ467591.1	FALSE POSITIVE	SPECIES
95	sample_0 KJ679446.1	sample_0	0	1	KJ679446.1	FALSE POSITIVE	SPECIES
96	sample_0 KJ829260.1	sample_0	0	34	KJ829260.1	FALSE POSITIVE	SPECIES
97	sample_0 KM042399.1	sample_0	0	9	KM042399.1	FALSE POSITIVE	SPECIES
98	sample_0 KM044309.1	sample_0	0	1	KM044309.1	FALSE POSITIVE	SPECIES
99	sample_0 KM887935.1	sample_0	30.2498	30	KM887935.1	TRUE POSITIVE	SPECIES
100	sample_0 KP007204.1	sample_0	0	2	KP007204.1	FALSE POSITIVE	SPECIES
101	sample_0 KP081547.1	sample_0	0	1	KP081547.1	FALSE POSITIVE	SPECIES
102	sample_0 KP198628.1	sample_0	0	1	KP198628.1	FALSE POSITIVE	SPECIES
103	sample_0 KP793112.1	sample_0	0	1	KP793112.1	FALSE POSITIVE	SPECIES
104	sample_0 KP793122.1	sample_0	0	1	KP793122.1	FALSE POSITIVE	SPECIES
105	sample_0 KP793127.1	sample_0	0	2	KP793127.1	FALSE POSITIVE	SPECIES
106	sample_0 KP939370.1	sample_0	0	1	KP939370.1	FALSE POSITIVE	SPECIES
107	sample_0 KP939372.1	sample_0	0	1	KP939372.1	FALSE POSITIVE	SPECIES
108	sample_0 KR230763.1	sample_0	0	7	KR230763.1	FALSE POSITIVE	SPECIES
109	sample_0 KR230769.1	sample_0	0	3	KR230769.1	FALSE POSITIVE	SPECIES
110	sample_0 KR997934.1	sample_0	0	1	KR997934.1	FALSE POSITIVE	SPECIES
111	sample_0 KT008266.1	sample_0	5.30117	6	KT008266.1	TRUE POSITIVE	SPECIES
112	sample_0 KT030620.1	sample_0	0	4	KT030620.1	FALSE POSITIVE	SPECIES
113	sample_0 KT186977.1	sample_0	0	1	KT186977.1	FALSE POSITIVE	SPECIES
114	sample_0 KT281789.1	sample_0	0	354	KT281789.1	FALSE POSITIVE	SPECIES
115	sample_0 KT281793.1	sample_0	0	2	KT281793.1	FALSE POSITIVE	SPECIES
116	sample_0 KT695137.1	sample_0	0	1	KT695137.1	FALSE POSITIVE	SPECIES
117	sample_0 KT732798.1	sample_0	0	10	KT732798.1	FALSE POSITIVE	SPECIES
118	sample_0 KT818595.1	sample_0	0	2	KT818595.1	FALSE POSITIVE	SPECIES
119	sample_0 KT964103.1	sample_0	0	1	KT964103.1	FALSE POSITIVE	SPECIES
120	sample_0 KT988276.1	sample_0	0	1	KT988276.1	FALSE POSITIVE	SPECIES
121	sample_0 KU311017.1	sample_0	0	13	KU311017.1	FALSE POSITIVE	SPECIES
122	sample_0 KU356574.1	sample_0	0	1	KU356574.1	FALSE POSITIVE	SPECIES
123	sample_0 KU524075.1	sample_0	0	2	KU524075.1	FALSE POSITIVE	SPECIES
124	sample_0 KU666550.1	sample_0	0	1	KU666550.1	FALSE POSITIVE	SPECIES
125	sample_0 KX130863.1	sample_0	0	1	KX130863.1	FALSE POSITIVE	SPECIES
126	sample_0 KX211991.1	sample_0	534.298	521	KX211991.1	TRUE POSITIVE	SPECIES
127	sample_0 KX237516.1	sample_0	228.878	227	KX237516.1	TRUE POSITIVE	SPECIES
128	sample_0 KX266312.1	sample_0	0	4	KX266312.1	FALSE POSITIVE	SPECIES
129	sample_0 KX379673.1	sample_0	186.371	181	KX379673.1	TRUE POSITIVE	SPECIES
130	sample_0 KX397372.1	sample_0	3728.06	3728	KX397372.1	TRUE POSITIVE	SPECIES
131	sample_0 KX576639.1	sample_0	0	1	KX576639.1	FALSE POSITIVE	SPECIES
132	sample_0 KX783432.1	sample_0	52.275	52	KX783432.1	TRUE POSITIVE	SPECIES
133	sample_0 KX883112.1	sample_0	17.7441	18	KX883112.1	TRUE POSITIVE	SPECIES
134	sample_0 KY024238.1	sample_0	8.7402	8	KY024238.1	TRUE POSITIVE	SPECIES
135	sample_0 KY549145.1	sample_0	0	2	KY549145.1	FALSE POSITIVE	SPECIES
136	sample_0 KY549149.1	sample_0	0	1	KY549149.1	FALSE POSITIVE	SPECIES
137	sample_0 KY633487.1	sample_0	0	21	KY633487.1	FALSE POSITIVE	SPECIES
138	sample_0 KY883635.1	sample_0	0	728	KY883635.1	FALSE POSITIVE	SPECIES
139	sample_0 KY965065.1	sample_0	0	2	KY965065.1	FALSE POSITIVE	SPECIES
140	sample_0 L07937.1	sample_0	50.4624	48	L07937.1	TRUE POSITIVE	SPECIES
141	sample_0 L19443.1	sample_0	0	30	L19443.1	FALSE POSITIVE	SPECIES
142	sample_0 LC086736.1	sample_0	0	4	LC086736.1	FALSE POSITIVE	SPECIES
143	sample_0 LC169852.1	sample_0	0	133	LC169852.1	FALSE POSITIVE	SPECIES
144	sample_0 LC386065.1	sample_0	0	25	LC386065.1	FALSE POSITIVE	SPECIES
145	sample_0 LC567830.1	sample_0	0	1	LC567830.1	FALSE POSITIVE	SPECIES
146	sample_0 LC567834.1	sample_0	0	1	LC567834.1	FALSE POSITIVE	SPECIES
147	sample_0 LC616060.1	sample_0	0	4	LC616060.1	FALSE POSITIVE	SPECIES
148	sample_0 LC645408.1	sample_0	0	1	LC645408.1	FALSE POSITIVE	SPECIES
149	sample_0 LC645441.1	sample_0	0	2	LC645441.1	FALSE POSITIVE	SPECIES
150	sample_0 LC645443.1	sample_0	0	16	LC645443.1	FALSE POSITIVE	SPECIES
151	sample_0 LC659915.1	sample_0	0	1	LC659915.1	FALSE POSITIVE	SPECIES
152	sample_0 LR796346.1	sample_0	49.4636	50	LR796346.1	TRUE POSITIVE	SPECIES
153	sample_0 LR796443.1	sample_0	0	824	LR796443.1	FALSE POSITIVE	SPECIES
154	sample_0 MF431737.1	sample_0	0	2	MF431737.1	FALSE POSITIVE	SPECIES
155	sample_0 MF443121.1	sample_0	0	160	MF443121.1	FALSE POSITIVE	SPECIES
156	sample_0 MF443123.1	sample_0	0	1	MF443123.1	FALSE POSITIVE	SPECIES
157	sample_0 MF443124.1	sample_0	0	2	MF443124.1	FALSE POSITIVE	SPECIES
158	sample_0 MF443126.1	sample_0	0	1	MF443126.1	FALSE POSITIVE	SPECIES
159	sample_0 MF448572.1	sample_0	0	1	MF448572.1	FALSE POSITIVE	SPECIES
160	sample_0 MF612071.1	sample_0	0	1	MF612071.1	FALSE POSITIVE	SPECIES
161	sample_0 MF642736.1	sample_0	42.3545	42	MF642736.1	TRUE POSITIVE	SPECIES
162	sample_0 MF775674.1	sample_0	0	5	MF775674.1	FALSE POSITIVE	SPECIES
163	sample_0 MF775677.1	sample_0	0	60	MF775677.1	FALSE POSITIVE	SPECIES
164	sample_0 MF775681.1	sample_0	0	344	MF775681.1	FALSE POSITIVE	SPECIES
165	sample_0 MF775696.1	sample_0	0	2	MF775696.1	FALSE POSITIVE	SPECIES
166	sample_0 MF775698.1	sample_0	0	1	MF775698.1	FALSE POSITIVE	SPECIES
167	sample_0 MG641190.1	sample_0	10.4849	10	MG641190.1	TRUE POSITIVE	SPECIES
168	sample_0 MG710528.1	sample_0	0	1	MG710528.1	FALSE POSITIVE	SPECIES
169	sample_0 MG720308.1	sample_0	0	17	MG720308.1	FALSE POSITIVE	SPECIES
170	sample_0 MG839014.1	sample_0	0	6	MG839014.1	FALSE POSITIVE	SPECIES
171	sample_0 MG846655.1	sample_0	0	2	MG846655.1	FALSE POSITIVE	SPECIES
172	sample_0 MG925338.1	sample_0	0	5	MG925338.1	FALSE POSITIVE	SPECIES
173	sample_0 MG925340.1	sample_0	0	1	MG925340.1	FALSE POSITIVE	SPECIES
174	sample_0 MG945782.1	sample_0	51.703	50	MG945782.1	TRUE POSITIVE	SPECIES
175	sample_0 MG945910.1	sample_0	22.5897	22	MG945910.1	TRUE POSITIVE	SPECIES
176	sample_0 MG986485.1	sample_0	0	3	MG986485.1	FALSE POSITIVE	SPECIES
177	sample_0 MH001458.1	sample_0	0	1	MH001458.1	FALSE POSITIVE	SPECIES
178	sample_0 MH020244.1	sample_0	0	1	MH020244.1	FALSE POSITIVE	SPECIES
179	sample_0 MH020246.1	sample_0	0	776	MH020246.1	FALSE POSITIVE	SPECIES
180	sample_0 MH051265.1	sample_0	0	1	MH051265.1	FALSE POSITIVE	SPECIES
181	sample_0 MH155865.1	sample_0	223.872	214	MH155865.1	TRUE POSITIVE	SPECIES
182	sample_0 MH179473.2	sample_0	407.445	406	MH179473.2	TRUE POSITIVE	SPECIES
183	sample_0 MH316565.1	sample_0	207.844	118	MH316565.1	TRUE POSITIVE	SPECIES
184	sample_0 MH338234.1	sample_0	0	21	MH338234.1	FALSE POSITIVE	SPECIES
185	sample_0 MH338238.1	sample_0	0	1	MH338238.1	FALSE POSITIVE	SPECIES
186	sample_0 MH572284.1	sample_0	33.6211	34	MH572284.1	TRUE POSITIVE	SPECIES
187	sample_0 MH576971.1	sample_0	0	3	MH576971.1	FALSE POSITIVE	SPECIES
188	sample_0 MH576977.1	sample_0	0	1	MH576977.1	FALSE POSITIVE	SPECIES
189	sample_0 MH590592.1	sample_0	0	34	MH590592.1	FALSE POSITIVE	SPECIES
190	sample_0 MH590602.1	sample_0	0	1	MH590602.1	FALSE POSITIVE	SPECIES
191	sample_0 MH617225.2	sample_0	4.7563	4	MH617225.2	TRUE POSITIVE	SPECIES
192	sample_0 MH617735.2	sample_0	36.9124	36	MH617735.2	TRUE POSITIVE	SPECIES
193	sample_0 MH617792.1	sample_0	2.37534	2	MH617792.1	TRUE POSITIVE	SPECIES
194	sample_0 MH648825.1	sample_0	3.85731	4	MH648825.1	TRUE POSITIVE	SPECIES
195	sample_0 MH649095.1	sample_0	8.07483	8	MH649095.1	TRUE POSITIVE	SPECIES
196	sample_0 MH649253.1	sample_0	13.4633	12	MH649253.1	TRUE POSITIVE	SPECIES
197	sample_0 MH669007.1	sample_0	307.921	306	MH669007.1	TRUE POSITIVE	SPECIES
198	sample_0 MH717098.1	sample_0	0	1	MH717098.1	FALSE POSITIVE	SPECIES
199	sample_0 MH744414.1	sample_0	0	1	MH744414.1	FALSE POSITIVE	SPECIES
200	sample_0 MH816996.1	sample_0	0	1	MH816996.1	FALSE POSITIVE	SPECIES
201	sample_0 MH919296.1	sample_0	44.572	44	MH919296.1	TRUE POSITIVE	SPECIES
202	sample_0 MH926062.1	sample_0	0	12	MH926062.1	FALSE POSITIVE	SPECIES
203	sample_0 MK005300.1	sample_0	492.375	476	MK005300.1	TRUE POSITIVE	SPECIES
204	sample_0 MK072245.1	sample_0	817.332	816	MK072245.1	TRUE POSITIVE	SPECIES
205	sample_0 MK072291.1	sample_0	81.418	80	MK072291.1	TRUE POSITIVE	SPECIES
206	sample_0 MK072432.1	sample_0	101.621	98	MK072432.1	TRUE POSITIVE	SPECIES
207	sample_0 MK095206.1	sample_0	24.411	24	MK095206.1	TRUE POSITIVE	SPECIES
208	sample_0 MK135468.1	sample_0	0	1	MK135468.1	FALSE POSITIVE	SPECIES
209	sample_0 MK224592.1	sample_0	0	4	MK224592.1	FALSE POSITIVE	SPECIES
210	sample_0 MK359300.1	sample_0	0	1	MK359300.1	FALSE POSITIVE	SPECIES
211	sample_0 MK359304.1	sample_0	0	1	MK359304.1	FALSE POSITIVE	SPECIES
212	sample_0 MK359331.1	sample_0	468.698	444	MK359331.1	TRUE POSITIVE	SPECIES
213	sample_0 MK373799.1	sample_0	0	1	MK373799.1	FALSE POSITIVE	SPECIES
214	sample_0 MK433272.1	sample_0	0	2	MK433272.1	FALSE POSITIVE	SPECIES
215	sample_0 MK448381.1	sample_0	87.1788	88	MK448381.1	TRUE POSITIVE	SPECIES
216	sample_0 MK448542.1	sample_0	0	1	MK448542.1	FALSE POSITIVE	SPECIES
217	sample_0 MK448546.1	sample_0	32.3224	31	MK448546.1	TRUE POSITIVE	SPECIES
218	sample_0 MK524517.1	sample_0	0	1	MK524517.1	FALSE POSITIVE	SPECIES
219	sample_0 MK552105.1	sample_0	154.911	154	MK552105.1	TRUE POSITIVE	SPECIES
220	sample_0 MK728825.1	sample_0	0	1	MK728825.1	FALSE POSITIVE	SPECIES
221	sample_0 MK905543.1	sample_0	0	7979	MK905543.1	FALSE POSITIVE	SPECIES
222	sample_0 MN096360.1	sample_0	0	3	MN096360.1	FALSE POSITIVE	SPECIES
223	sample_0 MN119379.1	sample_0	0	1	MN119379.1	FALSE POSITIVE	SPECIES
224	sample_0 MN176573.1	sample_0	0	1	MN176573.1	FALSE POSITIVE	SPECIES
225	sample_0 MN218190.1	sample_0	0	3	MN218190.1	FALSE POSITIVE	SPECIES
226	sample_0 MN234203.1	sample_0	0	10	MN234203.1	FALSE POSITIVE	SPECIES
227	sample_0 MN234223.1	sample_0	0	2	MN234223.1	FALSE POSITIVE	SPECIES
228	sample_0 MN369760.1	sample_0	0	1	MN369760.1	FALSE POSITIVE	SPECIES
229	sample_0 MN428052.1	sample_0	0	10	MN428052.1	FALSE POSITIVE	SPECIES
230	sample_0 MN434094.1	sample_0	0	1	MN434094.1	FALSE POSITIVE	SPECIES
231	sample_0 MN531562.1	sample_0	0	85	MN531562.1	FALSE POSITIVE	SPECIES
232	sample_0 MN585975.1	sample_0	0	1	MN585975.1	FALSE POSITIVE	SPECIES
233	sample_0 MN585983.1	sample_0	0	4	MN585983.1	FALSE POSITIVE	SPECIES
234	sample_0 MN617845.1	sample_0	0	1	MN617845.1	FALSE POSITIVE	SPECIES
235	sample_0 MN689504.1	sample_0	370.999	368	MN689504.1	TRUE POSITIVE	SPECIES
236	sample_0 MN689508.1	sample_0	0	1	MN689508.1	FALSE POSITIVE	SPECIES
237	sample_0 MN689515.1	sample_0	0	3	MN689515.1	FALSE POSITIVE	SPECIES
238	sample_0 MN693823.1	sample_0	64.1001	64	MN693823.1	TRUE POSITIVE	SPECIES
239	sample_0 MN693964.1	sample_0	68.0323	68	MN693964.1	TRUE POSITIVE	SPECIES
240	sample_0 MN794002.1	sample_0	0	1	MN794002.1	FALSE POSITIVE	SPECIES
241	sample_0 MN794003.1	sample_0	0	2	MN794003.1	FALSE POSITIVE	SPECIES
242	sample_0 MN855601.1	sample_0	85.1768	84	MN855601.1	TRUE POSITIVE	SPECIES
243	sample_0 MT004791.1	sample_0	0	1	MT004791.1	FALSE POSITIVE	SPECIES
244	sample_0 MT074461.1	sample_0	0	2	MT074461.1	FALSE POSITIVE	SPECIES
245	sample_0 MT080588.1	sample_0	0	102	MT080588.1	FALSE POSITIVE	SPECIES
246	sample_0 MT090077.2	sample_0	0	2	MT090077.2	FALSE POSITIVE	SPECIES
247	sample_0 MT121215.1	sample_0	0	456	MT121215.1	FALSE POSITIVE	SPECIES
248	sample_0 MT197176.1	sample_0	0	1	MT197176.1	FALSE POSITIVE	SPECIES
249	sample_0 MT310871.1	sample_0	0	1	MT310871.1	FALSE POSITIVE	SPECIES
250	sample_0 MT310892.1	sample_0	0	2	MT310892.1	FALSE POSITIVE	SPECIES
251	sample_0 MT380195.1	sample_0	222.694	220	MT380195.1	TRUE POSITIVE	SPECIES
252	sample_0 MT498066.1	sample_0	0	108	MT498066.1	FALSE POSITIVE	SPECIES
253	sample_0 MT559526.1	sample_0	0	1	MT559526.1	FALSE POSITIVE	SPECIES
254	sample_0 MT559528.1	sample_0	0	1	MT559528.1	FALSE POSITIVE	SPECIES
255	sample_0 MT653145.1	sample_0	0	1	MT653145.1	FALSE POSITIVE	SPECIES
256	sample_0 MT791000.1	sample_0	0	10	MT791000.1	FALSE POSITIVE	SPECIES
257	sample_0 MT833387.1	sample_0	0	1	MT833387.1	FALSE POSITIVE	SPECIES
258	sample_0 MW041633.1	sample_0	0	1	MW041633.1	FALSE POSITIVE	SPECIES
259	sample_0 MW202798.1	sample_0	4.7126	4	MW202798.1	TRUE POSITIVE	SPECIES
260	sample_0 MW354668.1	sample_0	12.3807	12	MW354668.1	TRUE POSITIVE	SPECIES
261	sample_0 MW419084.1	sample_0	10.3583	0	MW419084.1	FALSE NEGATIVE	SPECIES
262	sample_0 MW567727.1	sample_0	0	1	MW567727.1	FALSE POSITIVE	SPECIES
263	sample_0 MW748653.1	sample_0	0	1	MW748653.1	FALSE POSITIVE	SPECIES
264	sample_0 MW794149.1	sample_0	0	52	MW794149.1	FALSE POSITIVE	SPECIES
265	sample_0 MZ171375.1	sample_0	0	2	MZ171375.1	FALSE POSITIVE	SPECIES
266	sample_0 MZ171381.1	sample_0	0	4	MZ171381.1	FALSE POSITIVE	SPECIES
267	sample_0 MZ286124.1	sample_0	33.4504	32	MZ286124.1	TRUE POSITIVE	SPECIES
268	sample_0 MZ355722.1	sample_0	0	1	MZ355722.1	FALSE POSITIVE	SPECIES
269	sample_0 MZ417522.1	sample_0	0	36	MZ417522.1	FALSE POSITIVE	SPECIES
270	sample_0 MZ424864.1	sample_0	0	2	MZ424864.1	FALSE POSITIVE	SPECIES
271	sample_0 MZ424865.1	sample_0	10.5684	10	MZ424865.1	TRUE POSITIVE	SPECIES
272	sample_0 MZ501072.1	sample_0	0	1	MZ501072.1	FALSE POSITIVE	SPECIES
273	sample_0 MZ571830.1	sample_0	0	1	MZ571830.1	FALSE POSITIVE	SPECIES
274	sample_0 MZ634340.1	sample_0	731.158	726	MZ634340.1	TRUE POSITIVE	SPECIES
275	sample_0 MZ983583.1	sample_0	0	122	MZ983583.1	FALSE POSITIVE	SPECIES
276	sample_0 MZ983596.1	sample_0	0	3	MZ983596.1	FALSE POSITIVE	SPECIES
277	sample_0 OK318960.1	sample_0	0	2	OK318960.1	FALSE POSITIVE	SPECIES
278	sample_0 OK562429.1	sample_0	0	1	OK562429.1	FALSE POSITIVE	SPECIES
279	sample_0 OL455897.1	sample_0	28.0571	28	OL455897.1	TRUE POSITIVE	SPECIES
280	sample_0 OM460002.1	sample_0	0	1	OM460002.1	FALSE POSITIVE	SPECIES
281	sample_0 ON185582.1	sample_0	0	1	ON185582.1	FALSE POSITIVE	SPECIES
282	sample_0 ON260829.1	sample_0	0	139	ON260829.1	FALSE POSITIVE	SPECIES
283	sample_0 ON470589.1	sample_0	379.424	376	ON470589.1	TRUE POSITIVE	SPECIES
284	sample_0 ON470605.1	sample_0	0	1	ON470605.1	FALSE POSITIVE	SPECIES
285	sample_0 ON470608.1	sample_0	0	1	ON470608.1	FALSE POSITIVE	SPECIES
286	sample_0 ON568193.1	sample_0	92.1955	91	ON568193.1	TRUE POSITIVE	SPECIES
287	sample_0 ON677538.1	sample_0	9.01235	8	ON677538.1	TRUE POSITIVE	SPECIES
288	sample_0 ON843163.1	sample_0	0	325	ON843163.1	FALSE POSITIVE	SPECIES
289	sample_0 ON880524.1	sample_0	0	31	ON880524.1	FALSE POSITIVE	SPECIES
290	sample_0 U23414.1	sample_0	50.3467	50	U23414.1	TRUE POSITIVE	SPECIES
291	sample_0 X75658.1	sample_0	26.6683	26	X75658.1	TRUE POSITIVE	SPECIES
292	sample_0 X94355.2	sample_0	0	4	X94355.2	FALSE POSITIVE	SPECIES
293	sample_1 AB010300.1	sample_1	10.8902	10	AB010300.1	TRUE POSITIVE	SPECIES
294	sample_1 AB073147.1	sample_1	33.4648	34	AB073147.1	TRUE POSITIVE	SPECIES
295	sample_1 AB749797.1	sample_1	0	1	AB749797.1	FALSE POSITIVE	SPECIES
296	sample_1 AB817979.1	sample_1	0	3	AB817979.1	FALSE POSITIVE	SPECIES
297	sample_1 AB983506.1	sample_1	0	2	AB983506.1	FALSE POSITIVE	SPECIES
298	sample_1 AB983517.1	sample_1	0	5	AB983517.1	FALSE POSITIVE	SPECIES
299	sample_1 AB983521.1	sample_1	0	1	AB983521.1	FALSE POSITIVE	SPECIES
300	sample_1 AB983526.1	sample_1	0	21	AB983526.1	FALSE POSITIVE	SPECIES
301	sample_1 AF012825.2	sample_1	0	1	AF012825.2	FALSE POSITIVE	SPECIES
302	sample_1 AF299308.1	sample_1	0	1	AF299308.1	FALSE POSITIVE	SPECIES
303	sample_1 AF299312.1	sample_1	0	2	AF299312.1	FALSE POSITIVE	SPECIES
304	sample_1 AF438165.1	sample_1	0	2	AF438165.1	FALSE POSITIVE	SPECIES
305	sample_1 AM701760.1	sample_1	47.9579	48	AM701760.1	TRUE POSITIVE	SPECIES
306	sample_1 AP012532.1	sample_1	390.592	391	AP012532.1	TRUE POSITIVE	SPECIES
307	sample_1 AY129330.1	sample_1	0	1	AY129330.1	FALSE POSITIVE	SPECIES
308	sample_1 AY129336.2	sample_1	0	1	AY129336.2	FALSE POSITIVE	SPECIES
309	sample_1 AY181946.1	sample_1	0	2	AY181946.1	FALSE POSITIVE	SPECIES
310	sample_1 AY264775.1	sample_1	0	12	AY264775.1	FALSE POSITIVE	SPECIES
311	sample_1 AY264778.1	sample_1	0	27	AY264778.1	FALSE POSITIVE	SPECIES
312	sample_1 AY349010.1	sample_1	28.4353	28	AY349010.1	TRUE POSITIVE	SPECIES
313	sample_1 AY594255.1	sample_1	0	1	AY594255.1	FALSE POSITIVE	SPECIES
314	sample_1 AY737797.1	sample_1	0	4	AY737797.1	FALSE POSITIVE	SPECIES
315	sample_1 BK000412.1	sample_1	0	1	BK000412.1	FALSE POSITIVE	SPECIES
316	sample_1 BK005235.1	sample_1	0	95	BK005235.1	FALSE POSITIVE	SPECIES
317	sample_1 BK013343.1	sample_1	0	28	BK013343.1	FALSE POSITIVE	SPECIES
318	sample_1 BK013366.1	sample_1	67.7238	68	BK013366.1	TRUE POSITIVE	SPECIES
319	sample_1 BK013726.1	sample_1	7.00745	8	BK013726.1	TRUE POSITIVE	SPECIES
320	sample_1 BK014009.1	sample_1	2.35129	2	BK014009.1	TRUE POSITIVE	SPECIES
321	sample_1 BK014116.1	sample_1	3.11333	4	BK014116.1	TRUE POSITIVE	SPECIES
322	sample_1 DQ439815.1	sample_1	0	1	DQ439815.1	FALSE POSITIVE	SPECIES
323	sample_1 DQ873690.1	sample_1	0	1	DQ873690.1	FALSE POSITIVE	SPECIES
324	sample_1 DQ915956.1	sample_1	0	1	DQ915956.1	FALSE POSITIVE	SPECIES
325	sample_1 EF380022.1	sample_1	0	1	EF380022.1	FALSE POSITIVE	SPECIES
326	sample_1 EF564601.1	sample_1	0	2	EF564601.1	FALSE POSITIVE	SPECIES
327	sample_1 EF583049.1	sample_1	0	1	EF583049.1	FALSE POSITIVE	SPECIES
328	sample_1 EU360303.1	sample_1	9.73505	10	EU360303.1	TRUE POSITIVE	SPECIES
329	sample_1 EU734174.1	sample_1	0	5	EU734174.1	FALSE POSITIVE	SPECIES
330	sample_1 EU794049.1	sample_1	287.66	286	EU794049.1	TRUE POSITIVE	SPECIES
331	sample_1 FJ158604.1	sample_1	0	14	FJ158604.1	FALSE POSITIVE	SPECIES
332	sample_1 FJ184280.1	sample_1	0	1	FJ184280.1	FALSE POSITIVE	SPECIES
333	sample_1 FJ947274.1	sample_1	0	44	FJ947274.1	FALSE POSITIVE	SPECIES
334	sample_1 FJ947340.1	sample_1	0	7	FJ947340.1	FALSE POSITIVE	SPECIES
335	sample_1 FJ959082.1	sample_1	19.5655	20	FJ959082.1	TRUE POSITIVE	SPECIES
336	sample_1 FN675284.1	sample_1	0	10	FN675284.1	FALSE POSITIVE	SPECIES
337	sample_1 GQ303265.1	sample_1	0	1	GQ303265.1	FALSE POSITIVE	SPECIES
338	sample_1 GU070616.1	sample_1	87.7044	88	GU070616.1	TRUE POSITIVE	SPECIES
339	sample_1 GU071095.1	sample_1	0	1	GU071095.1	FALSE POSITIVE	SPECIES
340	sample_1 HE584812.1	sample_1	0	1	HE584812.1	FALSE POSITIVE	SPECIES
341	sample_1 HM152766.1	sample_1	0	1	HM152766.1	FALSE POSITIVE	SPECIES
342	sample_1 HM563683.1	sample_1	0	1	HM563683.1	FALSE POSITIVE	SPECIES
343	sample_1 HM773953.1	sample_1	0	1	HM773953.1	FALSE POSITIVE	SPECIES
344	sample_1 HQ186308.1	sample_1	0	1	HQ186308.1	FALSE POSITIVE	SPECIES
345	sample_1 HQ317383.1	sample_1	0	1	HQ317383.1	FALSE POSITIVE	SPECIES
346	sample_1 HQ407377.1	sample_1	0	9	HQ407377.1	FALSE POSITIVE	SPECIES
347	sample_1 HQ420895.1	sample_1	0	1	HQ420895.1	FALSE POSITIVE	SPECIES
348	sample_1 HQ420896.1	sample_1	0	4	HQ420896.1	FALSE POSITIVE	SPECIES
349	sample_1 HQ634190.1	sample_1	0	1	HQ634190.1	FALSE POSITIVE	SPECIES
350	sample_1 JF682839.1	sample_1	15.6882	14	JF682839.1	TRUE POSITIVE	SPECIES
351	sample_1 JF704115.1	sample_1	0	2	JF704115.1	FALSE POSITIVE	SPECIES
352	sample_1 JF796734.1	sample_1	0	1	JF796734.1	FALSE POSITIVE	SPECIES
353	sample_1 JN859129.1	sample_1	0	2	JN859129.1	FALSE POSITIVE	SPECIES
354	sample_1 JN860679.1	sample_1	0	3	JN860679.1	FALSE POSITIVE	SPECIES
355	sample_1 JN860680.1	sample_1	0	2	JN860680.1	FALSE POSITIVE	SPECIES
356	sample_1 JN880450.1	sample_1	0	1	JN880450.1	FALSE POSITIVE	SPECIES
357	sample_1 JN880451.1	sample_1	0	1	JN880451.1	FALSE POSITIVE	SPECIES
358	sample_1 JN880452.1	sample_1	395.078	393	JN880452.1	TRUE POSITIVE	SPECIES
359	sample_1 JX423386.1	sample_1	0	401	JX423386.1	FALSE POSITIVE	SPECIES
360	sample_1 JX912252.1	sample_1	0	2	JX912252.1	FALSE POSITIVE	SPECIES
361	sample_1 KC257459.1	sample_1	0	153	KC257459.1	FALSE POSITIVE	SPECIES
362	sample_1 KC579498.1	sample_1	0	1	KC579498.1	FALSE POSITIVE	SPECIES
363	sample_1 KC661280.1	sample_1	0	1	KC661280.1	FALSE POSITIVE	SPECIES
364	sample_1 KC677662.1	sample_1	0	2	KC677662.1	FALSE POSITIVE	SPECIES
365	sample_1 KC691255.2	sample_1	0	2	KC691255.2	FALSE POSITIVE	SPECIES
366	sample_1 KC813498.1	sample_1	0	2	KC813498.1	FALSE POSITIVE	SPECIES
367	sample_1 KC834712.1	sample_1	0	1	KC834712.1	FALSE POSITIVE	SPECIES
368	sample_1 KC858266.1	sample_1	13.6277	14	KC858266.1	TRUE POSITIVE	SPECIES
369	sample_1 KC990125.1	sample_1	0	1	KC990125.1	FALSE POSITIVE	SPECIES
370	sample_1 KF030445.1	sample_1	0	1	KF030445.1	FALSE POSITIVE	SPECIES
371	sample_1 KF250400.1	sample_1	182.662	179	KF250400.1	TRUE POSITIVE	SPECIES
372	sample_1 KF268210.1	sample_1	0	3	KF268210.1	FALSE POSITIVE	SPECIES
373	sample_1 KF279417.1	sample_1	0	11	KF279417.1	FALSE POSITIVE	SPECIES
374	sample_1 KF361475.1	sample_1	0	258	KF361475.1	FALSE POSITIVE	SPECIES
375	sample_1 KF475786.1	sample_1	0	1	KF475786.1	FALSE POSITIVE	SPECIES
376	sample_1 KF562864.1	sample_1	0	1	KF562864.1	FALSE POSITIVE	SPECIES
377	sample_1 KF738853.1	sample_1	0	1	KF738853.1	FALSE POSITIVE	SPECIES
378	sample_1 KF738855.1	sample_1	11.3872	8	KF738855.1	TRUE POSITIVE	SPECIES
379	sample_1 KF738856.1	sample_1	0	13	KF738856.1	FALSE POSITIVE	SPECIES
380	sample_1 KF841476.1	sample_1	0	127	KF841476.1	FALSE POSITIVE	SPECIES
381	sample_1 KF906413.1	sample_1	0	1	KF906413.1	FALSE POSITIVE	SPECIES
382	sample_1 KJ019059.1	sample_1	0	65	KJ019059.1	FALSE POSITIVE	SPECIES
383	sample_1 KJ019062.1	sample_1	0	1	KJ019062.1	FALSE POSITIVE	SPECIES
384	sample_1 KJ019069.1	sample_1	0	10	KJ019069.1	FALSE POSITIVE	SPECIES
385	sample_1 KJ019082.1	sample_1	0	17	KJ019082.1	FALSE POSITIVE	SPECIES
386	sample_1 KJ019086.1	sample_1	0	24	KJ019086.1	FALSE POSITIVE	SPECIES
387	sample_1 KJ019089.1	sample_1	0	12	KJ019089.1	FALSE POSITIVE	SPECIES
388	sample_1 KJ019094.1	sample_1	0	1394	KJ019094.1	FALSE POSITIVE	SPECIES
389	sample_1 KJ019106.1	sample_1	0	146	KJ019106.1	FALSE POSITIVE	SPECIES
390	sample_1 KJ019142.1	sample_1	0	2036	KJ019142.1	FALSE POSITIVE	SPECIES
391	sample_1 KJ019146.1	sample_1	0	39	KJ019146.1	FALSE POSITIVE	SPECIES
392	sample_1 KJ482384.1	sample_1	100.343	81	KJ482384.1	TRUE POSITIVE	SPECIES
393	sample_1 KJ567041.1	sample_1	0	1	KJ567041.1	FALSE POSITIVE	SPECIES
394	sample_1 KJ597825.1	sample_1	0	1	KJ597825.1	FALSE POSITIVE	SPECIES
395	sample_1 KJ626987.1	sample_1	66.9916	69	KJ626987.1	TRUE POSITIVE	SPECIES
396	sample_1 KJ659475.1	sample_1	0	2	KJ659475.1	FALSE POSITIVE	SPECIES
397	sample_1 KJ704805.1	sample_1	0	1	KJ704805.1	FALSE POSITIVE	SPECIES
398	sample_1 KJ721719.1	sample_1	63.0099	36	KJ721719.1	TRUE POSITIVE	SPECIES
399	sample_1 KM044309.1	sample_1	0	1	KM044309.1	FALSE POSITIVE	SPECIES
400	sample_1 KM347889.1	sample_1	0	1	KM347889.1	FALSE POSITIVE	SPECIES
401	sample_1 KM389464.1	sample_1	0	296	KM389464.1	FALSE POSITIVE	SPECIES
402	sample_1 KM817692.1	sample_1	332.589	316	KM817692.1	TRUE POSITIVE	SPECIES
403	sample_1 KP143769.1	sample_1	0	1	KP143769.1	FALSE POSITIVE	SPECIES
404	sample_1 KP329561.1	sample_1	0	1	KP329561.1	FALSE POSITIVE	SPECIES
405	sample_1 KP420197.1	sample_1	0	1	KP420197.1	FALSE POSITIVE	SPECIES
406	sample_1 KP663426.1	sample_1	15.9512	16	KP663426.1	TRUE POSITIVE	SPECIES
407	sample_1 KP663740.1	sample_1	0	55	KP663740.1	FALSE POSITIVE	SPECIES
408	sample_1 KP663743.1	sample_1	0	1	KP663743.1	FALSE POSITIVE	SPECIES
409	sample_1 KR080194.1	sample_1	0	210	KR080194.1	FALSE POSITIVE	SPECIES
410	sample_1 KR093631.1	sample_1	298.716	296	KR093631.1	TRUE POSITIVE	SPECIES
411	sample_1 KR093632.1	sample_1	0	1	KR093632.1	FALSE POSITIVE	SPECIES
412	sample_1 KR093636.1	sample_1	0	1	KR093636.1	FALSE POSITIVE	SPECIES
413	sample_1 KR698346.1	sample_1	0	1	KR698346.1	FALSE POSITIVE	SPECIES
414	sample_1 KR935214.1	sample_1	567.997	544	KR935214.1	TRUE POSITIVE	SPECIES
415	sample_1 KR997919.1	sample_1	0	86	KR997919.1	FALSE POSITIVE	SPECIES
416	sample_1 KT069550.1	sample_1	0	1	KT069550.1	FALSE POSITIVE	SPECIES
417	sample_1 KT162926.1	sample_1	140.982	140	KT162926.1	TRUE POSITIVE	SPECIES
418	sample_1 KT184690.1	sample_1	0	1	KT184690.1	FALSE POSITIVE	SPECIES
419	sample_1 KT265961.2	sample_1	14.3234	14	KT265961.2	TRUE POSITIVE	SPECIES
420	sample_1 KT388103.1	sample_1	0	2	KT388103.1	FALSE POSITIVE	SPECIES
421	sample_1 KT804908.2	sample_1	0	1	KT804908.2	FALSE POSITIVE	SPECIES
422	sample_1 KT895280.1	sample_1	0	2	KT895280.1	FALSE POSITIVE	SPECIES
423	sample_1 KT970440.1	sample_1	0	2	KT970440.1	FALSE POSITIVE	SPECIES
424	sample_1 KU594605.1	sample_1	0	1	KU594605.1	FALSE POSITIVE	SPECIES
425	sample_1 KU927500.1	sample_1	0	1	KU927500.1	FALSE POSITIVE	SPECIES
426	sample_1 KX349230.1	sample_1	0	725	KX349230.1	FALSE POSITIVE	SPECIES
427	sample_1 KX349297.1	sample_1	0	1	KX349297.1	FALSE POSITIVE	SPECIES
428	sample_1 KX349318.1	sample_1	0	2	KX349318.1	FALSE POSITIVE	SPECIES
429	sample_1 KX550441.1	sample_1	0	2	KX550441.1	FALSE POSITIVE	SPECIES
430	sample_1 KX576644.1	sample_1	0	1	KX576644.1	FALSE POSITIVE	SPECIES
431	sample_1 KX619651.2	sample_1	0	3	KX619651.2	FALSE POSITIVE	SPECIES
432	sample_1 KX632254.1	sample_1	0	1	KX632254.1	FALSE POSITIVE	SPECIES
433	sample_1 KX670787.1	sample_1	0	3	KX670787.1	FALSE POSITIVE	SPECIES
434	sample_1 KX882855.1	sample_1	30.8206	30	KX882855.1	TRUE POSITIVE	SPECIES
435	sample_1 KX883321.1	sample_1	3.52727	4	KX883321.1	TRUE POSITIVE	SPECIES
436	sample_1 KX884415.1	sample_1	87.8745	88	KX884415.1	TRUE POSITIVE	SPECIES
437	sample_1 KX891216.1	sample_1	57.6963	56	KX891216.1	TRUE POSITIVE	SPECIES
438	sample_1 KY083058.1	sample_1	0	3	KY083058.1	FALSE POSITIVE	SPECIES
439	sample_1 KY083063.1	sample_1	0	4	KY083063.1	FALSE POSITIVE	SPECIES
440	sample_1 KY204250.1	sample_1	0	1	KY204250.1	FALSE POSITIVE	SPECIES
441	sample_1 KY204251.1	sample_1	0	1	KY204251.1	FALSE POSITIVE	SPECIES
442	sample_1 KY268295.1	sample_1	0	2	KY268295.1	FALSE POSITIVE	SPECIES
443	sample_1 KY319168.1	sample_1	0	2	KY319168.1	FALSE POSITIVE	SPECIES
444	sample_1 KY487781.1	sample_1	28.6231	28	KY487781.1	TRUE POSITIVE	SPECIES
445	sample_1 KY487832.1	sample_1	4.42221	4	KY487832.1	TRUE POSITIVE	SPECIES
446	sample_1 KY620117.1	sample_1	0	1	KY620117.1	FALSE POSITIVE	SPECIES
447	sample_1 KY633487.1	sample_1	0	33	KY633487.1	FALSE POSITIVE	SPECIES
448	sample_1 KY645497.1	sample_1	26.6733	26	KY645497.1	TRUE POSITIVE	SPECIES
449	sample_1 KY883635.1	sample_1	0	85	KY883635.1	FALSE POSITIVE	SPECIES
450	sample_1 L25299.1	sample_1	28.9751	28	L25299.1	TRUE POSITIVE	SPECIES
451	sample_1 LC514057.1	sample_1	12.4027	12	LC514057.1	TRUE POSITIVE	SPECIES
452	sample_1 LC516895.1	sample_1	0	1	LC516895.1	FALSE POSITIVE	SPECIES
453	sample_1 LC567834.1	sample_1	0	3	LC567834.1	FALSE POSITIVE	SPECIES
454	sample_1 LC567837.1	sample_1	0	2	LC567837.1	FALSE POSITIVE	SPECIES
455	sample_1 LC567841.1	sample_1	0	2	LC567841.1	FALSE POSITIVE	SPECIES
456	sample_1 LC645413.1	sample_1	0	1	LC645413.1	FALSE POSITIVE	SPECIES
457	sample_1 LC645425.1	sample_1	0	1	LC645425.1	FALSE POSITIVE	SPECIES
458	sample_1 LC645428.1	sample_1	0	186	LC645428.1	FALSE POSITIVE	SPECIES
459	sample_1 LC645443.1	sample_1	0	1	LC645443.1	FALSE POSITIVE	SPECIES
460	sample_1 LR796175.1	sample_1	210.51	210	LR796175.1	TRUE POSITIVE	SPECIES
461	sample_1 LR796299.1	sample_1	916.193	912	LR796299.1	TRUE POSITIVE	SPECIES
462	sample_1 LT896721.1	sample_1	0	1	LT896721.1	FALSE POSITIVE	SPECIES
463	sample_1 LT896724.1	sample_1	0	1	LT896724.1	FALSE POSITIVE	SPECIES
464	sample_1 LT896732.2	sample_1	0	1	LT896732.2	FALSE POSITIVE	SPECIES
465	sample_1 LT992441.1	sample_1	7.14775	8	LT992441.1	TRUE POSITIVE	SPECIES
466	sample_1 MF033349.1	sample_1	0	3	MF033349.1	FALSE POSITIVE	SPECIES
467	sample_1 MF093736.1	sample_1	0	1	MF093736.1	FALSE POSITIVE	SPECIES
468	sample_1 MF185723.1	sample_1	0	1	MF185723.1	FALSE POSITIVE	SPECIES
469	sample_1 MF185724.1	sample_1	0	33	MF185724.1	FALSE POSITIVE	SPECIES
470	sample_1 MF589105.1	sample_1	0	1	MF589105.1	FALSE POSITIVE	SPECIES
471	sample_1 MF919509.1	sample_1	0	10	MF919509.1	FALSE POSITIVE	SPECIES
472	sample_1 MF919525.1	sample_1	131.138	220	MF919525.1	TRUE POSITIVE	SPECIES
473	sample_1 MF919526.1	sample_1	0	1	MF919526.1	FALSE POSITIVE	SPECIES
474	sample_1 MG014369.1	sample_1	0	2	MG014369.1	FALSE POSITIVE	SPECIES
475	sample_1 MG253678.1	sample_1	0	33	MG253678.1	FALSE POSITIVE	SPECIES
476	sample_1 MG280946.1	sample_1	0	4	MG280946.1	FALSE POSITIVE	SPECIES
477	sample_1 MG310152.1	sample_1	0	3	MG310152.1	FALSE POSITIVE	SPECIES
478	sample_1 MG372487.1	sample_1	0	1	MG372487.1	FALSE POSITIVE	SPECIES
479	sample_1 MG642756.1	sample_1	0	9	MG642756.1	FALSE POSITIVE	SPECIES
480	sample_1 MG757160.1	sample_1	0	78	MG757160.1	FALSE POSITIVE	SPECIES
481	sample_1 MG870096.1	sample_1	0	1	MG870096.1	FALSE POSITIVE	SPECIES
482	sample_1 MG870103.1	sample_1	0	12	MG870103.1	FALSE POSITIVE	SPECIES
483	sample_1 MG872830.1	sample_1	47.3994	46	MG872830.1	TRUE POSITIVE	SPECIES
484	sample_1 MG872843.1	sample_1	0	3	MG872843.1	FALSE POSITIVE	SPECIES
485	sample_1 MG945555.1	sample_1	9.66999	10	MG945555.1	TRUE POSITIVE	SPECIES
486	sample_1 MH001449.1	sample_1	0	3	MH001449.1	FALSE POSITIVE	SPECIES
487	sample_1 MH077585.1	sample_1	379.714	372	MH077585.1	TRUE POSITIVE	SPECIES
488	sample_1 MH121108.1	sample_1	0	1	MH121108.1	FALSE POSITIVE	SPECIES
489	sample_1 MH121115.1	sample_1	0	7	MH121115.1	FALSE POSITIVE	SPECIES
490	sample_1 MH192341.1	sample_1	0	5	MH192341.1	FALSE POSITIVE	SPECIES
491	sample_1 MH424443.1	sample_1	490.846	480	MH424443.1	TRUE POSITIVE	SPECIES
492	sample_1 MH465481.1	sample_1	0	1	MH465481.1	FALSE POSITIVE	SPECIES
493	sample_1 MH479909.1	sample_1	0	1	MH479909.1	FALSE POSITIVE	SPECIES
494	sample_1 MH572317.1	sample_1	33.239	32	MH572317.1	TRUE POSITIVE	SPECIES
495	sample_1 MH617419.1	sample_1	1.18188	2	MH617419.1	TRUE POSITIVE	SPECIES
496	sample_1 MH617581.1	sample_1	19.7943	18	MH617581.1	TRUE POSITIVE	SPECIES
497	sample_1 MH631453.1	sample_1	0	1	MH631453.1	FALSE POSITIVE	SPECIES
498	sample_1 MH648854.1	sample_1	41.5853	40	MH648854.1	TRUE POSITIVE	SPECIES
499	sample_1 MH649125.1	sample_1	9.57687	10	MH649125.1	TRUE POSITIVE	SPECIES
500	sample_1 MH669001.1	sample_1	0	1	MH669001.1	FALSE POSITIVE	SPECIES
501	sample_1 MH744415.1	sample_1	0	1	MH744415.1	FALSE POSITIVE	SPECIES
502	sample_1 MH917278.1	sample_1	0	23	MH917278.1	FALSE POSITIVE	SPECIES
503	sample_1 MH937493.1	sample_1	172.005	171	MH937493.1	TRUE POSITIVE	SPECIES
504	sample_1 MH973661.1	sample_1	0	1	MH973661.1	FALSE POSITIVE	SPECIES
505	sample_1 MK016491.1	sample_1	0	1	MK016491.1	FALSE POSITIVE	SPECIES
506	sample_1 MK016498.1	sample_1	0	3	MK016498.1	FALSE POSITIVE	SPECIES
507	sample_1 MK035757.1	sample_1	0	1	MK035757.1	FALSE POSITIVE	SPECIES
508	sample_1 MK249308.1	sample_1	498.137	484	MK249308.1	TRUE POSITIVE	SPECIES
509	sample_1 MK257722.1	sample_1	0	2	MK257722.1	FALSE POSITIVE	SPECIES
510	sample_1 MK286578.1	sample_1	0	1	MK286578.1	FALSE POSITIVE	SPECIES
511	sample_1 MK359320.1	sample_1	0	1	MK359320.1	FALSE POSITIVE	SPECIES
512	sample_1 MK359356.1	sample_1	0	1	MK359356.1	FALSE POSITIVE	SPECIES
513	sample_1 MK433262.1	sample_1	0	5	MK433262.1	FALSE POSITIVE	SPECIES
514	sample_1 MK765630.1	sample_1	12.8451	12	MK765630.1	TRUE POSITIVE	SPECIES
515	sample_1 MK892627.1	sample_1	129.303	130	MK892627.1	TRUE POSITIVE	SPECIES
516	sample_1 MN061582.1	sample_1	0	1	MN061582.1	FALSE POSITIVE	SPECIES
517	sample_1 MN096364.1	sample_1	0	1	MN096364.1	FALSE POSITIVE	SPECIES
518	sample_1 MN204503.1	sample_1	0	1	MN204503.1	FALSE POSITIVE	SPECIES
519	sample_1 MN296515.1	sample_1	0	2	MN296515.1	FALSE POSITIVE	SPECIES
520	sample_1 MN310544.1	sample_1	0	1	MN310544.1	FALSE POSITIVE	SPECIES
521	sample_1 MN310545.1	sample_1	0	1	MN310545.1	FALSE POSITIVE	SPECIES
522	sample_1 MN310548.1	sample_1	0	1	MN310548.1	FALSE POSITIVE	SPECIES
523	sample_1 MN393473.1	sample_1	0	576	MN393473.1	FALSE POSITIVE	SPECIES
524	sample_1 MN531562.1	sample_1	0	25	MN531562.1	FALSE POSITIVE	SPECIES
525	sample_1 MN585121.1	sample_1	53.7252	48	MN585121.1	TRUE POSITIVE	SPECIES
526	sample_1 MN586032.1	sample_1	0	11	MN586032.1	FALSE POSITIVE	SPECIES
527	sample_1 MN586043.1	sample_1	0	23	MN586043.1	FALSE POSITIVE	SPECIES
528	sample_1 MN586051.1	sample_1	0	4	MN586051.1	FALSE POSITIVE	SPECIES
529	sample_1 MN604239.1	sample_1	0	1	MN604239.1	FALSE POSITIVE	SPECIES
530	sample_1 MN693134.1	sample_1	133.372	134	MN693134.1	TRUE POSITIVE	SPECIES
531	sample_1 MN693285.1	sample_1	384.442	384	MN693285.1	TRUE POSITIVE	SPECIES
532	sample_1 MN693714.1	sample_1	0	1	MN693714.1	FALSE POSITIVE	SPECIES
533	sample_1 MN693986.1	sample_1	330.673	328	MN693986.1	TRUE POSITIVE	SPECIES
534	sample_1 MN694317.1	sample_1	0	3	MN694317.1	FALSE POSITIVE	SPECIES
535	sample_1 MN694686.1	sample_1	422.618	419	MN694686.1	TRUE POSITIVE	SPECIES
536	sample_1 MN694802.1	sample_1	0	1	MN694802.1	FALSE POSITIVE	SPECIES
537	sample_1 MN813696.1	sample_1	0	1	MN813696.1	FALSE POSITIVE	SPECIES
538	sample_1 MN871450.1	sample_1	0	1	MN871450.1	FALSE POSITIVE	SPECIES
539	sample_1 MN945900.1	sample_1	0	1	MN945900.1	FALSE POSITIVE	SPECIES
540	sample_1 MT074431.1	sample_1	0	1	MT074431.1	FALSE POSITIVE	SPECIES
541	sample_1 MT114164.1	sample_1	0	1	MT114164.1	FALSE POSITIVE	SPECIES
542	sample_1 MT114167.1	sample_1	0	1	MT114167.1	FALSE POSITIVE	SPECIES
543	sample_1 MT121215.1	sample_1	0	122	MT121215.1	FALSE POSITIVE	SPECIES
544	sample_1 MT408532.1	sample_1	3735.37	3733	MT408532.1	TRUE POSITIVE	SPECIES
545	sample_1 MT490373.1	sample_1	0	40	MT490373.1	FALSE POSITIVE	SPECIES
546	sample_1 MT498059.1	sample_1	60.1665	60	MT498059.1	TRUE POSITIVE	SPECIES
547	sample_1 MT513753.1	sample_1	0	371	MT513753.1	FALSE POSITIVE	SPECIES
548	sample_1 MT553338.1	sample_1	0	14	MT553338.1	FALSE POSITIVE	SPECIES
549	sample_1 MT611523.1	sample_1	284.855	280	MT611523.1	TRUE POSITIVE	SPECIES
550	sample_1 MT632018.1	sample_1	0	2	MT632018.1	FALSE POSITIVE	SPECIES
551	sample_1 MT632020.1	sample_1	0	3	MT632020.1	FALSE POSITIVE	SPECIES
552	sample_1 MT658805.1	sample_1	501.557	502	MT658805.1	TRUE POSITIVE	SPECIES
553	sample_1 MT682715.1	sample_1	0	1	MT682715.1	FALSE POSITIVE	SPECIES
554	sample_1 MT684601.1	sample_1	0	1	MT684601.1	FALSE POSITIVE	SPECIES
555	sample_1 MT711523.1	sample_1	299.309	297	MT711523.1	TRUE POSITIVE	SPECIES
556	sample_1 MT711524.1	sample_1	0	1	MT711524.1	FALSE POSITIVE	SPECIES
557	sample_1 MT711526.1	sample_1	0	2	MT711526.1	FALSE POSITIVE	SPECIES
558	sample_1 MT897904.1	sample_1	0	2	MT897904.1	FALSE POSITIVE	SPECIES
559	sample_1 MT901799.1	sample_1	0	16	MT901799.1	FALSE POSITIVE	SPECIES
560	sample_1 MW056501.1	sample_1	0	1	MW056501.1	FALSE POSITIVE	SPECIES
561	sample_1 MW056502.1	sample_1	0	1	MW056502.1	FALSE POSITIVE	SPECIES
562	sample_1 MW248382.1	sample_1	0	260	MW248382.1	FALSE POSITIVE	SPECIES
563	sample_1 MW269952.1	sample_1	0	2	MW269952.1	FALSE POSITIVE	SPECIES
564	sample_1 MW355470.1	sample_1	0	1	MW355470.1	FALSE POSITIVE	SPECIES
565	sample_1 MW355479.1	sample_1	0	1	MW355479.1	FALSE POSITIVE	SPECIES
566	sample_1 MW366783.1	sample_1	0	1	MW366783.1	FALSE POSITIVE	SPECIES
567	sample_1 MW366784.1	sample_1	472.118	454	MW366784.1	TRUE POSITIVE	SPECIES
568	sample_1 MW390886.1	sample_1	0	3	MW390886.1	FALSE POSITIVE	SPECIES
569	sample_1 MW419084.1	sample_1	0	1	MW419084.1	FALSE POSITIVE	SPECIES
570	sample_1 MW419086.1	sample_1	907.975	903	MW419086.1	TRUE POSITIVE	SPECIES
571	sample_1 MW419087.1	sample_1	0	3	MW419087.1	FALSE POSITIVE	SPECIES
572	sample_1 MW598459.1	sample_1	0	1	MW598459.1	FALSE POSITIVE	SPECIES
573	sample_1 MW748653.1	sample_1	0	1	MW748653.1	FALSE POSITIVE	SPECIES
574	sample_1 MW749002.1	sample_1	0	1	MW749002.1	FALSE POSITIVE	SPECIES
575	sample_1 MW794149.1	sample_1	0	2127	MW794149.1	FALSE POSITIVE	SPECIES
576	sample_1 MZ099557.1	sample_1	0	1	MZ099557.1	FALSE POSITIVE	SPECIES
577	sample_1 MZ209299.1	sample_1	0	1	MZ209299.1	FALSE POSITIVE	SPECIES
578	sample_1 MZ322025.1	sample_1	0	1	MZ322025.1	FALSE POSITIVE	SPECIES
579	sample_1 MZ417522.1	sample_1	0	18	MZ417522.1	FALSE POSITIVE	SPECIES
580	sample_1 MZ955866.1	sample_1	0	2	MZ955866.1	FALSE POSITIVE	SPECIES
581	sample_1 MZ958744.1	sample_1	0	1	MZ958744.1	FALSE POSITIVE	SPECIES
582	sample_1 OL770263.1	sample_1	0	1	OL770263.1	FALSE POSITIVE	SPECIES
583	sample_1 OL960578.1	sample_1	0	1	OL960578.1	FALSE POSITIVE	SPECIES
584	sample_1 OL960579.1	sample_1	0	3	OL960579.1	FALSE POSITIVE	SPECIES
585	sample_1 OL960582.1	sample_1	0	2	OL960582.1	FALSE POSITIVE	SPECIES
586	sample_1 OM460002.1	sample_1	0	3	OM460002.1	FALSE POSITIVE	SPECIES
587	sample_1 ON409568.1	sample_1	0	1	ON409568.1	FALSE POSITIVE	SPECIES
588	sample_1 ON416862.2	sample_1	0	1	ON416862.2	FALSE POSITIVE	SPECIES
589	sample_1 ON526976.1	sample_1	0	1	ON526976.1	FALSE POSITIVE	SPECIES
590	sample_1 ON528715.1	sample_1	0	1	ON528715.1	FALSE POSITIVE	SPECIES
591	sample_1 ON528717.1	sample_1	0	1	ON528717.1	FALSE POSITIVE	SPECIES
592	sample_1 ON623560.1	sample_1	0	1	ON623560.1	FALSE POSITIVE	SPECIES
593	sample_1 ON843163.1	sample_1	0	526	ON843163.1	FALSE POSITIVE	SPECIES
594	sample_1 ON880524.1	sample_1	0	41	ON880524.1	FALSE POSITIVE	SPECIES
595	sample_1 X94355.2	sample_1	0	1	X94355.2	FALSE POSITIVE	SPECIES
596	sample_2 AB749805.1	sample_2	0	1	AB749805.1	FALSE POSITIVE	SPECIES
597	sample_2 AB903967.1	sample_2	0	1	AB903967.1	FALSE POSITIVE	SPECIES
598	sample_2 AF012107.1	sample_2	0	1	AF012107.1	FALSE POSITIVE	SPECIES
599	sample_2 AF012825.2	sample_2	0	16	AF012825.2	FALSE POSITIVE	SPECIES
600	sample_2 AF079780.2	sample_2	138.223	138	AF079780.2	TRUE POSITIVE	SPECIES
601	sample_2 AF438165.1	sample_2	0	8	AF438165.1	FALSE POSITIVE	SPECIES
602	sample_2 AF482758.2	sample_2	0	2	AF482758.2	FALSE POSITIVE	SPECIES
603	sample_2 AP013407.1	sample_2	126.685	126	AP013407.1	TRUE POSITIVE	SPECIES
604	sample_2 AP013549.1	sample_2	132.019	132	AP013549.1	TRUE POSITIVE	SPECIES
605	sample_2 AY099501.1	sample_2	0	1	AY099501.1	FALSE POSITIVE	SPECIES
606	sample_2 AY271307.1	sample_2	0	78	AY271307.1	FALSE POSITIVE	SPECIES
607	sample_2 AY450435.1	sample_2	0	1	AY450435.1	FALSE POSITIVE	SPECIES
608	sample_2 AY484669.1	sample_2	0	1	AY484669.1	FALSE POSITIVE	SPECIES
609	sample_2 AY598970.1	sample_2	0	286	AY598970.1	FALSE POSITIVE	SPECIES
610	sample_2 AY737797.1	sample_2	0	3	AY737797.1	FALSE POSITIVE	SPECIES
611	sample_2 AY737798.1	sample_2	0	1	AY737798.1	FALSE POSITIVE	SPECIES
612	sample_2 BK001451.1	sample_2	0	1	BK001451.1	FALSE POSITIVE	SPECIES
613	sample_2 BK005235.1	sample_2	0	1	BK005235.1	FALSE POSITIVE	SPECIES
614	sample_2 BK011194.1	sample_2	4.79943	4	BK011194.1	TRUE POSITIVE	SPECIES
615	sample_2 BK013343.1	sample_2	0	94	BK013343.1	FALSE POSITIVE	SPECIES
616	sample_2 BK013615.1	sample_2	15.0856	14	BK013615.1	TRUE POSITIVE	SPECIES
617	sample_2 BK013801.1	sample_2	32.3318	32	BK013801.1	TRUE POSITIVE	SPECIES
618	sample_2 DQ146649.1	sample_2	0	1	DQ146649.1	FALSE POSITIVE	SPECIES
619	sample_2 DQ146660.1	sample_2	0	1	DQ146660.1	FALSE POSITIVE	SPECIES
620	sample_2 DQ437594.1	sample_2	0	1	DQ437594.1	FALSE POSITIVE	SPECIES
621	sample_2 DQ441447.1	sample_2	0	2	DQ441447.1	FALSE POSITIVE	SPECIES
622	sample_2 DQ826395.1	sample_2	0	2	DQ826395.1	FALSE POSITIVE	SPECIES
623	sample_2 EF583029.1	sample_2	0	1	EF583029.1	FALSE POSITIVE	SPECIES
624	sample_2 EF583045.1	sample_2	0	1	EF583045.1	FALSE POSITIVE	SPECIES
625	sample_2 EU744252.1	sample_2	0	5	EU744252.1	FALSE POSITIVE	SPECIES
626	sample_2 EU826470.1	sample_2	0	1	EU826470.1	FALSE POSITIVE	SPECIES
627	sample_2 FJ159692.1	sample_2	0	25	FJ159692.1	FALSE POSITIVE	SPECIES
628	sample_2 FJ183353.1	sample_2	0	13	FJ183353.1	FALSE POSITIVE	SPECIES
629	sample_2 FJ213931.1	sample_2	6.85338	4	FJ213931.1	TRUE POSITIVE	SPECIES
630	sample_2 FJ373894.1	sample_2	0	1	FJ373894.1	FALSE POSITIVE	SPECIES
631	sample_2 FJ423146.1	sample_2	0	16	FJ423146.1	FALSE POSITIVE	SPECIES
632	sample_2 FJ685989.1	sample_2	0	1	FJ685989.1	FALSE POSITIVE	SPECIES
633	sample_2 FJ947164.1	sample_2	0	3	FJ947164.1	FALSE POSITIVE	SPECIES
634	sample_2 FJ947175.1	sample_2	0	2	FJ947175.1	FALSE POSITIVE	SPECIES
635	sample_2 FJ947230.1	sample_2	0	2	FJ947230.1	FALSE POSITIVE	SPECIES
636	sample_2 FJ947274.1	sample_2	0	1	FJ947274.1	FALSE POSITIVE	SPECIES
637	sample_2 FJ947307.1	sample_2	0	156	FJ947307.1	FALSE POSITIVE	SPECIES
638	sample_2 FM210275.1	sample_2	18.7108	17	FM210275.1	TRUE POSITIVE	SPECIES
639	sample_2 GQ153938.1	sample_2	0	4289	GQ153938.1	FALSE POSITIVE	SPECIES
640	sample_2 HE793424.1	sample_2	0	1	HE793424.1	FALSE POSITIVE	SPECIES
641	sample_2 HM748937.1	sample_2	0	4	HM748937.1	FALSE POSITIVE	SPECIES
642	sample_2 HQ392124.1	sample_2	0	7	HQ392124.1	FALSE POSITIVE	SPECIES
643	sample_2 HQ407377.1	sample_2	0	12	HQ407377.1	FALSE POSITIVE	SPECIES
644	sample_2 HQ420893.1	sample_2	0	1	HQ420893.1	FALSE POSITIVE	SPECIES
645	sample_2 HQ420894.1	sample_2	0	1	HQ420894.1	FALSE POSITIVE	SPECIES
646	sample_2 HQ420897.1	sample_2	0	2	HQ420897.1	FALSE POSITIVE	SPECIES
647	sample_2 HQ420899.1	sample_2	0	4	HQ420899.1	FALSE POSITIVE	SPECIES
648	sample_2 HQ616078.1	sample_2	0	1	HQ616078.1	FALSE POSITIVE	SPECIES
649	sample_2 HQ912791.1	sample_2	21.3747	22	HQ912791.1	TRUE POSITIVE	SPECIES
650	sample_2 JF443166.1	sample_2	0	4	JF443166.1	FALSE POSITIVE	SPECIES
651	sample_2 JF790349.1	sample_2	0	2	JF790349.1	FALSE POSITIVE	SPECIES
652	sample_2 JF937110.1	sample_2	0	2	JF937110.1	FALSE POSITIVE	SPECIES
653	sample_2 JF957674.1	sample_2	0	1	JF957674.1	FALSE POSITIVE	SPECIES
654	sample_2 JF964962.1	sample_2	0	36	JF964962.1	FALSE POSITIVE	SPECIES
655	sample_2 JN258830.1	sample_2	0	2	JN258830.1	FALSE POSITIVE	SPECIES
656	sample_2 JN398656.1	sample_2	0	9	JN398656.1	FALSE POSITIVE	SPECIES
657	sample_2 JN605415.1	sample_2	0	1	JN605415.1	FALSE POSITIVE	SPECIES
658	sample_2 JN605437.1	sample_2	0	3	JN605437.1	FALSE POSITIVE	SPECIES
659	sample_2 JN687951.1	sample_2	0	2	JN687951.1	FALSE POSITIVE	SPECIES
660	sample_2 JN860678.1	sample_2	0	1	JN860678.1	FALSE POSITIVE	SPECIES
661	sample_2 JN860679.1	sample_2	0	6	JN860679.1	FALSE POSITIVE	SPECIES
662	sample_2 JQ067083.1	sample_2	0	1	JQ067083.1	FALSE POSITIVE	SPECIES
663	sample_2 JQ069906.1	sample_2	0	5	JQ069906.1	FALSE POSITIVE	SPECIES
664	sample_2 JQ863309.1	sample_2	0	1	JQ863309.1	FALSE POSITIVE	SPECIES
665	sample_2 JX027648.1	sample_2	0	1	JX027648.1	FALSE POSITIVE	SPECIES
666	sample_2 JX126919.1	sample_2	0	1	JX126919.1	FALSE POSITIVE	SPECIES
667	sample_2 JX185428.1	sample_2	4.38875	4	JX185428.1	TRUE POSITIVE	SPECIES
668	sample_2 JX195074.1	sample_2	0	1	JX195074.1	FALSE POSITIVE	SPECIES
669	sample_2 JX241045.1	sample_2	20.1104	20	JX241045.1	TRUE POSITIVE	SPECIES
670	sample_2 JX423386.1	sample_2	0	3	JX423386.1	FALSE POSITIVE	SPECIES
671	sample_2 KC178766.1	sample_2	0	6	KC178766.1	FALSE POSITIVE	SPECIES
672	sample_2 KC195753.1	sample_2	0	1	KC195753.1	FALSE POSITIVE	SPECIES
673	sample_2 KC257459.1	sample_2	0	726	KC257459.1	FALSE POSITIVE	SPECIES
674	sample_2 KC295538.1	sample_2	0	13	KC295538.1	FALSE POSITIVE	SPECIES
675	sample_2 KC330682.1	sample_2	0	54	KC330682.1	FALSE POSITIVE	SPECIES
676	sample_2 KC430106.1	sample_2	0	6	KC430106.1	FALSE POSITIVE	SPECIES
677	sample_2 KC442881.1	sample_2	0	1	KC442881.1	FALSE POSITIVE	SPECIES
678	sample_2 KC443189.1	sample_2	0	1	KC443189.1	FALSE POSITIVE	SPECIES
679	sample_2 KC443488.1	sample_2	0	14	KC443488.1	FALSE POSITIVE	SPECIES
680	sample_2 KC443675.1	sample_2	8.02154	1	KC443675.1	TRUE POSITIVE	SPECIES
681	sample_2 KC579597.1	sample_2	0	139	KC579597.1	FALSE POSITIVE	SPECIES
682	sample_2 KC579914.1	sample_2	0	5	KC579914.1	FALSE POSITIVE	SPECIES
683	sample_2 KC610689.1	sample_2	0	1	KC610689.1	FALSE POSITIVE	SPECIES
684	sample_2 KC686984.1	sample_2	0	1	KC686984.1	FALSE POSITIVE	SPECIES
685	sample_2 KC700556.1	sample_2	0	1	KC700556.1	FALSE POSITIVE	SPECIES
686	sample_2 KC701493.1	sample_2	0	1	KC701493.1	FALSE POSITIVE	SPECIES
687	sample_2 KC769349.1	sample_2	0	1	KC769349.1	FALSE POSITIVE	SPECIES
688	sample_2 KC813493.1	sample_2	0	2	KC813493.1	FALSE POSITIVE	SPECIES
689	sample_2 KC813494.1	sample_2	0	1	KC813494.1	FALSE POSITIVE	SPECIES
690	sample_2 KC813498.1	sample_2	0	1	KC813498.1	FALSE POSITIVE	SPECIES
691	sample_2 KF024724.1	sample_2	0	2	KF024724.1	FALSE POSITIVE	SPECIES
692	sample_2 KF031943.1	sample_2	73.6145	66	KF031943.1	TRUE POSITIVE	SPECIES
693	sample_2 KF268210.1	sample_2	0	13	KF268210.1	FALSE POSITIVE	SPECIES
694	sample_2 KF371829.1	sample_2	0	1	KF371829.1	FALSE POSITIVE	SPECIES
695	sample_2 KF371851.1	sample_2	0	7	KF371851.1	FALSE POSITIVE	SPECIES
696	sample_2 KF371948.1	sample_2	0	3	KF371948.1	FALSE POSITIVE	SPECIES
697	sample_2 KF906413.1	sample_2	0	6	KF906413.1	FALSE POSITIVE	SPECIES
698	sample_2 KF971864.1	sample_2	0	1	KF971864.1	FALSE POSITIVE	SPECIES
699	sample_2 KJ094020.1	sample_2	425.585	421	KJ094020.1	TRUE POSITIVE	SPECIES
700	sample_2 KJ412710.1	sample_2	0	1	KJ412710.1	FALSE POSITIVE	SPECIES
701	sample_2 KJ467591.1	sample_2	0	15	KJ467591.1	FALSE POSITIVE	SPECIES
702	sample_2 KJ751834.1	sample_2	0	1	KJ751834.1	FALSE POSITIVE	SPECIES
703	sample_2 KJ751993.1	sample_2	0	1	KJ751993.1	FALSE POSITIVE	SPECIES
704	sample_2 KJ752383.1	sample_2	0	1	KJ752383.1	FALSE POSITIVE	SPECIES
705	sample_2 KJ753321.1	sample_2	0	1	KJ753321.1	FALSE POSITIVE	SPECIES
706	sample_2 KJ854379.1	sample_2	112.378	112	KJ854379.1	TRUE POSITIVE	SPECIES
707	sample_2 KJ870911.1	sample_2	0	1	KJ870911.1	FALSE POSITIVE	SPECIES
708	sample_2 KJ919394.1	sample_2	0	1	KJ919394.1	FALSE POSITIVE	SPECIES
709	sample_2 KM026923.1	sample_2	0	1	KM026923.1	FALSE POSITIVE	SPECIES
710	sample_2 KM044309.1	sample_2	0	1	KM044309.1	FALSE POSITIVE	SPECIES
711	sample_2 KM209229.1	sample_2	0	56	KM209229.1	FALSE POSITIVE	SPECIES
712	sample_2 KM434184.1	sample_2	0	1	KM434184.1	FALSE POSITIVE	SPECIES
713	sample_2 KM507819.1	sample_2	0	107	KM507819.1	FALSE POSITIVE	SPECIES
714	sample_2 KM597531.1	sample_2	0	1	KM597531.1	FALSE POSITIVE	SPECIES
715	sample_2 KM607016.1	sample_2	0	3	KM607016.1	FALSE POSITIVE	SPECIES
716	sample_2 KM607024.1	sample_2	0	5	KM607024.1	FALSE POSITIVE	SPECIES
717	sample_2 KM607025.1	sample_2	0	41	KM607025.1	FALSE POSITIVE	SPECIES
718	sample_2 KM607033.1	sample_2	0	2	KM607033.1	FALSE POSITIVE	SPECIES
719	sample_2 KM607089.1	sample_2	0	17	KM607089.1	FALSE POSITIVE	SPECIES
720	sample_2 KM607090.1	sample_2	49.3028	29	KM607090.1	TRUE POSITIVE	SPECIES
721	sample_2 KM607104.1	sample_2	0	1	KM607104.1	FALSE POSITIVE	SPECIES
722	sample_2 KM607127.1	sample_2	0	2	KM607127.1	FALSE POSITIVE	SPECIES
723	sample_2 KM607130.1	sample_2	0	2	KM607130.1	FALSE POSITIVE	SPECIES
724	sample_2 KP027196.1	sample_2	0	1	KP027196.1	FALSE POSITIVE	SPECIES
725	sample_2 KP233187.1	sample_2	8.82453	8	KP233187.1	TRUE POSITIVE	SPECIES
726	sample_2 KP266742.1	sample_2	0	1	KP266742.1	FALSE POSITIVE	SPECIES
727	sample_2 KP658157.1	sample_2	0	3	KP658157.1	FALSE POSITIVE	SPECIES
728	sample_2 KP677584.1	sample_2	23.4501	22	KP677584.1	TRUE POSITIVE	SPECIES
729	sample_2 KP696507.1	sample_2	0	1	KP696507.1	FALSE POSITIVE	SPECIES
730	sample_2 KP696641.1	sample_2	0	93	KP696641.1	FALSE POSITIVE	SPECIES
731	sample_2 KP752516.1	sample_2	0	1	KP752516.1	FALSE POSITIVE	SPECIES
732	sample_2 KP752527.1	sample_2	0	1	KP752527.1	FALSE POSITIVE	SPECIES
733	sample_2 KP792690.1	sample_2	15.5582	16	KP792690.1	TRUE POSITIVE	SPECIES
734	sample_2 KR705146.1	sample_2	0	1	KR705146.1	FALSE POSITIVE	SPECIES
735	sample_2 KR869157.1	sample_2	0	7	KR869157.1	FALSE POSITIVE	SPECIES
736	sample_2 KT259047.1	sample_2	0	1	KT259047.1	FALSE POSITIVE	SPECIES
737	sample_2 KT367886.1	sample_2	153.89	150	KT367886.1	TRUE POSITIVE	SPECIES
738	sample_2 KT372694.1	sample_2	0	345	KT372694.1	FALSE POSITIVE	SPECIES
739	sample_2 KT438500.1	sample_2	0	2	KT438500.1	FALSE POSITIVE	SPECIES
740	sample_2 KT601105.1	sample_2	1.07566	2	KT601105.1	TRUE POSITIVE	SPECIES
741	sample_2 KT626047.1	sample_2	0	1	KT626047.1	FALSE POSITIVE	SPECIES
742	sample_2 KT695049.1	sample_2	0	1	KT695049.1	FALSE POSITIVE	SPECIES
743	sample_2 KT698166.1	sample_2	2.05174	2	KT698166.1	TRUE POSITIVE	SPECIES
744	sample_2 KT862806.1	sample_2	0	3	KT862806.1	FALSE POSITIVE	SPECIES
745	sample_2 KT862807.1	sample_2	0	2	KT862807.1	FALSE POSITIVE	SPECIES
746	sample_2 KT862812.1	sample_2	591.183	580	KT862812.1	TRUE POSITIVE	SPECIES
747	sample_2 KT918842.1	sample_2	0	20	KT918842.1	FALSE POSITIVE	SPECIES
748	sample_2 KT919128.1	sample_2	0	3	KT919128.1	FALSE POSITIVE	SPECIES
749	sample_2 KT919635.1	sample_2	0	7	KT919635.1	FALSE POSITIVE	SPECIES
750	sample_2 KT921182.1	sample_2	8.60018	8	KT921182.1	TRUE POSITIVE	SPECIES
751	sample_2 KT970440.1	sample_2	0	14	KT970440.1	FALSE POSITIVE	SPECIES
752	sample_2 KT989884.1	sample_2	0	5	KT989884.1	FALSE POSITIVE	SPECIES
753	sample_2 KT995472.1	sample_2	0	14	KT995472.1	FALSE POSITIVE	SPECIES
754	sample_2 KU048541.1	sample_2	0	1	KU048541.1	FALSE POSITIVE	SPECIES
755	sample_2 KU048543.1	sample_2	0	58	KU048543.1	FALSE POSITIVE	SPECIES
756	sample_2 KU048545.1	sample_2	0	1	KU048545.1	FALSE POSITIVE	SPECIES
757	sample_2 KU160659.1	sample_2	355.567	351	KU160659.1	TRUE POSITIVE	SPECIES
758	sample_2 KU199270.1	sample_2	0	1	KU199270.1	FALSE POSITIVE	SPECIES
759	sample_2 KU243534.1	sample_2	0	1	KU243534.1	FALSE POSITIVE	SPECIES
760	sample_2 KU243535.1	sample_2	0	1	KU243535.1	FALSE POSITIVE	SPECIES
761	sample_2 KX011169.1	sample_2	699.853	694	KX011169.1	TRUE POSITIVE	SPECIES
762	sample_2 KX171208.1	sample_2	0	2	KX171208.1	FALSE POSITIVE	SPECIES
763	sample_2 KX349230.1	sample_2	0	235	KX349230.1	FALSE POSITIVE	SPECIES
764	sample_2 KX369584.1	sample_2	0	1	KX369584.1	FALSE POSITIVE	SPECIES
765	sample_2 KX578272.1	sample_2	84.3709	82	KX578272.1	TRUE POSITIVE	SPECIES
766	sample_2 KX632287.1	sample_2	0	1	KX632287.1	FALSE POSITIVE	SPECIES
767	sample_2 KX778612.1	sample_2	0	1	KX778612.1	FALSE POSITIVE	SPECIES
768	sample_2 KX882819.1	sample_2	18.4935	18	KX882819.1	TRUE POSITIVE	SPECIES
769	sample_2 KX883849.1	sample_2	128.54	116	KX883849.1	TRUE POSITIVE	SPECIES
770	sample_2 KY250035.2	sample_2	6.19513	6	KY250035.2	TRUE POSITIVE	SPECIES
771	sample_2 KY316160.1	sample_2	0	2	KY316160.1	FALSE POSITIVE	SPECIES
772	sample_2 KY463519.1	sample_2	0	2	KY463519.1	FALSE POSITIVE	SPECIES
773	sample_2 KY497551.1	sample_2	0	1	KY497551.1	FALSE POSITIVE	SPECIES
774	sample_2 KY549143.2	sample_2	0	3	KY549143.2	FALSE POSITIVE	SPECIES
775	sample_2 KY549145.1	sample_2	0	1	KY549145.1	FALSE POSITIVE	SPECIES
776	sample_2 KY549149.1	sample_2	0	6	KY549149.1	FALSE POSITIVE	SPECIES
777	sample_2 KY633487.1	sample_2	0	144	KY633487.1	FALSE POSITIVE	SPECIES
778	sample_2 KY794641.1	sample_2	0	1	KY794641.1	FALSE POSITIVE	SPECIES
779	sample_2 KY942057.1	sample_2	546.423	484	KY942057.1	TRUE POSITIVE	SPECIES
780	sample_2 LC019085.1	sample_2	0	1	LC019085.1	FALSE POSITIVE	SPECIES
781	sample_2 LC105284.1	sample_2	0	4	LC105284.1	FALSE POSITIVE	SPECIES
782	sample_2 LC169984.1	sample_2	0	3	LC169984.1	FALSE POSITIVE	SPECIES
783	sample_2 LC472882.1	sample_2	0	1	LC472882.1	FALSE POSITIVE	SPECIES
784	sample_2 LC494302.1	sample_2	0	9	LC494302.1	FALSE POSITIVE	SPECIES
785	sample_2 LC567830.1	sample_2	0	1	LC567830.1	FALSE POSITIVE	SPECIES
786	sample_2 LC567837.1	sample_2	0	1	LC567837.1	FALSE POSITIVE	SPECIES
787	sample_2 LC645413.1	sample_2	0	108	LC645413.1	FALSE POSITIVE	SPECIES
788	sample_2 LC645450.1	sample_2	0	11	LC645450.1	FALSE POSITIVE	SPECIES
789	sample_2 LC645451.1	sample_2	0	2	LC645451.1	FALSE POSITIVE	SPECIES
790	sample_2 LR796152.1	sample_2	691.349	692	LR796152.1	TRUE POSITIVE	SPECIES
791	sample_2 LR796306.1	sample_2	0	104	LR796306.1	FALSE POSITIVE	SPECIES
792	sample_2 LR796420.1	sample_2	600.03	600	LR796420.1	TRUE POSITIVE	SPECIES
793	sample_2 LT603033.1	sample_2	0	32	LT603033.1	FALSE POSITIVE	SPECIES
794	sample_2 LT896722.1	sample_2	0	7	LT896722.1	FALSE POSITIVE	SPECIES
795	sample_2 LT966077.1	sample_2	0	3	LT966077.1	FALSE POSITIVE	SPECIES
796	sample_2 LT993226.1	sample_2	0	3	LT993226.1	FALSE POSITIVE	SPECIES
797	sample_2 MF001305.1	sample_2	0	1	MF001305.1	FALSE POSITIVE	SPECIES
798	sample_2 MF161593.1	sample_2	0	4	MF161593.1	FALSE POSITIVE	SPECIES
799	sample_2 MF172923.1	sample_2	86.7691	86	MF172923.1	TRUE POSITIVE	SPECIES
800	sample_2 MF198458.1	sample_2	0	1	MF198458.1	FALSE POSITIVE	SPECIES
801	sample_2 MF198460.1	sample_2	59.4827	59	MF198460.1	TRUE POSITIVE	SPECIES
802	sample_2 MF448572.1	sample_2	45.1576	46	MF448572.1	TRUE POSITIVE	SPECIES
803	sample_2 MF612071.1	sample_2	0	1	MF612071.1	FALSE POSITIVE	SPECIES
804	sample_2 MG012795.1	sample_2	0	1	MG012795.1	FALSE POSITIVE	SPECIES
805	sample_2 MG012796.1	sample_2	0	4	MG012796.1	FALSE POSITIVE	SPECIES
806	sample_2 MG181590.1	sample_2	0	3	MG181590.1	FALSE POSITIVE	SPECIES
807	sample_2 MG552615.1	sample_2	0	1	MG552615.1	FALSE POSITIVE	SPECIES
808	sample_2 MG599038.1	sample_2	0	1	MG599038.1	FALSE POSITIVE	SPECIES
809	sample_2 MG642756.1	sample_2	0	28	MG642756.1	FALSE POSITIVE	SPECIES
810	sample_2 MG702567.1	sample_2	919.943	907	MG702567.1	TRUE POSITIVE	SPECIES
811	sample_2 MG812489.1	sample_2	0	1	MG812489.1	FALSE POSITIVE	SPECIES
812	sample_2 MG920060.1	sample_2	0	4	MG920060.1	FALSE POSITIVE	SPECIES
813	sample_2 MG925344.1	sample_2	0	2	MG925344.1	FALSE POSITIVE	SPECIES
814	sample_2 MG945137.1	sample_2	31.1294	32	MG945137.1	TRUE POSITIVE	SPECIES
815	sample_2 MH020244.1	sample_2	594.978	549	MH020244.1	TRUE POSITIVE	SPECIES
816	sample_2 MH171094.1	sample_2	0	1	MH171094.1	FALSE POSITIVE	SPECIES
817	sample_2 MH171098.1	sample_2	0	1	MH171098.1	FALSE POSITIVE	SPECIES
818	sample_2 MH230878.1	sample_2	0	1	MH230878.1	FALSE POSITIVE	SPECIES
819	sample_2 MH341447.1	sample_2	0	1	MH341447.1	FALSE POSITIVE	SPECIES
820	sample_2 MH383160.1	sample_2	0	25	MH383160.1	FALSE POSITIVE	SPECIES
821	sample_2 MH576959.1	sample_2	0	1	MH576959.1	FALSE POSITIVE	SPECIES
822	sample_2 MH576971.1	sample_2	0	1	MH576971.1	FALSE POSITIVE	SPECIES
823	sample_2 MH598799.1	sample_2	439.651	440	MH598799.1	TRUE POSITIVE	SPECIES
824	sample_2 MH607141.1	sample_2	0	1	MH607141.1	FALSE POSITIVE	SPECIES
825	sample_2 MH617146.2	sample_2	35.8618	36	MH617146.2	TRUE POSITIVE	SPECIES
826	sample_2 MH617283.1	sample_2	1.29642	2	MH617283.1	TRUE POSITIVE	SPECIES
827	sample_2 MH617645.1	sample_2	38.0699	38	MH617645.1	TRUE POSITIVE	SPECIES
828	sample_2 MH617808.1	sample_2	6.67991	6	MH617808.1	TRUE POSITIVE	SPECIES
829	sample_2 MH617971.1	sample_2	3.86844	4	MH617971.1	TRUE POSITIVE	SPECIES
830	sample_2 MH618066.1	sample_2	17.1374	16	MH618066.1	TRUE POSITIVE	SPECIES
831	sample_2 MH618071.1	sample_2	28.1827	28	MH618071.1	TRUE POSITIVE	SPECIES
832	sample_2 MH632118.1	sample_2	0	2	MH632118.1	FALSE POSITIVE	SPECIES
833	sample_2 MH648782.1	sample_2	33.1177	30	MH648782.1	TRUE POSITIVE	SPECIES
834	sample_2 MH791411.1	sample_2	0	19	MH791411.1	FALSE POSITIVE	SPECIES
835	sample_2 MH816996.1	sample_2	0	3	MH816996.1	FALSE POSITIVE	SPECIES
836	sample_2 MH834622.1	sample_2	85.1404	86	MH834622.1	TRUE POSITIVE	SPECIES
837	sample_2 MK278861.1	sample_2	483.703	460	MK278861.1	TRUE POSITIVE	SPECIES
838	sample_2 MK327931.1	sample_2	0	43	MK327931.1	FALSE POSITIVE	SPECIES
839	sample_2 MK359331.1	sample_2	0	1	MK359331.1	FALSE POSITIVE	SPECIES
840	sample_2 MK359354.1	sample_2	0	1	MK359354.1	FALSE POSITIVE	SPECIES
841	sample_2 MK433276.1	sample_2	0	1	MK433276.1	FALSE POSITIVE	SPECIES
842	sample_2 MK448350.1	sample_2	0	1	MK448350.1	FALSE POSITIVE	SPECIES
843	sample_2 MK448380.1	sample_2	0	1	MK448380.1	FALSE POSITIVE	SPECIES
844	sample_2 MK448518.1	sample_2	103.148	100	MK448518.1	TRUE POSITIVE	SPECIES
845	sample_2 MK524506.1	sample_2	0	1	MK524506.1	FALSE POSITIVE	SPECIES
846	sample_2 MK572872.1	sample_2	0	2	MK572872.1	FALSE POSITIVE	SPECIES
847	sample_2 MK757569.1	sample_2	0	2	MK757569.1	FALSE POSITIVE	SPECIES
848	sample_2 MK817115.1	sample_2	0	352	MK817115.1	FALSE POSITIVE	SPECIES
849	sample_2 MK820638.1	sample_2	0	2	MK820638.1	FALSE POSITIVE	SPECIES
850	sample_2 MN023190.1	sample_2	0	102	MN023190.1	FALSE POSITIVE	SPECIES
851	sample_2 MN072625.1	sample_2	0	37	MN072625.1	FALSE POSITIVE	SPECIES
852	sample_2 MN096373.1	sample_2	0	2	MN096373.1	FALSE POSITIVE	SPECIES
853	sample_2 MN096379.1	sample_2	0	2	MN096379.1	FALSE POSITIVE	SPECIES
854	sample_2 MN128593.1	sample_2	0	2	MN128593.1	FALSE POSITIVE	SPECIES
855	sample_2 MN176572.1	sample_2	0	1	MN176572.1	FALSE POSITIVE	SPECIES
856	sample_2 MN532666.1	sample_2	5.1905	6	MN532666.1	TRUE POSITIVE	SPECIES
857	sample_2 MN564818.1	sample_2	0	1	MN564818.1	FALSE POSITIVE	SPECIES
858	sample_2 MN586010.1	sample_2	0	22	MN586010.1	FALSE POSITIVE	SPECIES
859	sample_2 MN689779.1	sample_2	0	4	MN689779.1	FALSE POSITIVE	SPECIES
860	sample_2 MN693064.1	sample_2	0	2	MN693064.1	FALSE POSITIVE	SPECIES
861	sample_2 MN693526.1	sample_2	1032.86	1028	MN693526.1	TRUE POSITIVE	SPECIES
862	sample_2 MN693918.1	sample_2	132.436	132	MN693918.1	TRUE POSITIVE	SPECIES
863	sample_2 MN783016.1	sample_2	0	2	MN783016.1	FALSE POSITIVE	SPECIES
864	sample_2 MN813700.1	sample_2	0	4	MN813700.1	FALSE POSITIVE	SPECIES
865	sample_2 MN850637.1	sample_2	0	1	MN850637.1	FALSE POSITIVE	SPECIES
866	sample_2 MN850639.1	sample_2	57.7516	57	MN850639.1	TRUE POSITIVE	SPECIES
867	sample_2 MN855699.1	sample_2	85.9404	86	MN855699.1	TRUE POSITIVE	SPECIES
868	sample_2 MN871473.1	sample_2	187.578	190	MN871473.1	TRUE POSITIVE	SPECIES
869	sample_2 MT074135.1	sample_2	86.2645	85	MT074135.1	TRUE POSITIVE	SPECIES
870	sample_2 MT074160.1	sample_2	0	1	MT074160.1	FALSE POSITIVE	SPECIES
871	sample_2 MT080583.1	sample_2	0	5	MT080583.1	FALSE POSITIVE	SPECIES
872	sample_2 MT080593.1	sample_2	0	1	MT080593.1	FALSE POSITIVE	SPECIES
873	sample_2 MT080594.1	sample_2	429.961	420	MT080594.1	TRUE POSITIVE	SPECIES
874	sample_2 MT080599.1	sample_2	0	1	MT080599.1	FALSE POSITIVE	SPECIES
875	sample_2 MT316458.1	sample_2	0	1	MT316458.1	FALSE POSITIVE	SPECIES
876	sample_2 MT424636.1	sample_2	153.027	152	MT424636.1	TRUE POSITIVE	SPECIES
877	sample_2 MT446416.1	sample_2	0	82	MT446416.1	FALSE POSITIVE	SPECIES
878	sample_2 MT498047.1	sample_2	0	170	MT498047.1	FALSE POSITIVE	SPECIES
879	sample_2 MT498065.1	sample_2	0	4	MT498065.1	FALSE POSITIVE	SPECIES
880	sample_2 MT498067.1	sample_2	0	7	MT498067.1	FALSE POSITIVE	SPECIES
881	sample_2 MT510730.1	sample_2	0	152	MT510730.1	FALSE POSITIVE	SPECIES
882	sample_2 MT513753.1	sample_2	0	551	MT513753.1	FALSE POSITIVE	SPECIES
883	sample_2 MT661596.1	sample_2	425.171	426	MT661596.1	TRUE POSITIVE	SPECIES
884	sample_2 MT790999.1	sample_2	0	1	MT790999.1	FALSE POSITIVE	SPECIES
885	sample_2 MT820024.1	sample_2	323.524	322	MT820024.1	TRUE POSITIVE	SPECIES
886	sample_2 MT889384.1	sample_2	0	1	MT889384.1	FALSE POSITIVE	SPECIES
887	sample_2 MT894005.1	sample_2	0	1	MT894005.1	FALSE POSITIVE	SPECIES
888	sample_2 MW018156.1	sample_2	0	3	MW018156.1	FALSE POSITIVE	SPECIES
889	sample_2 MW020570.1	sample_2	0	198	MW020570.1	FALSE POSITIVE	SPECIES
890	sample_2 MW055909.1	sample_2	0	1	MW055909.1	FALSE POSITIVE	SPECIES
891	sample_2 MW167071.1	sample_2	0	5	MW167071.1	FALSE POSITIVE	SPECIES
892	sample_2 MW314848.1	sample_2	0	5	MW314848.1	FALSE POSITIVE	SPECIES
893	sample_2 MW323519.1	sample_2	26.1841	26	MW323519.1	TRUE POSITIVE	SPECIES
894	sample_2 MW435856.1	sample_2	0	2	MW435856.1	FALSE POSITIVE	SPECIES
895	sample_2 MW584175.1	sample_2	966.818	965	MW584175.1	TRUE POSITIVE	SPECIES
896	sample_2 MW584190.1	sample_2	0	1	MW584190.1	FALSE POSITIVE	SPECIES
897	sample_2 MW672037.1	sample_2	0	1	MW672037.1	FALSE POSITIVE	SPECIES
898	sample_2 MW748653.1	sample_2	0	483	MW748653.1	FALSE POSITIVE	SPECIES
899	sample_2 MW822008.1	sample_2	0	35	MW822008.1	FALSE POSITIVE	SPECIES
900	sample_2 MW824385.1	sample_2	0	10	MW824385.1	FALSE POSITIVE	SPECIES
901	sample_2 MW824386.1	sample_2	0	411	MW824386.1	FALSE POSITIVE	SPECIES
902	sample_2 MZ286225.1	sample_2	29.013	28	MZ286225.1	TRUE POSITIVE	SPECIES
903	sample_2 MZ322027.1	sample_2	0	6	MZ322027.1	FALSE POSITIVE	SPECIES
904	sample_2 MZ398242.1	sample_2	0	1	MZ398242.1	FALSE POSITIVE	SPECIES
905	sample_2 MZ428225.1	sample_2	0	1	MZ428225.1	FALSE POSITIVE	SPECIES
906	sample_2 MZ428226.1	sample_2	0	3	MZ428226.1	FALSE POSITIVE	SPECIES
907	sample_2 MZ602146.1	sample_2	0	1	MZ602146.1	FALSE POSITIVE	SPECIES
908	sample_2 MZ634346.1	sample_2	0	1	MZ634346.1	FALSE POSITIVE	SPECIES
909	sample_2 MZ648031.1	sample_2	0	1	MZ648031.1	FALSE POSITIVE	SPECIES
910	sample_2 MZ648032.1	sample_2	0	4	MZ648032.1	FALSE POSITIVE	SPECIES
911	sample_2 MZ648034.1	sample_2	0	2	MZ648034.1	FALSE POSITIVE	SPECIES
912	sample_2 MZ820092.1	sample_2	597.534	582	MZ820092.1	TRUE POSITIVE	SPECIES
913	sample_2 MZ983583.1	sample_2	0	384	MZ983583.1	FALSE POSITIVE	SPECIES
914	sample_2 MZ983596.1	sample_2	0	48	MZ983596.1	FALSE POSITIVE	SPECIES
915	sample_2 OL362278.1	sample_2	0	1	OL362278.1	FALSE POSITIVE	SPECIES
916	sample_2 OL539440.1	sample_2	119.034	120	OL539440.1	TRUE POSITIVE	SPECIES
917	sample_2 OL702938.1	sample_2	0	1	OL702938.1	FALSE POSITIVE	SPECIES
918	sample_2 OL752713.2	sample_2	0	6	OL752713.2	FALSE POSITIVE	SPECIES
919	sample_2 OL865411.1	sample_2	0	1	OL865411.1	FALSE POSITIVE	SPECIES
920	sample_2 OM065843.1	sample_2	0	1	OM065843.1	FALSE POSITIVE	SPECIES
921	sample_2 OM460002.1	sample_2	0	2	OM460002.1	FALSE POSITIVE	SPECIES
922	sample_2 OM850392.1	sample_2	0	1	OM850392.1	FALSE POSITIVE	SPECIES
923	sample_2 OM938991.1	sample_2	0	1	OM938991.1	FALSE POSITIVE	SPECIES
924	sample_2 OM938992.1	sample_2	0	1	OM938992.1	FALSE POSITIVE	SPECIES
925	sample_2 ON208829.1	sample_2	0	1	ON208829.1	FALSE POSITIVE	SPECIES
926	sample_2 ON361134.1	sample_2	0	1	ON361134.1	FALSE POSITIVE	SPECIES
927	sample_2 ON375838.1	sample_2	0	3	ON375838.1	FALSE POSITIVE	SPECIES
928	sample_2 ON489264.1	sample_2	0	1	ON489264.1	FALSE POSITIVE	SPECIES
929	sample_2 ON532818.1	sample_2	0	103	ON532818.1	FALSE POSITIVE	SPECIES
930	sample_2 ON843163.1	sample_2	0	2748	ON843163.1	FALSE POSITIVE	SPECIES
931	sample_2 ON880524.1	sample_2	0	165	ON880524.1	FALSE POSITIVE	SPECIES
932	sample_2 X94355.2	sample_2	0	8	X94355.2	FALSE POSITIVE	SPECIES
933	sample_3 AB746854.1	sample_3	0	1	AB746854.1	FALSE POSITIVE	SPECIES
934	sample_3 AF012825.2	sample_3	0	3	AF012825.2	FALSE POSITIVE	SPECIES
935	sample_3 AF162711.1	sample_3	54.3478	54	AF162711.1	TRUE POSITIVE	SPECIES
936	sample_3 AF183905.1	sample_3	165.035	166	AF183905.1	TRUE POSITIVE	SPECIES
937	sample_3 AF264063.1	sample_3	0	1	AF264063.1	FALSE POSITIVE	SPECIES
938	sample_3 AF274751.1	sample_3	0	1	AF274751.1	FALSE POSITIVE	SPECIES
939	sample_3 AF399011.1	sample_3	0	1	AF399011.1	FALSE POSITIVE	SPECIES
940	sample_3 AF438165.1	sample_3	0	2	AF438165.1	FALSE POSITIVE	SPECIES
941	sample_3 AJ132711.1	sample_3	0	1	AJ132711.1	FALSE POSITIVE	SPECIES
942	sample_3 AJ965539.2	sample_3	4.14864	4	AJ965539.2	TRUE POSITIVE	SPECIES
943	sample_3 AP014841.1	sample_3	0	7	AP014841.1	FALSE POSITIVE	SPECIES
944	sample_3 AY129338.1	sample_3	0	1	AY129338.1	FALSE POSITIVE	SPECIES
945	sample_3 AY180396.1	sample_3	0	1	AY180396.1	FALSE POSITIVE	SPECIES
946	sample_3 AY275710.1	sample_3	11.7146	12	AY275710.1	TRUE POSITIVE	SPECIES
947	sample_3 AY389361.2	sample_3	107.54	104	AY389361.2	TRUE POSITIVE	SPECIES
948	sample_3 AY530878.1	sample_3	0	1	AY530878.1	FALSE POSITIVE	SPECIES
949	sample_3 AY594255.1	sample_3	0	1	AY594255.1	FALSE POSITIVE	SPECIES
950	sample_3 AY737798.1	sample_3	0	1	AY737798.1	FALSE POSITIVE	SPECIES
951	sample_3 AY836366.1	sample_3	5.04708	4	AY836366.1	TRUE POSITIVE	SPECIES
952	sample_3 BK000412.1	sample_3	0	1	BK000412.1	FALSE POSITIVE	SPECIES
953	sample_3 BK013343.1	sample_3	0	44	BK013343.1	FALSE POSITIVE	SPECIES
954	sample_3 BK014112.1	sample_3	17.4302	18	BK014112.1	TRUE POSITIVE	SPECIES
955	sample_3 BK014201.1	sample_3	65.778	66	BK014201.1	TRUE POSITIVE	SPECIES
956	sample_3 CP019719.1	sample_3	0	2	CP019719.1	FALSE POSITIVE	SPECIES
957	sample_3 D00915.1	sample_3	11.2282	12	D00915.1	TRUE POSITIVE	SPECIES
958	sample_3 DQ079883.1	sample_3	0	2	DQ079883.1	FALSE POSITIVE	SPECIES
959	sample_3 DQ079887.1	sample_3	0	2	DQ079887.1	FALSE POSITIVE	SPECIES
960	sample_3 DQ079889.1	sample_3	0	15	DQ079889.1	FALSE POSITIVE	SPECIES
961	sample_3 DQ079891.1	sample_3	0	1	DQ079891.1	FALSE POSITIVE	SPECIES
962	sample_3 DQ079892.1	sample_3	0	2	DQ079892.1	FALSE POSITIVE	SPECIES
963	sample_3 DQ079894.1	sample_3	0	1	DQ079894.1	FALSE POSITIVE	SPECIES
964	sample_3 DQ079898.1	sample_3	0	2	DQ079898.1	FALSE POSITIVE	SPECIES
965	sample_3 DQ163917.1	sample_3	0	1	DQ163917.1	FALSE POSITIVE	SPECIES
966	sample_3 DQ398048.1	sample_3	0	6	DQ398048.1	FALSE POSITIVE	SPECIES
967	sample_3 DQ437594.1	sample_3	0	1	DQ437594.1	FALSE POSITIVE	SPECIES
968	sample_3 DQ441447.1	sample_3	0	3	DQ441447.1	FALSE POSITIVE	SPECIES
969	sample_3 EF153473.1	sample_3	0	1	EF153473.1	FALSE POSITIVE	SPECIES
970	sample_3 EU386606.1	sample_3	0	1	EU386606.1	FALSE POSITIVE	SPECIES
971	sample_3 EU503039.1	sample_3	0	1	EU503039.1	FALSE POSITIVE	SPECIES
972	sample_3 EU816590.1	sample_3	0	1	EU816590.1	FALSE POSITIVE	SPECIES
973	sample_3 FM201281.1	sample_3	50.9049	46	FM201281.1	TRUE POSITIVE	SPECIES
974	sample_3 GQ303264.1	sample_3	0	3	GQ303264.1	FALSE POSITIVE	SPECIES
975	sample_3 GQ373254.1	sample_3	7.39027	7	GQ373254.1	TRUE POSITIVE	SPECIES
976	sample_3 GQ994095.1	sample_3	46.4404	45	GQ994095.1	TRUE POSITIVE	SPECIES
977	sample_3 GU370064.1	sample_3	0	2	GU370064.1	FALSE POSITIVE	SPECIES
978	sample_3 GU808525.1	sample_3	0	1	GU808525.1	FALSE POSITIVE	SPECIES
979	sample_3 GU815091.1	sample_3	0	1	GU815091.1	FALSE POSITIVE	SPECIES
980	sample_3 GU936287.1	sample_3	0	1	GU936287.1	FALSE POSITIVE	SPECIES
981	sample_3 HE956711.1	sample_3	0	1	HE956711.1	FALSE POSITIVE	SPECIES
982	sample_3 HF912280.1	sample_3	1.96182	2	HF912280.1	TRUE POSITIVE	SPECIES
983	sample_3 HQ202954.1	sample_3	0	1	HQ202954.1	FALSE POSITIVE	SPECIES
984	sample_3 HQ317383.1	sample_3	468.741	468	HQ317383.1	TRUE POSITIVE	SPECIES
985	sample_3 HQ377372.1	sample_3	92.3197	92	HQ377372.1	TRUE POSITIVE	SPECIES
986	sample_3 HQ407377.1	sample_3	0	2	HQ407377.1	FALSE POSITIVE	SPECIES
987	sample_3 HQ420893.1	sample_3	0	5	HQ420893.1	FALSE POSITIVE	SPECIES
988	sample_3 HQ420894.1	sample_3	0	3	HQ420894.1	FALSE POSITIVE	SPECIES
989	sample_3 HQ420895.1	sample_3	0	1	HQ420895.1	FALSE POSITIVE	SPECIES
990	sample_3 HQ420897.1	sample_3	0	1	HQ420897.1	FALSE POSITIVE	SPECIES
991	sample_3 HQ420899.1	sample_3	0	1	HQ420899.1	FALSE POSITIVE	SPECIES
992	sample_3 HQ642766.1	sample_3	0	140	HQ642766.1	FALSE POSITIVE	SPECIES
993	sample_3 JF317582.1	sample_3	0	25	JF317582.1	FALSE POSITIVE	SPECIES
994	sample_3 JF317586.1	sample_3	0	30	JF317586.1	FALSE POSITIVE	SPECIES
995	sample_3 JF937095.1	sample_3	0	13	JF937095.1	FALSE POSITIVE	SPECIES
996	sample_3 JF937101.1	sample_3	0	1	JF937101.1	FALSE POSITIVE	SPECIES
997	sample_3 JF957059.1	sample_3	0	1	JF957059.1	FALSE POSITIVE	SPECIES
998	sample_3 JN006064.1	sample_3	0	5	JN006064.1	FALSE POSITIVE	SPECIES
999	sample_3 JN126049.1	sample_3	0	2	JN126049.1	FALSE POSITIVE	SPECIES
1000	sample_3 JN673056.1	sample_3	0	1	JN673056.1	FALSE POSITIVE	SPECIES
1001	sample_3 JN698997.1	sample_3	0	3	JN698997.1	FALSE POSITIVE	SPECIES
1002	sample_3 JN860680.1	sample_3	0	3	JN860680.1	FALSE POSITIVE	SPECIES
1003	sample_3 JQ181603.1	sample_3	15.1015	12	JQ181603.1	TRUE POSITIVE	SPECIES
1004	sample_3 JQ326209.1	sample_3	0	1	JQ326209.1	FALSE POSITIVE	SPECIES
1005	sample_3 JX458741.1	sample_3	0	48	JX458741.1	FALSE POSITIVE	SPECIES
1006	sample_3 JX649098.1	sample_3	0	1	JX649098.1	FALSE POSITIVE	SPECIES
1007	sample_3 K02708.1	sample_3	58.9856	58	K02708.1	TRUE POSITIVE	SPECIES
1008	sample_3 KC257459.1	sample_3	0	252	KC257459.1	FALSE POSITIVE	SPECIES
1009	sample_3 KC292336.1	sample_3	0	25	KC292336.1	FALSE POSITIVE	SPECIES
1010	sample_3 KC462191.1	sample_3	1.73177	2	KC462191.1	TRUE POSITIVE	SPECIES
1011	sample_3 KC661274.1	sample_3	0	92	KC661274.1	FALSE POSITIVE	SPECIES
1012	sample_3 KC700556.1	sample_3	0	2	KC700556.1	FALSE POSITIVE	SPECIES
1013	sample_3 KC813494.1	sample_3	0	1	KC813494.1	FALSE POSITIVE	SPECIES
1014	sample_3 KC813495.1	sample_3	0	10	KC813495.1	FALSE POSITIVE	SPECIES
1015	sample_3 KF006818.1	sample_3	0	2	KF006818.1	FALSE POSITIVE	SPECIES
1016	sample_3 KF024722.1	sample_3	0	1	KF024722.1	FALSE POSITIVE	SPECIES
1017	sample_3 KF114875.1	sample_3	0	39	KF114875.1	FALSE POSITIVE	SPECIES
1018	sample_3 KF208315.1	sample_3	0	5	KF208315.1	FALSE POSITIVE	SPECIES
1019	sample_3 KF268206.1	sample_3	161.919	155	KF268206.1	TRUE POSITIVE	SPECIES
1020	sample_3 KF304707.1	sample_3	16.4764	16	KF304707.1	TRUE POSITIVE	SPECIES
1021	sample_3 KF356545.1	sample_3	0	1	KF356545.1	FALSE POSITIVE	SPECIES
1022	sample_3 KF385405.1	sample_3	0	9	KF385405.1	FALSE POSITIVE	SPECIES
1023	sample_3 KF385435.1	sample_3	0	1	KF385435.1	FALSE POSITIVE	SPECIES
1024	sample_3 KF528688.1	sample_3	0	633	KF528688.1	FALSE POSITIVE	SPECIES
1025	sample_3 KF711863.1	sample_3	0	24	KF711863.1	FALSE POSITIVE	SPECIES
1026	sample_3 KF711880.1	sample_3	0	8	KF711880.1	FALSE POSITIVE	SPECIES
1027	sample_3 KJ174157.1	sample_3	0	460	KJ174157.1	FALSE POSITIVE	SPECIES
1028	sample_3 KJ174317.1	sample_3	0	1	KJ174317.1	FALSE POSITIVE	SPECIES
1029	sample_3 KJ194509.1	sample_3	0	1	KJ194509.1	FALSE POSITIVE	SPECIES
1030	sample_3 KJ194579.1	sample_3	0	2	KJ194579.1	FALSE POSITIVE	SPECIES
1031	sample_3 KJ467591.1	sample_3	0	3	KJ467591.1	FALSE POSITIVE	SPECIES
1032	sample_3 KJ595576.1	sample_3	0	4	KJ595576.1	FALSE POSITIVE	SPECIES
1033	sample_3 KJ668714.2	sample_3	0	1	KJ668714.2	FALSE POSITIVE	SPECIES
1034	sample_3 KM101117.1	sample_3	0	19	KM101117.1	FALSE POSITIVE	SPECIES
1035	sample_3 KM101123.1	sample_3	0	2	KM101123.1	FALSE POSITIVE	SPECIES
1036	sample_3 KM236502.1	sample_3	0	15	KM236502.1	FALSE POSITIVE	SPECIES
1037	sample_3 KM272211.1	sample_3	0	11	KM272211.1	FALSE POSITIVE	SPECIES
1038	sample_3 KM360054.1	sample_3	0	1	KM360054.1	FALSE POSITIVE	SPECIES
1039	sample_3 KM363597.1	sample_3	0	4	KM363597.1	FALSE POSITIVE	SPECIES
1040	sample_3 KM452735.1	sample_3	0	22	KM452735.1	FALSE POSITIVE	SPECIES
1041	sample_3 KM606994.1	sample_3	0	3	KM606994.1	FALSE POSITIVE	SPECIES
1042	sample_3 KM607000.1	sample_3	0	2	KM607000.1	FALSE POSITIVE	SPECIES
1043	sample_3 KM607001.1	sample_3	0	2	KM607001.1	FALSE POSITIVE	SPECIES
1044	sample_3 KM607003.1	sample_3	0	1	KM607003.1	FALSE POSITIVE	SPECIES
1045	sample_3 KM924367.1	sample_3	0	2	KM924367.1	FALSE POSITIVE	SPECIES
1046	sample_3 KM925136.1	sample_3	0	1	KM925136.1	FALSE POSITIVE	SPECIES
1047	sample_3 KM975682.1	sample_3	0	1	KM975682.1	FALSE POSITIVE	SPECIES
1048	sample_3 KP027208.1	sample_3	0	2	KP027208.1	FALSE POSITIVE	SPECIES
1049	sample_3 KP081543.1	sample_3	0	1	KP081543.1	FALSE POSITIVE	SPECIES
1050	sample_3 KP143769.1	sample_3	0	1	KP143769.1	FALSE POSITIVE	SPECIES
1051	sample_3 KP144388.1	sample_3	439.476	440	KP144388.1	TRUE POSITIVE	SPECIES
1052	sample_3 KP231099.1	sample_3	0	4	KP231099.1	FALSE POSITIVE	SPECIES
1053	sample_3 KP296796.1	sample_3	0	3	KP296796.1	FALSE POSITIVE	SPECIES
1054	sample_3 KP663743.1	sample_3	0	1	KP663743.1	FALSE POSITIVE	SPECIES
1055	sample_3 KP677575.1	sample_3	0	1	KP677575.1	FALSE POSITIVE	SPECIES
1056	sample_3 KP753212.1	sample_3	0	2	KP753212.1	FALSE POSITIVE	SPECIES
1057	sample_3 KP824712.1	sample_3	0	1	KP824712.1	FALSE POSITIVE	SPECIES
1058	sample_3 KR017843.1	sample_3	0	1	KR017843.1	FALSE POSITIVE	SPECIES
1059	sample_3 KR269718.1	sample_3	0	3	KR269718.1	FALSE POSITIVE	SPECIES
1060	sample_3 KR781349.1	sample_3	0	1	KR781349.1	FALSE POSITIVE	SPECIES
1061	sample_3 KR997932.1	sample_3	0	1	KR997932.1	FALSE POSITIVE	SPECIES
1062	sample_3 KR997967.1	sample_3	0	2	KR997967.1	FALSE POSITIVE	SPECIES
1063	sample_3 KT001913.1	sample_3	18.4626	18	KT001913.1	TRUE POSITIVE	SPECIES
1064	sample_3 KT124229.1	sample_3	0	127	KT124229.1	FALSE POSITIVE	SPECIES
1065	sample_3 KT184312.1	sample_3	0	1	KT184312.1	FALSE POSITIVE	SPECIES
1066	sample_3 KT184391.1	sample_3	0	1	KT184391.1	FALSE POSITIVE	SPECIES
1067	sample_3 KT281795.1	sample_3	0	1	KT281795.1	FALSE POSITIVE	SPECIES
1068	sample_3 KT309034.1	sample_3	0	2	KT309034.1	FALSE POSITIVE	SPECIES
1069	sample_3 KT361652.1	sample_3	0	8	KT361652.1	FALSE POSITIVE	SPECIES
1070	sample_3 KT804908.2	sample_3	0	2	KT804908.2	FALSE POSITIVE	SPECIES
1071	sample_3 KT870147.1	sample_3	0	5	KT870147.1	FALSE POSITIVE	SPECIES
1072	sample_3 KT920849.1	sample_3	0	12	KT920849.1	FALSE POSITIVE	SPECIES
1073	sample_3 KU521356.1	sample_3	0	2	KU521356.1	FALSE POSITIVE	SPECIES
1074	sample_3 KU867876.1	sample_3	0	1	KU867876.1	FALSE POSITIVE	SPECIES
1075	sample_3 KU925172.1	sample_3	0	1	KU925172.1	FALSE POSITIVE	SPECIES
1076	sample_3 KU998245.1	sample_3	88.4162	88	KU998245.1	TRUE POSITIVE	SPECIES
1077	sample_3 KX009778.3	sample_3	0	1	KX009778.3	FALSE POSITIVE	SPECIES
1078	sample_3 KX130861.1	sample_3	0	2	KX130861.1	FALSE POSITIVE	SPECIES
1079	sample_3 KX130862.1	sample_3	0	2	KX130862.1	FALSE POSITIVE	SPECIES
1080	sample_3 KX160216.1	sample_3	0	1	KX160216.1	FALSE POSITIVE	SPECIES
1081	sample_3 KX266312.1	sample_3	0	15	KX266312.1	FALSE POSITIVE	SPECIES
1082	sample_3 KX438380.2	sample_3	0	1	KX438380.2	FALSE POSITIVE	SPECIES
1083	sample_3 KX443696.1	sample_3	0	7	KX443696.1	FALSE POSITIVE	SPECIES
1084	sample_3 KX579975.1	sample_3	8.48502	8	KX579975.1	TRUE POSITIVE	SPECIES
1085	sample_3 KX765865.1	sample_3	0	1	KX765865.1	FALSE POSITIVE	SPECIES
1086	sample_3 KX828711.1	sample_3	0	1	KX828711.1	FALSE POSITIVE	SPECIES
1087	sample_3 KX879642.1	sample_3	347.213	344	KX879642.1	TRUE POSITIVE	SPECIES
1088	sample_3 KX884573.1	sample_3	93.7086	92	KX884573.1	TRUE POSITIVE	SPECIES
1089	sample_3 KX929010.1	sample_3	0	1	KX929010.1	FALSE POSITIVE	SPECIES
1090	sample_3 KY049853.1	sample_3	39.879	34	KY049853.1	TRUE POSITIVE	SPECIES
1091	sample_3 KY437725.1	sample_3	0	1	KY437725.1	FALSE POSITIVE	SPECIES
1092	sample_3 KY487888.1	sample_3	8.88046	8	KY487888.1	TRUE POSITIVE	SPECIES
1093	sample_3 KY549143.2	sample_3	0	1	KY549143.2	FALSE POSITIVE	SPECIES
1094	sample_3 KY549145.1	sample_3	0	3	KY549145.1	FALSE POSITIVE	SPECIES
1095	sample_3 KY618676.1	sample_3	0	2	KY618676.1	FALSE POSITIVE	SPECIES
1096	sample_3 KY630163.1	sample_3	0	1	KY630163.1	FALSE POSITIVE	SPECIES
1097	sample_3 KY633487.1	sample_3	0	64	KY633487.1	FALSE POSITIVE	SPECIES
1098	sample_3 L19443.1	sample_3	0	55	L19443.1	FALSE POSITIVE	SPECIES
1099	sample_3 LC472883.1	sample_3	0	1	LC472883.1	FALSE POSITIVE	SPECIES
1100	sample_3 LN881732.1	sample_3	0	1	LN881732.1	FALSE POSITIVE	SPECIES
1101	sample_3 LR796856.1	sample_3	0	140	LR796856.1	FALSE POSITIVE	SPECIES
1102	sample_3 LR797313.1	sample_3	0	228	LR797313.1	FALSE POSITIVE	SPECIES
1103	sample_3 LT896721.1	sample_3	0	3	LT896721.1	FALSE POSITIVE	SPECIES
1104	sample_3 LT966077.1	sample_3	0	1	LT966077.1	FALSE POSITIVE	SPECIES
1105	sample_3 LT993226.1	sample_3	0	1	LT993226.1	FALSE POSITIVE	SPECIES
1106	sample_3 MF033350.1	sample_3	0	1	MF033350.1	FALSE POSITIVE	SPECIES
1107	sample_3 MF326370.1	sample_3	0	1	MF326370.1	FALSE POSITIVE	SPECIES
1108	sample_3 MF405276.1	sample_3	0	22	MF405276.1	FALSE POSITIVE	SPECIES
1109	sample_3 MF448563.1	sample_3	0	1	MF448563.1	FALSE POSITIVE	SPECIES
1110	sample_3 MF541403.1	sample_3	0	13	MF541403.1	FALSE POSITIVE	SPECIES
1111	sample_3 MF541410.1	sample_3	0	18	MF541410.1	FALSE POSITIVE	SPECIES
1112	sample_3 MF580759.1	sample_3	0	1	MF580759.1	FALSE POSITIVE	SPECIES
1113	sample_3 MF616426.1	sample_3	0	2	MF616426.1	FALSE POSITIVE	SPECIES
1114	sample_3 MF668284.1	sample_3	0	1	MF668284.1	FALSE POSITIVE	SPECIES
1115	sample_3 MF677838.1	sample_3	0	5	MF677838.1	FALSE POSITIVE	SPECIES
1116	sample_3 MF775696.1	sample_3	0	52	MF775696.1	FALSE POSITIVE	SPECIES
1117	sample_3 MF775698.1	sample_3	0	3	MF775698.1	FALSE POSITIVE	SPECIES
1118	sample_3 MF919507.1	sample_3	0	1	MF919507.1	FALSE POSITIVE	SPECIES
1119	sample_3 MF919530.1	sample_3	0	49	MF919530.1	FALSE POSITIVE	SPECIES
1120	sample_3 MG012795.1	sample_3	0	1	MG012795.1	FALSE POSITIVE	SPECIES
1121	sample_3 MG014364.1	sample_3	0	8	MG014364.1	FALSE POSITIVE	SPECIES
1122	sample_3 MG014385.1	sample_3	0	2	MG014385.1	FALSE POSITIVE	SPECIES
1123	sample_3 MG065667.1	sample_3	0	2	MG065667.1	FALSE POSITIVE	SPECIES
1124	sample_3 MG065670.1	sample_3	240.4	236	MG065670.1	TRUE POSITIVE	SPECIES
1125	sample_3 MG679917.1	sample_3	0	1	MG679917.1	FALSE POSITIVE	SPECIES
1126	sample_3 MG775043.2	sample_3	0	5	MG775043.2	FALSE POSITIVE	SPECIES
1127	sample_3 MG812491.1	sample_3	0	1	MG812491.1	FALSE POSITIVE	SPECIES
1128	sample_3 MG867727.1	sample_3	0	2	MG867727.1	FALSE POSITIVE	SPECIES
1129	sample_3 MG870096.1	sample_3	0	1	MG870096.1	FALSE POSITIVE	SPECIES
1130	sample_3 MG925339.1	sample_3	0	2	MG925339.1	FALSE POSITIVE	SPECIES
1131	sample_3 MG944223.1	sample_3	0	1	MG944223.1	FALSE POSITIVE	SPECIES
1132	sample_3 MG945298.1	sample_3	55.7778	54	MG945298.1	TRUE POSITIVE	SPECIES
1133	sample_3 MG945470.1	sample_3	81.5755	80	MG945470.1	TRUE POSITIVE	SPECIES
1134	sample_3 MG945501.1	sample_3	15.3785	16	MG945501.1	TRUE POSITIVE	SPECIES
1135	sample_3 MG945532.1	sample_3	62.0448	62	MG945532.1	TRUE POSITIVE	SPECIES
1136	sample_3 MG962361.1	sample_3	0	1	MG962361.1	FALSE POSITIVE	SPECIES
1137	sample_3 MG962362.1	sample_3	0	17	MG962362.1	FALSE POSITIVE	SPECIES
1138	sample_3 MH001448.1	sample_3	0	10	MH001448.1	FALSE POSITIVE	SPECIES
1139	sample_3 MH045566.1	sample_3	290.359	288	MH045566.1	TRUE POSITIVE	SPECIES
1140	sample_3 MH171096.1	sample_3	0	1	MH171096.1	FALSE POSITIVE	SPECIES
1141	sample_3 MH229786.1	sample_3	0	1	MH229786.1	FALSE POSITIVE	SPECIES
1142	sample_3 MH243439.1	sample_3	0	1	MH243439.1	FALSE POSITIVE	SPECIES
1143	sample_3 MH370370.1	sample_3	0	2	MH370370.1	FALSE POSITIVE	SPECIES
1144	sample_3 MH431935.1	sample_3	0	2	MH431935.1	FALSE POSITIVE	SPECIES
1145	sample_3 MH454078.1	sample_3	0	11	MH454078.1	FALSE POSITIVE	SPECIES
1146	sample_3 MH465489.1	sample_3	0	1	MH465489.1	FALSE POSITIVE	SPECIES
1147	sample_3 MH479914.1	sample_3	0	5	MH479914.1	FALSE POSITIVE	SPECIES
1148	sample_3 MH523359.1	sample_3	0	2	MH523359.1	FALSE POSITIVE	SPECIES
1149	sample_3 MH550421.1	sample_3	1589.87	1497	MH550421.1	TRUE POSITIVE	SPECIES
1150	sample_3 MH572316.1	sample_3	1.95713	2	MH572316.1	TRUE POSITIVE	SPECIES
1151	sample_3 MH572334.1	sample_3	8.02161	8	MH572334.1	TRUE POSITIVE	SPECIES
1152	sample_3 MH576954.1	sample_3	0	7	MH576954.1	FALSE POSITIVE	SPECIES
1153	sample_3 MH590596.1	sample_3	0	1	MH590596.1	FALSE POSITIVE	SPECIES
1154	sample_3 MH607141.1	sample_3	0	1	MH607141.1	FALSE POSITIVE	SPECIES
1155	sample_3 MH616733.1	sample_3	10.5831	10	MH616733.1	TRUE POSITIVE	SPECIES
1156	sample_3 MH617495.2	sample_3	115.347	112	MH617495.2	TRUE POSITIVE	SPECIES
1157	sample_3 MH617944.1	sample_3	2.74493	2	MH617944.1	TRUE POSITIVE	SPECIES
1158	sample_3 MH649183.1	sample_3	2.12744	2	MH649183.1	TRUE POSITIVE	SPECIES
1159	sample_3 MH649198.1	sample_3	2.52582	2	MH649198.1	TRUE POSITIVE	SPECIES
1160	sample_3 MH697583.1	sample_3	0	10	MH697583.1	FALSE POSITIVE	SPECIES
1161	sample_3 MH727546.1	sample_3	0	6	MH727546.1	FALSE POSITIVE	SPECIES
1162	sample_3 MH727551.1	sample_3	0	2	MH727551.1	FALSE POSITIVE	SPECIES
1163	sample_3 MH751506.1	sample_3	0	1	MH751506.1	FALSE POSITIVE	SPECIES
1164	sample_3 MH809535.1	sample_3	0	1	MH809535.1	FALSE POSITIVE	SPECIES
1165	sample_3 MH816996.1	sample_3	0	1	MH816996.1	FALSE POSITIVE	SPECIES
1166	sample_3 MH837626.1	sample_3	0	2	MH837626.1	FALSE POSITIVE	SPECIES
1167	sample_3 MH940212.1	sample_3	0	4	MH940212.1	FALSE POSITIVE	SPECIES
1168	sample_3 MH992510.1	sample_3	0	1	MH992510.1	FALSE POSITIVE	SPECIES
1169	sample_3 MK035757.1	sample_3	0	2	MK035757.1	FALSE POSITIVE	SPECIES
1170	sample_3 MK072219.1	sample_3	57.7633	58	MK072219.1	TRUE POSITIVE	SPECIES
1171	sample_3 MK174992.1	sample_3	0	1	MK174992.1	FALSE POSITIVE	SPECIES
1172	sample_3 MK250017.1	sample_3	0	2	MK250017.1	FALSE POSITIVE	SPECIES
1173	sample_3 MK250019.1	sample_3	0	5	MK250019.1	FALSE POSITIVE	SPECIES
1174	sample_3 MK250027.1	sample_3	0	2112	MK250027.1	FALSE POSITIVE	SPECIES
1175	sample_3 MK250029.1	sample_3	0	16	MK250029.1	FALSE POSITIVE	SPECIES
1176	sample_3 MK257721.1	sample_3	0	285	MK257721.1	FALSE POSITIVE	SPECIES
1177	sample_3 MK279849.1	sample_3	0	6	MK279849.1	FALSE POSITIVE	SPECIES
1178	sample_3 MK301439.1	sample_3	14.1815	14	MK301439.1	TRUE POSITIVE	SPECIES
1179	sample_3 MK310139.1	sample_3	0	1	MK310139.1	FALSE POSITIVE	SPECIES
1180	sample_3 MK327928.1	sample_3	0	7	MK327928.1	FALSE POSITIVE	SPECIES
1181	sample_3 MK327933.1	sample_3	0	1	MK327933.1	FALSE POSITIVE	SPECIES
1182	sample_3 MK327939.1	sample_3	0	1	MK327939.1	FALSE POSITIVE	SPECIES
1183	sample_3 MK327942.1	sample_3	0	1	MK327942.1	FALSE POSITIVE	SPECIES
1184	sample_3 MK327944.1	sample_3	0	1	MK327944.1	FALSE POSITIVE	SPECIES
1185	sample_3 MK373779.1	sample_3	0	1	MK373779.1	FALSE POSITIVE	SPECIES
1186	sample_3 MK373786.1	sample_3	0	1	MK373786.1	FALSE POSITIVE	SPECIES
1187	sample_3 MK373798.1	sample_3	0	1	MK373798.1	FALSE POSITIVE	SPECIES
1188	sample_3 MK448550.1	sample_3	0	2	MK448550.1	FALSE POSITIVE	SPECIES
1189	sample_3 MK448557.1	sample_3	58.7355	58	MK448557.1	TRUE POSITIVE	SPECIES
1190	sample_3 MK494120.1	sample_3	0	1	MK494120.1	FALSE POSITIVE	SPECIES
1191	sample_3 MK496716.1	sample_3	106.975	106	MK496716.1	TRUE POSITIVE	SPECIES
1192	sample_3 MK496754.1	sample_3	57.8304	56	MK496754.1	TRUE POSITIVE	SPECIES
1193	sample_3 MK524526.1	sample_3	0	1	MK524526.1	FALSE POSITIVE	SPECIES
1194	sample_3 MK524529.1	sample_3	0	313	MK524529.1	FALSE POSITIVE	SPECIES
1195	sample_3 MK672801.1	sample_3	0	32	MK672801.1	FALSE POSITIVE	SPECIES
1196	sample_3 MK719737.1	sample_3	0	505	MK719737.1	FALSE POSITIVE	SPECIES
1197	sample_3 MK719750.1	sample_3	0	1	MK719750.1	FALSE POSITIVE	SPECIES
1198	sample_3 MK814751.1	sample_3	0	21	MK814751.1	FALSE POSITIVE	SPECIES
1199	sample_3 MK962638.1	sample_3	265.256	264	MK962638.1	TRUE POSITIVE	SPECIES
1200	sample_3 MK962755.1	sample_3	0	1	MK962755.1	FALSE POSITIVE	SPECIES
1201	sample_3 MK967402.1	sample_3	0	4	MK967402.1	FALSE POSITIVE	SPECIES
1202	sample_3 MK972698.1	sample_3	0	2	MK972698.1	FALSE POSITIVE	SPECIES
1203	sample_3 MN062701.1	sample_3	0	4	MN062701.1	FALSE POSITIVE	SPECIES
1204	sample_3 MN066127.1	sample_3	0	1	MN066127.1	FALSE POSITIVE	SPECIES
1205	sample_3 MN096375.1	sample_3	0	6	MN096375.1	FALSE POSITIVE	SPECIES
1206	sample_3 MN164703.1	sample_3	29.5594	28	MN164703.1	TRUE POSITIVE	SPECIES
1207	sample_3 MN183286.1	sample_3	0	25	MN183286.1	FALSE POSITIVE	SPECIES
1208	sample_3 MN384979.1	sample_3	0	1	MN384979.1	FALSE POSITIVE	SPECIES
1209	sample_3 MN428049.1	sample_3	0	192	MN428049.1	FALSE POSITIVE	SPECIES
1210	sample_3 MN444868.1	sample_3	0	30	MN444868.1	FALSE POSITIVE	SPECIES
1211	sample_3 MN563784.1	sample_3	0	6	MN563784.1	FALSE POSITIVE	SPECIES
1212	sample_3 MN580668.1	sample_3	0	2	MN580668.1	FALSE POSITIVE	SPECIES
1213	sample_3 MN585967.1	sample_3	0	1	MN585967.1	FALSE POSITIVE	SPECIES
1214	sample_3 MN585987.1	sample_3	0	238	MN585987.1	FALSE POSITIVE	SPECIES
1215	sample_3 MN586029.1	sample_3	0	5	MN586029.1	FALSE POSITIVE	SPECIES
1216	sample_3 MN689517.1	sample_3	0	1	MN689517.1	FALSE POSITIVE	SPECIES
1217	sample_3 MN693837.1	sample_3	0	141	MN693837.1	FALSE POSITIVE	SPECIES
1218	sample_3 MN694389.1	sample_3	0	3	MN694389.1	FALSE POSITIVE	SPECIES
1219	sample_3 MN694663.1	sample_3	380.781	380	MN694663.1	TRUE POSITIVE	SPECIES
1220	sample_3 MN716856.1	sample_3	0	2	MN716856.1	FALSE POSITIVE	SPECIES
1221	sample_3 MN855688.1	sample_3	35.912	36	MN855688.1	TRUE POSITIVE	SPECIES
1222	sample_3 MN855897.1	sample_3	89.7474	90	MN855897.1	TRUE POSITIVE	SPECIES
1223	sample_3 MN871475.1	sample_3	0	2	MN871475.1	FALSE POSITIVE	SPECIES
1224	sample_3 MN871489.1	sample_3	0	2	MN871489.1	FALSE POSITIVE	SPECIES
1225	sample_3 MN871493.1	sample_3	0	2	MN871493.1	FALSE POSITIVE	SPECIES
1226	sample_3 MN871497.1	sample_3	0	1	MN871497.1	FALSE POSITIVE	SPECIES
1227	sample_3 MN871504.1	sample_3	0	1	MN871504.1	FALSE POSITIVE	SPECIES
1228	sample_3 MN895435.1	sample_3	0	2	MN895435.1	FALSE POSITIVE	SPECIES
1229	sample_3 MN895438.1	sample_3	0	1	MN895438.1	FALSE POSITIVE	SPECIES
1230	sample_3 MN928506.1	sample_3	21.1316	20	MN928506.1	TRUE POSITIVE	SPECIES
1231	sample_3 MT074478.1	sample_3	0	4	MT074478.1	FALSE POSITIVE	SPECIES
1232	sample_3 MT176426.1	sample_3	0	2	MT176426.1	FALSE POSITIVE	SPECIES
1233	sample_3 MT179807.1	sample_3	0	1	MT179807.1	FALSE POSITIVE	SPECIES
1234	sample_3 MT263719.1	sample_3	0	6	MT263719.1	FALSE POSITIVE	SPECIES
1235	sample_3 MT446387.1	sample_3	0	2	MT446387.1	FALSE POSITIVE	SPECIES
1236	sample_3 MT515756.1	sample_3	0	1	MT515756.1	FALSE POSITIVE	SPECIES
1237	sample_3 MT639652.1	sample_3	0	57	MT639652.1	FALSE POSITIVE	SPECIES
1238	sample_3 MT682710.1	sample_3	0	2	MT682710.1	FALSE POSITIVE	SPECIES
1239	sample_3 MT741944.1	sample_3	0	12	MT741944.1	FALSE POSITIVE	SPECIES
1240	sample_3 MT764206.1	sample_3	0	1	MT764206.1	FALSE POSITIVE	SPECIES
1241	sample_3 MT774376.1	sample_3	0	3	MT774376.1	FALSE POSITIVE	SPECIES
1242	sample_3 MT774380.1	sample_3	0	4	MT774380.1	FALSE POSITIVE	SPECIES
1243	sample_3 MT791000.1	sample_3	0	9	MT791000.1	FALSE POSITIVE	SPECIES
1244	sample_3 MT889369.1	sample_3	0	1	MT889369.1	FALSE POSITIVE	SPECIES
1245	sample_3 MT974436.1	sample_3	0	1	MT974436.1	FALSE POSITIVE	SPECIES
1246	sample_3 MT995927.1	sample_3	0	519	MT995927.1	FALSE POSITIVE	SPECIES
1247	sample_3 MW018156.1	sample_3	0	1	MW018156.1	FALSE POSITIVE	SPECIES
1248	sample_3 MW132714.1	sample_3	0	1	MW132714.1	FALSE POSITIVE	SPECIES
1249	sample_3 MW286157.1	sample_3	0	1	MW286157.1	FALSE POSITIVE	SPECIES
1250	sample_3 MW314846.1	sample_3	0	6	MW314846.1	FALSE POSITIVE	SPECIES
1251	sample_3 MW355457.1	sample_3	0	1	MW355457.1	FALSE POSITIVE	SPECIES
1252	sample_3 MW355458.1	sample_3	0	130	MW355458.1	FALSE POSITIVE	SPECIES
1253	sample_3 MW355471.1	sample_3	0	1	MW355471.1	FALSE POSITIVE	SPECIES
1254	sample_3 MW355475.1	sample_3	0	1	MW355475.1	FALSE POSITIVE	SPECIES
1255	sample_3 MW358928.1	sample_3	1392.77	1390	MW358928.1	TRUE POSITIVE	SPECIES
1256	sample_3 MW366783.1	sample_3	0	1	MW366783.1	FALSE POSITIVE	SPECIES
1257	sample_3 MW584187.1	sample_3	163.912	164	MW584187.1	TRUE POSITIVE	SPECIES
1258	sample_3 MW822011.1	sample_3	0	1	MW822011.1	FALSE POSITIVE	SPECIES
1259	sample_3 MW926912.1	sample_3	0	1	MW926912.1	FALSE POSITIVE	SPECIES
1260	sample_3 MW927517.1	sample_3	0	414	MW927517.1	FALSE POSITIVE	SPECIES
1261	sample_3 MW927519.1	sample_3	0	5	MW927519.1	FALSE POSITIVE	SPECIES
1262	sample_3 MZ130475.1	sample_3	0	2	MZ130475.1	FALSE POSITIVE	SPECIES
1263	sample_3 MZ130477.1	sample_3	1919.01	1908	MZ130477.1	TRUE POSITIVE	SPECIES
1264	sample_3 MZ130482.1	sample_3	0	1	MZ130482.1	FALSE POSITIVE	SPECIES
1265	sample_3 MZ234013.1	sample_3	0	1	MZ234013.1	FALSE POSITIVE	SPECIES
1266	sample_3 MZ234053.1	sample_3	0	1	MZ234053.1	FALSE POSITIVE	SPECIES
1267	sample_3 MZ286086.1	sample_3	8.2223	8	MZ286086.1	TRUE POSITIVE	SPECIES
1268	sample_3 MZ291552.1	sample_3	0	1	MZ291552.1	FALSE POSITIVE	SPECIES
1269	sample_3 MZ322012.1	sample_3	0	1	MZ322012.1	FALSE POSITIVE	SPECIES
1270	sample_3 MZ375296.1	sample_3	0	52	MZ375296.1	FALSE POSITIVE	SPECIES
1271	sample_3 MZ417521.1	sample_3	0	1	MZ417521.1	FALSE POSITIVE	SPECIES
1272	sample_3 MZ456036.1	sample_3	0	3	MZ456036.1	FALSE POSITIVE	SPECIES
1273	sample_3 MZ501046.1	sample_3	0	1	MZ501046.1	FALSE POSITIVE	SPECIES
1274	sample_3 MZ501065.1	sample_3	0	1	MZ501065.1	FALSE POSITIVE	SPECIES
1275	sample_3 MZ501079.1	sample_3	0	1	MZ501079.1	FALSE POSITIVE	SPECIES
1276	sample_3 MZ501089.1	sample_3	0	1	MZ501089.1	FALSE POSITIVE	SPECIES
1277	sample_3 MZ622172.1	sample_3	0	3	MZ622172.1	FALSE POSITIVE	SPECIES
1278	sample_3 MZ681512.1	sample_3	0	1	MZ681512.1	FALSE POSITIVE	SPECIES
1279	sample_3 MZ747519.1	sample_3	0	2	MZ747519.1	FALSE POSITIVE	SPECIES
1280	sample_3 MZ868724.1	sample_3	0	1	MZ868724.1	FALSE POSITIVE	SPECIES
1281	sample_3 MZ882388.1	sample_3	0	1	MZ882388.1	FALSE POSITIVE	SPECIES
1282	sample_3 MZ936316.1	sample_3	0	1	MZ936316.1	FALSE POSITIVE	SPECIES
1283	sample_3 MZ958744.1	sample_3	0	1	MZ958744.1	FALSE POSITIVE	SPECIES
1284	sample_3 OK018184.1	sample_3	0	2	OK018184.1	FALSE POSITIVE	SPECIES
1285	sample_3 OK283619.1	sample_3	832.313	798	OK283619.1	TRUE POSITIVE	SPECIES
1286	sample_3 OK318958.1	sample_3	0	1	OK318958.1	FALSE POSITIVE	SPECIES
1287	sample_3 OK546191.1	sample_3	0	1	OK546191.1	FALSE POSITIVE	SPECIES
1288	sample_3 OL615012.1	sample_3	0	1	OL615012.1	FALSE POSITIVE	SPECIES
1289	sample_3 OL754588.1	sample_3	0	1	OL754588.1	FALSE POSITIVE	SPECIES
1290	sample_3 OL770263.1	sample_3	0	1	OL770263.1	FALSE POSITIVE	SPECIES
1291	sample_3 OL964948.1	sample_3	0	4	OL964948.1	FALSE POSITIVE	SPECIES
1292	sample_3 OM367911.1	sample_3	0	3	OM367911.1	FALSE POSITIVE	SPECIES
1293	sample_3 OM913586.1	sample_3	174.858	174	OM913586.1	TRUE POSITIVE	SPECIES
1294	sample_3 OM925528.1	sample_3	0	2	OM925528.1	FALSE POSITIVE	SPECIES
1295	sample_3 ON210139.1	sample_3	0	1	ON210139.1	FALSE POSITIVE	SPECIES
1296	sample_3 ON528734.1	sample_3	0	1	ON528734.1	FALSE POSITIVE	SPECIES
1297	sample_3 ON528738.1	sample_3	0	2	ON528738.1	FALSE POSITIVE	SPECIES
1298	sample_3 ON528739.1	sample_3	0	1	ON528739.1	FALSE POSITIVE	SPECIES
1299	sample_3 ON528740.1	sample_3	0	1	ON528740.1	FALSE POSITIVE	SPECIES
1300	sample_3 ON637248.1	sample_3	11.3285	12	ON637248.1	TRUE POSITIVE	SPECIES
1301	sample_3 ON645936.1	sample_3	0	1	ON645936.1	FALSE POSITIVE	SPECIES
1302	sample_3 ON720975.1	sample_3	0	1	ON720975.1	FALSE POSITIVE	SPECIES
1303	sample_3 ON843163.1	sample_3	0	1264	ON843163.1	FALSE POSITIVE	SPECIES
1304	sample_3 ON880524.1	sample_3	0	70	ON880524.1	FALSE POSITIVE	SPECIES
1305	sample_3 V00657.1	sample_3	0	27	V00657.1	FALSE POSITIVE	SPECIES
1306	sample_3 X94355.2	sample_3	0	3	X94355.2	FALSE POSITIVE	SPECIES
1307	sample_4 AB894860.1	sample_4	0	2	AB894860.1	FALSE POSITIVE	SPECIES
1308	sample_4 AF009630.1	sample_4	0	1	AF009630.1	FALSE POSITIVE	SPECIES
1309	sample_4 AF012107.1	sample_4	0	1	AF012107.1	FALSE POSITIVE	SPECIES
1310	sample_4 AF012825.2	sample_4	0	2	AF012825.2	FALSE POSITIVE	SPECIES
1311	sample_4 AF063097.1	sample_4	205.436	201	AF063097.1	TRUE POSITIVE	SPECIES
1312	sample_4 AF299312.1	sample_4	0	2	AF299312.1	FALSE POSITIVE	SPECIES
1313	sample_4 AF438165.1	sample_4	0	35	AF438165.1	FALSE POSITIVE	SPECIES
1314	sample_4 AF462418.1	sample_4	74.7169	74	AF462418.1	TRUE POSITIVE	SPECIES
1315	sample_4 AF482758.2	sample_4	0	14	AF482758.2	FALSE POSITIVE	SPECIES
1316	sample_4 AM183330.1	sample_4	3.76912	4	AM183330.1	TRUE POSITIVE	SPECIES
1317	sample_4 AM501482.1	sample_4	0	23	AM501482.1	FALSE POSITIVE	SPECIES
1318	sample_4 AY146992.1	sample_4	0	1	AY146992.1	FALSE POSITIVE	SPECIES
1319	sample_4 AY261360.1	sample_4	0	1	AY261360.1	FALSE POSITIVE	SPECIES
1320	sample_4 AY261362.1	sample_4	0	11	AY261362.1	FALSE POSITIVE	SPECIES
1321	sample_4 AY261363.1	sample_4	0	4	AY261363.1	FALSE POSITIVE	SPECIES
1322	sample_4 AY261364.1	sample_4	0	5	AY261364.1	FALSE POSITIVE	SPECIES
1323	sample_4 AY261365.1	sample_4	0	1	AY261365.1	FALSE POSITIVE	SPECIES
1324	sample_4 AY427798.1	sample_4	254.879	254	AY427798.1	TRUE POSITIVE	SPECIES
1325	sample_4 AY484669.1	sample_4	0	1	AY484669.1	FALSE POSITIVE	SPECIES
1326	sample_4 AY754013.1	sample_4	0	1	AY754013.1	FALSE POSITIVE	SPECIES
1327	sample_4 BK013343.1	sample_4	0	99	BK013343.1	FALSE POSITIVE	SPECIES
1328	sample_4 BK013670.1	sample_4	37.657	38	BK013670.1	TRUE POSITIVE	SPECIES
1329	sample_4 DQ003638.2	sample_4	0	2	DQ003638.2	FALSE POSITIVE	SPECIES
1330	sample_4 DQ054536.1	sample_4	0	2	DQ054536.1	FALSE POSITIVE	SPECIES
1331	sample_4 DQ079889.1	sample_4	0	1	DQ079889.1	FALSE POSITIVE	SPECIES
1332	sample_4 DQ366659.1	sample_4	41.006	40	DQ366659.1	TRUE POSITIVE	SPECIES
1333	sample_4 DQ437593.1	sample_4	0	7	DQ437593.1	FALSE POSITIVE	SPECIES
1334	sample_4 DQ437594.1	sample_4	0	106	DQ437594.1	FALSE POSITIVE	SPECIES
1335	sample_4 DQ439815.1	sample_4	0	1	DQ439815.1	FALSE POSITIVE	SPECIES
1336	sample_4 DQ441447.1	sample_4	0	2529	DQ441447.1	FALSE POSITIVE	SPECIES
1337	sample_4 DQ492669.1	sample_4	0	4	DQ492669.1	FALSE POSITIVE	SPECIES
1338	sample_4 DQ902713.1	sample_4	171.23	170	DQ902713.1	TRUE POSITIVE	SPECIES
1339	sample_4 DQ923122.2	sample_4	0	1	DQ923122.2	FALSE POSITIVE	SPECIES
1340	sample_4 EF015015.1	sample_4	0	1	EF015015.1	FALSE POSITIVE	SPECIES
1341	sample_4 EU274310.1	sample_4	0	2	EU274310.1	FALSE POSITIVE	SPECIES
1342	sample_4 EU302140.1	sample_4	0	1	EU302140.1	FALSE POSITIVE	SPECIES
1343	sample_4 FJ159692.1	sample_4	0	1	FJ159692.1	FALSE POSITIVE	SPECIES
1344	sample_4 FJ848881.1	sample_4	244.947	240	FJ848881.1	TRUE POSITIVE	SPECIES
1345	sample_4 FJ947318.1	sample_4	0	1	FJ947318.1	FALSE POSITIVE	SPECIES
1346	sample_4 FJ959081.1	sample_4	5.61598	6	FJ959081.1	TRUE POSITIVE	SPECIES
1347	sample_4 GU196281.1	sample_4	0	2	GU196281.1	FALSE POSITIVE	SPECIES
1348	sample_4 GU808525.1	sample_4	0	1	GU808525.1	FALSE POSITIVE	SPECIES
1349	sample_4 HM773634.1	sample_4	0	1	HM773634.1	FALSE POSITIVE	SPECIES
1350	sample_4 HM773744.1	sample_4	0	1	HM773744.1	FALSE POSITIVE	SPECIES
1351	sample_4 HM802202.1	sample_4	0	2	HM802202.1	FALSE POSITIVE	SPECIES
1352	sample_4 HQ141607.1	sample_4	0	1	HQ141607.1	FALSE POSITIVE	SPECIES
1353	sample_4 HQ259103.1	sample_4	0	1	HQ259103.1	FALSE POSITIVE	SPECIES
1354	sample_4 HQ395028.1	sample_4	0	6	HQ395028.1	FALSE POSITIVE	SPECIES
1355	sample_4 HQ407377.1	sample_4	0	7	HQ407377.1	FALSE POSITIVE	SPECIES
1356	sample_4 HQ420893.1	sample_4	0	3	HQ420893.1	FALSE POSITIVE	SPECIES
1357	sample_4 HQ420894.1	sample_4	0	2	HQ420894.1	FALSE POSITIVE	SPECIES
1358	sample_4 HQ420895.1	sample_4	0	3	HQ420895.1	FALSE POSITIVE	SPECIES
1359	sample_4 HQ420896.1	sample_4	0	1	HQ420896.1	FALSE POSITIVE	SPECIES
1360	sample_4 HQ420897.1	sample_4	0	2	HQ420897.1	FALSE POSITIVE	SPECIES
1361	sample_4 HQ420898.1	sample_4	0	1	HQ420898.1	FALSE POSITIVE	SPECIES
1362	sample_4 HQ642766.1	sample_4	0	4	HQ642766.1	FALSE POSITIVE	SPECIES
1363	sample_4 JF937104.1	sample_4	32.0717	32	JF937104.1	TRUE POSITIVE	SPECIES
1364	sample_4 JN226760.1	sample_4	0	1	JN226760.1	FALSE POSITIVE	SPECIES
1365	sample_4 JN412588.1	sample_4	0	1	JN412588.1	FALSE POSITIVE	SPECIES
1366	sample_4 JN417236.1	sample_4	107.832	103	JN417236.1	TRUE POSITIVE	SPECIES
1367	sample_4 JN417237.1	sample_4	0	3	JN417237.1	FALSE POSITIVE	SPECIES
1368	sample_4 JN605415.1	sample_4	0	4	JN605415.1	FALSE POSITIVE	SPECIES
1369	sample_4 JN698993.1	sample_4	0	5	JN698993.1	FALSE POSITIVE	SPECIES
1370	sample_4 JN699627.1	sample_4	0	1	JN699627.1	FALSE POSITIVE	SPECIES
1371	sample_4 JQ069943.1	sample_4	0	1	JQ069943.1	FALSE POSITIVE	SPECIES
1372	sample_4 JQ177062.1	sample_4	660.142	660	JQ177062.1	TRUE POSITIVE	SPECIES
1373	sample_4 JQ670934.1	sample_4	0	1	JQ670934.1	FALSE POSITIVE	SPECIES
1374	sample_4 JQ740808.1	sample_4	0	2	JQ740808.1	FALSE POSITIVE	SPECIES
1375	sample_4 JQ782197.1	sample_4	0	2	JQ782197.1	FALSE POSITIVE	SPECIES
1376	sample_4 JX027835.1	sample_4	68.3077	55	JX027835.1	TRUE POSITIVE	SPECIES
1377	sample_4 JX027908.1	sample_4	0	4	JX027908.1	FALSE POSITIVE	SPECIES
1378	sample_4 JX128257.1	sample_4	0	1	JX128257.1	FALSE POSITIVE	SPECIES
1379	sample_4 JX534237.1	sample_4	0	1	JX534237.1	FALSE POSITIVE	SPECIES
1380	sample_4 JX982226.1	sample_4	0	5	JX982226.1	FALSE POSITIVE	SPECIES
1381	sample_4 KC139522.1	sample_4	0	3	KC139522.1	FALSE POSITIVE	SPECIES
1382	sample_4 KC182545.1	sample_4	0	1	KC182545.1	FALSE POSITIVE	SPECIES
1383	sample_4 KC182552.1	sample_4	0	1	KC182552.1	FALSE POSITIVE	SPECIES
1384	sample_4 KC257459.1	sample_4	0	414	KC257459.1	FALSE POSITIVE	SPECIES
1385	sample_4 KC686989.1	sample_4	0	1	KC686989.1	FALSE POSITIVE	SPECIES
1386	sample_4 KC748968.1	sample_4	0	30	KC748968.1	FALSE POSITIVE	SPECIES
1387	sample_4 KC813493.1	sample_4	0	2	KC813493.1	FALSE POSITIVE	SPECIES
1388	sample_4 KC813494.1	sample_4	0	3	KC813494.1	FALSE POSITIVE	SPECIES
1389	sample_4 KC813498.1	sample_4	0	13	KC813498.1	FALSE POSITIVE	SPECIES
1390	sample_4 KC990120.1	sample_4	0	3	KC990120.1	FALSE POSITIVE	SPECIES
1391	sample_4 KF024730.1	sample_4	0	7	KF024730.1	FALSE POSITIVE	SPECIES
1392	sample_4 KF041441.1	sample_4	0	238	KF041441.1	FALSE POSITIVE	SPECIES
1393	sample_4 KF268207.1	sample_4	152.318	153	KF268207.1	TRUE POSITIVE	SPECIES
1394	sample_4 KF268320.1	sample_4	0	2	KF268320.1	FALSE POSITIVE	SPECIES
1395	sample_4 KF268325.1	sample_4	0	1	KF268325.1	FALSE POSITIVE	SPECIES
1396	sample_4 KF356545.1	sample_4	81.3199	85	KF356545.1	TRUE POSITIVE	SPECIES
1397	sample_4 KF371840.1	sample_4	121.067	96	KF371840.1	TRUE POSITIVE	SPECIES
1398	sample_4 KF371915.1	sample_4	0	2	KF371915.1	FALSE POSITIVE	SPECIES
1399	sample_4 KF372003.1	sample_4	0	2	KF372003.1	FALSE POSITIVE	SPECIES
1400	sample_4 KF381361.1	sample_4	0	2	KF381361.1	FALSE POSITIVE	SPECIES
1401	sample_4 KF636212.1	sample_4	0	1	KF636212.1	FALSE POSITIVE	SPECIES
1402	sample_4 KF669654.1	sample_4	270.001	251	KF669654.1	TRUE POSITIVE	SPECIES
1403	sample_4 KF669661.1	sample_4	0	1	KF669661.1	FALSE POSITIVE	SPECIES
1404	sample_4 KF669663.1	sample_4	432.929	431	KF669663.1	TRUE POSITIVE	SPECIES
1405	sample_4 KF676640.1	sample_4	0	1	KF676640.1	FALSE POSITIVE	SPECIES
1406	sample_4 KF726036.1	sample_4	0	1	KF726036.1	FALSE POSITIVE	SPECIES
1407	sample_4 KJ194509.1	sample_4	0	1	KJ194509.1	FALSE POSITIVE	SPECIES
1408	sample_4 KJ467591.1	sample_4	0	42	KJ467591.1	FALSE POSITIVE	SPECIES
1409	sample_4 KJ535721.1	sample_4	0	4	KJ535721.1	FALSE POSITIVE	SPECIES
1410	sample_4 KJ535722.1	sample_4	0	2	KJ535722.1	FALSE POSITIVE	SPECIES
1411	sample_4 KJ559249.1	sample_4	0	1	KJ559249.1	FALSE POSITIVE	SPECIES
1412	sample_4 KJ631622.1	sample_4	960.246	960	KJ631622.1	TRUE POSITIVE	SPECIES
1413	sample_4 KJ751713.1	sample_4	0	31	KJ751713.1	FALSE POSITIVE	SPECIES
1414	sample_4 KJ751735.1	sample_4	0	1	KJ751735.1	FALSE POSITIVE	SPECIES
1415	sample_4 KJ751834.1	sample_4	0	1	KJ751834.1	FALSE POSITIVE	SPECIES
1416	sample_4 KJ752026.1	sample_4	0	1	KJ752026.1	FALSE POSITIVE	SPECIES
1417	sample_4 KJ752037.1	sample_4	0	1	KJ752037.1	FALSE POSITIVE	SPECIES
1418	sample_4 KJ752339.1	sample_4	0	1	KJ752339.1	FALSE POSITIVE	SPECIES
1419	sample_4 KJ753281.1	sample_4	0	1	KJ753281.1	FALSE POSITIVE	SPECIES
1420	sample_4 KJ753335.1	sample_4	0	1	KJ753335.1	FALSE POSITIVE	SPECIES
1421	sample_4 KJ753692.1	sample_4	0	1	KJ753692.1	FALSE POSITIVE	SPECIES
1422	sample_4 KJ829260.1	sample_4	0	8	KJ829260.1	FALSE POSITIVE	SPECIES
1423	sample_4 KJ919300.1	sample_4	0	1	KJ919300.1	FALSE POSITIVE	SPECIES
1424	sample_4 KM026888.1	sample_4	0	1	KM026888.1	FALSE POSITIVE	SPECIES
1425	sample_4 KM044309.1	sample_4	0	8	KM044309.1	FALSE POSITIVE	SPECIES
1426	sample_4 KM591902.1	sample_4	0	1	KM591902.1	FALSE POSITIVE	SPECIES
1427	sample_4 KM975682.1	sample_4	0	14	KM975682.1	FALSE POSITIVE	SPECIES
1428	sample_4 KP143769.1	sample_4	0	1	KP143769.1	FALSE POSITIVE	SPECIES
1429	sample_4 KP233176.1	sample_4	1.22976	2	KP233176.1	TRUE POSITIVE	SPECIES
1430	sample_4 KP329562.1	sample_4	0	1	KP329562.1	FALSE POSITIVE	SPECIES
1431	sample_4 KP663740.1	sample_4	0	1	KP663740.1	FALSE POSITIVE	SPECIES
1432	sample_4 KP723391.1	sample_4	0	46	KP723391.1	FALSE POSITIVE	SPECIES
1433	sample_4 KP753212.1	sample_4	0	14	KP753212.1	FALSE POSITIVE	SPECIES
1434	sample_4 KP793110.1	sample_4	0	1	KP793110.1	FALSE POSITIVE	SPECIES
1435	sample_4 KP793119.1	sample_4	0	2	KP793119.1	FALSE POSITIVE	SPECIES
1436	sample_4 KP793123.1	sample_4	0	4	KP793123.1	FALSE POSITIVE	SPECIES
1437	sample_4 KP793130.1	sample_4	0	1	KP793130.1	FALSE POSITIVE	SPECIES
1438	sample_4 KR017841.1	sample_4	0	1	KR017841.1	FALSE POSITIVE	SPECIES
1439	sample_4 KR052482.1	sample_4	322.744	320	KR052482.1	TRUE POSITIVE	SPECIES
1440	sample_4 KR053194.1	sample_4	8.80165	8	KR053194.1	TRUE POSITIVE	SPECIES
1441	sample_4 KR230751.1	sample_4	0	1	KR230751.1	FALSE POSITIVE	SPECIES
1442	sample_4 KR230756.1	sample_4	0	3	KR230756.1	FALSE POSITIVE	SPECIES
1443	sample_4 KR230764.1	sample_4	0	19	KR230764.1	FALSE POSITIVE	SPECIES
1444	sample_4 KR230769.1	sample_4	0	44	KR230769.1	FALSE POSITIVE	SPECIES
1445	sample_4 KR296692.1	sample_4	0	1	KR296692.1	FALSE POSITIVE	SPECIES
1446	sample_4 KR704900.1	sample_4	0	1	KR704900.1	FALSE POSITIVE	SPECIES
1447	sample_4 KR704908.1	sample_4	0	4	KR704908.1	FALSE POSITIVE	SPECIES
1448	sample_4 KT124228.1	sample_4	0	2	KT124228.1	FALSE POSITIVE	SPECIES
1449	sample_4 KT124229.1	sample_4	0	1	KT124229.1	FALSE POSITIVE	SPECIES
1450	sample_4 KT184690.1	sample_4	0	3	KT184690.1	FALSE POSITIVE	SPECIES
1451	sample_4 KT808662.1	sample_4	12.2431	12	KT808662.1	TRUE POSITIVE	SPECIES
1452	sample_4 KT920849.1	sample_4	0	1	KT920849.1	FALSE POSITIVE	SPECIES
1453	sample_4 KU048548.1	sample_4	0	1	KU048548.1	FALSE POSITIVE	SPECIES
1454	sample_4 KU161144.1	sample_4	0	1	KU161144.1	FALSE POSITIVE	SPECIES
1455	sample_4 KU524075.1	sample_4	0	2	KU524075.1	FALSE POSITIVE	SPECIES
1456	sample_4 KU557354.1	sample_4	0	24	KU557354.1	FALSE POSITIVE	SPECIES
1457	sample_4 KU820849.1	sample_4	34.8358	32	KU820849.1	TRUE POSITIVE	SPECIES
1458	sample_4 KX077895.1	sample_4	332.735	332	KX077895.1	TRUE POSITIVE	SPECIES
1459	sample_4 KX354450.1	sample_4	0	944	KX354450.1	FALSE POSITIVE	SPECIES
1460	sample_4 KX452237.1	sample_4	8.23409	8	KX452237.1	TRUE POSITIVE	SPECIES
1461	sample_4 KX640831.1	sample_4	140.603	140	KX640831.1	TRUE POSITIVE	SPECIES
1462	sample_4 KX827778.1	sample_4	0	1	KX827778.1	FALSE POSITIVE	SPECIES
1463	sample_4 KX882807.1	sample_4	9.72326	10	KX882807.1	TRUE POSITIVE	SPECIES
1464	sample_4 KX884409.1	sample_4	60.2526	60	KX884409.1	TRUE POSITIVE	SPECIES
1465	sample_4 KX898416.1	sample_4	91.0851	82	KX898416.1	TRUE POSITIVE	SPECIES
1466	sample_4 KX929001.1	sample_4	0	1	KX929001.1	FALSE POSITIVE	SPECIES
1467	sample_4 KY000003.1	sample_4	0	760	KY000003.1	FALSE POSITIVE	SPECIES
1468	sample_4 KY216146.1	sample_4	0	1	KY216146.1	FALSE POSITIVE	SPECIES
1469	sample_4 KY295895.1	sample_4	334.622	325	KY295895.1	TRUE POSITIVE	SPECIES
1470	sample_4 KY295896.1	sample_4	0	2	KY295896.1	FALSE POSITIVE	SPECIES
1471	sample_4 KY369959.1	sample_4	157.624	156	KY369959.1	TRUE POSITIVE	SPECIES
1472	sample_4 KY437725.1	sample_4	0	1	KY437725.1	FALSE POSITIVE	SPECIES
1473	sample_4 KY463519.1	sample_4	0	2	KY463519.1	FALSE POSITIVE	SPECIES
1474	sample_4 KY487950.1	sample_4	8.83563	8	KY487950.1	TRUE POSITIVE	SPECIES
1475	sample_4 KY549144.1	sample_4	0	1	KY549144.1	FALSE POSITIVE	SPECIES
1476	sample_4 KY549145.1	sample_4	0	1	KY549145.1	FALSE POSITIVE	SPECIES
1477	sample_4 KY549148.1	sample_4	0	1	KY549148.1	FALSE POSITIVE	SPECIES
1478	sample_4 KY549149.1	sample_4	0	1	KY549149.1	FALSE POSITIVE	SPECIES
1479	sample_4 KY549150.2	sample_4	0	5	KY549150.2	FALSE POSITIVE	SPECIES
1480	sample_4 KY633487.1	sample_4	0	179	KY633487.1	FALSE POSITIVE	SPECIES
1481	sample_4 LC008512.1	sample_4	70.9144	68	LC008512.1	TRUE POSITIVE	SPECIES
1482	sample_4 LC095913.1	sample_4	0	1	LC095913.1	FALSE POSITIVE	SPECIES
1483	sample_4 LC105014.1	sample_4	0	1	LC105014.1	FALSE POSITIVE	SPECIES
1484	sample_4 LC105206.1	sample_4	0	1	LC105206.1	FALSE POSITIVE	SPECIES
1485	sample_4 LC215442.1	sample_4	0	70	LC215442.1	FALSE POSITIVE	SPECIES
1486	sample_4 LC314153.1	sample_4	0	7	LC314153.1	FALSE POSITIVE	SPECIES
1487	sample_4 LN681540.1	sample_4	39.7905	40	LN681540.1	TRUE POSITIVE	SPECIES
1488	sample_4 LR796274.1	sample_4	4231.37	4232	LR796274.1	TRUE POSITIVE	SPECIES
1489	sample_4 LR797435.1	sample_4	0	1532	LR797435.1	FALSE POSITIVE	SPECIES
1490	sample_4 LR798225.1	sample_4	86.9895	86	LR798225.1	TRUE POSITIVE	SPECIES
1491	sample_4 LT896718.1	sample_4	0	2	LT896718.1	FALSE POSITIVE	SPECIES
1492	sample_4 LT896721.1	sample_4	0	10	LT896721.1	FALSE POSITIVE	SPECIES
1493	sample_4 LT896722.1	sample_4	0	1	LT896722.1	FALSE POSITIVE	SPECIES
1494	sample_4 LT896723.1	sample_4	0	9	LT896723.1	FALSE POSITIVE	SPECIES
1495	sample_4 LT896724.1	sample_4	0	3	LT896724.1	FALSE POSITIVE	SPECIES
1496	sample_4 LT966077.1	sample_4	0	7	LT966077.1	FALSE POSITIVE	SPECIES
1497	sample_4 M16248.1	sample_4	99.2491	98	M16248.1	TRUE POSITIVE	SPECIES
1498	sample_4 MF187212.1	sample_4	15.4879	16	MF187212.1	TRUE POSITIVE	SPECIES
1499	sample_4 MF198450.1	sample_4	0	1	MF198450.1	FALSE POSITIVE	SPECIES
1500	sample_4 MF198454.1	sample_4	0	3	MF198454.1	FALSE POSITIVE	SPECIES
1501	sample_4 MF198460.1	sample_4	547.097	527	MF198460.1	TRUE POSITIVE	SPECIES
1502	sample_4 MF448561.1	sample_4	0	3	MF448561.1	FALSE POSITIVE	SPECIES
1503	sample_4 MF476839.1	sample_4	0	1	MF476839.1	FALSE POSITIVE	SPECIES
1504	sample_4 MF616417.1	sample_4	0	1	MF616417.1	FALSE POSITIVE	SPECIES
1505	sample_4 MF919527.1	sample_4	0	1	MF919527.1	FALSE POSITIVE	SPECIES
1506	sample_4 MG012795.1	sample_4	0	1	MG012795.1	FALSE POSITIVE	SPECIES
1507	sample_4 MG012796.1	sample_4	0	2	MG012796.1	FALSE POSITIVE	SPECIES
1508	sample_4 MG014364.1	sample_4	0	2	MG014364.1	FALSE POSITIVE	SPECIES
1509	sample_4 MG252615.1	sample_4	0	1	MG252615.1	FALSE POSITIVE	SPECIES
1510	sample_4 MG253648.1	sample_4	0	131	MG253648.1	FALSE POSITIVE	SPECIES
1511	sample_4 MG253678.1	sample_4	0	1	MG253678.1	FALSE POSITIVE	SPECIES
1512	sample_4 MG383452.2	sample_4	0	1	MG383452.2	FALSE POSITIVE	SPECIES
1513	sample_4 MG599038.1	sample_4	0	8	MG599038.1	FALSE POSITIVE	SPECIES
1514	sample_4 MG727695.1	sample_4	912.717	910	MG727695.1	TRUE POSITIVE	SPECIES
1515	sample_4 MG812494.1	sample_4	0	7	MG812494.1	FALSE POSITIVE	SPECIES
1516	sample_4 MG839017.1	sample_4	0	1	MG839017.1	FALSE POSITIVE	SPECIES
1517	sample_4 MG846655.1	sample_4	0	1	MG846655.1	FALSE POSITIVE	SPECIES
1518	sample_4 MG883718.1	sample_4	46.4481	46	MG883718.1	TRUE POSITIVE	SPECIES
1519	sample_4 MG897492.1	sample_4	0	11	MG897492.1	FALSE POSITIVE	SPECIES
1520	sample_4 MG944222.1	sample_4	0	1	MG944222.1	FALSE POSITIVE	SPECIES
1521	sample_4 MG945624.1	sample_4	4.35561	4	MG945624.1	TRUE POSITIVE	SPECIES
1522	sample_4 MG969551.1	sample_4	0	12	MG969551.1	FALSE POSITIVE	SPECIES
1523	sample_4 MH153806.1	sample_4	0	2	MH153806.1	FALSE POSITIVE	SPECIES
1524	sample_4 MH192341.1	sample_4	0	1	MH192341.1	FALSE POSITIVE	SPECIES
1525	sample_4 MH229786.1	sample_4	0	1	MH229786.1	FALSE POSITIVE	SPECIES
1526	sample_4 MH341447.1	sample_4	0	2	MH341447.1	FALSE POSITIVE	SPECIES
1527	sample_4 MH431931.1	sample_4	0	2	MH431931.1	FALSE POSITIVE	SPECIES
1528	sample_4 MH465481.1	sample_4	0	1	MH465481.1	FALSE POSITIVE	SPECIES
1529	sample_4 MH513981.1	sample_4	0	3	MH513981.1	FALSE POSITIVE	SPECIES
1530	sample_4 MH590592.1	sample_4	0	15	MH590592.1	FALSE POSITIVE	SPECIES
1531	sample_4 MH607143.1	sample_4	0	3	MH607143.1	FALSE POSITIVE	SPECIES
1532	sample_4 MH616665.1	sample_4	6.62824	6	MH616665.1	TRUE POSITIVE	SPECIES
1533	sample_4 MH616901.1	sample_4	4.2466	4	MH616901.1	TRUE POSITIVE	SPECIES
1534	sample_4 MH617894.1	sample_4	1.66465	2	MH617894.1	TRUE POSITIVE	SPECIES
1535	sample_4 MH618145.1	sample_4	20.2266	20	MH618145.1	TRUE POSITIVE	SPECIES
1536	sample_4 MH649127.1	sample_4	87.8782	86	MH649127.1	TRUE POSITIVE	SPECIES
1537	sample_4 MH649148.1	sample_4	140.499	140	MH649148.1	TRUE POSITIVE	SPECIES
1538	sample_4 MH697579.1	sample_4	0	2	MH697579.1	FALSE POSITIVE	SPECIES
1539	sample_4 MH709120.1	sample_4	0	1	MH709120.1	FALSE POSITIVE	SPECIES
1540	sample_4 MH816996.1	sample_4	0	3	MH816996.1	FALSE POSITIVE	SPECIES
1541	sample_4 MH910040.1	sample_4	0	6	MH910040.1	FALSE POSITIVE	SPECIES
1542	sample_4 MH926062.1	sample_4	0	289	MH926062.1	FALSE POSITIVE	SPECIES
1543	sample_4 MK035757.1	sample_4	0	46	MK035757.1	FALSE POSITIVE	SPECIES
1544	sample_4 MK054228.1	sample_4	56.6571	56	MK054228.1	TRUE POSITIVE	SPECIES
1545	sample_4 MK072073.1	sample_4	513.315	512	MK072073.1	TRUE POSITIVE	SPECIES
1546	sample_4 MK072342.1	sample_4	108.704	108	MK072342.1	TRUE POSITIVE	SPECIES
1547	sample_4 MK232081.1	sample_4	489.016	488	MK232081.1	TRUE POSITIVE	SPECIES
1548	sample_4 MK359330.1	sample_4	0	2	MK359330.1	FALSE POSITIVE	SPECIES
1549	sample_4 MK359361.1	sample_4	0	13	MK359361.1	FALSE POSITIVE	SPECIES
1550	sample_4 MK433276.1	sample_4	0	1	MK433276.1	FALSE POSITIVE	SPECIES
1551	sample_4 MK448963.1	sample_4	28.92	28	MK448963.1	TRUE POSITIVE	SPECIES
1552	sample_4 MK496797.1	sample_4	1.85618	2	MK496797.1	TRUE POSITIVE	SPECIES
1553	sample_4 MK620902.1	sample_4	0	1	MK620902.1	FALSE POSITIVE	SPECIES
1554	sample_4 MK629525.1	sample_4	7.48825	8	MK629525.1	TRUE POSITIVE	SPECIES
1555	sample_4 MK792752.1	sample_4	995.651	975	MK792752.1	TRUE POSITIVE	SPECIES
1556	sample_4 MK836424.1	sample_4	0	756	MK836424.1	FALSE POSITIVE	SPECIES
1557	sample_4 MK878897.1	sample_4	0	3	MK878897.1	FALSE POSITIVE	SPECIES
1558	sample_4 MK903277.1	sample_4	174.956	174	MK903277.1	TRUE POSITIVE	SPECIES
1559	sample_4 MK967400.1	sample_4	1074.06	1051	MK967400.1	TRUE POSITIVE	SPECIES
1560	sample_4 MN062713.1	sample_4	0	1	MN062713.1	FALSE POSITIVE	SPECIES
1561	sample_4 MN066127.1	sample_4	0	1	MN066127.1	FALSE POSITIVE	SPECIES
1562	sample_4 MN096373.1	sample_4	0	4	MN096373.1	FALSE POSITIVE	SPECIES
1563	sample_4 MN128594.2	sample_4	0	1	MN128594.2	FALSE POSITIVE	SPECIES
1564	sample_4 MN318203.3	sample_4	0	2	MN318203.3	FALSE POSITIVE	SPECIES
1565	sample_4 MN369737.1	sample_4	0	1	MN369737.1	FALSE POSITIVE	SPECIES
1566	sample_4 MN692985.1	sample_4	1194.54	1186	MN692985.1	TRUE POSITIVE	SPECIES
1567	sample_4 MN693029.1	sample_4	0	6	MN693029.1	FALSE POSITIVE	SPECIES
1568	sample_4 MN693450.1	sample_4	14.5051	14	MN693450.1	TRUE POSITIVE	SPECIES
1569	sample_4 MN693494.1	sample_4	197.564	196	MN693494.1	TRUE POSITIVE	SPECIES
1570	sample_4 MN693906.1	sample_4	0	43	MN693906.1	FALSE POSITIVE	SPECIES
1571	sample_4 MN694231.1	sample_4	0	8	MN694231.1	FALSE POSITIVE	SPECIES
1572	sample_4 MN694294.1	sample_4	0	477	MN694294.1	FALSE POSITIVE	SPECIES
1573	sample_4 MN694443.1	sample_4	194.054	193	MN694443.1	TRUE POSITIVE	SPECIES
1574	sample_4 MN694480.1	sample_4	0	2	MN694480.1	FALSE POSITIVE	SPECIES
1575	sample_4 MN694651.1	sample_4	0	1	MN694651.1	FALSE POSITIVE	SPECIES
1576	sample_4 MN735430.1	sample_4	0	1	MN735430.1	FALSE POSITIVE	SPECIES
1577	sample_4 MN735435.1	sample_4	0	1	MN735435.1	FALSE POSITIVE	SPECIES
1578	sample_4 MN855780.1	sample_4	178.77	178	MN855780.1	TRUE POSITIVE	SPECIES
1579	sample_4 MN855995.1	sample_4	46.3388	46	MN855995.1	TRUE POSITIVE	SPECIES
1580	sample_4 MN871492.1	sample_4	0	3	MN871492.1	FALSE POSITIVE	SPECIES
1581	sample_4 MN871493.1	sample_4	0	1	MN871493.1	FALSE POSITIVE	SPECIES
1582	sample_4 MN871497.1	sample_4	0	3	MN871497.1	FALSE POSITIVE	SPECIES
1583	sample_4 MN871502.1	sample_4	0	1	MN871502.1	FALSE POSITIVE	SPECIES
1584	sample_4 MN913970.1	sample_4	0	3	MN913970.1	FALSE POSITIVE	SPECIES
1585	sample_4 MN939539.1	sample_4	0	7	MN939539.1	FALSE POSITIVE	SPECIES
1586	sample_4 MN939540.1	sample_4	0	1	MN939540.1	FALSE POSITIVE	SPECIES
1587	sample_4 MT074471.1	sample_4	0	2	MT074471.1	FALSE POSITIVE	SPECIES
1588	sample_4 MT074478.1	sample_4	0	6	MT074478.1	FALSE POSITIVE	SPECIES
1589	sample_4 MT074480.1	sample_4	0	1	MT074480.1	FALSE POSITIVE	SPECIES
1590	sample_4 MT239398.1	sample_4	0	1	MT239398.1	FALSE POSITIVE	SPECIES
1591	sample_4 MT310851.1	sample_4	0	1	MT310851.1	FALSE POSITIVE	SPECIES
1592	sample_4 MT310856.1	sample_4	0	1	MT310856.1	FALSE POSITIVE	SPECIES
1593	sample_4 MT374857.1	sample_4	0	1	MT374857.1	FALSE POSITIVE	SPECIES
1594	sample_4 MT438761.1	sample_4	0	2	MT438761.1	FALSE POSITIVE	SPECIES
1595	sample_4 MT668624.1	sample_4	0	1	MT668624.1	FALSE POSITIVE	SPECIES
1596	sample_4 MT771350.1	sample_4	0	1	MT771350.1	FALSE POSITIVE	SPECIES
1597	sample_4 MW006480.1	sample_4	0	1	MW006480.1	FALSE POSITIVE	SPECIES
1598	sample_4 MW018156.1	sample_4	0	6	MW018156.1	FALSE POSITIVE	SPECIES
1599	sample_4 MW021754.1	sample_4	0	1	MW021754.1	FALSE POSITIVE	SPECIES
1600	sample_4 MW041633.1	sample_4	0	3	MW041633.1	FALSE POSITIVE	SPECIES
1601	sample_4 MW041639.1	sample_4	0	5	MW041639.1	FALSE POSITIVE	SPECIES
1602	sample_4 MW055911.1	sample_4	0	2	MW055911.1	FALSE POSITIVE	SPECIES
1603	sample_4 MW355475.1	sample_4	0	3	MW355475.1	FALSE POSITIVE	SPECIES
1604	sample_4 MW396979.1	sample_4	0	9	MW396979.1	FALSE POSITIVE	SPECIES
1605	sample_4 MW435856.1	sample_4	0	9	MW435856.1	FALSE POSITIVE	SPECIES
1606	sample_4 MW650886.1	sample_4	0	1	MW650886.1	FALSE POSITIVE	SPECIES
1607	sample_4 MZ202520.1	sample_4	0	10	MZ202520.1	FALSE POSITIVE	SPECIES
1608	sample_4 MZ234010.1	sample_4	0	1	MZ234010.1	FALSE POSITIVE	SPECIES
1609	sample_4 MZ234048.1	sample_4	0	1	MZ234048.1	FALSE POSITIVE	SPECIES
1610	sample_4 MZ417316.1	sample_4	0	236	MZ417316.1	FALSE POSITIVE	SPECIES
1611	sample_4 MZ417522.1	sample_4	0	7	MZ417522.1	FALSE POSITIVE	SPECIES
1612	sample_4 MZ474490.1	sample_4	10.169	10	MZ474490.1	TRUE POSITIVE	SPECIES
1613	sample_4 MZ648032.1	sample_4	0	29	MZ648032.1	FALSE POSITIVE	SPECIES
1614	sample_4 MZ648040.1	sample_4	0	100	MZ648040.1	FALSE POSITIVE	SPECIES
1615	sample_4 MZ747516.1	sample_4	34.1934	34	MZ747516.1	TRUE POSITIVE	SPECIES
1616	sample_4 MZ958749.1	sample_4	0	6	MZ958749.1	FALSE POSITIVE	SPECIES
1617	sample_4 MZ997838.1	sample_4	0	1	MZ997838.1	FALSE POSITIVE	SPECIES
1618	sample_4 OM460002.1	sample_4	0	2	OM460002.1	FALSE POSITIVE	SPECIES
1619	sample_4 OM681507.1	sample_4	0	3	OM681507.1	FALSE POSITIVE	SPECIES
1620	sample_4 OM810255.1	sample_4	0	1	OM810255.1	FALSE POSITIVE	SPECIES
1621	sample_4 ON081335.1	sample_4	0	141	ON081335.1	FALSE POSITIVE	SPECIES
1622	sample_4 ON132389.1	sample_4	138.953	137	ON132389.1	TRUE POSITIVE	SPECIES
1623	sample_4 ON260829.1	sample_4	0	38	ON260829.1	FALSE POSITIVE	SPECIES
1624	sample_4 ON442330.1	sample_4	0	5	ON442330.1	FALSE POSITIVE	SPECIES
1625	sample_4 ON470611.1	sample_4	0	1	ON470611.1	FALSE POSITIVE	SPECIES
1626	sample_4 ON532818.1	sample_4	0	217	ON532818.1	FALSE POSITIVE	SPECIES
1627	sample_4 ON551388.1	sample_4	0	1	ON551388.1	FALSE POSITIVE	SPECIES
1628	sample_4 ON843163.1	sample_4	0	1361	ON843163.1	FALSE POSITIVE	SPECIES
1629	sample_4 ON880524.1	sample_4	0	98	ON880524.1	FALSE POSITIVE	SPECIES
1630	sample_4 X94355.2	sample_4	0	8	X94355.2	FALSE POSITIVE	SPECIES
1631	sample_5 AB908923.1	sample_5	10.709	9	AB908923.1	TRUE POSITIVE	SPECIES
1632	sample_5 AB938259.1	sample_5	0	2	AB938259.1	FALSE POSITIVE	SPECIES
1633	sample_5 AF009630.1	sample_5	0	2	AF009630.1	FALSE POSITIVE	SPECIES
1634	sample_5 AF299308.1	sample_5	0	1	AF299308.1	FALSE POSITIVE	SPECIES
1635	sample_5 AF423756.1	sample_5	54.9233	54	AF423756.1	TRUE POSITIVE	SPECIES
1636	sample_5 AJ627196.1	sample_5	0	2	AJ627196.1	FALSE POSITIVE	SPECIES
1637	sample_5 AP013400.1	sample_5	634.718	634	AP013400.1	TRUE POSITIVE	SPECIES
1638	sample_5 AY567487.2	sample_5	264.023	264	AY567487.2	TRUE POSITIVE	SPECIES
1639	sample_5 AY599834.1	sample_5	0	1	AY599834.1	FALSE POSITIVE	SPECIES
1640	sample_5 AY904722.1	sample_5	63.6607	62	AY904722.1	TRUE POSITIVE	SPECIES
1641	sample_5 BK005235.1	sample_5	0	88	BK005235.1	FALSE POSITIVE	SPECIES
1642	sample_5 BK013822.1	sample_5	21.4577	20	BK013822.1	TRUE POSITIVE	SPECIES
1643	sample_5 BK014167.1	sample_5	20.9478	20	BK014167.1	TRUE POSITIVE	SPECIES
1644	sample_5 DQ003638.2	sample_5	0	1	DQ003638.2	FALSE POSITIVE	SPECIES
1645	sample_5 DQ054536.1	sample_5	0	7	DQ054536.1	FALSE POSITIVE	SPECIES
1646	sample_5 DQ227763.1	sample_5	0	1	DQ227763.1	FALSE POSITIVE	SPECIES
1647	sample_5 DQ835763.1	sample_5	40.525	40	DQ835763.1	TRUE POSITIVE	SPECIES
1648	sample_5 DQ870501.1	sample_5	0	2	DQ870501.1	FALSE POSITIVE	SPECIES
1649	sample_5 DQ915587.1	sample_5	0	2	DQ915587.1	FALSE POSITIVE	SPECIES
1650	sample_5 EF565360.1	sample_5	0	27	EF565360.1	FALSE POSITIVE	SPECIES
1651	sample_5 EF583029.1	sample_5	0	1	EF583029.1	FALSE POSITIVE	SPECIES
1652	sample_5 EF583045.1	sample_5	0	4	EF583045.1	FALSE POSITIVE	SPECIES
1653	sample_5 EF675243.1	sample_5	0	1	EF675243.1	FALSE POSITIVE	SPECIES
1654	sample_5 FJ947175.1	sample_5	0	1	FJ947175.1	FALSE POSITIVE	SPECIES
1655	sample_5 FJ947274.1	sample_5	0	1	FJ947274.1	FALSE POSITIVE	SPECIES
1656	sample_5 FJ947307.1	sample_5	0	42	FJ947307.1	FALSE POSITIVE	SPECIES
1657	sample_5 GU015022.1	sample_5	0	53	GU015022.1	FALSE POSITIVE	SPECIES
1658	sample_5 GU305914.1	sample_5	1660.37	1660	GU305914.1	TRUE POSITIVE	SPECIES
1659	sample_5 HM035025.1	sample_5	0	1	HM035025.1	FALSE POSITIVE	SPECIES
1660	sample_5 HM773634.1	sample_5	0	1	HM773634.1	FALSE POSITIVE	SPECIES
1661	sample_5 HM773843.1	sample_5	0	6	HM773843.1	FALSE POSITIVE	SPECIES
1662	sample_5 HQ392391.1	sample_5	0	1	HQ392391.1	FALSE POSITIVE	SPECIES
1663	sample_5 HQ395028.1	sample_5	0	9	HQ395028.1	FALSE POSITIVE	SPECIES
1664	sample_5 HQ670632.1	sample_5	0	1	HQ670632.1	FALSE POSITIVE	SPECIES
1665	sample_5 JF317586.1	sample_5	0	1	JF317586.1	FALSE POSITIVE	SPECIES
1666	sample_5 JF690917.1	sample_5	0	5	JF690917.1	FALSE POSITIVE	SPECIES
1667	sample_5 JF712577.1	sample_5	0	1	JF712577.1	FALSE POSITIVE	SPECIES
1668	sample_5 JF766578.1	sample_5	0	1	JF766578.1	FALSE POSITIVE	SPECIES
1669	sample_5 JF790299.1	sample_5	0	1	JF790299.1	FALSE POSITIVE	SPECIES
1670	sample_5 JN129042.1	sample_5	0	1	JN129042.1	FALSE POSITIVE	SPECIES
1671	sample_5 JN255872.1	sample_5	0	5	JN255872.1	FALSE POSITIVE	SPECIES
1672	sample_5 JN258364.1	sample_5	0	4	JN258364.1	FALSE POSITIVE	SPECIES
1673	sample_5 JN258386.1	sample_5	0	1	JN258386.1	FALSE POSITIVE	SPECIES
1674	sample_5 JN258783.1	sample_5	0	1	JN258783.1	FALSE POSITIVE	SPECIES
1675	sample_5 JN258835.1	sample_5	0	1	JN258835.1	FALSE POSITIVE	SPECIES
1676	sample_5 JN258912.1	sample_5	0	2	JN258912.1	FALSE POSITIVE	SPECIES
1677	sample_5 JN387133.1	sample_5	39.0129	38	JN387133.1	TRUE POSITIVE	SPECIES
1678	sample_5 JN605415.1	sample_5	0	2	JN605415.1	FALSE POSITIVE	SPECIES
1679	sample_5 JN605448.1	sample_5	0	1	JN605448.1	FALSE POSITIVE	SPECIES
1680	sample_5 JN673056.1	sample_5	0	1	JN673056.1	FALSE POSITIVE	SPECIES
1681	sample_5 JN699627.1	sample_5	0	1	JN699627.1	FALSE POSITIVE	SPECIES
1682	sample_5 JN848759.1	sample_5	0	3	JN848759.1	FALSE POSITIVE	SPECIES
1683	sample_5 JN882284.1	sample_5	0	104	JN882284.1	FALSE POSITIVE	SPECIES
1684	sample_5 JQ069875.1	sample_5	0	1	JQ069875.1	FALSE POSITIVE	SPECIES
1685	sample_5 JQ069895.1	sample_5	0	1	JQ069895.1	FALSE POSITIVE	SPECIES
1686	sample_5 JQ069933.1	sample_5	0	1	JQ069933.1	FALSE POSITIVE	SPECIES
1687	sample_5 JQ797329.1	sample_5	0	3	JQ797329.1	FALSE POSITIVE	SPECIES
1688	sample_5 JQ988899.1	sample_5	0	1	JQ988899.1	FALSE POSITIVE	SPECIES
1689	sample_5 JX027856.1	sample_5	0	2	JX027856.1	FALSE POSITIVE	SPECIES
1690	sample_5 JX027868.1	sample_5	0	1	JX027868.1	FALSE POSITIVE	SPECIES
1691	sample_5 JX042579.1	sample_5	749.177	748	JX042579.1	TRUE POSITIVE	SPECIES
1692	sample_5 JX236040.3	sample_5	95.5997	94	JX236040.3	TRUE POSITIVE	SPECIES
1693	sample_5 JX272379.1	sample_5	0	3	JX272379.1	FALSE POSITIVE	SPECIES
1694	sample_5 JX272489.1	sample_5	0	2	JX272489.1	FALSE POSITIVE	SPECIES
1695	sample_5 JX272549.1	sample_5	0	2	JX272549.1	FALSE POSITIVE	SPECIES
1696	sample_5 JX406423.1	sample_5	0	14	JX406423.1	FALSE POSITIVE	SPECIES
1697	sample_5 JX423386.1	sample_5	0	4	JX423386.1	FALSE POSITIVE	SPECIES
1698	sample_5 JX857870.1	sample_5	5.72364	6	JX857870.1	TRUE POSITIVE	SPECIES
1699	sample_5 KC182545.1	sample_5	0	3	KC182545.1	FALSE POSITIVE	SPECIES
1700	sample_5 KC182550.1	sample_5	0	1	KC182550.1	FALSE POSITIVE	SPECIES
1701	sample_5 KC182551.1	sample_5	0	3	KC182551.1	FALSE POSITIVE	SPECIES
1702	sample_5 KC443653.1	sample_5	0	1	KC443653.1	FALSE POSITIVE	SPECIES
1703	sample_5 KC579597.1	sample_5	0	1	KC579597.1	FALSE POSITIVE	SPECIES
1704	sample_5 KC686991.1	sample_5	0	1	KC686991.1	FALSE POSITIVE	SPECIES
1705	sample_5 KC748968.1	sample_5	0	90	KC748968.1	FALSE POSITIVE	SPECIES
1706	sample_5 KC834711.1	sample_5	0	1	KC834711.1	FALSE POSITIVE	SPECIES
1707	sample_5 KF371829.1	sample_5	0	2	KF371829.1	FALSE POSITIVE	SPECIES
1708	sample_5 KF371840.1	sample_5	0	5	KF371840.1	FALSE POSITIVE	SPECIES
1709	sample_5 KF371884.1	sample_5	0	1	KF371884.1	FALSE POSITIVE	SPECIES
1710	sample_5 KF371895.1	sample_5	0	2	KF371895.1	FALSE POSITIVE	SPECIES
1711	sample_5 KF371981.1	sample_5	0	1	KF371981.1	FALSE POSITIVE	SPECIES
1712	sample_5 KF528688.1	sample_5	0	2	KF528688.1	FALSE POSITIVE	SPECIES
1713	sample_5 KF550303.1	sample_5	0	41	KF550303.1	FALSE POSITIVE	SPECIES
1714	sample_5 KF688552.1	sample_5	0	1	KF688552.1	FALSE POSITIVE	SPECIES
1715	sample_5 KF700371.1	sample_5	353.627	347	KF700371.1	TRUE POSITIVE	SPECIES
1716	sample_5 KF716479.1	sample_5	141.428	140	KF716479.1	TRUE POSITIVE	SPECIES
1717	sample_5 KF738849.1	sample_5	13.4154	12	KF738849.1	TRUE POSITIVE	SPECIES
1718	sample_5 KF768549.1	sample_5	0	1	KF768549.1	FALSE POSITIVE	SPECIES
1719	sample_5 KJ174318.1	sample_5	0	2	KJ174318.1	FALSE POSITIVE	SPECIES
1720	sample_5 KJ535721.1	sample_5	793.328	781	KJ535721.1	TRUE POSITIVE	SPECIES
1721	sample_5 KJ541759.1	sample_5	234.246	234	KJ541759.1	TRUE POSITIVE	SPECIES
1722	sample_5 KJ559226.1	sample_5	0	1	KJ559226.1	FALSE POSITIVE	SPECIES
1723	sample_5 KJ577124.1	sample_5	0	2	KJ577124.1	FALSE POSITIVE	SPECIES
1724	sample_5 KJ591604.1	sample_5	0	1	KJ591604.1	FALSE POSITIVE	SPECIES
1725	sample_5 KJ751834.1	sample_5	0	2	KJ751834.1	FALSE POSITIVE	SPECIES
1726	sample_5 KJ752037.1	sample_5	0	1	KJ752037.1	FALSE POSITIVE	SPECIES
1727	sample_5 KJ752139.1	sample_5	0	3	KJ752139.1	FALSE POSITIVE	SPECIES
1728	sample_5 KJ752339.1	sample_5	0	1	KJ752339.1	FALSE POSITIVE	SPECIES
1729	sample_5 KJ753147.1	sample_5	0	1	KJ753147.1	FALSE POSITIVE	SPECIES
1730	sample_5 KJ919302.1	sample_5	0	1	KJ919302.1	FALSE POSITIVE	SPECIES
1731	sample_5 KJ919380.1	sample_5	0	1	KJ919380.1	FALSE POSITIVE	SPECIES
1732	sample_5 KJ919389.1	sample_5	0	5	KJ919389.1	FALSE POSITIVE	SPECIES
1733	sample_5 KJ919394.1	sample_5	0	1	KJ919394.1	FALSE POSITIVE	SPECIES
1734	sample_5 KM026924.1	sample_5	0	1	KM026924.1	FALSE POSITIVE	SPECIES
1735	sample_5 KM042395.1	sample_5	0	2	KM042395.1	FALSE POSITIVE	SPECIES
1736	sample_5 KM091442.1	sample_5	0	1	KM091442.1	FALSE POSITIVE	SPECIES
1737	sample_5 KM209228.1	sample_5	0	2	KM209228.1	FALSE POSITIVE	SPECIES
1738	sample_5 KM209229.1	sample_5	0	317	KM209229.1	FALSE POSITIVE	SPECIES
1739	sample_5 KM607003.1	sample_5	0	1	KM607003.1	FALSE POSITIVE	SPECIES
1740	sample_5 KM983331.1	sample_5	58.882	58	KM983331.1	TRUE POSITIVE	SPECIES
1741	sample_5 KP081542.1	sample_5	0	1	KP081542.1	FALSE POSITIVE	SPECIES
1742	sample_5 KP081550.1	sample_5	0	1	KP081550.1	FALSE POSITIVE	SPECIES
1743	sample_5 KP090453.1	sample_5	0	1	KP090453.1	FALSE POSITIVE	SPECIES
1744	sample_5 KP196603.1	sample_5	0	1	KP196603.1	FALSE POSITIVE	SPECIES
1745	sample_5 KP231138.1	sample_5	0	1	KP231138.1	FALSE POSITIVE	SPECIES
1746	sample_5 KP404602.1	sample_5	16.1428	16	KP404602.1	TRUE POSITIVE	SPECIES
1747	sample_5 KP677575.1	sample_5	0	1	KP677575.1	FALSE POSITIVE	SPECIES
1748	sample_5 KP696602.1	sample_5	0	334	KP696602.1	FALSE POSITIVE	SPECIES
1749	sample_5 KP752866.1	sample_5	0	1	KP752866.1	FALSE POSITIVE	SPECIES
1750	sample_5 KP793119.1	sample_5	0	3	KP793119.1	FALSE POSITIVE	SPECIES
1751	sample_5 KP793123.1	sample_5	0	1	KP793123.1	FALSE POSITIVE	SPECIES
1752	sample_5 KP793918.1	sample_5	21.8778	22	KP793918.1	TRUE POSITIVE	SPECIES
1753	sample_5 KP881903.1	sample_5	0	1	KP881903.1	FALSE POSITIVE	SPECIES
1754	sample_5 KP882288.1	sample_5	0	1	KP882288.1	FALSE POSITIVE	SPECIES
1755	sample_5 KP882585.1	sample_5	0	60	KP882585.1	FALSE POSITIVE	SPECIES
1756	sample_5 KP883212.1	sample_5	0	2	KP883212.1	FALSE POSITIVE	SPECIES
1757	sample_5 KR080199.1	sample_5	0	5	KR080199.1	FALSE POSITIVE	SPECIES
1758	sample_5 KR262148.1	sample_5	0	1	KR262148.1	FALSE POSITIVE	SPECIES
1759	sample_5 KR704902.1	sample_5	5.36938	6	KR704902.1	TRUE POSITIVE	SPECIES
1760	sample_5 KT809302.1	sample_5	148.077	148	KT809302.1	TRUE POSITIVE	SPECIES
1761	sample_5 KT862249.1	sample_5	25.9382	24	KT862249.1	TRUE POSITIVE	SPECIES
1762	sample_5 KT919128.1	sample_5	0	4	KT919128.1	FALSE POSITIVE	SPECIES
1763	sample_5 KT919337.1	sample_5	0	212	KT919337.1	FALSE POSITIVE	SPECIES
1764	sample_5 KT919635.1	sample_5	0	4	KT919635.1	FALSE POSITIVE	SPECIES
1765	sample_5 KT920882.1	sample_5	0	1	KT920882.1	FALSE POSITIVE	SPECIES
1766	sample_5 KT970440.1	sample_5	0	3	KT970440.1	FALSE POSITIVE	SPECIES
1767	sample_5 KT988276.1	sample_5	0	1	KT988276.1	FALSE POSITIVE	SPECIES
1768	sample_5 KU048541.1	sample_5	0	9	KU048541.1	FALSE POSITIVE	SPECIES
1769	sample_5 KU048545.1	sample_5	0	1	KU048545.1	FALSE POSITIVE	SPECIES
1770	sample_5 KU048548.1	sample_5	0	1	KU048548.1	FALSE POSITIVE	SPECIES
1771	sample_5 KU311017.1	sample_5	0	4	KU311017.1	FALSE POSITIVE	SPECIES
1772	sample_5 KU550263.1	sample_5	0	1	KU550263.1	FALSE POSITIVE	SPECIES
1773	sample_5 KU925172.1	sample_5	432.777	408	KU925172.1	TRUE POSITIVE	SPECIES
1774	sample_5 KX009778.3	sample_5	0	4	KX009778.3	FALSE POSITIVE	SPECIES
1775	sample_5 KX130862.1	sample_5	0	1	KX130862.1	FALSE POSITIVE	SPECIES
1776	sample_5 KX148552.1	sample_5	360.406	356	KX148552.1	TRUE POSITIVE	SPECIES
1777	sample_5 KX587949.2	sample_5	0	1	KX587949.2	FALSE POSITIVE	SPECIES
1778	sample_5 KX611388.1	sample_5	48.6882	44	KX611388.1	TRUE POSITIVE	SPECIES
1779	sample_5 KX778540.1	sample_5	0	1	KX778540.1	FALSE POSITIVE	SPECIES
1780	sample_5 KX828711.1	sample_5	0	1	KX828711.1	FALSE POSITIVE	SPECIES
1781	sample_5 KX831080.1	sample_5	0	1	KX831080.1	FALSE POSITIVE	SPECIES
1782	sample_5 KX883365.1	sample_5	32.6943	32	KX883365.1	TRUE POSITIVE	SPECIES
1783	sample_5 KX884261.1	sample_5	55.2671	54	KX884261.1	TRUE POSITIVE	SPECIES
1784	sample_5 KX884311.1	sample_5	7.88365	8	KX884311.1	TRUE POSITIVE	SPECIES
1785	sample_5 KX960927.1	sample_5	0	1	KX960927.1	FALSE POSITIVE	SPECIES
1786	sample_5 KY224000.1	sample_5	0	1	KY224000.1	FALSE POSITIVE	SPECIES
1787	sample_5 KY487926.1	sample_5	6.36822	6	KY487926.1	TRUE POSITIVE	SPECIES
1788	sample_5 KY575286.1	sample_5	0	1	KY575286.1	FALSE POSITIVE	SPECIES
1789	sample_5 KY607769.1	sample_5	13.0076	12	KY607769.1	TRUE POSITIVE	SPECIES
1790	sample_5 KY630163.1	sample_5	0	147	KY630163.1	FALSE POSITIVE	SPECIES
1791	sample_5 LC056798.1	sample_5	0	1	LC056798.1	FALSE POSITIVE	SPECIES
1792	sample_5 LC056831.1	sample_5	0	8	LC056831.1	FALSE POSITIVE	SPECIES
1793	sample_5 LC086747.1	sample_5	0	90	LC086747.1	FALSE POSITIVE	SPECIES
1794	sample_5 LC105014.1	sample_5	0	5	LC105014.1	FALSE POSITIVE	SPECIES
1795	sample_5 LC260248.1	sample_5	0	1	LC260248.1	FALSE POSITIVE	SPECIES
1796	sample_5 LC386065.1	sample_5	0	1	LC386065.1	FALSE POSITIVE	SPECIES
1797	sample_5 LC487410.1	sample_5	662.573	662	LC487410.1	TRUE POSITIVE	SPECIES
1798	sample_5 LC629538.1	sample_5	9.51053	10	LC629538.1	TRUE POSITIVE	SPECIES
1799	sample_5 LN881725.1	sample_5	0	1	LN881725.1	FALSE POSITIVE	SPECIES
1800	sample_5 LR025197.1	sample_5	0	2	LR025197.1	FALSE POSITIVE	SPECIES
1801	sample_5 LR796246.1	sample_5	173.021	172	LR796246.1	TRUE POSITIVE	SPECIES
1802	sample_5 LR797054.1	sample_5	344.567	344	LR797054.1	TRUE POSITIVE	SPECIES
1803	sample_5 LR798223.1	sample_5	472.534	472	LR798223.1	TRUE POSITIVE	SPECIES
1804	sample_5 LT909534.1	sample_5	49.0406	47	LT909534.1	TRUE POSITIVE	SPECIES
1805	sample_5 LT909536.1	sample_5	0	1	LT909536.1	FALSE POSITIVE	SPECIES
1806	sample_5 MF161916.1	sample_5	0	1	MF161916.1	FALSE POSITIVE	SPECIES
1807	sample_5 MF318448.1	sample_5	0	1	MF318448.1	FALSE POSITIVE	SPECIES
1808	sample_5 MF448554.1	sample_5	0	1	MF448554.1	FALSE POSITIVE	SPECIES
1809	sample_5 MF448556.1	sample_5	0	1	MF448556.1	FALSE POSITIVE	SPECIES
1810	sample_5 MF448559.1	sample_5	0	1	MF448559.1	FALSE POSITIVE	SPECIES
1811	sample_5 MF448561.1	sample_5	0	9	MF448561.1	FALSE POSITIVE	SPECIES
1812	sample_5 MF448562.1	sample_5	0	1	MF448562.1	FALSE POSITIVE	SPECIES
1813	sample_5 MG181678.1	sample_5	0	1	MG181678.1	FALSE POSITIVE	SPECIES
1814	sample_5 MG253648.1	sample_5	0	261	MG253648.1	FALSE POSITIVE	SPECIES
1815	sample_5 MG372487.1	sample_5	0	17	MG372487.1	FALSE POSITIVE	SPECIES
1816	sample_5 MG428992.1	sample_5	0	1	MG428992.1	FALSE POSITIVE	SPECIES
1817	sample_5 MG596799.1	sample_5	44.5827	44	MG596799.1	TRUE POSITIVE	SPECIES
1818	sample_5 MG642756.1	sample_5	0	3	MG642756.1	FALSE POSITIVE	SPECIES
1819	sample_5 MG781190.1	sample_5	0	1	MG781190.1	FALSE POSITIVE	SPECIES
1820	sample_5 MG812494.1	sample_5	0	7	MG812494.1	FALSE POSITIVE	SPECIES
1821	sample_5 MG870096.1	sample_5	0	1	MG870096.1	FALSE POSITIVE	SPECIES
1822	sample_5 MG945169.1	sample_5	18.027	18	MG945169.1	TRUE POSITIVE	SPECIES
1823	sample_5 MG945307.1	sample_5	17.5138	18	MG945307.1	TRUE POSITIVE	SPECIES
1824	sample_5 MH031343.1	sample_5	0	2	MH031343.1	FALSE POSITIVE	SPECIES
1825	sample_5 MH051916.1	sample_5	0	1	MH051916.1	FALSE POSITIVE	SPECIES
1826	sample_5 MH192341.1	sample_5	0	1	MH192341.1	FALSE POSITIVE	SPECIES
1827	sample_5 MH271298.1	sample_5	1697.04	1696	MH271298.1	TRUE POSITIVE	SPECIES
1828	sample_5 MH370370.1	sample_5	0	1	MH370370.1	FALSE POSITIVE	SPECIES
1829	sample_5 MH465486.1	sample_5	0	1	MH465486.1	FALSE POSITIVE	SPECIES
1830	sample_5 MH572275.1	sample_5	8.71019	8	MH572275.1	TRUE POSITIVE	SPECIES
1831	sample_5 MH616778.2	sample_5	13.5953	14	MH616778.2	TRUE POSITIVE	SPECIES
1832	sample_5 MH617256.1	sample_5	12.9942	12	MH617256.1	TRUE POSITIVE	SPECIES
1833	sample_5 MH618099.1	sample_5	31.6971	32	MH618099.1	TRUE POSITIVE	SPECIES
1834	sample_5 MH633486.1	sample_5	0	1	MH633486.1	FALSE POSITIVE	SPECIES
1835	sample_5 MH727561.1	sample_5	0	2	MH727561.1	FALSE POSITIVE	SPECIES
1836	sample_5 MH763831.1	sample_5	0	1	MH763831.1	FALSE POSITIVE	SPECIES
1837	sample_5 MH791405.1	sample_5	0	1	MH791405.1	FALSE POSITIVE	SPECIES
1838	sample_5 MH807820.1	sample_5	0	2	MH807820.1	FALSE POSITIVE	SPECIES
1839	sample_5 MH940212.1	sample_5	0	1	MH940212.1	FALSE POSITIVE	SPECIES
1840	sample_5 MK072486.1	sample_5	2.41119	2	MK072486.1	TRUE POSITIVE	SPECIES
1841	sample_5 MK301437.1	sample_5	0	2	MK301437.1	FALSE POSITIVE	SPECIES
1842	sample_5 MK348510.1	sample_5	56.1495	54	MK348510.1	TRUE POSITIVE	SPECIES
1843	sample_5 MK359330.1	sample_5	0	1	MK359330.1	FALSE POSITIVE	SPECIES
1844	sample_5 MK359355.1	sample_5	0	5	MK359355.1	FALSE POSITIVE	SPECIES
1845	sample_5 MK359361.1	sample_5	0	11	MK359361.1	FALSE POSITIVE	SPECIES
1846	sample_5 MK433260.1	sample_5	206.099	202	MK433260.1	TRUE POSITIVE	SPECIES
1847	sample_5 MK610268.1	sample_5	0	1	MK610268.1	FALSE POSITIVE	SPECIES
1848	sample_5 MK672798.1	sample_5	562.022	558	MK672798.1	TRUE POSITIVE	SPECIES
1849	sample_5 MK878897.1	sample_5	0	3	MK878897.1	FALSE POSITIVE	SPECIES
1850	sample_5 MK892655.1	sample_5	365.35	366	MK892655.1	TRUE POSITIVE	SPECIES
1851	sample_5 MK892670.1	sample_5	712.704	712	MK892670.1	TRUE POSITIVE	SPECIES
1852	sample_5 MK907228.1	sample_5	403.746	402	MK907228.1	TRUE POSITIVE	SPECIES
1853	sample_5 MK931442.1	sample_5	0	1	MK931442.1	FALSE POSITIVE	SPECIES
1854	sample_5 MK931443.1	sample_5	303.023	292	MK931443.1	TRUE POSITIVE	SPECIES
1855	sample_5 MN022785.1	sample_5	0	1	MN022785.1	FALSE POSITIVE	SPECIES
1856	sample_5 MN067430.1	sample_5	0	1	MN067430.1	FALSE POSITIVE	SPECIES
1857	sample_5 MN072625.1	sample_5	0	36	MN072625.1	FALSE POSITIVE	SPECIES
1858	sample_5 MN128594.2	sample_5	0	1	MN128594.2	FALSE POSITIVE	SPECIES
1859	sample_5 MN172529.2	sample_5	0	1	MN172529.2	FALSE POSITIVE	SPECIES
1860	sample_5 MN176573.1	sample_5	368.195	365	MN176573.1	TRUE POSITIVE	SPECIES
1861	sample_5 MN204504.1	sample_5	0	1	MN204504.1	FALSE POSITIVE	SPECIES
1862	sample_5 MN304815.1	sample_5	489.84	488	MN304815.1	TRUE POSITIVE	SPECIES
1863	sample_5 MN531562.1	sample_5	0	23	MN531562.1	FALSE POSITIVE	SPECIES
1864	sample_5 MN552148.1	sample_5	0	2	MN552148.1	FALSE POSITIVE	SPECIES
1865	sample_5 MN586054.1	sample_5	0	3	MN586054.1	FALSE POSITIVE	SPECIES
1866	sample_5 MN693047.1	sample_5	143.204	144	MN693047.1	TRUE POSITIVE	SPECIES
1867	sample_5 MN693899.1	sample_5	142.826	142	MN693899.1	TRUE POSITIVE	SPECIES
1868	sample_5 MN694065.1	sample_5	137.45	138	MN694065.1	TRUE POSITIVE	SPECIES
1869	sample_5 MN694584.1	sample_5	90.599	90	MN694584.1	TRUE POSITIVE	SPECIES
1870	sample_5 MN715150.1	sample_5	0	1	MN715150.1	FALSE POSITIVE	SPECIES
1871	sample_5 MN807295.1	sample_5	30.2707	29	MN807295.1	TRUE POSITIVE	SPECIES
1872	sample_5 MN812687.1	sample_5	0	60	MN812687.1	FALSE POSITIVE	SPECIES
1873	sample_5 MN850567.1	sample_5	0	1	MN850567.1	FALSE POSITIVE	SPECIES
1874	sample_5 MN850572.1	sample_5	192.308	189	MN850572.1	TRUE POSITIVE	SPECIES
1875	sample_5 MN850591.1	sample_5	0	1	MN850591.1	FALSE POSITIVE	SPECIES
1876	sample_5 MN850602.1	sample_5	0	1	MN850602.1	FALSE POSITIVE	SPECIES
1877	sample_5 MN850656.1	sample_5	365.189	366	MN850656.1	TRUE POSITIVE	SPECIES
1878	sample_5 MN871475.1	sample_5	0	4	MN871475.1	FALSE POSITIVE	SPECIES
1879	sample_5 MN871492.1	sample_5	0	4	MN871492.1	FALSE POSITIVE	SPECIES
1880	sample_5 MN871502.1	sample_5	0	13	MN871502.1	FALSE POSITIVE	SPECIES
1881	sample_5 MN895438.1	sample_5	0	1	MN895438.1	FALSE POSITIVE	SPECIES
1882	sample_5 MN939539.1	sample_5	0	1	MN939539.1	FALSE POSITIVE	SPECIES
1883	sample_5 MT074472.1	sample_5	0	1	MT074472.1	FALSE POSITIVE	SPECIES
1884	sample_5 MT074478.1	sample_5	0	3	MT074478.1	FALSE POSITIVE	SPECIES
1885	sample_5 MT090077.2	sample_5	0	1	MT090077.2	FALSE POSITIVE	SPECIES
1886	sample_5 MT121215.1	sample_5	0	72	MT121215.1	FALSE POSITIVE	SPECIES
1887	sample_5 MT438761.1	sample_5	0	2	MT438761.1	FALSE POSITIVE	SPECIES
1888	sample_5 MT446394.1	sample_5	214.416	210	MT446394.1	TRUE POSITIVE	SPECIES
1889	sample_5 MT513753.1	sample_5	0	134	MT513753.1	FALSE POSITIVE	SPECIES
1890	sample_5 MT515757.1	sample_5	0	2	MT515757.1	FALSE POSITIVE	SPECIES
1891	sample_5 MT559527.1	sample_5	0	1	MT559527.1	FALSE POSITIVE	SPECIES
1892	sample_5 MT625440.1	sample_5	0	1	MT625440.1	FALSE POSITIVE	SPECIES
1893	sample_5 MT668624.1	sample_5	0	1	MT668624.1	FALSE POSITIVE	SPECIES
1894	sample_5 MT682707.1	sample_5	0	1	MT682707.1	FALSE POSITIVE	SPECIES
1895	sample_5 MT682713.1	sample_5	0	1	MT682713.1	FALSE POSITIVE	SPECIES
1896	sample_5 MT732449.1	sample_5	0	2	MT732449.1	FALSE POSITIVE	SPECIES
1897	sample_5 MT889381.1	sample_5	0	332	MT889381.1	FALSE POSITIVE	SPECIES
1898	sample_5 MW020570.1	sample_5	0	73	MW020570.1	FALSE POSITIVE	SPECIES
1899	sample_5 MW032477.1	sample_5	0	2	MW032477.1	FALSE POSITIVE	SPECIES
1900	sample_5 MW041636.1	sample_5	0	1	MW041636.1	FALSE POSITIVE	SPECIES
1901	sample_5 MW041638.1	sample_5	0	3	MW041638.1	FALSE POSITIVE	SPECIES
1902	sample_5 MW167071.1	sample_5	0	64	MW167071.1	FALSE POSITIVE	SPECIES
1903	sample_5 MW286157.1	sample_5	0	1	MW286157.1	FALSE POSITIVE	SPECIES
1904	sample_5 MW341595.1	sample_5	0	1	MW341595.1	FALSE POSITIVE	SPECIES
1905	sample_5 MW355478.1	sample_5	0	1	MW355478.1	FALSE POSITIVE	SPECIES
1906	sample_5 MW584206.1	sample_5	348.27	348	MW584206.1	TRUE POSITIVE	SPECIES
1907	sample_5 MW672037.1	sample_5	0	2	MW672037.1	FALSE POSITIVE	SPECIES
1908	sample_5 MZ230998.1	sample_5	0	201	MZ230998.1	FALSE POSITIVE	SPECIES
1909	sample_5 MZ231001.1	sample_5	0	1	MZ231001.1	FALSE POSITIVE	SPECIES
1910	sample_5 MZ234018.1	sample_5	0	1	MZ234018.1	FALSE POSITIVE	SPECIES
1911	sample_5 MZ417522.1	sample_5	0	7	MZ417522.1	FALSE POSITIVE	SPECIES
1912	sample_5 OK148441.1	sample_5	0	1	OK148441.1	FALSE POSITIVE	SPECIES
1913	sample_5 OK272473.1	sample_5	0	1	OK272473.1	FALSE POSITIVE	SPECIES
1914	sample_5 OK272484.1	sample_5	0	1	OK272484.1	FALSE POSITIVE	SPECIES
1915	sample_5 OK283619.1	sample_5	0	9	OK283619.1	FALSE POSITIVE	SPECIES
1916	sample_5 OK322699.1	sample_5	0	1	OK322699.1	FALSE POSITIVE	SPECIES
1917	sample_5 OL539460.1	sample_5	0	1	OL539460.1	FALSE POSITIVE	SPECIES
1918	sample_5 OL615011.1	sample_5	0	1	OL615011.1	FALSE POSITIVE	SPECIES
1919	sample_5 OL752713.2	sample_5	0	707	OL752713.2	FALSE POSITIVE	SPECIES
1920	sample_5 OL870317.1	sample_5	0	1	OL870317.1	FALSE POSITIVE	SPECIES
1921	sample_5 OL960573.1	sample_5	0	1	OL960573.1	FALSE POSITIVE	SPECIES
1922	sample_5 OM065842.1	sample_5	0	1	OM065842.1	FALSE POSITIVE	SPECIES
1923	sample_5 OM367911.1	sample_5	0	1	OM367911.1	FALSE POSITIVE	SPECIES
1924	sample_5 OM681507.1	sample_5	122.921	98	OM681507.1	TRUE POSITIVE	SPECIES
1925	sample_5 OM687893.1	sample_5	0	1	OM687893.1	FALSE POSITIVE	SPECIES
1926	sample_5 OM688977.1	sample_5	0	3	OM688977.1	FALSE POSITIVE	SPECIES
1927	sample_5 OM938992.1	sample_5	0	1	OM938992.1	FALSE POSITIVE	SPECIES
1928	sample_5 ON528738.1	sample_5	0	1	ON528738.1	FALSE POSITIVE	SPECIES
1929	sample_5 ON528739.1	sample_5	0	1	ON528739.1	FALSE POSITIVE	SPECIES
1930	sample_5 ON528745.1	sample_5	0	1	ON528745.1	FALSE POSITIVE	SPECIES
1931	sample_5 ON551388.1	sample_5	0	1	ON551388.1	FALSE POSITIVE	SPECIES
1932	sample_5 ON782582.1	sample_5	0	1	ON782582.1	FALSE POSITIVE	SPECIES
1933	sample_5 X13063.1	sample_5	104.43	102	X13063.1	TRUE POSITIVE	SPECIES
1934	sample_5 Z98198.1	sample_5	4.77832	4	Z98198.1	TRUE POSITIVE	SPECIES
1935	sample_6 AF002227.1	sample_6	34.4367	34	AF002227.1	TRUE POSITIVE	SPECIES
1936	sample_6 AF012825.2	sample_6	0	14	AF012825.2	FALSE POSITIVE	SPECIES
1937	sample_6 AF112354.1	sample_6	66.4399	64	AF112354.1	TRUE POSITIVE	SPECIES
1938	sample_6 AF170722.1	sample_6	0	1	AF170722.1	FALSE POSITIVE	SPECIES
1939	sample_6 AF381175.1	sample_6	0	2	AF381175.1	FALSE POSITIVE	SPECIES
1940	sample_6 AF536936.1	sample_6	0	1	AF536936.1	FALSE POSITIVE	SPECIES
1941	sample_6 AJ876550.1	sample_6	0	3	AJ876550.1	FALSE POSITIVE	SPECIES
1942	sample_6 AP011113.1	sample_6	0	1	AP011113.1	FALSE POSITIVE	SPECIES
1943	sample_6 AP012285.1	sample_6	0	1	AP012285.1	FALSE POSITIVE	SPECIES
1944	sample_6 AY095314.2	sample_6	884.53	882	AY095314.2	TRUE POSITIVE	SPECIES
1945	sample_6 AY146993.1	sample_6	0	1	AY146993.1	FALSE POSITIVE	SPECIES
1946	sample_6 AY261362.1	sample_6	0	2	AY261362.1	FALSE POSITIVE	SPECIES
1947	sample_6 AY261365.1	sample_6	0	1	AY261365.1	FALSE POSITIVE	SPECIES
1948	sample_6 AY264775.1	sample_6	0	4	AY264775.1	FALSE POSITIVE	SPECIES
1949	sample_6 AY264778.1	sample_6	0	18	AY264778.1	FALSE POSITIVE	SPECIES
1950	sample_6 AY302558.1	sample_6	35.006	34	AY302558.1	TRUE POSITIVE	SPECIES
1951	sample_6 AY484669.1	sample_6	0	3	AY484669.1	FALSE POSITIVE	SPECIES
1952	sample_6 AY594255.1	sample_6	0	2	AY594255.1	FALSE POSITIVE	SPECIES
1953	sample_6 AY599834.1	sample_6	0	31	AY599834.1	FALSE POSITIVE	SPECIES
1954	sample_6 AY601636.1	sample_6	0	7	AY601636.1	FALSE POSITIVE	SPECIES
1955	sample_6 AY705380.1	sample_6	2.21434	2	AY705380.1	TRUE POSITIVE	SPECIES
1956	sample_6 AY737798.1	sample_6	0	48	AY737798.1	FALSE POSITIVE	SPECIES
1957	sample_6 AY754022.1	sample_6	0	2	AY754022.1	FALSE POSITIVE	SPECIES
1958	sample_6 AY787653.1	sample_6	346.037	257	AY787653.1	TRUE POSITIVE	SPECIES
1959	sample_6 AY954950.1	sample_6	371.464	370	AY954950.1	TRUE POSITIVE	SPECIES
1960	sample_6 BK005235.1	sample_6	0	22	BK005235.1	FALSE POSITIVE	SPECIES
1961	sample_6 BK013343.1	sample_6	0	35	BK013343.1	FALSE POSITIVE	SPECIES
1962	sample_6 BK013740.1	sample_6	14.8287	14	BK013740.1	TRUE POSITIVE	SPECIES
1963	sample_6 BK013881.1	sample_6	2.33792	2	BK013881.1	TRUE POSITIVE	SPECIES
1964	sample_6 DQ146660.1	sample_6	0	1	DQ146660.1	FALSE POSITIVE	SPECIES
1965	sample_6 DQ317692.1	sample_6	293.889	294	DQ317692.1	TRUE POSITIVE	SPECIES
1966	sample_6 DQ393829.1	sample_6	0	1	DQ393829.1	FALSE POSITIVE	SPECIES
1967	sample_6 DQ437593.1	sample_6	0	1	DQ437593.1	FALSE POSITIVE	SPECIES
1968	sample_6 DQ437594.1	sample_6	0	1	DQ437594.1	FALSE POSITIVE	SPECIES
1969	sample_6 DQ441447.1	sample_6	0	4	DQ441447.1	FALSE POSITIVE	SPECIES
1970	sample_6 DQ490545.1	sample_6	0	2	DQ490545.1	FALSE POSITIVE	SPECIES
1971	sample_6 DQ492656.1	sample_6	0	1	DQ492656.1	FALSE POSITIVE	SPECIES
1972	sample_6 DQ860839.1	sample_6	393.44	392	DQ860839.1	TRUE POSITIVE	SPECIES
1973	sample_6 EF583045.1	sample_6	0	1	EF583045.1	FALSE POSITIVE	SPECIES
1974	sample_6 EF583049.1	sample_6	0	1	EF583049.1	FALSE POSITIVE	SPECIES
1975	sample_6 EU585781.1	sample_6	9.78131	10	EU585781.1	TRUE POSITIVE	SPECIES
1976	sample_6 EU734174.1	sample_6	0	1	EU734174.1	FALSE POSITIVE	SPECIES
1977	sample_6 EU984103.1	sample_6	0	1	EU984103.1	FALSE POSITIVE	SPECIES
1978	sample_6 FJ025908.1	sample_6	0	1	FJ025908.1	FALSE POSITIVE	SPECIES
1979	sample_6 FJ025910.1	sample_6	0	17	FJ025910.1	FALSE POSITIVE	SPECIES
1980	sample_6 FJ025927.1	sample_6	0	1	FJ025927.1	FALSE POSITIVE	SPECIES
1981	sample_6 FJ790425.1	sample_6	0	1	FJ790425.1	FALSE POSITIVE	SPECIES
1982	sample_6 FJ824826.1	sample_6	0	1	FJ824826.1	FALSE POSITIVE	SPECIES
1983	sample_6 FJ947164.1	sample_6	0	6	FJ947164.1	FALSE POSITIVE	SPECIES
1984	sample_6 FJ947230.1	sample_6	0	2	FJ947230.1	FALSE POSITIVE	SPECIES
1985	sample_6 FN678906.1	sample_6	0	1	FN678906.1	FALSE POSITIVE	SPECIES
1986	sample_6 FR694191.1	sample_6	305.257	280	FR694191.1	TRUE POSITIVE	SPECIES
1987	sample_6 GQ384080.1	sample_6	0	1	GQ384080.1	FALSE POSITIVE	SPECIES
1988	sample_6 GQ396652.1	sample_6	0	25	GQ396652.1	FALSE POSITIVE	SPECIES
1989	sample_6 GU477322.1	sample_6	0	1	GU477322.1	FALSE POSITIVE	SPECIES
1990	sample_6 GU911304.1	sample_6	370.587	370	GU911304.1	TRUE POSITIVE	SPECIES
1991	sample_6 HM773865.1	sample_6	0	1	HM773865.1	FALSE POSITIVE	SPECIES
1992	sample_6 HQ003817.1	sample_6	0	2	HQ003817.1	FALSE POSITIVE	SPECIES
1993	sample_6 HQ420893.1	sample_6	0	2	HQ420893.1	FALSE POSITIVE	SPECIES
1994	sample_6 HQ420897.1	sample_6	0	3	HQ420897.1	FALSE POSITIVE	SPECIES
1995	sample_6 HQ420900.1	sample_6	0	4	HQ420900.1	FALSE POSITIVE	SPECIES
1996	sample_6 HQ634178.1	sample_6	0	2	HQ634178.1	FALSE POSITIVE	SPECIES
1997	sample_6 HQ657138.1	sample_6	0	1	HQ657138.1	FALSE POSITIVE	SPECIES
1998	sample_6 JF974294.1	sample_6	0	429	JF974294.1	FALSE POSITIVE	SPECIES
1999	sample_6 JN226764.1	sample_6	0	1	JN226764.1	FALSE POSITIVE	SPECIES
[truncated: 1,553 more rows]

## Sheet: e10c_bottom
	name	val	variable	counts_expected	counts_observed	status	rank
1	Rotavirus	sample_0 Rotavirus	sample_0	194.739	178	TRUE POSITIVE	GENUS
2	Kappapapillomavirus	sample_0 Kappapapillomavirus	sample_0	76.6522	76	TRUE POSITIVE	GENUS
3	Sinsheimervirus	sample_0 Sinsheimervirus	sample_0	52.3093	14	TRUE POSITIVE	GENUS
4	Sinsheimervirus	sample_0 Sinsheimervirus	sample_0	52.3093	14	TRUE POSITIVE	GENUS
5	Sinsheimervirus	sample_0 Sinsheimervirus	sample_0	52.3093	14	TRUE POSITIVE	GENUS
6	Gen_unclassified Siphoviridae	sample_0 Gen_unclassified Siphoviridae	sample_0	203.256	349	TRUE POSITIVE	GENUS
7	Lambdavirus	sample_0 Lambdavirus	sample_0	0	35	FALSE POSITIVE	GENUS
8	Traversvirus	sample_0 Traversvirus	sample_0	0	5	FALSE POSITIVE	GENUS
9	Gen_environmental samples	sample_0 Gen_environmental samples	sample_0	1444.38	1444	TRUE POSITIVE	GENUS
10	Gen_environmental samples	sample_0 Gen_environmental samples	sample_0	1444.38	1444	TRUE POSITIVE	GENUS
11	Circovirus	sample_0 Circovirus	sample_0	131.443	126	TRUE POSITIVE	GENUS
12	Circovirus	sample_0 Circovirus	sample_0	131.443	126	TRUE POSITIVE	GENUS
13	Mastadenovirus	sample_0 Mastadenovirus	sample_0	778.213	776	TRUE POSITIVE	GENUS
14	Mastadenovirus	sample_0 Mastadenovirus	sample_0	778.213	776	TRUE POSITIVE	GENUS
15	Mastadenovirus	sample_0 Mastadenovirus	sample_0	778.213	776	TRUE POSITIVE	GENUS
16	Circovirus	sample_0 Circovirus	sample_0	131.443	126	TRUE POSITIVE	GENUS
17	Mastadenovirus	sample_0 Mastadenovirus	sample_0	778.213	776	TRUE POSITIVE	GENUS
18	Orthopoxvirus	sample_0 Orthopoxvirus	sample_0	502.734	502	TRUE POSITIVE	GENUS
19	Pujohnavirus	sample_0 Pujohnavirus	sample_0	63.1504	62	TRUE POSITIVE	GENUS
20	Sinsheimervirus	sample_0 Sinsheimervirus	sample_0	52.3093	14	TRUE POSITIVE	GENUS
21	Orthopoxvirus	sample_0 Orthopoxvirus	sample_0	502.734	502	TRUE POSITIVE	GENUS
22	Orthopoxvirus	sample_0 Orthopoxvirus	sample_0	502.734	502	TRUE POSITIVE	GENUS
23	Circovirus	sample_0 Circovirus	sample_0	131.443	126	TRUE POSITIVE	GENUS
24	Circovirus	sample_0 Circovirus	sample_0	131.443	126	TRUE POSITIVE	GENUS
25	Sinsheimervirus	sample_0 Sinsheimervirus	sample_0	52.3093	14	TRUE POSITIVE	GENUS
26	Sinsheimervirus	sample_0 Sinsheimervirus	sample_0	52.3093	14	TRUE POSITIVE	GENUS
27	Circovirus	sample_0 Circovirus	sample_0	131.443	126	TRUE POSITIVE	GENUS
28	Circovirus	sample_0 Circovirus	sample_0	131.443	126	TRUE POSITIVE	GENUS
29	Circovirus	sample_0 Circovirus	sample_0	131.443	126	TRUE POSITIVE	GENUS
30	Circovirus	sample_0 Circovirus	sample_0	131.443	126	TRUE POSITIVE	GENUS
31	Circovirus	sample_0 Circovirus	sample_0	131.443	126	TRUE POSITIVE	GENUS
32	Pipefishvirus	sample_0 Pipefishvirus	sample_0	1205.85	1204	TRUE POSITIVE	GENUS
33	Mastadenovirus	sample_0 Mastadenovirus	sample_0	778.213	776	TRUE POSITIVE	GENUS
34	Mastadenovirus	sample_0 Mastadenovirus	sample_0	778.213	776	TRUE POSITIVE	GENUS
35	Rotavirus	sample_0 Rotavirus	sample_0	194.739	178	TRUE POSITIVE	GENUS
36	Orbivirus	sample_0 Orbivirus	sample_0	36.3277	26	TRUE POSITIVE	GENUS
37	Circovirus	sample_0 Circovirus	sample_0	131.443	126	TRUE POSITIVE	GENUS
38	Circovirus	sample_0 Circovirus	sample_0	131.443	126	TRUE POSITIVE	GENUS
39	Circovirus	sample_0 Circovirus	sample_0	131.443	126	TRUE POSITIVE	GENUS
40	Drulisvirus	sample_0 Drulisvirus	sample_0	1265.46	1264	TRUE POSITIVE	GENUS
41	Betapapillomavirus	sample_0 Betapapillomavirus	sample_0	12.6875	12	TRUE POSITIVE	GENUS
42	Circovirus	sample_0 Circovirus	sample_0	131.443	126	TRUE POSITIVE	GENUS
43	Oslovirus	sample_0 Oslovirus	sample_0	1730.6	1671	TRUE POSITIVE	GENUS
44	Phlebovirus	sample_0 Phlebovirus	sample_0	92.0684	77	TRUE POSITIVE	GENUS
45	Gen_unclassified Siphoviridae	sample_0 Gen_unclassified Siphoviridae	sample_0	203.256	349	TRUE POSITIVE	GENUS
46	Rotavirus	sample_0 Rotavirus	sample_0	194.739	178	TRUE POSITIVE	GENUS
47	Begomovirus	sample_0 Begomovirus	sample_0	20.8664	18	TRUE POSITIVE	GENUS
48	Circovirus	sample_0 Circovirus	sample_0	131.443	126	TRUE POSITIVE	GENUS
49	Orthopoxvirus	sample_0 Orthopoxvirus	sample_0	502.734	502	TRUE POSITIVE	GENUS
50	Orthopoxvirus	sample_0 Orthopoxvirus	sample_0	502.734	502	TRUE POSITIVE	GENUS
51	Oslovirus	sample_0 Oslovirus	sample_0	1730.6	1671	TRUE POSITIVE	GENUS
52	Phlebovirus	sample_0 Phlebovirus	sample_0	92.0684	77	TRUE POSITIVE	GENUS
53	Rotavirus	sample_0 Rotavirus	sample_0	194.739	178	TRUE POSITIVE	GENUS
54	Pipefishvirus	sample_0 Pipefishvirus	sample_0	1205.85	1204	TRUE POSITIVE	GENUS
55	Mastadenovirus	sample_0 Mastadenovirus	sample_0	778.213	776	TRUE POSITIVE	GENUS
56	Enterovirus	sample_0 Enterovirus	sample_0	67.3643	66	TRUE POSITIVE	GENUS
57	Fromanvirus	sample_0 Fromanvirus	sample_0	615.094	504	TRUE POSITIVE	GENUS
58	Mastadenovirus	sample_0 Mastadenovirus	sample_0	778.213	776	TRUE POSITIVE	GENUS
59	Mastadenovirus	sample_0 Mastadenovirus	sample_0	778.213	776	TRUE POSITIVE	GENUS
60	Fromanvirus	sample_0 Fromanvirus	sample_0	615.094	504	TRUE POSITIVE	GENUS
61	Corndogvirus	sample_0 Corndogvirus	sample_0	1018.05	877	TRUE POSITIVE	GENUS
62	Pipefishvirus	sample_0 Pipefishvirus	sample_0	1205.85	1204	TRUE POSITIVE	GENUS
63	Pipefishvirus	sample_0 Pipefishvirus	sample_0	1205.85	1204	TRUE POSITIVE	GENUS
64	Mastadenovirus	sample_0 Mastadenovirus	sample_0	778.213	776	TRUE POSITIVE	GENUS
65	Mastadenovirus	sample_0 Mastadenovirus	sample_0	778.213	776	TRUE POSITIVE	GENUS
66	Mastadenovirus	sample_0 Mastadenovirus	sample_0	778.213	776	TRUE POSITIVE	GENUS
67	Circovirus	sample_0 Circovirus	sample_0	131.443	126	TRUE POSITIVE	GENUS
68	Shamshuipovirus	sample_0 Shamshuipovirus	sample_0	0	1	FALSE POSITIVE	GENUS
69	Bandavirus	sample_0 Bandavirus	sample_0	0	13	FALSE POSITIVE	GENUS
70	Alphapolyomavirus	sample_0 Alphapolyomavirus	sample_0	124.521	124	TRUE POSITIVE	GENUS
71	Mastadenovirus	sample_0 Mastadenovirus	sample_0	778.213	776	TRUE POSITIVE	GENUS
72	Circovirus	sample_0 Circovirus	sample_0	131.443	126	TRUE POSITIVE	GENUS
73	Rotavirus	sample_0 Rotavirus	sample_0	194.739	178	TRUE POSITIVE	GENUS
74	Skunavirus	sample_0 Skunavirus	sample_0	600.834	600	TRUE POSITIVE	GENUS
75	Orthopoxvirus	sample_0 Orthopoxvirus	sample_0	502.734	502	TRUE POSITIVE	GENUS
76	Phlebovirus	sample_0 Phlebovirus	sample_0	92.0684	77	TRUE POSITIVE	GENUS
77	Rotavirus	sample_0 Rotavirus	sample_0	194.739	178	TRUE POSITIVE	GENUS
78	Rotavirus	sample_0 Rotavirus	sample_0	194.739	178	TRUE POSITIVE	GENUS
79	Fromanvirus	sample_0 Fromanvirus	sample_0	615.094	504	TRUE POSITIVE	GENUS
80	Circovirus	sample_0 Circovirus	sample_0	131.443	126	TRUE POSITIVE	GENUS
81	Orthopoxvirus	sample_0 Orthopoxvirus	sample_0	502.734	502	TRUE POSITIVE	GENUS
82	Cheoctovirus	sample_0 Cheoctovirus	sample_0	223.872	224	TRUE POSITIVE	GENUS
83	Fromanvirus	sample_0 Fromanvirus	sample_0	615.094	504	TRUE POSITIVE	GENUS
84	Corndogvirus	sample_0 Corndogvirus	sample_0	1018.05	877	TRUE POSITIVE	GENUS
85	Phlebovirus	sample_0 Phlebovirus	sample_0	92.0684	77	TRUE POSITIVE	GENUS
86	Fromanvirus	sample_0 Fromanvirus	sample_0	615.094	504	TRUE POSITIVE	GENUS
87	Pipefishvirus	sample_0 Pipefishvirus	sample_0	1205.85	1204	TRUE POSITIVE	GENUS
88	Fromanvirus	sample_0 Fromanvirus	sample_0	615.094	504	TRUE POSITIVE	GENUS
89	Phlebovirus	sample_0 Phlebovirus	sample_0	92.0684	77	TRUE POSITIVE	GENUS
90	Phlebovirus	sample_0 Phlebovirus	sample_0	92.0684	77	TRUE POSITIVE	GENUS
91	Diegovirus	sample_0 Diegovirus	sample_0	0	2	FALSE POSITIVE	GENUS
92	Oslovirus	sample_0 Oslovirus	sample_0	1730.6	1671	TRUE POSITIVE	GENUS
93	Circovirus	sample_0 Circovirus	sample_0	131.443	126	TRUE POSITIVE	GENUS
94	Orthopoxvirus	sample_0 Orthopoxvirus	sample_0	502.734	502	TRUE POSITIVE	GENUS
95	Circovirus	sample_0 Circovirus	sample_0	131.443	126	TRUE POSITIVE	GENUS
96	Corndogvirus	sample_0 Corndogvirus	sample_0	1018.05	877	TRUE POSITIVE	GENUS
97	Circovirus	sample_0 Circovirus	sample_0	131.443	126	TRUE POSITIVE	GENUS
98	Orthopoxvirus	sample_0 Orthopoxvirus	sample_0	502.734	502	TRUE POSITIVE	GENUS
99	Circovirus	sample_0 Circovirus	sample_0	131.443	126	TRUE POSITIVE	GENUS
100	Rotavirus	sample_0 Rotavirus	sample_0	194.739	178	TRUE POSITIVE	GENUS
101	Circovirus	sample_0 Circovirus	sample_0	131.443	126	TRUE POSITIVE	GENUS
102	Rotavirus	sample_0 Rotavirus	sample_0	194.739	178	TRUE POSITIVE	GENUS
103	Skunavirus	sample_0 Skunavirus	sample_0	600.834	600	TRUE POSITIVE	GENUS
104	Skunavirus	sample_0 Skunavirus	sample_0	600.834	600	TRUE POSITIVE	GENUS
105	Skunavirus	sample_0 Skunavirus	sample_0	600.834	600	TRUE POSITIVE	GENUS
106	Orbivirus	sample_0 Orbivirus	sample_0	36.3277	26	TRUE POSITIVE	GENUS
107	Orbivirus	sample_0 Orbivirus	sample_0	36.3277	26	TRUE POSITIVE	GENUS
108	Bandavirus	sample_0 Bandavirus	sample_0	0	13	FALSE POSITIVE	GENUS
109	Bandavirus	sample_0 Bandavirus	sample_0	0	13	FALSE POSITIVE	GENUS
110	Fromanvirus	sample_0 Fromanvirus	sample_0	615.094	504	TRUE POSITIVE	GENUS
111	Circovirus	sample_0 Circovirus	sample_0	131.443	126	TRUE POSITIVE	GENUS
112	Orbivirus	sample_0 Orbivirus	sample_0	36.3277	26	TRUE POSITIVE	GENUS
113	Orbivirus	sample_0 Orbivirus	sample_0	36.3277	26	TRUE POSITIVE	GENUS
114	Anayavirus	sample_0 Anayavirus	sample_0	353.371	354	TRUE POSITIVE	GENUS
115	Cheoctovirus	sample_0 Cheoctovirus	sample_0	223.872	224	TRUE POSITIVE	GENUS
116	Rotavirus	sample_0 Rotavirus	sample_0	194.739	178	TRUE POSITIVE	GENUS
117	Gemykolovirus	sample_0 Gemykolovirus	sample_0	9.65729	10	TRUE POSITIVE	GENUS
118	Fromanvirus	sample_0 Fromanvirus	sample_0	615.094	504	TRUE POSITIVE	GENUS
119	Drulisvirus	sample_0 Drulisvirus	sample_0	1265.46	1264	TRUE POSITIVE	GENUS
120	Rotavirus	sample_0 Rotavirus	sample_0	194.739	178	TRUE POSITIVE	GENUS
121	Circovirus	sample_0 Circovirus	sample_0	131.443	126	TRUE POSITIVE	GENUS
122	Rotavirus	sample_0 Rotavirus	sample_0	194.739	178	TRUE POSITIVE	GENUS
123	Bandavirus	sample_0 Bandavirus	sample_0	0	13	FALSE POSITIVE	GENUS
124	Drulisvirus	sample_0 Drulisvirus	sample_0	1265.46	1264	TRUE POSITIVE	GENUS
125	Tequintavirus	sample_0 Tequintavirus	sample_0	0	3	FALSE POSITIVE	GENUS
126	Drulisvirus	sample_0 Drulisvirus	sample_0	1265.46	1264	TRUE POSITIVE	GENUS
127	Jedunavirus	sample_0 Jedunavirus	sample_0	228.878	228	TRUE POSITIVE	GENUS
128	Gequatrovirus	sample_0 Gequatrovirus	sample_0	4.87722	4	TRUE POSITIVE	GENUS
129	Skunavirus	sample_0 Skunavirus	sample_0	600.834	600	TRUE POSITIVE	GENUS
130	Derbicusvirus	sample_0 Derbicusvirus	sample_0	3728.06	3728	TRUE POSITIVE	GENUS
131	Fromanvirus	sample_0 Fromanvirus	sample_0	615.094	504	TRUE POSITIVE	GENUS
132	Rosavirus	sample_0 Rosavirus	sample_0	52.275	52	TRUE POSITIVE	GENUS
133	Gen_unclassified RNA viruses ShiM-2016	sample_0 Gen_unclassified RNA viruses ShiM-2016	sample_0	17.7441	18	TRUE POSITIVE	GENUS
134	Mamastrovirus	sample_0 Mamastrovirus	sample_0	8.7402	8	TRUE POSITIVE	GENUS
135	Orthopoxvirus	sample_0 Orthopoxvirus	sample_0	502.734	502	TRUE POSITIVE	GENUS
136	Orthopoxvirus	sample_0 Orthopoxvirus	sample_0	502.734	502	TRUE POSITIVE	GENUS
137	Orthopoxvirus	sample_0 Orthopoxvirus	sample_0	502.734	502	TRUE POSITIVE	GENUS
138	Gen_unclassified Myoviridae	sample_0 Gen_unclassified Myoviridae	sample_0	782.185	780	TRUE POSITIVE	GENUS
139	Turbidovirus	sample_0 Turbidovirus	sample_0	0	110	FALSE POSITIVE	GENUS
140	Furovirus	sample_0 Furovirus	sample_0	50.4624	48	TRUE POSITIVE	GENUS
141	Mastadenovirus	sample_0 Mastadenovirus	sample_0	778.213	776	TRUE POSITIVE	GENUS
142	Rotavirus	sample_0 Rotavirus	sample_0	194.739	178	TRUE POSITIVE	GENUS
143	Rotavirus	sample_0 Rotavirus	sample_0	194.739	178	TRUE POSITIVE	GENUS
144	Rotavirus	sample_0 Rotavirus	sample_0	194.739	178	TRUE POSITIVE	GENUS
145	Gen_unclassified Siphoviridae	sample_0 Gen_unclassified Siphoviridae	sample_0	203.256	349	TRUE POSITIVE	GENUS
146	Gen_unclassified Siphoviridae	sample_0 Gen_unclassified Siphoviridae	sample_0	203.256	349	TRUE POSITIVE	GENUS
147	Gen_unclassified Sepvirinae	sample_0 Gen_unclassified Sepvirinae	sample_0	0	6	FALSE POSITIVE	GENUS
148	Gen_unclassified Siphoviridae	sample_0 Gen_unclassified Siphoviridae	sample_0	203.256	349	TRUE POSITIVE	GENUS
149	Gen_unclassified Sepvirinae	sample_0 Gen_unclassified Sepvirinae	sample_0	0	6	FALSE POSITIVE	GENUS
150	Oslovirus	sample_0 Oslovirus	sample_0	1730.6	1671	TRUE POSITIVE	GENUS
151	Epseptimavirus	sample_0 Epseptimavirus	sample_0	492.375	489	TRUE POSITIVE	GENUS
152	Gen_environmental samples	sample_0 Gen_environmental samples	sample_0	1444.38	1444	TRUE POSITIVE	GENUS
153	Gen_environmental samples	sample_0 Gen_environmental samples	sample_0	1444.38	1444	TRUE POSITIVE	GENUS
154	Epseptimavirus	sample_0 Epseptimavirus	sample_0	492.375	489	TRUE POSITIVE	GENUS
155	Ceduovirus	sample_0 Ceduovirus	sample_0	537.177	536	TRUE POSITIVE	GENUS
156	Ceduovirus	sample_0 Ceduovirus	sample_0	537.177	536	TRUE POSITIVE	GENUS
157	Ceduovirus	sample_0 Ceduovirus	sample_0	537.177	536	TRUE POSITIVE	GENUS
158	Ceduovirus	sample_0 Ceduovirus	sample_0	537.177	536	TRUE POSITIVE	GENUS
159	Skunavirus	sample_0 Skunavirus	sample_0	600.834	600	TRUE POSITIVE	GENUS
160	Drulisvirus	sample_0 Drulisvirus	sample_0	1265.46	1264	TRUE POSITIVE	GENUS
161	Badnavirus	sample_0 Badnavirus	sample_0	42.3545	42	TRUE POSITIVE	GENUS
162	Skunavirus	sample_0 Skunavirus	sample_0	600.834	600	TRUE POSITIVE	GENUS
163	Skunavirus	sample_0 Skunavirus	sample_0	600.834	600	TRUE POSITIVE	GENUS
164	Skunavirus	sample_0 Skunavirus	sample_0	600.834	600	TRUE POSITIVE	GENUS
165	Skunavirus	sample_0 Skunavirus	sample_0	600.834	600	TRUE POSITIVE	GENUS
166	Skunavirus	sample_0 Skunavirus	sample_0	600.834	600	TRUE POSITIVE	GENUS
167	Porprismacovirus	sample_0 Porprismacovirus	sample_0	10.4849	10	TRUE POSITIVE	GENUS
168	Oslovirus	sample_0 Oslovirus	sample_0	1730.6	1671	TRUE POSITIVE	GENUS
169	Aphroditevirus	sample_0 Aphroditevirus	sample_0	7996.47	7996	TRUE POSITIVE	GENUS
170	Pipefishvirus	sample_0 Pipefishvirus	sample_0	1205.85	1204	TRUE POSITIVE	GENUS
171	Circovirus	sample_0 Circovirus	sample_0	131.443	126	TRUE POSITIVE	GENUS
172	Pipefishvirus	sample_0 Pipefishvirus	sample_0	1205.85	1204	TRUE POSITIVE	GENUS
173	Fromanvirus	sample_0 Fromanvirus	sample_0	615.094	504	TRUE POSITIVE	GENUS
174	Gen_of_Microviridae sp.	sample_0 Gen_of_Microviridae sp.	sample_0	149.583	146	TRUE POSITIVE	GENUS
175	Gen_of_Microviridae sp.	sample_0 Gen_of_Microviridae sp.	sample_0	149.583	146	TRUE POSITIVE	GENUS
176	Traversvirus	sample_0 Traversvirus	sample_0	0	5	FALSE POSITIVE	GENUS
177	Fromanvirus	sample_0 Fromanvirus	sample_0	615.094	504	TRUE POSITIVE	GENUS
178	Fromanvirus	sample_0 Fromanvirus	sample_0	615.094	504	TRUE POSITIVE	GENUS
179	Corndogvirus	sample_0 Corndogvirus	sample_0	1018.05	877	TRUE POSITIVE	GENUS
180	Pipefishvirus	sample_0 Pipefishvirus	sample_0	1205.85	1204	TRUE POSITIVE	GENUS
181	Cheoctovirus	sample_0 Cheoctovirus	sample_0	223.872	224	TRUE POSITIVE	GENUS
182	Aerosvirus	sample_0 Aerosvirus	sample_0	407.445	406	TRUE POSITIVE	GENUS
183	Pipefishvirus	sample_0 Pipefishvirus	sample_0	1205.85	1204	TRUE POSITIVE	GENUS
184	Fromanvirus	sample_0 Fromanvirus	sample_0	615.094	504	TRUE POSITIVE	GENUS
185	Fromanvirus	sample_0 Fromanvirus	sample_0	615.094	504	TRUE POSITIVE	GENUS
186	Gen_of_Microviridae sp.	sample_0 Gen_of_Microviridae sp.	sample_0	149.583	146	TRUE POSITIVE	GENUS
187	Fromanvirus	sample_0 Fromanvirus	sample_0	615.094	504	TRUE POSITIVE	GENUS
188	Pipefishvirus	sample_0 Pipefishvirus	sample_0	1205.85	1204	TRUE POSITIVE	GENUS
189	Corndogvirus	sample_0 Corndogvirus	sample_0	1018.05	877	TRUE POSITIVE	GENUS
190	Cheoctovirus	sample_0 Cheoctovirus	sample_0	223.872	224	TRUE POSITIVE	GENUS
191	Gen_of_Microviridae sp.	sample_0 Gen_of_Microviridae sp.	sample_0	149.583	146	TRUE POSITIVE	GENUS
192	Gen_of_Microviridae sp.	sample_0 Gen_of_Microviridae sp.	sample_0	149.583	146	TRUE POSITIVE	GENUS
193	Gen_of_Circular genetic element sp.	sample_0 Gen_of_Circular genetic element sp.	sample_0	6.23265	6	TRUE POSITIVE	GENUS
194	Gen_of_Circular genetic element sp.	sample_0 Gen_of_Circular genetic element sp.	sample_0	6.23265	6	TRUE POSITIVE	GENUS
195	Gen_unclassified Cressdnaviricota	sample_0 Gen_unclassified Cressdnaviricota	sample_0	8.07483	8	TRUE POSITIVE	GENUS
196	Gen_unclassified Circoviridae	sample_0 Gen_unclassified Circoviridae	sample_0	13.4633	12	TRUE POSITIVE	GENUS
197	Sukkupivirus	sample_0 Sukkupivirus	sample_0	307.921	308	TRUE POSITIVE	GENUS
198	Teseptimavirus	sample_0 Teseptimavirus	sample_0	0	1	FALSE POSITIVE	GENUS
199	Fromanvirus	sample_0 Fromanvirus	sample_0	615.094	504	TRUE POSITIVE	GENUS
200	Orthopoxvirus	sample_0 Orthopoxvirus	sample_0	502.734	502	TRUE POSITIVE	GENUS
201	Gen_unclassified Lavidaviridae	sample_0 Gen_unclassified Lavidaviridae	sample_0	44.572	44	TRUE POSITIVE	GENUS
202	Corndogvirus	sample_0 Corndogvirus	sample_0	1018.05	877	TRUE POSITIVE	GENUS
203	Epseptimavirus	sample_0 Epseptimavirus	sample_0	492.375	489	TRUE POSITIVE	GENUS
204	Gen_of_Harvfovirus sp.	sample_0 Gen_of_Harvfovirus sp.	sample_0	898.75	896	TRUE POSITIVE	GENUS
205	Gen_of_Harvfovirus sp.	sample_0 Gen_of_Harvfovirus sp.	sample_0	898.75	896	TRUE POSITIVE	GENUS
206	Gen_of_Hyperionvirus sp.	sample_0 Gen_of_Hyperionvirus sp.	sample_0	101.621	98	TRUE POSITIVE	GENUS
207	Phimunavirus	sample_0 Phimunavirus	sample_0	24.411	24	TRUE POSITIVE	GENUS
208	Drulisvirus	sample_0 Drulisvirus	sample_0	1265.46	1264	TRUE POSITIVE	GENUS
209	Cheoctovirus	sample_0 Cheoctovirus	sample_0	223.872	224	TRUE POSITIVE	GENUS
210	Fromanvirus	sample_0 Fromanvirus	sample_0	615.094	504	TRUE POSITIVE	GENUS
211	Fromanvirus	sample_0 Fromanvirus	sample_0	615.094	504	TRUE POSITIVE	GENUS
212	Fromanvirus	sample_0 Fromanvirus	sample_0	615.094	504	TRUE POSITIVE	GENUS
213	Tequintavirus	sample_0 Tequintavirus	sample_0	0	3	FALSE POSITIVE	GENUS
214	Sukkupivirus	sample_0 Sukkupivirus	sample_0	307.921	308	TRUE POSITIVE	GENUS
215	Gen_unclassified bacterial viruses	sample_0 Gen_unclassified bacterial viruses	sample_0	192.614	192	TRUE POSITIVE	GENUS
216	Gen_unclassified bacterial viruses	sample_0 Gen_unclassified bacterial viruses	sample_0	192.614	192	TRUE POSITIVE	GENUS
217	Gen_unclassified bacterial viruses	sample_0 Gen_unclassified bacterial viruses	sample_0	192.614	192	TRUE POSITIVE	GENUS
218	Cheoctovirus	sample_0 Cheoctovirus	sample_0	223.872	224	TRUE POSITIVE	GENUS
219	Warwickvirus	sample_0 Warwickvirus	sample_0	154.911	154	TRUE POSITIVE	GENUS
220	Epseptimavirus	sample_0 Epseptimavirus	sample_0	492.375	489	TRUE POSITIVE	GENUS
221	Aphroditevirus	sample_0 Aphroditevirus	sample_0	7996.47	7996	TRUE POSITIVE	GENUS
222	Pipefishvirus	sample_0 Pipefishvirus	sample_0	1205.85	1204	TRUE POSITIVE	GENUS
223	Fromanvirus	sample_0 Fromanvirus	sample_0	615.094	504	TRUE POSITIVE	GENUS
224	Drulisvirus	sample_0 Drulisvirus	sample_0	1265.46	1264	TRUE POSITIVE	GENUS
225	Epseptimavirus	sample_0 Epseptimavirus	sample_0	492.375	489	TRUE POSITIVE	GENUS
226	Fromanvirus	sample_0 Fromanvirus	sample_0	615.094	504	TRUE POSITIVE	GENUS
227	Pipefishvirus	sample_0 Pipefishvirus	sample_0	1205.85	1204	TRUE POSITIVE	GENUS
228	Fromanvirus	sample_0 Fromanvirus	sample_0	615.094	504	TRUE POSITIVE	GENUS
229	Corndogvirus	sample_0 Corndogvirus	sample_0	1018.05	877	TRUE POSITIVE	GENUS
230	Sugarlandvirus	sample_0 Sugarlandvirus	sample_0	222.694	222	TRUE POSITIVE	GENUS
231	Mastadenovirus	sample_0 Mastadenovirus	sample_0	778.213	776	TRUE POSITIVE	GENUS
232	Cheoctovirus	sample_0 Cheoctovirus	sample_0	223.872	224	TRUE POSITIVE	GENUS
233	Fromanvirus	sample_0 Fromanvirus	sample_0	615.094	504	TRUE POSITIVE	GENUS
234	Fromanvirus	sample_0 Fromanvirus	sample_0	615.094	504	TRUE POSITIVE	GENUS
235	Ceduovirus	sample_0 Ceduovirus	sample_0	537.177	536	TRUE POSITIVE	GENUS
236	Ceduovirus	sample_0 Ceduovirus	sample_0	537.177	536	TRUE POSITIVE	GENUS
237	Ceduovirus	sample_0 Ceduovirus	sample_0	537.177	536	TRUE POSITIVE	GENUS
238	Gen_unclassified bacterial viruses	sample_0 Gen_unclassified bacterial viruses	sample_0	192.614	192	TRUE POSITIVE	GENUS
239	Gen_unclassified Podoviridae	sample_0 Gen_unclassified Podoviridae	sample_0	68.0323	68	TRUE POSITIVE	GENUS
240	Drulisvirus	sample_0 Drulisvirus	sample_0	1265.46	1264	TRUE POSITIVE	GENUS
241	Drulisvirus	sample_0 Drulisvirus	sample_0	1265.46	1264	TRUE POSITIVE	GENUS
242	Gen_unclassified Siphoviridae	sample_0 Gen_unclassified Siphoviridae	sample_0	203.256	349	TRUE POSITIVE	GENUS
243	Epseptimavirus	sample_0 Epseptimavirus	sample_0	492.375	489	TRUE POSITIVE	GENUS
244	Epseptimavirus	sample_0 Epseptimavirus	sample_0	492.375	489	TRUE POSITIVE	GENUS
245	Silviavirus	sample_0 Silviavirus	sample_0	102.848	102	TRUE POSITIVE	GENUS
246	Drulisvirus	sample_0 Drulisvirus	sample_0	1265.46	1264	TRUE POSITIVE	GENUS
247	Betacoronavirus	sample_0 Betacoronavirus	sample_0	457.614	456	TRUE POSITIVE	GENUS
248	Drulisvirus	sample_0 Drulisvirus	sample_0	1265.46	1264	TRUE POSITIVE	GENUS
249	Pipefishvirus	sample_0 Pipefishvirus	sample_0	1205.85	1204	TRUE POSITIVE	GENUS
250	Pipefishvirus	sample_0 Pipefishvirus	sample_0	1205.85	1204	TRUE POSITIVE	GENUS
251	Sugarlandvirus	sample_0 Sugarlandvirus	sample_0	222.694	222	TRUE POSITIVE	GENUS
252	Turbidovirus	sample_0 Turbidovirus	sample_0	0	110	FALSE POSITIVE	GENUS
253	Drulisvirus	sample_0 Drulisvirus	sample_0	1265.46	1264	TRUE POSITIVE	GENUS
254	Jedunavirus	sample_0 Jedunavirus	sample_0	228.878	228	TRUE POSITIVE	GENUS
255	Epseptimavirus	sample_0 Epseptimavirus	sample_0	492.375	489	TRUE POSITIVE	GENUS
256	Mastadenovirus	sample_0 Mastadenovirus	sample_0	778.213	776	TRUE POSITIVE	GENUS
257	Lederbergvirus	sample_0 Lederbergvirus	sample_0	379.424	378	TRUE POSITIVE	GENUS
258	Skunavirus	sample_0 Skunavirus	sample_0	600.834	600	TRUE POSITIVE	GENUS
259	Gen_unclassified Geminiviridae	sample_0 Gen_unclassified Geminiviridae	sample_0	4.7126	4	TRUE POSITIVE	GENUS
260	Salasvirus	sample_0 Salasvirus	sample_0	12.3807	12	TRUE POSITIVE	GENUS
261	Gen_unclassified Bastillevirinae	sample_0 Gen_unclassified Bastillevirinae	sample_0	10.3583	0	FALSE NEGATIVE	GENUS
262	Epseptimavirus	sample_0 Epseptimavirus	sample_0	492.375	489	TRUE POSITIVE	GENUS
263	Mastadenovirus	sample_0 Mastadenovirus	sample_0	778.213	776	TRUE POSITIVE	GENUS
264	Gen_unclassified Myoviridae	sample_0 Gen_unclassified Myoviridae	sample_0	782.185	780	TRUE POSITIVE	GENUS
265	Pipefishvirus	sample_0 Pipefishvirus	sample_0	1205.85	1204	TRUE POSITIVE	GENUS
266	Pipefishvirus	sample_0 Pipefishvirus	sample_0	1205.85	1204	TRUE POSITIVE	GENUS
267	Gen_unclassified Anelloviridae	sample_0 Gen_unclassified Anelloviridae	sample_0	33.4504	32	TRUE POSITIVE	GENUS
268	Fromanvirus	sample_0 Fromanvirus	sample_0	615.094	504	TRUE POSITIVE	GENUS
269	Gen_of_Mycolicibacterium phage J1	sample_0 Gen_of_Mycolicibacterium phage J1	sample_0	0	36	FALSE POSITIVE	GENUS
270	Drulisvirus	sample_0 Drulisvirus	sample_0	1265.46	1264	TRUE POSITIVE	GENUS
271	Przondovirus	sample_0 Przondovirus	sample_0	10.5684	10	TRUE POSITIVE	GENUS
272	Epseptimavirus	sample_0 Epseptimavirus	sample_0	492.375	489	TRUE POSITIVE	GENUS
273	Sugarlandvirus	sample_0 Sugarlandvirus	sample_0	222.694	222	TRUE POSITIVE	GENUS
274	Drulisvirus	sample_0 Drulisvirus	sample_0	1265.46	1264	TRUE POSITIVE	GENUS
275	Mastadenovirus	sample_0 Mastadenovirus	sample_0	778.213	776	TRUE POSITIVE	GENUS
276	Mastadenovirus	sample_0 Mastadenovirus	sample_0	778.213	776	TRUE POSITIVE	GENUS
277	Pipefishvirus	sample_0 Pipefishvirus	sample_0	1205.85	1204	TRUE POSITIVE	GENUS
278	Drulisvirus	sample_0 Drulisvirus	sample_0	1265.46	1264	TRUE POSITIVE	GENUS
279	Immanueltrevirus	sample_0 Immanueltrevirus	sample_0	28.0571	28	TRUE POSITIVE	GENUS
280	Orthopoxvirus	sample_0 Orthopoxvirus	sample_0	502.734	502	TRUE POSITIVE	GENUS
281	Tequintavirus	sample_0 Tequintavirus	sample_0	0	3	FALSE POSITIVE	GENUS
282	Gen_unclassified Siphoviridae	sample_0 Gen_unclassified Siphoviridae	sample_0	203.256	349	TRUE POSITIVE	GENUS
283	Lederbergvirus	sample_0 Lederbergvirus	sample_0	379.424	378	TRUE POSITIVE	GENUS
284	Lederbergvirus	sample_0 Lederbergvirus	sample_0	379.424	378	TRUE POSITIVE	GENUS
285	Gen_unclassified Siphoviridae	sample_0 Gen_unclassified Siphoviridae	sample_0	203.256	349	TRUE POSITIVE	GENUS
286	Gen_unclassified Autographiviridae	sample_0 Gen_unclassified Autographiviridae	sample_0	92.1955	91	TRUE POSITIVE	GENUS
287	Gen_unclassified bacterial viruses	sample_0 Gen_unclassified bacterial viruses	sample_0	192.614	192	TRUE POSITIVE	GENUS
288	Orthopoxvirus	sample_0 Orthopoxvirus	sample_0	502.734	502	TRUE POSITIVE	GENUS
289	Orthopoxvirus	sample_0 Orthopoxvirus	sample_0	502.734	502	TRUE POSITIVE	GENUS
290	Potexvirus	sample_0 Potexvirus	sample_0	50.3467	50	TRUE POSITIVE	GENUS
291	Orthohepadnavirus	sample_0 Orthohepadnavirus	sample_0	26.6683	26	TRUE POSITIVE	GENUS
292	Orthopoxvirus	sample_0 Orthopoxvirus	sample_0	502.734	502	TRUE POSITIVE	GENUS
293	Allexivirus	sample_1 Allexivirus	sample_1	10.8902	10	TRUE POSITIVE	GENUS
294	Nepovirus	sample_1 Nepovirus	sample_1	33.4648	34	TRUE POSITIVE	GENUS
295	Rotavirus	sample_1 Rotavirus	sample_1	291.084	246	TRUE POSITIVE	GENUS
296	Bandavirus	sample_1 Bandavirus	sample_1	94.9842	90	TRUE POSITIVE	GENUS
297	Bandavirus	sample_1 Bandavirus	sample_1	94.9842	90	TRUE POSITIVE	GENUS
298	Bandavirus	sample_1 Bandavirus	sample_1	94.9842	90	TRUE POSITIVE	GENUS
299	Bandavirus	sample_1 Bandavirus	sample_1	94.9842	90	TRUE POSITIVE	GENUS
300	Bandavirus	sample_1 Bandavirus	sample_1	94.9842	90	TRUE POSITIVE	GENUS
301	Orthopoxvirus	sample_1 Orthopoxvirus	sample_1	819.1	812	TRUE POSITIVE	GENUS
302	Sinsheimervirus	sample_1 Sinsheimervirus	sample_1	23.5706	4	TRUE POSITIVE	GENUS
303	Sinsheimervirus	sample_1 Sinsheimervirus	sample_1	23.5706	4	TRUE POSITIVE	GENUS
304	Orthopoxvirus	sample_1 Orthopoxvirus	sample_1	819.1	812	TRUE POSITIVE	GENUS
305	Begomovirus	sample_1 Begomovirus	sample_1	58.1036	58	TRUE POSITIVE	GENUS
306	Traversvirus	sample_1 Traversvirus	sample_1	390.592	391	TRUE POSITIVE	GENUS
307	Cheoctovirus	sample_1 Cheoctovirus	sample_1	567.997	567	TRUE POSITIVE	GENUS
308	Avanivirus	sample_1 Avanivirus	sample_1	0	4	FALSE POSITIVE	GENUS
309	Circovirus	sample_1 Circovirus	sample_1	104.352	100	TRUE POSITIVE	GENUS
310	Teseptimavirus	sample_1 Teseptimavirus	sample_1	305.405	306	TRUE POSITIVE	GENUS
311	Teseptimavirus	sample_1 Teseptimavirus	sample_1	305.405	306	TRUE POSITIVE	GENUS
312	Dependoparvovirus	sample_1 Dependoparvovirus	sample_1	28.4353	28	TRUE POSITIVE	GENUS
313	Mastadenovirus	sample_1 Mastadenovirus	sample_1	1328.3	1326	TRUE POSITIVE	GENUS
314	Mastadenovirus	sample_1 Mastadenovirus	sample_1	1328.3	1326	TRUE POSITIVE	GENUS
315	Mastadenovirus	sample_1 Mastadenovirus	sample_1	1328.3	1326	TRUE POSITIVE	GENUS
316	Mastadenovirus	sample_1 Mastadenovirus	sample_1	1328.3	1326	TRUE POSITIVE	GENUS
317	Orthopoxvirus	sample_1 Orthopoxvirus	sample_1	819.1	812	TRUE POSITIVE	GENUS
318	Phulivirus	sample_1 Phulivirus	sample_1	67.7238	68	TRUE POSITIVE	GENUS
319	Nehujevirus	sample_1 Nehujevirus	sample_1	7.00745	8	TRUE POSITIVE	GENUS
320	Skrubnovirus	sample_1 Skrubnovirus	sample_1	2.35129	2	TRUE POSITIVE	GENUS
321	Kirnavirus	sample_1 Kirnavirus	sample_1	3.11333	4	TRUE POSITIVE	GENUS
322	Orthopoxvirus	sample_1 Orthopoxvirus	sample_1	819.1	812	TRUE POSITIVE	GENUS
323	Casadabanvirus	sample_1 Casadabanvirus	sample_1	302.25	302	TRUE POSITIVE	GENUS
324	Circovirus	sample_1 Circovirus	sample_1	104.352	100	TRUE POSITIVE	GENUS
325	Sinsheimervirus	sample_1 Sinsheimervirus	sample_1	23.5706	4	TRUE POSITIVE	GENUS
326	Mastadenovirus	sample_1 Mastadenovirus	sample_1	1328.3	1326	TRUE POSITIVE	GENUS
327	Rotavirus	sample_1 Rotavirus	sample_1	291.084	246	TRUE POSITIVE	GENUS
328	Begomovirus	sample_1 Begomovirus	sample_1	58.1036	58	TRUE POSITIVE	GENUS
329	Teseptimavirus	sample_1 Teseptimavirus	sample_1	305.405	306	TRUE POSITIVE	GENUS
330	Sendosyvirus	sample_1 Sendosyvirus	sample_1	287.66	286	TRUE POSITIVE	GENUS
331	Circovirus	sample_1 Circovirus	sample_1	104.352	100	TRUE POSITIVE	GENUS
332	Pankowvirus	sample_1 Pankowvirus	sample_1	0	1	FALSE POSITIVE	GENUS
333	Rotavirus	sample_1 Rotavirus	sample_1	291.084	246	TRUE POSITIVE	GENUS
334	Rotavirus	sample_1 Rotavirus	sample_1	291.084	246	TRUE POSITIVE	GENUS
335	Gen_of_Circovirus-like genome CB-A	sample_1 Gen_of_Circovirus-like genome CB-A	sample_1	19.5655	20	TRUE POSITIVE	GENUS
336	Gosmusatellite	sample_1 Gosmusatellite	sample_1	10.8702	10	TRUE POSITIVE	GENUS
337	Kostyavirus	sample_1 Kostyavirus	sample_1	369.04	366	TRUE POSITIVE	GENUS
338	Seunavirus	sample_1 Seunavirus	sample_1	87.7044	88	TRUE POSITIVE	GENUS
339	Nilusvirus	sample_1 Nilusvirus	sample_1	0	1	FALSE POSITIVE	GENUS
340	Casadabanvirus	sample_1 Casadabanvirus	sample_1	302.25	302	TRUE POSITIVE	GENUS
341	Fromanvirus	sample_1 Fromanvirus	sample_1	0	136	FALSE POSITIVE	GENUS
342	Gaprivervirus	sample_1 Gaprivervirus	sample_1	284.855	284	TRUE POSITIVE	GENUS
343	Rotavirus	sample_1 Rotavirus	sample_1	291.084	246	TRUE POSITIVE	GENUS
344	Friunavirus	sample_1 Friunavirus	sample_1	472.118	472	TRUE POSITIVE	GENUS
345	Tefnutvirus	sample_1 Tefnutvirus	sample_1	0	1	FALSE POSITIVE	GENUS
346	Orthopoxvirus	sample_1 Orthopoxvirus	sample_1	819.1	812	TRUE POSITIVE	GENUS
347	Orthopoxvirus	sample_1 Orthopoxvirus	sample_1	819.1	812	TRUE POSITIVE	GENUS
348	Orthopoxvirus	sample_1 Orthopoxvirus	sample_1	819.1	812	TRUE POSITIVE	GENUS
349	Pontusvirus	sample_1 Pontusvirus	sample_1	0	1	FALSE POSITIVE	GENUS
350	Betasatellite	sample_1 Betasatellite	sample_1	15.6882	14	TRUE POSITIVE	GENUS
351	Avanivirus	sample_1 Avanivirus	sample_1	0	4	FALSE POSITIVE	GENUS
352	Rotavirus	sample_1 Rotavirus	sample_1	291.084	246	TRUE POSITIVE	GENUS
353	Cheoctovirus	sample_1 Cheoctovirus	sample_1	567.997	567	TRUE POSITIVE	GENUS
354	Mastadenovirus	sample_1 Mastadenovirus	sample_1	1328.3	1326	TRUE POSITIVE	GENUS
355	Mastadenovirus	sample_1 Mastadenovirus	sample_1	1328.3	1326	TRUE POSITIVE	GENUS
356	Mastadenovirus	sample_1 Mastadenovirus	sample_1	1328.3	1326	TRUE POSITIVE	GENUS
357	Mastadenovirus	sample_1 Mastadenovirus	sample_1	1328.3	1326	TRUE POSITIVE	GENUS
358	Mastadenovirus	sample_1 Mastadenovirus	sample_1	1328.3	1326	TRUE POSITIVE	GENUS
359	Mastadenovirus	sample_1 Mastadenovirus	sample_1	1328.3	1326	TRUE POSITIVE	GENUS
360	Tunavirus	sample_1 Tunavirus	sample_1	611.601	612	TRUE POSITIVE	GENUS
361	Orthopoxvirus	sample_1 Orthopoxvirus	sample_1	819.1	812	TRUE POSITIVE	GENUS
362	Rotavirus	sample_1 Rotavirus	sample_1	291.084	246	TRUE POSITIVE	GENUS
363	Cheoctovirus	sample_1 Cheoctovirus	sample_1	567.997	567	TRUE POSITIVE	GENUS
364	Chivirus	sample_1 Chivirus	sample_1	498.137	497	TRUE POSITIVE	GENUS
365	Kostyavirus	sample_1 Kostyavirus	sample_1	369.04	366	TRUE POSITIVE	GENUS
366	Orthopoxvirus	sample_1 Orthopoxvirus	sample_1	819.1	812	TRUE POSITIVE	GENUS
367	Rotavirus	sample_1 Rotavirus	sample_1	291.084	246	TRUE POSITIVE	GENUS
368	Treisdeltapapillomavirus	sample_1 Treisdeltapapillomavirus	sample_1	13.6277	14	TRUE POSITIVE	GENUS
369	Lentivirus	sample_1 Lentivirus	sample_1	182.662	180	TRUE POSITIVE	GENUS
370	Gen_unclassified Siphoviridae	sample_1 Gen_unclassified Siphoviridae	sample_1	860.439	870	TRUE POSITIVE	GENUS
371	Lentivirus	sample_1 Lentivirus	sample_1	182.662	180	TRUE POSITIVE	GENUS
372	Mastadenovirus	sample_1 Mastadenovirus	sample_1	1328.3	1326	TRUE POSITIVE	GENUS
373	Kostyavirus	sample_1 Kostyavirus	sample_1	369.04	366	TRUE POSITIVE	GENUS
374	Longwoodvirus	sample_1 Longwoodvirus	sample_1	258.699	258	TRUE POSITIVE	GENUS
375	Casadabanvirus	sample_1 Casadabanvirus	sample_1	302.25	302	TRUE POSITIVE	GENUS
376	Jerseyvirus	sample_1 Jerseyvirus	sample_1	490.846	490	TRUE POSITIVE	GENUS
377	Circovirus	sample_1 Circovirus	sample_1	104.352	100	TRUE POSITIVE	GENUS
378	Circovirus	sample_1 Circovirus	sample_1	104.352	100	TRUE POSITIVE	GENUS
379	Circovirus	sample_1 Circovirus	sample_1	104.352	100	TRUE POSITIVE	GENUS
380	Fromanvirus	sample_1 Fromanvirus	sample_1	0	136	FALSE POSITIVE	GENUS
381	Mastadenovirus	sample_1 Mastadenovirus	sample_1	1328.3	1326	TRUE POSITIVE	GENUS
382	Atlauavirus	sample_1 Atlauavirus	sample_1	2309.55	2310	TRUE POSITIVE	GENUS
383	Lowelvirus	sample_1 Lowelvirus	sample_1	0	1	FALSE POSITIVE	GENUS
384	Potamoivirus	sample_1 Potamoivirus	sample_1	0	22	FALSE POSITIVE	GENUS
385	Chalconvirus	sample_1 Chalconvirus	sample_1	1434.46	1411	TRUE POSITIVE	GENUS
386	Atlauavirus	sample_1 Atlauavirus	sample_1	2309.55	2310	TRUE POSITIVE	GENUS
387	Potamoivirus	sample_1 Potamoivirus	sample_1	0	22	FALSE POSITIVE	GENUS
388	Chalconvirus	sample_1 Chalconvirus	sample_1	1434.46	1411	TRUE POSITIVE	GENUS
389	Atlauavirus	sample_1 Atlauavirus	sample_1	2309.55	2310	TRUE POSITIVE	GENUS
390	Atlauavirus	sample_1 Atlauavirus	sample_1	2309.55	2310	TRUE POSITIVE	GENUS
391	Atlauavirus	sample_1 Atlauavirus	sample_1	2309.55	2310	TRUE POSITIVE	GENUS
392	Rotavirus	sample_1 Rotavirus	sample_1	291.084	246	TRUE POSITIVE	GENUS
393	Avanivirus	sample_1 Avanivirus	sample_1	0	4	FALSE POSITIVE	GENUS
394	Bandavirus	sample_1 Bandavirus	sample_1	94.9842	90	TRUE POSITIVE	GENUS
395	Rotavirus	sample_1 Rotavirus	sample_1	291.084	246	TRUE POSITIVE	GENUS
396	Rotavirus	sample_1 Rotavirus	sample_1	291.084	246	TRUE POSITIVE	GENUS
397	Circovirus	sample_1 Circovirus	sample_1	104.352	100	TRUE POSITIVE	GENUS
398	Rotavirus	sample_1 Rotavirus	sample_1	291.084	246	TRUE POSITIVE	GENUS
399	Orthopoxvirus	sample_1 Orthopoxvirus	sample_1	819.1	812	TRUE POSITIVE	GENUS
400	Cheoctovirus	sample_1 Cheoctovirus	sample_1	567.997	567	TRUE POSITIVE	GENUS
401	Casadabanvirus	sample_1 Casadabanvirus	sample_1	302.25	302	TRUE POSITIVE	GENUS
402	Wuhivirus	sample_1 Wuhivirus	sample_1	332.589	316	TRUE POSITIVE	GENUS
403	Orthopoxvirus	sample_1 Orthopoxvirus	sample_1	819.1	812	TRUE POSITIVE	GENUS
404	Mastadenovirus	sample_1 Mastadenovirus	sample_1	1328.3	1326	TRUE POSITIVE	GENUS
405	Circovirus	sample_1 Circovirus	sample_1	104.352	100	TRUE POSITIVE	GENUS
406	Gen_unclassified Astroviridae	sample_1 Gen_unclassified Astroviridae	sample_1	15.9512	16	TRUE POSITIVE	GENUS
407	Bandavirus	sample_1 Bandavirus	sample_1	94.9842	90	TRUE POSITIVE	GENUS
408	Bandavirus	sample_1 Bandavirus	sample_1	94.9842	90	TRUE POSITIVE	GENUS
409	Coopervirus	sample_1 Coopervirus	sample_1	211.43	210	TRUE POSITIVE	GENUS
410	Gen_unclassified Siphoviridae	sample_1 Gen_unclassified Siphoviridae	sample_1	860.439	870	TRUE POSITIVE	GENUS
411	Gen_unclassified Siphoviridae	sample_1 Gen_unclassified Siphoviridae	sample_1	860.439	870	TRUE POSITIVE	GENUS
412	Gen_unclassified Siphoviridae	sample_1 Gen_unclassified Siphoviridae	sample_1	860.439	870	TRUE POSITIVE	GENUS
413	Bandavirus	sample_1 Bandavirus	sample_1	94.9842	90	TRUE POSITIVE	GENUS
414	Cheoctovirus	sample_1 Cheoctovirus	sample_1	567.997	567	TRUE POSITIVE	GENUS
415	Orthoreovirus	sample_1 Orthoreovirus	sample_1	90.2071	86	TRUE POSITIVE	GENUS
416	Mastadenovirus	sample_1 Mastadenovirus	sample_1	1328.3	1326	TRUE POSITIVE	GENUS
417	Gen_unclassified Tymoviridae	sample_1 Gen_unclassified Tymoviridae	sample_1	140.982	140	TRUE POSITIVE	GENUS
418	Orthopoxvirus	sample_1 Orthopoxvirus	sample_1	819.1	812	TRUE POSITIVE	GENUS
419	Enterovirus	sample_1 Enterovirus	sample_1	14.3234	14	TRUE POSITIVE	GENUS
420	Friunavirus	sample_1 Friunavirus	sample_1	472.118	472	TRUE POSITIVE	GENUS
421	Friunavirus	sample_1 Friunavirus	sample_1	472.118	472	TRUE POSITIVE	GENUS
422	Cheoctovirus	sample_1 Cheoctovirus	sample_1	567.997	567	TRUE POSITIVE	GENUS
423	Mastadenovirus	sample_1 Mastadenovirus	sample_1	1328.3	1326	TRUE POSITIVE	GENUS
424	Neptunevirus	sample_1 Neptunevirus	sample_1	0	1	FALSE POSITIVE	GENUS
425	Chivirus	sample_1 Chivirus	sample_1	498.137	497	TRUE POSITIVE	GENUS
426	Nerrivikvirus	sample_1 Nerrivikvirus	sample_1	731.949	725	TRUE POSITIVE	GENUS
427	Vellamovirus	sample_1 Vellamovirus	sample_1	0	1	FALSE POSITIVE	GENUS
428	Brizovirus	sample_1 Brizovirus	sample_1	0	2	FALSE POSITIVE	GENUS
429	Fromanvirus	sample_1 Fromanvirus	sample_1	0	136	FALSE POSITIVE	GENUS
430	Cheoctovirus	sample_1 Cheoctovirus	sample_1	567.997	567	TRUE POSITIVE	GENUS
431	Backyardiganvirus	sample_1 Backyardiganvirus	sample_1	209.524	74	TRUE POSITIVE	GENUS
432	Rotavirus	sample_1 Rotavirus	sample_1	291.084	246	TRUE POSITIVE	GENUS
433	Klausavirus	sample_1 Klausavirus	sample_1	38.6699	38	TRUE POSITIVE	GENUS
434	Gen_unclassified RNA viruses ShiM-2016	sample_1 Gen_unclassified RNA viruses ShiM-2016	sample_1	34.3479	34	TRUE POSITIVE	GENUS
435	Gen_unclassified RNA viruses ShiM-2016	sample_1 Gen_unclassified RNA viruses ShiM-2016	sample_1	34.3479	34	TRUE POSITIVE	GENUS
436	Alphapaprhavirus	sample_1 Alphapaprhavirus	sample_1	87.8745	88	TRUE POSITIVE	GENUS
437	Aquareovirus	sample_1 Aquareovirus	sample_1	57.6963	56	TRUE POSITIVE	GENUS
438	Fromanvirus	sample_1 Fromanvirus	sample_1	0	136	FALSE POSITIVE	GENUS
439	Backyardiganvirus	sample_1 Backyardiganvirus	sample_1	209.524	74	TRUE POSITIVE	GENUS
440	Fromanvirus	sample_1 Fromanvirus	sample_1	0	136	FALSE POSITIVE	GENUS
441	Backyardiganvirus	sample_1 Backyardiganvirus	sample_1	209.524	74	TRUE POSITIVE	GENUS
442	Friunavirus	sample_1 Friunavirus	sample_1	472.118	472	TRUE POSITIVE	GENUS
443	Kostyavirus	sample_1 Kostyavirus	sample_1	369.04	366	TRUE POSITIVE	GENUS
444	Gen_environmental samples	sample_1 Gen_environmental samples	sample_1	1159.75	1154	TRUE POSITIVE	GENUS
445	Gen_environmental samples	sample_1 Gen_environmental samples	sample_1	1159.75	1154	TRUE POSITIVE	GENUS
446	Chivirus	sample_1 Chivirus	sample_1	498.137	497	TRUE POSITIVE	GENUS
447	Orthopoxvirus	sample_1 Orthopoxvirus	sample_1	819.1	812	TRUE POSITIVE	GENUS
448	Gen_unclassified Picornaviridae	sample_1 Gen_unclassified Picornaviridae	sample_1	26.6733	26	TRUE POSITIVE	GENUS
449	Gen_unclassified Myoviridae	sample_1 Gen_unclassified Myoviridae	sample_1	2214.08	2212	TRUE POSITIVE	GENUS
450	Polerovirus	sample_1 Polerovirus	sample_1	28.9751	28	TRUE POSITIVE	GENUS
451	Ohlsrhavirus	sample_1 Ohlsrhavirus	sample_1	12.4027	12	TRUE POSITIVE	GENUS
452	Tunavirus	sample_1 Tunavirus	sample_1	611.601	612	TRUE POSITIVE	GENUS
453	Gen_unclassified Siphoviridae	sample_1 Gen_unclassified Siphoviridae	sample_1	860.439	870	TRUE POSITIVE	GENUS
454	Gen_unclassified Siphoviridae	sample_1 Gen_unclassified Siphoviridae	sample_1	860.439	870	TRUE POSITIVE	GENUS
455	Gen_unclassified Siphoviridae	sample_1 Gen_unclassified Siphoviridae	sample_1	860.439	870	TRUE POSITIVE	GENUS
456	Oslovirus	sample_1 Oslovirus	sample_1	0	2	FALSE POSITIVE	GENUS
457	Gen_unclassified Siphoviridae	sample_1 Gen_unclassified Siphoviridae	sample_1	860.439	870	TRUE POSITIVE	GENUS
458	Lambdavirus	sample_1 Lambdavirus	sample_1	201.528	186	TRUE POSITIVE	GENUS
459	Oslovirus	sample_1 Oslovirus	sample_1	0	2	FALSE POSITIVE	GENUS
460	Gen_environmental samples	sample_1 Gen_environmental samples	sample_1	1159.75	1154	TRUE POSITIVE	GENUS
461	Gen_environmental samples	sample_1 Gen_environmental samples	sample_1	1159.75	1154	TRUE POSITIVE	GENUS
462	Orthopoxvirus	sample_1 Orthopoxvirus	sample_1	819.1	812	TRUE POSITIVE	GENUS
463	Orthopoxvirus	sample_1 Orthopoxvirus	sample_1	819.1	812	TRUE POSITIVE	GENUS
464	Orthopoxvirus	sample_1 Orthopoxvirus	sample_1	819.1	812	TRUE POSITIVE	GENUS
465	Orthohepadnavirus	sample_1 Orthohepadnavirus	sample_1	7.14775	8	TRUE POSITIVE	GENUS
466	Friunavirus	sample_1 Friunavirus	sample_1	472.118	472	TRUE POSITIVE	GENUS
467	Tunavirus	sample_1 Tunavirus	sample_1	611.601	612	TRUE POSITIVE	GENUS
468	Klausavirus	sample_1 Klausavirus	sample_1	38.6699	38	TRUE POSITIVE	GENUS
469	Klausavirus	sample_1 Klausavirus	sample_1	38.6699	38	TRUE POSITIVE	GENUS
470	Circovirus	sample_1 Circovirus	sample_1	104.352	100	TRUE POSITIVE	GENUS
471	Backyardiganvirus	sample_1 Backyardiganvirus	sample_1	209.524	74	TRUE POSITIVE	GENUS
472	Kostyavirus	sample_1 Kostyavirus	sample_1	369.04	366	TRUE POSITIVE	GENUS
473	Cheoctovirus	sample_1 Cheoctovirus	sample_1	567.997	567	TRUE POSITIVE	GENUS
474	Circovirus	sample_1 Circovirus	sample_1	104.352	100	TRUE POSITIVE	GENUS
475	Circovirus	sample_1 Circovirus	sample_1	104.352	100	TRUE POSITIVE	GENUS
476	Chivirus	sample_1 Chivirus	sample_1	498.137	497	TRUE POSITIVE	GENUS
477	Circovirus	sample_1 Circovirus	sample_1	104.352	100	TRUE POSITIVE	GENUS
478	Circovirus	sample_1 Circovirus	sample_1	104.352	100	TRUE POSITIVE	GENUS
479	Mastadenovirus	sample_1 Mastadenovirus	sample_1	1328.3	1326	TRUE POSITIVE	GENUS
480	Kostyavirus	sample_1 Kostyavirus	sample_1	369.04	366	TRUE POSITIVE	GENUS
481	Circovirus	sample_1 Circovirus	sample_1	104.352	100	TRUE POSITIVE	GENUS
482	Circovirus	sample_1 Circovirus	sample_1	104.352	100	TRUE POSITIVE	GENUS
483	Gen_of_Sogatella furcifera hepe-like virus	sample_1 Gen_of_Sogatella furcifera hepe-like virus	sample_1	47.3994	46	TRUE POSITIVE	GENUS
484	Kostyavirus	sample_1 Kostyavirus	sample_1	369.04	366	TRUE POSITIVE	GENUS
485	Gen_of_Microviridae sp.	sample_1 Gen_of_Microviridae sp.	sample_1	42.92	42	TRUE POSITIVE	GENUS
486	Moomoovirus	sample_1 Moomoovirus	sample_1	0	3	FALSE POSITIVE	GENUS
487	Thetabobvirus	sample_1 Thetabobvirus	sample_1	379.714	372	TRUE POSITIVE	GENUS
488	Mastadenovirus	sample_1 Mastadenovirus	sample_1	1328.3	1326	TRUE POSITIVE	GENUS
489	Mastadenovirus	sample_1 Mastadenovirus	sample_1	1328.3	1326	TRUE POSITIVE	GENUS
490	Circovirus	sample_1 Circovirus	sample_1	104.352	100	TRUE POSITIVE	GENUS
491	Jerseyvirus	sample_1 Jerseyvirus	sample_1	490.846	490	TRUE POSITIVE	GENUS
492	Circovirus	sample_1 Circovirus	sample_1	104.352	100	TRUE POSITIVE	GENUS
493	Backyardiganvirus	sample_1 Backyardiganvirus	sample_1	209.524	74	TRUE POSITIVE	GENUS
494	Gen_of_Microviridae sp.	sample_1 Gen_of_Microviridae sp.	sample_1	42.92	42	TRUE POSITIVE	GENUS
495	Gen_unclassified Circoviridae	sample_1 Gen_unclassified Circoviridae	sample_1	20.9762	20	TRUE POSITIVE	GENUS
496	Gen_unclassified Circoviridae	sample_1 Gen_unclassified Circoviridae	sample_1	20.9762	20	TRUE POSITIVE	GENUS
497	Chivirus	sample_1 Chivirus	sample_1	498.137	497	TRUE POSITIVE	GENUS
498	Gen_of_Circular genetic element sp.	sample_1 Gen_of_Circular genetic element sp.	sample_1	41.5853	40	TRUE POSITIVE	GENUS
499	Gen_unclassified Anelloviridae	sample_1 Gen_unclassified Anelloviridae	sample_1	9.57687	10	TRUE POSITIVE	GENUS
500	Cheoctovirus	sample_1 Cheoctovirus	sample_1	567.997	567	TRUE POSITIVE	GENUS
501	Cheoctovirus	sample_1 Cheoctovirus	sample_1	567.997	567	TRUE POSITIVE	GENUS
502	Tunavirus	sample_1 Tunavirus	sample_1	611.601	612	TRUE POSITIVE	GENUS
503	Moineauvirus	sample_1 Moineauvirus	sample_1	172.005	172	TRUE POSITIVE	GENUS
504	Moineauvirus	sample_1 Moineauvirus	sample_1	172.005	172	TRUE POSITIVE	GENUS
505	Kostyavirus	sample_1 Kostyavirus	sample_1	369.04	366	TRUE POSITIVE	GENUS
506	Kostyavirus	sample_1 Kostyavirus	sample_1	369.04	366	TRUE POSITIVE	GENUS
507	Orthopoxvirus	sample_1 Orthopoxvirus	sample_1	819.1	812	TRUE POSITIVE	GENUS
508	Chivirus	sample_1 Chivirus	sample_1	498.137	497	TRUE POSITIVE	GENUS
509	Friunavirus	sample_1 Friunavirus	sample_1	472.118	472	TRUE POSITIVE	GENUS
510	Chivirus	sample_1 Chivirus	sample_1	498.137	497	TRUE POSITIVE	GENUS
511	Kostyavirus	sample_1 Kostyavirus	sample_1	369.04	366	TRUE POSITIVE	GENUS
512	Fromanvirus	sample_1 Fromanvirus	sample_1	0	136	FALSE POSITIVE	GENUS
513	Kostyavirus	sample_1 Kostyavirus	sample_1	369.04	366	TRUE POSITIVE	GENUS
514	Gen_of_Tortoise microvirus 77	sample_1 Gen_of_Tortoise microvirus 77	sample_1	12.8451	12	TRUE POSITIVE	GENUS
515	Gen_of_Prokaryotic dsDNA virus sp.	sample_1 Gen_of_Prokaryotic dsDNA virus sp.	sample_1	129.303	130	TRUE POSITIVE	GENUS
516	Friunavirus	sample_1 Friunavirus	sample_1	472.118	472	TRUE POSITIVE	GENUS
517	Kostyavirus	sample_1 Kostyavirus	sample_1	369.04	366	TRUE POSITIVE	GENUS
518	Klausavirus	sample_1 Klausavirus	sample_1	38.6699	38	TRUE POSITIVE	GENUS
519	Tunavirus	sample_1 Tunavirus	sample_1	611.601	612	TRUE POSITIVE	GENUS
520	Cheoctovirus	sample_1 Cheoctovirus	sample_1	567.997	567	TRUE POSITIVE	GENUS
521	Cheoctovirus	sample_1 Cheoctovirus	sample_1	567.997	567	TRUE POSITIVE	GENUS
522	Cheoctovirus	sample_1 Cheoctovirus	sample_1	567.997	567	TRUE POSITIVE	GENUS
523	Tunavirus	sample_1 Tunavirus	sample_1	611.601	612	TRUE POSITIVE	GENUS
524	Mastadenovirus	sample_1 Mastadenovirus	sample_1	1328.3	1326	TRUE POSITIVE	GENUS
525	Quaranjavirus	sample_1 Quaranjavirus	sample_1	53.7252	48	TRUE POSITIVE	GENUS
526	Kostyavirus	sample_1 Kostyavirus	sample_1	369.04	366	TRUE POSITIVE	GENUS
527	Kostyavirus	sample_1 Kostyavirus	sample_1	369.04	366	TRUE POSITIVE	GENUS
528	Kostyavirus	sample_1 Kostyavirus	sample_1	369.04	366	TRUE POSITIVE	GENUS
529	Friunavirus	sample_1 Friunavirus	sample_1	472.118	472	TRUE POSITIVE	GENUS
530	Gen_unclassified Podoviridae	sample_1 Gen_unclassified Podoviridae	sample_1	848.487	848	TRUE POSITIVE	GENUS
531	Gen_unclassified Podoviridae	sample_1 Gen_unclassified Podoviridae	sample_1	848.487	848	TRUE POSITIVE	GENUS
532	Gen_unclassified Podoviridae	sample_1 Gen_unclassified Podoviridae	sample_1	848.487	848	TRUE POSITIVE	GENUS
533	Gen_unclassified Podoviridae	sample_1 Gen_unclassified Podoviridae	sample_1	848.487	848	TRUE POSITIVE	GENUS
534	Gen_unclassified bacterial viruses	sample_1 Gen_unclassified bacterial viruses	sample_1	422.618	422	TRUE POSITIVE	GENUS
535	Gen_unclassified bacterial viruses	sample_1 Gen_unclassified bacterial viruses	sample_1	422.618	422	TRUE POSITIVE	GENUS
536	Gen_unclassified Podoviridae	sample_1 Gen_unclassified Podoviridae	sample_1	848.487	848	TRUE POSITIVE	GENUS
537	Backyardiganvirus	sample_1 Backyardiganvirus	sample_1	209.524	74	TRUE POSITIVE	GENUS
538	Chivirus	sample_1 Chivirus	sample_1	498.137	497	TRUE POSITIVE	GENUS
539	Cheoctovirus	sample_1 Cheoctovirus	sample_1	567.997	567	TRUE POSITIVE	GENUS
540	Jerseyvirus	sample_1 Jerseyvirus	sample_1	490.846	490	TRUE POSITIVE	GENUS
541	Cheoctovirus	sample_1 Cheoctovirus	sample_1	567.997	567	TRUE POSITIVE	GENUS
542	Cheoctovirus	sample_1 Cheoctovirus	sample_1	567.997	567	TRUE POSITIVE	GENUS
543	Betacoronavirus	sample_1 Betacoronavirus	sample_1	121.331	122	TRUE POSITIVE	GENUS
544	Bellamyvirus	sample_1 Bellamyvirus	sample_1	3735.37	3733	TRUE POSITIVE	GENUS
545	Backyardiganvirus	sample_1 Backyardiganvirus	sample_1	209.524	74	TRUE POSITIVE	GENUS
546	Gen_unclassified Siphoviridae	sample_1 Gen_unclassified Siphoviridae	sample_1	860.439	870	TRUE POSITIVE	GENUS
547	Mastadenovirus	sample_1 Mastadenovirus	sample_1	1328.3	1326	TRUE POSITIVE	GENUS
548	Backyardiganvirus	sample_1 Backyardiganvirus	sample_1	209.524	74	TRUE POSITIVE	GENUS
549	Gaprivervirus	sample_1 Gaprivervirus	sample_1	284.855	284	TRUE POSITIVE	GENUS
550	Jerseyvirus	sample_1 Jerseyvirus	sample_1	490.846	490	TRUE POSITIVE	GENUS
551	Jerseyvirus	sample_1 Jerseyvirus	sample_1	490.846	490	TRUE POSITIVE	GENUS
552	Gen_unclassified Siphoviridae	sample_1 Gen_unclassified Siphoviridae	sample_1	860.439	870	TRUE POSITIVE	GENUS
553	Tunavirus	sample_1 Tunavirus	sample_1	611.601	612	TRUE POSITIVE	GENUS
554	Cheoctovirus	sample_1 Cheoctovirus	sample_1	567.997	567	TRUE POSITIVE	GENUS
555	Kagunavirus	sample_1 Kagunavirus	sample_1	299.309	300	TRUE POSITIVE	GENUS
556	Kagunavirus	sample_1 Kagunavirus	sample_1	299.309	300	TRUE POSITIVE	GENUS
557	Kagunavirus	sample_1 Kagunavirus	sample_1	299.309	300	TRUE POSITIVE	GENUS
558	Cheoctovirus	sample_1 Cheoctovirus	sample_1	567.997	567	TRUE POSITIVE	GENUS
559	Gen_unclassified Inoviridae	sample_1 Gen_unclassified Inoviridae	sample_1	16.2656	16	TRUE POSITIVE	GENUS
560	Friunavirus	sample_1 Friunavirus	sample_1	472.118	472	TRUE POSITIVE	GENUS
561	Friunavirus	sample_1 Friunavirus	sample_1	472.118	472	TRUE POSITIVE	GENUS
562	Teseptimavirus	sample_1 Teseptimavirus	sample_1	305.405	306	TRUE POSITIVE	GENUS
563	Gaprivervirus	sample_1 Gaprivervirus	sample_1	284.855	284	TRUE POSITIVE	GENUS
564	Chivirus	sample_1 Chivirus	sample_1	498.137	497	TRUE POSITIVE	GENUS
565	Chivirus	sample_1 Chivirus	sample_1	498.137	497	TRUE POSITIVE	GENUS
566	Friunavirus	sample_1 Friunavirus	sample_1	472.118	472	TRUE POSITIVE	GENUS
567	Friunavirus	sample_1 Friunavirus	sample_1	472.118	472	TRUE POSITIVE	GENUS
568	Casadabanvirus	sample_1 Casadabanvirus	sample_1	302.25	302	TRUE POSITIVE	GENUS
569	Gen_unclassified Bastillevirinae	sample_1 Gen_unclassified Bastillevirinae	sample_1	907.975	907	TRUE POSITIVE	GENUS
570	Gen_unclassified Bastillevirinae	sample_1 Gen_unclassified Bastillevirinae	sample_1	907.975	907	TRUE POSITIVE	GENUS
571	Gen_unclassified Bastillevirinae	sample_1 Gen_unclassified Bastillevirinae	sample_1	907.975	907	TRUE POSITIVE	GENUS
572	Gaprivervirus	sample_1 Gaprivervirus	sample_1	284.855	284	TRUE POSITIVE	GENUS
573	Mastadenovirus	sample_1 Mastadenovirus	sample_1	1328.3	1326	TRUE POSITIVE	GENUS
574	Siophivirus	sample_1 Siophivirus	sample_1	0	1	FALSE POSITIVE	GENUS
575	Gen_unclassified Myoviridae	sample_1 Gen_unclassified Myoviridae	sample_1	2214.08	2212	TRUE POSITIVE	GENUS
576	Friunavirus	sample_1 Friunavirus	sample_1	472.118	472	TRUE POSITIVE	GENUS
577	Cheoctovirus	sample_1 Cheoctovirus	sample_1	567.997	567	TRUE POSITIVE	GENUS
578	Fromanvirus	sample_1 Fromanvirus	sample_1	0	136	FALSE POSITIVE	GENUS
579	Gen_of_Mycolicibacterium phage J1	sample_1 Gen_of_Mycolicibacterium phage J1	sample_1	0	18	FALSE POSITIVE	GENUS
580	Jerseyvirus	sample_1 Jerseyvirus	sample_1	490.846	490	TRUE POSITIVE	GENUS
581	Cheoctovirus	sample_1 Cheoctovirus	sample_1	567.997	567	TRUE POSITIVE	GENUS
582	Friunavirus	sample_1 Friunavirus	sample_1	472.118	472	TRUE POSITIVE	GENUS
583	Tunavirus	sample_1 Tunavirus	sample_1	611.601	612	TRUE POSITIVE	GENUS
584	Tunavirus	sample_1 Tunavirus	sample_1	611.601	612	TRUE POSITIVE	GENUS
585	Tunavirus	sample_1 Tunavirus	sample_1	611.601	612	TRUE POSITIVE	GENUS
586	Orthopoxvirus	sample_1 Orthopoxvirus	sample_1	819.1	812	TRUE POSITIVE	GENUS
587	Jerseyvirus	sample_1 Jerseyvirus	sample_1	490.846	490	TRUE POSITIVE	GENUS
588	Gen_unclassified Siphoviridae	sample_1 Gen_unclassified Siphoviridae	sample_1	860.439	870	TRUE POSITIVE	GENUS
589	Cheoctovirus	sample_1 Cheoctovirus	sample_1	567.997	567	TRUE POSITIVE	GENUS
590	Teseptimavirus	sample_1 Teseptimavirus	sample_1	305.405	306	TRUE POSITIVE	GENUS
591	Teseptimavirus	sample_1 Teseptimavirus	sample_1	305.405	306	TRUE POSITIVE	GENUS
592	Gen_unclassified Heunggongvirae	sample_1 Gen_unclassified Heunggongvirae	sample_1	0	1	FALSE POSITIVE	GENUS
593	Orthopoxvirus	sample_1 Orthopoxvirus	sample_1	819.1	812	TRUE POSITIVE	GENUS
594	Orthopoxvirus	sample_1 Orthopoxvirus	sample_1	819.1	812	TRUE POSITIVE	GENUS
595	Orthopoxvirus	sample_1 Orthopoxvirus	sample_1	819.1	812	TRUE POSITIVE	GENUS
596	Rotavirus	sample_2 Rotavirus	sample_2	606.48	526	TRUE POSITIVE	GENUS
597	Kayvirus	sample_2 Kayvirus	sample_2	0	2	FALSE POSITIVE	GENUS
598	Circovirus	sample_2 Circovirus	sample_2	88.3213	84	TRUE POSITIVE	GENUS
599	Orthopoxvirus	sample_2 Orthopoxvirus	sample_2	4002.28	3996	TRUE POSITIVE	GENUS
600	Narmovirus	sample_2 Narmovirus	sample_2	138.223	138	TRUE POSITIVE	GENUS
601	Orthopoxvirus	sample_2 Orthopoxvirus	sample_2	4002.28	3996	TRUE POSITIVE	GENUS
602	Orthopoxvirus	sample_2 Orthopoxvirus	sample_2	4002.28	3996	TRUE POSITIVE	GENUS
603	Gen_environmental samples	sample_2 Gen_environmental samples	sample_2	1522.23	1522	TRUE POSITIVE	GENUS
604	Krakvirus	sample_2 Krakvirus	sample_2	132.019	132	TRUE POSITIVE	GENUS
605	Circovirus	sample_2 Circovirus	sample_2	88.3213	84	TRUE POSITIVE	GENUS
606	Mastadenovirus	sample_2 Mastadenovirus	sample_2	2110.81	2108	TRUE POSITIVE	GENUS
607	Circovirus	sample_2 Circovirus	sample_2	88.3213	84	TRUE POSITIVE	GENUS
608	Orthopoxvirus	sample_2 Orthopoxvirus	sample_2	4002.28	3996	TRUE POSITIVE	GENUS
609	Mastadenovirus	sample_2 Mastadenovirus	sample_2	2110.81	2108	TRUE POSITIVE	GENUS
610	Mastadenovirus	sample_2 Mastadenovirus	sample_2	2110.81	2108	TRUE POSITIVE	GENUS
611	Mastadenovirus	sample_2 Mastadenovirus	sample_2	2110.81	2108	TRUE POSITIVE	GENUS
612	Aviadenovirus	sample_2 Aviadenovirus	sample_2	591.183	590	TRUE POSITIVE	GENUS
613	Mastadenovirus	sample_2 Mastadenovirus	sample_2	2110.81	2108	TRUE POSITIVE	GENUS
614	Cytorhabdovirus	sample_2 Cytorhabdovirus	sample_2	4.79943	4	TRUE POSITIVE	GENUS
615	Orthopoxvirus	sample_2 Orthopoxvirus	sample_2	4002.28	3996	TRUE POSITIVE	GENUS
616	Imeberivirus	sample_2 Imeberivirus	sample_2	15.0856	14	TRUE POSITIVE	GENUS
617	Hohltdevirus	sample_2 Hohltdevirus	sample_2	32.3318	32	TRUE POSITIVE	GENUS
618	Rotavirus	sample_2 Rotavirus	sample_2	606.48	526	TRUE POSITIVE	GENUS
619	Rotavirus	sample_2 Rotavirus	sample_2	606.48	526	TRUE POSITIVE	GENUS
620	Orthopoxvirus	sample_2 Orthopoxvirus	sample_2	4002.28	3996	TRUE POSITIVE	GENUS
621	Orthopoxvirus	sample_2 Orthopoxvirus	sample_2	4002.28	3996	TRUE POSITIVE	GENUS
622	Babuvirus	sample_2 Babuvirus	sample_2	134.109	106	TRUE POSITIVE	GENUS
623	Rotavirus	sample_2 Rotavirus	sample_2	606.48	526	TRUE POSITIVE	GENUS
624	Rotavirus	sample_2 Rotavirus	sample_2	606.48	526	TRUE POSITIVE	GENUS
625	Fromanvirus	sample_2 Fromanvirus	sample_2	594.978	594	TRUE POSITIVE	GENUS
626	Fromanvirus	sample_2 Fromanvirus	sample_2	594.978	594	TRUE POSITIVE	GENUS
627	Circovirus	sample_2 Circovirus	sample_2	88.3213	84	TRUE POSITIVE	GENUS
628	Rotavirus	sample_2 Rotavirus	sample_2	606.48	526	TRUE POSITIVE	GENUS
629	Begomovirus	sample_2 Begomovirus	sample_2	25.5641	22	TRUE POSITIVE	GENUS
630	Agtrevirus	sample_2 Agtrevirus	sample_2	0	1	FALSE POSITIVE	GENUS
631	Rotavirus	sample_2 Rotavirus	sample_2	606.48	526	TRUE POSITIVE	GENUS
632	Circovirus	sample_2 Circovirus	sample_2	88.3213	84	TRUE POSITIVE	GENUS
633	Rotavirus	sample_2 Rotavirus	sample_2	606.48	526	TRUE POSITIVE	GENUS
634	Rotavirus	sample_2 Rotavirus	sample_2	606.48	526	TRUE POSITIVE	GENUS
635	Rotavirus	sample_2 Rotavirus	sample_2	606.48	526	TRUE POSITIVE	GENUS
636	Rotavirus	sample_2 Rotavirus	sample_2	606.48	526	TRUE POSITIVE	GENUS
637	Rotavirus	sample_2 Rotavirus	sample_2	606.48	526	TRUE POSITIVE	GENUS
638	Begomovirus	sample_2 Begomovirus	sample_2	25.5641	22	TRUE POSITIVE	GENUS
639	Gen_unclassified Malacoherpesviridae	sample_2 Gen_unclassified Malacoherpesviridae	sample_2	0	4289	FALSE POSITIVE	GENUS
640	Begomovirus	sample_2 Begomovirus	sample_2	25.5641	22	TRUE POSITIVE	GENUS
641	Circovirus	sample_2 Circovirus	sample_2	88.3213	84	TRUE POSITIVE	GENUS
642	Rotavirus	sample_2 Rotavirus	sample_2	606.48	526	TRUE POSITIVE	GENUS
643	Orthopoxvirus	sample_2 Orthopoxvirus	sample_2	4002.28	3996	TRUE POSITIVE	GENUS
644	Orthopoxvirus	sample_2 Orthopoxvirus	sample_2	4002.28	3996	TRUE POSITIVE	GENUS
645	Orthopoxvirus	sample_2 Orthopoxvirus	sample_2	4002.28	3996	TRUE POSITIVE	GENUS
646	Orthopoxvirus	sample_2 Orthopoxvirus	sample_2	4002.28	3996	TRUE POSITIVE	GENUS
647	Orthopoxvirus	sample_2 Orthopoxvirus	sample_2	4002.28	3996	TRUE POSITIVE	GENUS
648	Babuvirus	sample_2 Babuvirus	sample_2	134.109	106	TRUE POSITIVE	GENUS
649	Deltapapillomavirus	sample_2 Deltapapillomavirus	sample_2	21.3747	22	TRUE POSITIVE	GENUS
650	Orbivirus	sample_2 Orbivirus	sample_2	109.846	98	TRUE POSITIVE	GENUS
651	Rotavirus	sample_2 Rotavirus	sample_2	606.48	526	TRUE POSITIVE	GENUS
652	Fromanvirus	sample_2 Fromanvirus	sample_2	594.978	594	TRUE POSITIVE	GENUS
653	Babuvirus	sample_2 Babuvirus	sample_2	134.109	106	TRUE POSITIVE	GENUS
654	Mastadenovirus	sample_2 Mastadenovirus	sample_2	2110.81	2108	TRUE POSITIVE	GENUS
655	Rotavirus	sample_2 Rotavirus	sample_2	606.48	526	TRUE POSITIVE	GENUS
656	Circovirus	sample_2 Circovirus	sample_2	88.3213	84	TRUE POSITIVE	GENUS
657	Rotavirus	sample_2 Rotavirus	sample_2	606.48	526	TRUE POSITIVE	GENUS
658	Rotavirus	sample_2 Rotavirus	sample_2	606.48	526	TRUE POSITIVE	GENUS
659	Fromanvirus	sample_2 Fromanvirus	sample_2	594.978	594	TRUE POSITIVE	GENUS
660	Mastadenovirus	sample_2 Mastadenovirus	sample_2	2110.81	2108	TRUE POSITIVE	GENUS
661	Mastadenovirus	sample_2 Mastadenovirus	sample_2	2110.81	2108	TRUE POSITIVE	GENUS
662	Pbunavirus	sample_2 Pbunavirus	sample_2	552.076	552	TRUE POSITIVE	GENUS
663	Rotavirus	sample_2 Rotavirus	sample_2	606.48	526	TRUE POSITIVE	GENUS
664	Rotavirus	sample_2 Rotavirus	sample_2	606.48	526	TRUE POSITIVE	GENUS
665	Rotavirus	sample_2 Rotavirus	sample_2	606.48	526	TRUE POSITIVE	GENUS
666	Homburgvirus	sample_2 Homburgvirus	sample_2	425.585	424	TRUE POSITIVE	GENUS
667	Gemyduguivirus	sample_2 Gemyduguivirus	sample_2	4.38875	4	TRUE POSITIVE	GENUS
668	Rotavirus	sample_2 Rotavirus	sample_2	606.48	526	TRUE POSITIVE	GENUS
669	Circovirus	sample_2 Circovirus	sample_2	88.3213	84	TRUE POSITIVE	GENUS
670	Mastadenovirus	sample_2 Mastadenovirus	sample_2	2110.81	2108	TRUE POSITIVE	GENUS
671	Rotavirus	sample_2 Rotavirus	sample_2	606.48	526	TRUE POSITIVE	GENUS
672	Rotavirus	sample_2 Rotavirus	sample_2	606.48	526	TRUE POSITIVE	GENUS
673	Orthopoxvirus	sample_2 Orthopoxvirus	sample_2	4002.28	3996	TRUE POSITIVE	GENUS
674	Asteriusvirus	sample_2 Asteriusvirus	sample_2	867.129	717	TRUE POSITIVE	GENUS
675	Andromedavirus	sample_2 Andromedavirus	sample_2	53.5013	54	TRUE POSITIVE	GENUS
676	Wphvirus	sample_2 Wphvirus	sample_2	699.853	700	TRUE POSITIVE	GENUS
677	Rotavirus	sample_2 Rotavirus	sample_2	606.48	526	TRUE POSITIVE	GENUS
678	Rotavirus	sample_2 Rotavirus	sample_2	606.48	526	TRUE POSITIVE	GENUS
679	Rotavirus	sample_2 Rotavirus	sample_2	606.48	526	TRUE POSITIVE	GENUS
680	Rotavirus	sample_2 Rotavirus	sample_2	606.48	526	TRUE POSITIVE	GENUS
681	Rotavirus	sample_2 Rotavirus	sample_2	606.48	526	TRUE POSITIVE	GENUS
682	Rotavirus	sample_2 Rotavirus	sample_2	606.48	526	TRUE POSITIVE	GENUS
683	Rotavirus	sample_2 Rotavirus	sample_2	606.48	526	TRUE POSITIVE	GENUS
684	Rotavirus	sample_2 Rotavirus	sample_2	606.48	526	TRUE POSITIVE	GENUS
685	Likavirus	sample_2 Likavirus	sample_2	597.534	596	TRUE POSITIVE	GENUS
686	Fromanvirus	sample_2 Fromanvirus	sample_2	594.978	594	TRUE POSITIVE	GENUS
687	Rotavirus	sample_2 Rotavirus	sample_2	606.48	526	TRUE POSITIVE	GENUS
688	Orthopoxvirus	sample_2 Orthopoxvirus	sample_2	4002.28	3996	TRUE POSITIVE	GENUS
689	Orthopoxvirus	sample_2 Orthopoxvirus	sample_2	4002.28	3996	TRUE POSITIVE	GENUS
690	Orthopoxvirus	sample_2 Orthopoxvirus	sample_2	4002.28	3996	TRUE POSITIVE	GENUS
691	Fromanvirus	sample_2 Fromanvirus	sample_2	594.978	594	TRUE POSITIVE	GENUS
692	Mitovirus	sample_2 Mitovirus	sample_2	82.2147	74	TRUE POSITIVE	GENUS
693	Mastadenovirus	sample_2 Mastadenovirus	sample_2	2110.81	2108	TRUE POSITIVE	GENUS
694	Rotavirus	sample_2 Rotavirus	sample_2	606.48	526	TRUE POSITIVE	GENUS
695	Rotavirus	sample_2 Rotavirus	sample_2	606.48	526	TRUE POSITIVE	GENUS
696	Rotavirus	sample_2 Rotavirus	sample_2	606.48	526	TRUE POSITIVE	GENUS
697	Mastadenovirus	sample_2 Mastadenovirus	sample_2	2110.81	2108	TRUE POSITIVE	GENUS
698	Oslovirus	sample_2 Oslovirus	sample_2	123.282	122	TRUE POSITIVE	GENUS
699	Homburgvirus	sample_2 Homburgvirus	sample_2	425.585	424	TRUE POSITIVE	GENUS
700	Rotavirus	sample_2 Rotavirus	sample_2	606.48	526	TRUE POSITIVE	GENUS
701	Orthopoxvirus	sample_2 Orthopoxvirus	sample_2	4002.28	3996	TRUE POSITIVE	GENUS
702	Rotavirus	sample_2 Rotavirus	sample_2	606.48	526	TRUE POSITIVE	GENUS
703	Rotavirus	sample_2 Rotavirus	sample_2	606.48	526	TRUE POSITIVE	GENUS
704	Rotavirus	sample_2 Rotavirus	sample_2	606.48	526	TRUE POSITIVE	GENUS
705	Rotavirus	sample_2 Rotavirus	sample_2	606.48	526	TRUE POSITIVE	GENUS
706	Gen_unclassified Lavidaviridae	sample_2 Gen_unclassified Lavidaviridae	sample_2	112.378	112	TRUE POSITIVE	GENUS
707	Rotavirus	sample_2 Rotavirus	sample_2	606.48	526	TRUE POSITIVE	GENUS
708	Rotavirus	sample_2 Rotavirus	sample_2	606.48	526	TRUE POSITIVE	GENUS
709	Rotavirus	sample_2 Rotavirus	sample_2	606.48	526	TRUE POSITIVE	GENUS
710	Orthopoxvirus	sample_2 Orthopoxvirus	sample_2	4002.28	3996	TRUE POSITIVE	GENUS
711	Gen_unclassified Aglimvirinae	sample_2 Gen_unclassified Aglimvirinae	sample_2	0	56	FALSE POSITIVE	GENUS
712	Pbunavirus	sample_2 Pbunavirus	sample_2	552.076	552	TRUE POSITIVE	GENUS
713	Asteriusvirus	sample_2 Asteriusvirus	sample_2	867.129	717	TRUE POSITIVE	GENUS
714	Fromanvirus	sample_2 Fromanvirus	sample_2	594.978	594	TRUE POSITIVE	GENUS
715	Babuvirus	sample_2 Babuvirus	sample_2	134.109	106	TRUE POSITIVE	GENUS
716	Babuvirus	sample_2 Babuvirus	sample_2	134.109	106	TRUE POSITIVE	GENUS
717	Babuvirus	sample_2 Babuvirus	sample_2	134.109	106	TRUE POSITIVE	GENUS
718	Babuvirus	sample_2 Babuvirus	sample_2	134.109	106	TRUE POSITIVE	GENUS
719	Babuvirus	sample_2 Babuvirus	sample_2	134.109	106	TRUE POSITIVE	GENUS
720	Babuvirus	sample_2 Babuvirus	sample_2	134.109	106	TRUE POSITIVE	GENUS
721	Babuvirus	sample_2 Babuvirus	sample_2	134.109	106	TRUE POSITIVE	GENUS
722	Babuvirus	sample_2 Babuvirus	sample_2	134.109	106	TRUE POSITIVE	GENUS
723	Babuvirus	sample_2 Babuvirus	sample_2	134.109	106	TRUE POSITIVE	GENUS
724	Fromanvirus	sample_2 Fromanvirus	sample_2	594.978	594	TRUE POSITIVE	GENUS
725	Huchismacovirus	sample_2 Huchismacovirus	sample_2	8.82453	8	TRUE POSITIVE	GENUS
726	Ranavirus	sample_2 Ranavirus	sample_2	158.661	158	TRUE POSITIVE	GENUS
727	Webervirus	sample_2 Webervirus	sample_2	483.703	484	TRUE POSITIVE	GENUS
728	Circovirus	sample_2 Circovirus	sample_2	88.3213	84	TRUE POSITIVE	GENUS
729	Orbivirus	sample_2 Orbivirus	sample_2	109.846	98	TRUE POSITIVE	GENUS
730	Orbivirus	sample_2 Orbivirus	sample_2	109.846	98	TRUE POSITIVE	GENUS
731	Rotavirus	sample_2 Rotavirus	sample_2	606.48	526	TRUE POSITIVE	GENUS
732	Rotavirus	sample_2 Rotavirus	sample_2	606.48	526	TRUE POSITIVE	GENUS
733	Orthobunyavirus	sample_2 Orthobunyavirus	sample_2	15.5582	16	TRUE POSITIVE	GENUS
734	Rotavirus	sample_2 Rotavirus	sample_2	606.48	526	TRUE POSITIVE	GENUS
735	Pbunavirus	sample_2 Pbunavirus	sample_2	552.076	552	TRUE POSITIVE	GENUS
736	Fromanvirus	sample_2 Fromanvirus	sample_2	594.978	594	TRUE POSITIVE	GENUS
737	Drulisvirus	sample_2 Drulisvirus	sample_2	153.89	154	TRUE POSITIVE	GENUS
738	Pbunavirus	sample_2 Pbunavirus	sample_2	552.076	552	TRUE POSITIVE	GENUS
739	Fromanvirus	sample_2 Fromanvirus	sample_2	594.978	594	TRUE POSITIVE	GENUS
740	Gen_of_Penicillium aurantiogriseum partiti-like virus	sample_2 Gen_of_Penicillium aurantiogriseum partiti-like virus	sample_2	1.07566	2	TRUE POSITIVE	GENUS
741	Fromanvirus	sample_2 Fromanvirus	sample_2	594.978	594	TRUE POSITIVE	GENUS
742	Rotavirus	sample_2 Rotavirus	sample_2	606.48	526	TRUE POSITIVE	GENUS
743	Gammapapillomavirus	sample_2 Gammapapillomavirus	sample_2	2.05174	2	TRUE POSITIVE	GENUS
744	Aviadenovirus	sample_2 Aviadenovirus	sample_2	591.183	590	TRUE POSITIVE	GENUS
745	Aviadenovirus	sample_2 Aviadenovirus	sample_2	591.183	590	TRUE POSITIVE	GENUS
746	Aviadenovirus	sample_2 Aviadenovirus	sample_2	591.183	590	TRUE POSITIVE	GENUS
747	Rotavirus	sample_2 Rotavirus	sample_2	606.48	526	TRUE POSITIVE	GENUS
748	Rotavirus	sample_2 Rotavirus	sample_2	606.48	526	TRUE POSITIVE	GENUS
749	Rotavirus	sample_2 Rotavirus	sample_2	606.48	526	TRUE POSITIVE	GENUS
750	Mitovirus	sample_2 Mitovirus	sample_2	82.2147	74	TRUE POSITIVE	GENUS
751	Mastadenovirus	sample_2 Mastadenovirus	sample_2	2110.81	2108	TRUE POSITIVE	GENUS
752	Ranavirus	sample_2 Ranavirus	sample_2	158.661	158	TRUE POSITIVE	GENUS
753	Whispovirus	sample_2 Whispovirus	sample_2	919.943	921	TRUE POSITIVE	GENUS
754	Rotavirus	sample_2 Rotavirus	sample_2	606.48	526	TRUE POSITIVE	GENUS
755	Rotavirus	sample_2 Rotavirus	sample_2	606.48	526	TRUE POSITIVE	GENUS
756	Rotavirus	sample_2 Rotavirus	sample_2	606.48	526	TRUE POSITIVE	GENUS
757	Korravirus	sample_2 Korravirus	sample_2	355.567	356	TRUE POSITIVE	GENUS
758	Rotavirus	sample_2 Rotavirus	sample_2	606.48	526	TRUE POSITIVE	GENUS
759	Rotavirus	sample_2 Rotavirus	sample_2	606.48	526	TRUE POSITIVE	GENUS
760	Rotavirus	sample_2 Rotavirus	sample_2	606.48	526	TRUE POSITIVE	GENUS
761	Wphvirus	sample_2 Wphvirus	sample_2	699.853	700	TRUE POSITIVE	GENUS
762	Pbunavirus	sample_2 Pbunavirus	sample_2	552.076	552	TRUE POSITIVE	GENUS
763	Nerrivikvirus	sample_2 Nerrivikvirus	sample_2	239.045	235	TRUE POSITIVE	GENUS
764	Fromanvirus	sample_2 Fromanvirus	sample_2	594.978	594	TRUE POSITIVE	GENUS
765	Gen_of_Varroa destructor virus 3	sample_2 Gen_of_Varroa destructor virus 3	sample_2	84.3709	82	TRUE POSITIVE	GENUS
766	Rotavirus	sample_2 Rotavirus	sample_2	606.48	526	TRUE POSITIVE	GENUS
767	Rotavirus	sample_2 Rotavirus	sample_2	606.48	526	TRUE POSITIVE	GENUS
768	Gen_unclassified RNA viruses ShiM-2016	sample_2 Gen_unclassified RNA viruses ShiM-2016	sample_2	147.034	134	TRUE POSITIVE	GENUS
769	Gen_unclassified RNA viruses ShiM-2016	sample_2 Gen_unclassified RNA viruses ShiM-2016	sample_2	147.034	134	TRUE POSITIVE	GENUS
770	Pektosvirus	sample_2 Pektosvirus	sample_2	6.19513	6	TRUE POSITIVE	GENUS
771	Mastadenovirus	sample_2 Mastadenovirus	sample_2	2110.81	2108	TRUE POSITIVE	GENUS
772	Orthopoxvirus	sample_2 Orthopoxvirus	sample_2	4002.28	3996	TRUE POSITIVE	GENUS
773	Rotavirus	sample_2 Rotavirus	sample_2	606.48	526	TRUE POSITIVE	GENUS
774	Orthopoxvirus	sample_2 Orthopoxvirus	sample_2	4002.28	3996	TRUE POSITIVE	GENUS
775	Orthopoxvirus	sample_2 Orthopoxvirus	sample_2	4002.28	3996	TRUE POSITIVE	GENUS
776	Orthopoxvirus	sample_2 Orthopoxvirus	sample_2	4002.28	3996	TRUE POSITIVE	GENUS
777	Orthopoxvirus	sample_2 Orthopoxvirus	sample_2	4002.28	3996	TRUE POSITIVE	GENUS
778	Kayvirus	sample_2 Kayvirus	sample_2	0	2	FALSE POSITIVE	GENUS
779	Limestonevirus	sample_2 Limestonevirus	sample_2	546.423	484	TRUE POSITIVE	GENUS
780	Rotavirus	sample_2 Rotavirus	sample_2	606.48	526	TRUE POSITIVE	GENUS
781	Rotavirus	sample_2 Rotavirus	sample_2	606.48	526	TRUE POSITIVE	GENUS
782	Rotavirus	sample_2 Rotavirus	sample_2	606.48	526	TRUE POSITIVE	GENUS
783	Pbunavirus	sample_2 Pbunavirus	sample_2	552.076	552	TRUE POSITIVE	GENUS
784	Asteriusvirus	sample_2 Asteriusvirus	sample_2	867.129	717	TRUE POSITIVE	GENUS
785	Gen_unclassified Siphoviridae	sample_2 Gen_unclassified Siphoviridae	sample_2	1170.99	1174	TRUE POSITIVE	GENUS
786	Gen_unclassified Siphoviridae	sample_2 Gen_unclassified Siphoviridae	sample_2	1170.99	1174	TRUE POSITIVE	GENUS
787	Oslovirus	sample_2 Oslovirus	sample_2	123.282	122	TRUE POSITIVE	GENUS
788	Oslovirus	sample_2 Oslovirus	sample_2	123.282	122	TRUE POSITIVE	GENUS
789	Oslovirus	sample_2 Oslovirus	sample_2	123.282	122	TRUE POSITIVE	GENUS
790	Gen_environmental samples	sample_2 Gen_environmental samples	sample_2	1522.23	1522	TRUE POSITIVE	GENUS
791	Gen_environmental samples	sample_2 Gen_environmental samples	sample_2	1522.23	1522	TRUE POSITIVE	GENUS
792	Gen_environmental samples	sample_2 Gen_environmental samples	sample_2	1522.23	1522	TRUE POSITIVE	GENUS
793	Asteriusvirus	sample_2 Asteriusvirus	sample_2	867.129	717	TRUE POSITIVE	GENUS
794	Orthopoxvirus	sample_2 Orthopoxvirus	sample_2	4002.28	3996	TRUE POSITIVE	GENUS
795	Orthopoxvirus	sample_2 Orthopoxvirus	sample_2	4002.28	3996	TRUE POSITIVE	GENUS
796	Orthopoxvirus	sample_2 Orthopoxvirus	sample_2	4002.28	3996	TRUE POSITIVE	GENUS
797	Centapoxvirus	sample_2 Centapoxvirus	sample_2	0	1	FALSE POSITIVE	GENUS
798	Rotavirus	sample_2 Rotavirus	sample_2	606.48	526	TRUE POSITIVE	GENUS
799	Cardiovirus	sample_2 Cardiovirus	sample_2	86.7691	86	TRUE POSITIVE	GENUS
800	Mastadenovirus	sample_2 Mastadenovirus	sample_2	2110.81	2108	TRUE POSITIVE	GENUS
801	Mastadenovirus	sample_2 Mastadenovirus	sample_2	2110.81	2108	TRUE POSITIVE	GENUS
802	Skunavirus	sample_2 Skunavirus	sample_2	45.1576	46	TRUE POSITIVE	GENUS
803	Drulisvirus	sample_2 Drulisvirus	sample_2	153.89	154	TRUE POSITIVE	GENUS
804	Orthopoxvirus	sample_2 Orthopoxvirus	sample_2	4002.28	3996	TRUE POSITIVE	GENUS
805	Orthopoxvirus	sample_2 Orthopoxvirus	sample_2	4002.28	3996	TRUE POSITIVE	GENUS
806	Rotavirus	sample_2 Rotavirus	sample_2	606.48	526	TRUE POSITIVE	GENUS
807	Webervirus	sample_2 Webervirus	sample_2	483.703	484	TRUE POSITIVE	GENUS
808	Orthopoxvirus	sample_2 Orthopoxvirus	sample_2	4002.28	3996	TRUE POSITIVE	GENUS
809	Mastadenovirus	sample_2 Mastadenovirus	sample_2	2110.81	2108	TRUE POSITIVE	GENUS
810	Whispovirus	sample_2 Whispovirus	sample_2	919.943	921	TRUE POSITIVE	GENUS
811	Fromanvirus	sample_2 Fromanvirus	sample_2	594.978	594	TRUE POSITIVE	GENUS
812	Fromanvirus	sample_2 Fromanvirus	sample_2	594.978	594	TRUE POSITIVE	GENUS
813	Fromanvirus	sample_2 Fromanvirus	sample_2	594.978	594	TRUE POSITIVE	GENUS
814	Gen_of_Microviridae sp.	sample_2 Gen_of_Microviridae sp.	sample_2	66.9913	68	TRUE POSITIVE	GENUS
815	Fromanvirus	sample_2 Fromanvirus	sample_2	594.978	594	TRUE POSITIVE	GENUS
816	Likavirus	sample_2 Likavirus	sample_2	597.534	596	TRUE POSITIVE	GENUS
817	Likavirus	sample_2 Likavirus	sample_2	597.534	596	TRUE POSITIVE	GENUS
818	Fromanvirus	sample_2 Fromanvirus	sample_2	594.978	594	TRUE POSITIVE	GENUS
819	Orthopoxvirus	sample_2 Orthopoxvirus	sample_2	4002.28	3996	TRUE POSITIVE	GENUS
820	Asteriusvirus	sample_2 Asteriusvirus	sample_2	867.129	717	TRUE POSITIVE	GENUS
821	Fromanvirus	sample_2 Fromanvirus	sample_2	594.978	594	TRUE POSITIVE	GENUS
822	Fromanvirus	sample_2 Fromanvirus	sample_2	594.978	594	TRUE POSITIVE	GENUS
823	Fussvirus	sample_2 Fussvirus	sample_2	439.651	440	TRUE POSITIVE	GENUS
824	Orthopoxvirus	sample_2 Orthopoxvirus	sample_2	4002.28	3996	TRUE POSITIVE	GENUS
825	Gen_of_Microviridae sp.	sample_2 Gen_of_Microviridae sp.	sample_2	66.9913	68	TRUE POSITIVE	GENUS
826	Gen_unclassified Cressdnaviricota	sample_2 Gen_unclassified Cressdnaviricota	sample_2	1.29642	2	TRUE POSITIVE	GENUS
827	Gen_unclassified Inoviridae	sample_2 Gen_unclassified Inoviridae	sample_2	38.0699	38	TRUE POSITIVE	GENUS
828	Gen_of_Circular genetic element sp.	sample_2 Gen_of_Circular genetic element sp.	sample_2	88.9861	84	TRUE POSITIVE	GENUS
829	Gen_of_Circular genetic element sp.	sample_2 Gen_of_Circular genetic element sp.	sample_2	88.9861	84	TRUE POSITIVE	GENUS
830	Gen_of_Circular genetic element sp.	sample_2 Gen_of_Circular genetic element sp.	sample_2	88.9861	84	TRUE POSITIVE	GENUS
831	Gen_of_Circular genetic element sp.	sample_2 Gen_of_Circular genetic element sp.	sample_2	88.9861	84	TRUE POSITIVE	GENUS
832	Fromanvirus	sample_2 Fromanvirus	sample_2	594.978	594	TRUE POSITIVE	GENUS
833	Gen_of_Circular genetic element sp.	sample_2 Gen_of_Circular genetic element sp.	sample_2	88.9861	84	TRUE POSITIVE	GENUS
834	Asteriusvirus	sample_2 Asteriusvirus	sample_2	867.129	717	TRUE POSITIVE	GENUS
835	Orthopoxvirus	sample_2 Orthopoxvirus	sample_2	4002.28	3996	TRUE POSITIVE	GENUS
836	Gen_unclassified Siphoviridae	sample_2 Gen_unclassified Siphoviridae	sample_2	1170.99	1174	TRUE POSITIVE	GENUS
837	Webervirus	sample_2 Webervirus	sample_2	483.703	484	TRUE POSITIVE	GENUS
838	Asteriusvirus	sample_2 Asteriusvirus	sample_2	867.129	717	TRUE POSITIVE	GENUS
839	Fromanvirus	sample_2 Fromanvirus	sample_2	594.978	594	TRUE POSITIVE	GENUS
840	Fromanvirus	sample_2 Fromanvirus	sample_2	594.978	594	TRUE POSITIVE	GENUS
841	Likavirus	sample_2 Likavirus	sample_2	597.534	596	TRUE POSITIVE	GENUS
842	Gen_unclassified bacterial viruses	sample_2 Gen_unclassified bacterial viruses	sample_2	1354.38	1350	TRUE POSITIVE	GENUS
843	Gen_unclassified bacterial viruses	sample_2 Gen_unclassified bacterial viruses	sample_2	1354.38	1350	TRUE POSITIVE	GENUS
844	Gen_unclassified bacterial viruses	sample_2 Gen_unclassified bacterial viruses	sample_2	1354.38	1350	TRUE POSITIVE	GENUS
845	Fromanvirus	sample_2 Fromanvirus	sample_2	594.978	594	TRUE POSITIVE	GENUS
846	Aviadenovirus	sample_2 Aviadenovirus	sample_2	591.183	590	TRUE POSITIVE	GENUS
847	Aviadenovirus	sample_2 Aviadenovirus	sample_2	591.183	590	TRUE POSITIVE	GENUS
848	Asteriusvirus	sample_2 Asteriusvirus	sample_2	867.129	717	TRUE POSITIVE	GENUS
849	Fromanvirus	sample_2 Fromanvirus	sample_2	594.978	594	TRUE POSITIVE	GENUS
850	Agmunavirus	sample_2 Agmunavirus	sample_2	102.088	102	TRUE POSITIVE	GENUS
851	Capripoxvirus	sample_2 Capripoxvirus	sample_2	247.004	246	TRUE POSITIVE	GENUS
852	Likavirus	sample_2 Likavirus	sample_2	597.534	596	TRUE POSITIVE	GENUS
853	Likavirus	sample_2 Likavirus	sample_2	597.534	596	TRUE POSITIVE	GENUS
854	Homburgvirus	sample_2 Homburgvirus	sample_2	425.585	424	TRUE POSITIVE	GENUS
855	Drulisvirus	sample_2 Drulisvirus	sample_2	153.89	154	TRUE POSITIVE	GENUS
856	Ourmiavirus	sample_2 Ourmiavirus	sample_2	5.1905	6	TRUE POSITIVE	GENUS
857	Pbunavirus	sample_2 Pbunavirus	sample_2	552.076	552	TRUE POSITIVE	GENUS
858	Paopuvirus	sample_2 Paopuvirus	sample_2	213.318	212	TRUE POSITIVE	GENUS
859	Webervirus	sample_2 Webervirus	sample_2	483.703	484	TRUE POSITIVE	GENUS
860	Gen_unclassified bacterial viruses	sample_2 Gen_unclassified bacterial viruses	sample_2	1354.38	1350	TRUE POSITIVE	GENUS
861	Gen_unclassified bacterial viruses	sample_2 Gen_unclassified bacterial viruses	sample_2	1354.38	1350	TRUE POSITIVE	GENUS
862	Gen_unclassified bacterial viruses	sample_2 Gen_unclassified bacterial viruses	sample_2	1354.38	1350	TRUE POSITIVE	GENUS
863	Webervirus	sample_2 Webervirus	sample_2	483.703	484	TRUE POSITIVE	GENUS
864	Fromanvirus	sample_2 Fromanvirus	sample_2	594.978	594	TRUE POSITIVE	GENUS
865	Felixounavirus	sample_2 Felixounavirus	sample_2	57.7516	58	TRUE POSITIVE	GENUS
866	Felixounavirus	sample_2 Felixounavirus	sample_2	57.7516	58	TRUE POSITIVE	GENUS
867	Gen_unclassified bacterial viruses	sample_2 Gen_unclassified bacterial viruses	sample_2	1354.38	1350	TRUE POSITIVE	GENUS
868	Pbunavirus	sample_2 Pbunavirus	sample_2	552.076	552	TRUE POSITIVE	GENUS
869	Gen_unclassified Caudovirales	sample_2 Gen_unclassified Caudovirales	sample_2	86.2645	86	TRUE POSITIVE	GENUS
870	Gen_unclassified Caudovirales	sample_2 Gen_unclassified Caudovirales	sample_2	86.2645	86	TRUE POSITIVE	GENUS
871	Gen_unclassified Twortvirinae	sample_2 Gen_unclassified Twortvirinae	sample_2	429.961	428	TRUE POSITIVE	GENUS
872	Gen_unclassified Twortvirinae	sample_2 Gen_unclassified Twortvirinae	sample_2	429.961	428	TRUE POSITIVE	GENUS
873	Gen_unclassified Twortvirinae	sample_2 Gen_unclassified Twortvirinae	sample_2	429.961	428	TRUE POSITIVE	GENUS
874	Gen_unclassified Twortvirinae	sample_2 Gen_unclassified Twortvirinae	sample_2	429.961	428	TRUE POSITIVE	GENUS
875	Paopuvirus	sample_2 Paopuvirus	sample_2	213.318	212	TRUE POSITIVE	GENUS
876	Ashivirus	sample_2 Ashivirus	sample_2	153.027	152	TRUE POSITIVE	GENUS
877	Asteriusvirus	sample_2 Asteriusvirus	sample_2	867.129	717	TRUE POSITIVE	GENUS
878	Paopuvirus	sample_2 Paopuvirus	sample_2	213.318	212	TRUE POSITIVE	GENUS
879	Paopuvirus	sample_2 Paopuvirus	sample_2	213.318	212	TRUE POSITIVE	GENUS
880	Paopuvirus	sample_2 Paopuvirus	sample_2	213.318	212	TRUE POSITIVE	GENUS
881	Ranavirus	sample_2 Ranavirus	sample_2	158.661	158	TRUE POSITIVE	GENUS
882	Mastadenovirus	sample_2 Mastadenovirus	sample_2	2110.81	2108	TRUE POSITIVE	GENUS
883	Gen_unclassified Myoviridae	sample_2 Gen_unclassified Myoviridae	sample_2	748.696	748	TRUE POSITIVE	GENUS
884	Mastadenovirus	sample_2 Mastadenovirus	sample_2	2110.81	2108	TRUE POSITIVE	GENUS
885	Gen_unclassified Myoviridae	sample_2 Gen_unclassified Myoviridae	sample_2	748.696	748	TRUE POSITIVE	GENUS
886	Fromanvirus	sample_2 Fromanvirus	sample_2	594.978	594	TRUE POSITIVE	GENUS
887	Webervirus	sample_2 Webervirus	sample_2	483.703	484	TRUE POSITIVE	GENUS
888	Orthopoxvirus	sample_2 Orthopoxvirus	sample_2	4002.28	3996	TRUE POSITIVE	GENUS
889	Capripoxvirus	sample_2 Capripoxvirus	sample_2	247.004	246	TRUE POSITIVE	GENUS
890	Paopuvirus	sample_2 Paopuvirus	sample_2	213.318	212	TRUE POSITIVE	GENUS
891	Capripoxvirus	sample_2 Capripoxvirus	sample_2	247.004	246	TRUE POSITIVE	GENUS
892	Korravirus	sample_2 Korravirus	sample_2	355.567	356	TRUE POSITIVE	GENUS
893	Tepovirus	sample_2 Tepovirus	sample_2	26.1841	26	TRUE POSITIVE	GENUS
894	Likavirus	sample_2 Likavirus	sample_2	597.534	596	TRUE POSITIVE	GENUS
895	Gen_unclassified Siphoviridae	sample_2 Gen_unclassified Siphoviridae	sample_2	1170.99	1174	TRUE POSITIVE	GENUS
896	Gen_unclassified Siphoviridae	sample_2 Gen_unclassified Siphoviridae	sample_2	1170.99	1174	TRUE POSITIVE	GENUS
897	Webervirus	sample_2 Webervirus	sample_2	483.703	484	TRUE POSITIVE	GENUS
898	Mastadenovirus	sample_2 Mastadenovirus	sample_2	2110.81	2108	TRUE POSITIVE	GENUS
899	Asteriusvirus	sample_2 Asteriusvirus	sample_2	867.129	717	TRUE POSITIVE	GENUS
900	Gen_unclassified Podoviridae	sample_2 Gen_unclassified Podoviridae	sample_2	439.433	421	TRUE POSITIVE	GENUS
901	Gen_unclassified Podoviridae	sample_2 Gen_unclassified Podoviridae	sample_2	439.433	421	TRUE POSITIVE	GENUS
902	Gen_unclassified Anelloviridae	sample_2 Gen_unclassified Anelloviridae	sample_2	29.013	28	TRUE POSITIVE	GENUS
903	Paopuvirus	sample_2 Paopuvirus	sample_2	213.318	212	TRUE POSITIVE	GENUS
904	Webervirus	sample_2 Webervirus	sample_2	483.703	484	TRUE POSITIVE	GENUS
905	Webervirus	sample_2 Webervirus	sample_2	483.703	484	TRUE POSITIVE	GENUS
906	Webervirus	sample_2 Webervirus	sample_2	483.703	484	TRUE POSITIVE	GENUS
907	Drulisvirus	sample_2 Drulisvirus	sample_2	153.89	154	TRUE POSITIVE	GENUS
908	Webervirus	sample_2 Webervirus	sample_2	483.703	484	TRUE POSITIVE	GENUS
909	Paopuvirus	sample_2 Paopuvirus	sample_2	213.318	212	TRUE POSITIVE	GENUS
910	Likavirus	sample_2 Likavirus	sample_2	597.534	596	TRUE POSITIVE	GENUS
911	Fromanvirus	sample_2 Fromanvirus	sample_2	594.978	594	TRUE POSITIVE	GENUS
912	Likavirus	sample_2 Likavirus	sample_2	597.534	596	TRUE POSITIVE	GENUS
913	Mastadenovirus	sample_2 Mastadenovirus	sample_2	2110.81	2108	TRUE POSITIVE	GENUS
914	Mastadenovirus	sample_2 Mastadenovirus	sample_2	2110.81	2108	TRUE POSITIVE	GENUS
915	Drulisvirus	sample_2 Drulisvirus	sample_2	153.89	154	TRUE POSITIVE	GENUS
916	Gen_unclassified Siphoviridae	sample_2 Gen_unclassified Siphoviridae	sample_2	1170.99	1174	TRUE POSITIVE	GENUS
917	Webervirus	sample_2 Webervirus	sample_2	483.703	484	TRUE POSITIVE	GENUS
918	Capripoxvirus	sample_2 Capripoxvirus	sample_2	247.004	246	TRUE POSITIVE	GENUS
919	Webervirus	sample_2 Webervirus	sample_2	483.703	484	TRUE POSITIVE	GENUS
920	Webervirus	sample_2 Webervirus	sample_2	483.703	484	TRUE POSITIVE	GENUS
921	Orthopoxvirus	sample_2 Orthopoxvirus	sample_2	4002.28	3996	TRUE POSITIVE	GENUS
922	Gen_unclassified Twortvirinae	sample_2 Gen_unclassified Twortvirinae	sample_2	429.961	428	TRUE POSITIVE	GENUS
923	Webervirus	sample_2 Webervirus	sample_2	483.703	484	TRUE POSITIVE	GENUS
924	Webervirus	sample_2 Webervirus	sample_2	483.703	484	TRUE POSITIVE	GENUS
925	Fromanvirus	sample_2 Fromanvirus	sample_2	594.978	594	TRUE POSITIVE	GENUS
926	Pbunavirus	sample_2 Pbunavirus	sample_2	552.076	552	TRUE POSITIVE	GENUS
927	Pbunavirus	sample_2 Pbunavirus	sample_2	552.076	552	TRUE POSITIVE	GENUS
928	Webervirus	sample_2 Webervirus	sample_2	483.703	484	TRUE POSITIVE	GENUS
929	Mastadenovirus	sample_2 Mastadenovirus	sample_2	2110.81	2108	TRUE POSITIVE	GENUS
930	Orthopoxvirus	sample_2 Orthopoxvirus	sample_2	4002.28	3996	TRUE POSITIVE	GENUS
931	Orthopoxvirus	sample_2 Orthopoxvirus	sample_2	4002.28	3996	TRUE POSITIVE	GENUS
932	Orthopoxvirus	sample_2 Orthopoxvirus	sample_2	4002.28	3996	TRUE POSITIVE	GENUS
933	Mastadenovirus	sample_3 Mastadenovirus	sample_3	874.772	874	TRUE POSITIVE	GENUS
934	Orthopoxvirus	sample_3 Orthopoxvirus	sample_3	1865.46	1749	TRUE POSITIVE	GENUS
935	Enterovirus	sample_3 Enterovirus	sample_3	54.3478	54	TRUE POSITIVE	GENUS
936	Triatovirus	sample_3 Triatovirus	sample_3	165.035	166	TRUE POSITIVE	GENUS
937	Begomovirus	sample_3 Begomovirus	sample_3	59.9411	60	TRUE POSITIVE	GENUS
938	Sinsheimervirus	sample_3 Sinsheimervirus	sample_3	24.6456	24	TRUE POSITIVE	GENUS
939	Phikzvirus	sample_3 Phikzvirus	sample_3	529.426	530	TRUE POSITIVE	GENUS
940	Orthopoxvirus	sample_3 Orthopoxvirus	sample_3	1865.46	1749	TRUE POSITIVE	GENUS
941	Begomovirus	sample_3 Begomovirus	sample_3	59.9411	60	TRUE POSITIVE	GENUS
942	Begomovirus	sample_3 Begomovirus	sample_3	59.9411	60	TRUE POSITIVE	GENUS
943	Mastadenovirus	sample_3 Mastadenovirus	sample_3	874.772	874	TRUE POSITIVE	GENUS
944	Omegavirus	sample_3 Omegavirus	sample_3	425.248	427	TRUE POSITIVE	GENUS
945	Circovirus	sample_3 Circovirus	sample_3	238.354	228	TRUE POSITIVE	GENUS
946	Aparavirus	sample_3 Aparavirus	sample_3	11.7146	12	TRUE POSITIVE	GENUS
947	Orthonairovirus	sample_3 Orthonairovirus	sample_3	107.54	104	TRUE POSITIVE	GENUS
948	Mastadenovirus	sample_3 Mastadenovirus	sample_3	874.772	874	TRUE POSITIVE	GENUS
949	Mastadenovirus	sample_3 Mastadenovirus	sample_3	874.772	874	TRUE POSITIVE	GENUS
950	Mastadenovirus	sample_3 Mastadenovirus	sample_3	874.772	874	TRUE POSITIVE	GENUS
951	Gen_of_Begomovirus-associated DNA-II	sample_3 Gen_of_Begomovirus-associated DNA-II	sample_3	5.04708	4	TRUE POSITIVE	GENUS
952	Mastadenovirus	sample_3 Mastadenovirus	sample_3	874.772	874	TRUE POSITIVE	GENUS
953	Orthopoxvirus	sample_3 Orthopoxvirus	sample_3	1865.46	1749	TRUE POSITIVE	GENUS
954	Huhmpluvirus	sample_3 Huhmpluvirus	sample_3	17.4302	18	TRUE POSITIVE	GENUS
955	Ureyisuvirus	sample_3 Ureyisuvirus	sample_3	65.778	66	TRUE POSITIVE	GENUS
956	Gen_unclassified Myoviridae	sample_3 Gen_unclassified Myoviridae	sample_3	2171.56	2137	TRUE POSITIVE	GENUS
957	Nepovirus	sample_3 Nepovirus	sample_3	11.2282	12	TRUE POSITIVE	GENUS
958	Sinsheimervirus	sample_3 Sinsheimervirus	sample_3	24.6456	24	TRUE POSITIVE	GENUS
959	Sinsheimervirus	sample_3 Sinsheimervirus	sample_3	24.6456	24	TRUE POSITIVE	GENUS
960	Sinsheimervirus	sample_3 Sinsheimervirus	sample_3	24.6456	24	TRUE POSITIVE	GENUS
961	Sinsheimervirus	sample_3 Sinsheimervirus	sample_3	24.6456	24	TRUE POSITIVE	GENUS
962	Sinsheimervirus	sample_3 Sinsheimervirus	sample_3	24.6456	24	TRUE POSITIVE	GENUS
963	Sinsheimervirus	sample_3 Sinsheimervirus	sample_3	24.6456	24	TRUE POSITIVE	GENUS
964	Gequatrovirus	sample_3 Gequatrovirus	sample_3	44.4814	44	TRUE POSITIVE	GENUS
965	Pbunavirus	sample_3 Pbunavirus	sample_3	50.9049	50	TRUE POSITIVE	GENUS
966	Rosebushvirus	sample_3 Rosebushvirus	sample_3	315.805	314	TRUE POSITIVE	GENUS
967	Orthopoxvirus	sample_3 Orthopoxvirus	sample_3	1865.46	1749	TRUE POSITIVE	GENUS
968	Orthopoxvirus	sample_3 Orthopoxvirus	sample_3	1865.46	1749	TRUE POSITIVE	GENUS
969	Mastadenovirus	sample_3 Mastadenovirus	sample_3	874.772	874	TRUE POSITIVE	GENUS
970	Circovirus	sample_3 Circovirus	sample_3	238.354	228	TRUE POSITIVE	GENUS
971	Circovirus	sample_3 Circovirus	sample_3	238.354	228	TRUE POSITIVE	GENUS
972	Cheoctovirus	sample_3 Cheoctovirus	sample_3	261.433	259	TRUE POSITIVE	GENUS
973	Pbunavirus	sample_3 Pbunavirus	sample_3	50.9049	50	TRUE POSITIVE	GENUS
974	Pegunavirus	sample_3 Pegunavirus	sample_3	722.623	723	TRUE POSITIVE	GENUS
975	Begomovirus	sample_3 Begomovirus	sample_3	59.9411	60	TRUE POSITIVE	GENUS
976	Begomovirus	sample_3 Begomovirus	sample_3	59.9411	60	TRUE POSITIVE	GENUS
977	Circovirus	sample_3 Circovirus	sample_3	238.354	228	TRUE POSITIVE	GENUS
978	Circovirus	sample_3 Circovirus	sample_3	238.354	228	TRUE POSITIVE	GENUS
979	Pbunavirus	sample_3 Pbunavirus	sample_3	50.9049	50	TRUE POSITIVE	GENUS
980	Circovirus	sample_3 Circovirus	sample_3	238.354	228	TRUE POSITIVE	GENUS
981	Tequatrovirus	sample_3 Tequatrovirus	sample_3	1589.87	1587	TRUE POSITIVE	GENUS
982	Begomovirus	sample_3 Begomovirus	sample_3	59.9411	60	TRUE POSITIVE	GENUS
983	Circovirus	sample_3 Circovirus	sample_3	238.354	228	TRUE POSITIVE	GENUS
984	Tefnutvirus	sample_3 Tefnutvirus	sample_3	468.741	468	TRUE POSITIVE	GENUS
985	Gen_unclassified Podoviridae	sample_3 Gen_unclassified Podoviridae	sample_3	473.1	472	TRUE POSITIVE	GENUS
986	Orthopoxvirus	sample_3 Orthopoxvirus	sample_3	1865.46	1749	TRUE POSITIVE	GENUS
987	Orthopoxvirus	sample_3 Orthopoxvirus	sample_3	1865.46	1749	TRUE POSITIVE	GENUS
988	Orthopoxvirus	sample_3 Orthopoxvirus	sample_3	1865.46	1749	TRUE POSITIVE	GENUS
989	Orthopoxvirus	sample_3 Orthopoxvirus	sample_3	1865.46	1749	TRUE POSITIVE	GENUS
990	Orthopoxvirus	sample_3 Orthopoxvirus	sample_3	1865.46	1749	TRUE POSITIVE	GENUS
991	Orthopoxvirus	sample_3 Orthopoxvirus	sample_3	1865.46	1749	TRUE POSITIVE	GENUS
992	Phlebovirus	sample_3 Phlebovirus	sample_3	211.854	198	TRUE POSITIVE	GENUS
993	Circovirus	sample_3 Circovirus	sample_3	238.354	228	TRUE POSITIVE	GENUS
994	Circovirus	sample_3 Circovirus	sample_3	238.354	228	TRUE POSITIVE	GENUS
995	Pegunavirus	sample_3 Pegunavirus	sample_3	722.623	723	TRUE POSITIVE	GENUS
996	Omegavirus	sample_3 Omegavirus	sample_3	425.248	427	TRUE POSITIVE	GENUS
997	Omegavirus	sample_3 Omegavirus	sample_3	425.248	427	TRUE POSITIVE	GENUS
998	Pegunavirus	sample_3 Pegunavirus	sample_3	722.623	723	TRUE POSITIVE	GENUS
999	Kuttervirus	sample_3 Kuttervirus	sample_3	832.313	832	TRUE POSITIVE	GENUS
1000	Kuttervirus	sample_3 Kuttervirus	sample_3	832.313	832	TRUE POSITIVE	GENUS
1001	Omegavirus	sample_3 Omegavirus	sample_3	425.248	427	TRUE POSITIVE	GENUS
1002	Mastadenovirus	sample_3 Mastadenovirus	sample_3	874.772	874	TRUE POSITIVE	GENUS
1003	Circovirus	sample_3 Circovirus	sample_3	238.354	228	TRUE POSITIVE	GENUS
1004	Mastadenovirus	sample_3 Mastadenovirus	sample_3	874.772	874	TRUE POSITIVE	GENUS
1005	Mastrevirus	sample_3 Mastrevirus	sample_3	49.481	48	TRUE POSITIVE	GENUS
1006	Pegunavirus	sample_3 Pegunavirus	sample_3	722.623	723	TRUE POSITIVE	GENUS
1007	Kappapapillomavirus	sample_3 Kappapapillomavirus	sample_3	58.9856	58	TRUE POSITIVE	GENUS
1008	Orthopoxvirus	sample_3 Orthopoxvirus	sample_3	1865.46	1749	TRUE POSITIVE	GENUS
1009	Phlebovirus	sample_3 Phlebovirus	sample_3	211.854	198	TRUE POSITIVE	GENUS
1010	Lentivirus	sample_3 Lentivirus	sample_3	18.2082	18	TRUE POSITIVE	GENUS
1011	Pegunavirus	sample_3 Pegunavirus	sample_3	722.623	723	TRUE POSITIVE	GENUS
1012	Likavirus	sample_3 Likavirus	sample_3	168.934	168	TRUE POSITIVE	GENUS
1013	Orthopoxvirus	sample_3 Orthopoxvirus	sample_3	1865.46	1749	TRUE POSITIVE	GENUS
1014	Orthopoxvirus	sample_3 Orthopoxvirus	sample_3	1865.46	1749	TRUE POSITIVE	GENUS
1015	Omegavirus	sample_3 Omegavirus	sample_3	425.248	427	TRUE POSITIVE	GENUS
1016	Rosebushvirus	sample_3 Rosebushvirus	sample_3	315.805	314	TRUE POSITIVE	GENUS
1017	Omegavirus	sample_3 Omegavirus	sample_3	425.248	427	TRUE POSITIVE	GENUS
1018	Tequatrovirus	sample_3 Tequatrovirus	sample_3	1589.87	1587	TRUE POSITIVE	GENUS
1019	Mastadenovirus	sample_3 Mastadenovirus	sample_3	874.772	874	TRUE POSITIVE	GENUS
1020	Lentivirus	sample_3 Lentivirus	sample_3	18.2082	18	TRUE POSITIVE	GENUS
1021	Phlebovirus	sample_3 Phlebovirus	sample_3	211.854	198	TRUE POSITIVE	GENUS
1022	Circovirus	sample_3 Circovirus	sample_3	238.354	228	TRUE POSITIVE	GENUS
1023	Circovirus	sample_3 Circovirus	sample_3	238.354	228	TRUE POSITIVE	GENUS
1024	Mastadenovirus	sample_3 Mastadenovirus	sample_3	874.772	874	TRUE POSITIVE	GENUS
1025	Phlebovirus	sample_3 Phlebovirus	sample_3	211.854	198	TRUE POSITIVE	GENUS
1026	Phlebovirus	sample_3 Phlebovirus	sample_3	211.854	198	TRUE POSITIVE	GENUS
1027	Pegunavirus	sample_3 Pegunavirus	sample_3	722.623	723	TRUE POSITIVE	GENUS
1028	Kuttervirus	sample_3 Kuttervirus	sample_3	832.313	832	TRUE POSITIVE	GENUS
1029	Mastadenovirus	sample_3 Mastadenovirus	sample_3	874.772	874	TRUE POSITIVE	GENUS
1030	Pegunavirus	sample_3 Pegunavirus	sample_3	722.623	723	TRUE POSITIVE	GENUS
1031	Orthopoxvirus	sample_3 Orthopoxvirus	sample_3	1865.46	1749	TRUE POSITIVE	GENUS
1032	Pegunavirus	sample_3 Pegunavirus	sample_3	722.623	723	TRUE POSITIVE	GENUS
1033	Tequatrovirus	sample_3 Tequatrovirus	sample_3	1589.87	1587	TRUE POSITIVE	GENUS
1034	Rosebushvirus	sample_3 Rosebushvirus	sample_3	315.805	314	TRUE POSITIVE	GENUS
1035	Omegavirus	sample_3 Omegavirus	sample_3	425.248	427	TRUE POSITIVE	GENUS
1036	Pegunavirus	sample_3 Pegunavirus	sample_3	722.623	723	TRUE POSITIVE	GENUS
1037	Circovirus	sample_3 Circovirus	sample_3	238.354	228	TRUE POSITIVE	GENUS
1038	Circovirus	sample_3 Circovirus	sample_3	238.354	228	TRUE POSITIVE	GENUS
1039	Pegunavirus	sample_3 Pegunavirus	sample_3	722.623	723	TRUE POSITIVE	GENUS
1040	Circovirus	sample_3 Circovirus	sample_3	238.354	228	TRUE POSITIVE	GENUS
1041	Tequatrovirus	sample_3 Tequatrovirus	sample_3	1589.87	1587	TRUE POSITIVE	GENUS
1042	Tequatrovirus	sample_3 Tequatrovirus	sample_3	1589.87	1587	TRUE POSITIVE	GENUS
1043	Tequatrovirus	sample_3 Tequatrovirus	sample_3	1589.87	1587	TRUE POSITIVE	GENUS
1044	Tequatrovirus	sample_3 Tequatrovirus	sample_3	1589.87	1587	TRUE POSITIVE	GENUS
1045	Circovirus	sample_3 Circovirus	sample_3	238.354	228	TRUE POSITIVE	GENUS
1046	Omegavirus	sample_3 Omegavirus	sample_3	425.248	427	TRUE POSITIVE	GENUS
1047	Circovirus	sample_3 Circovirus	sample_3	238.354	228	TRUE POSITIVE	GENUS
1048	Pegunavirus	sample_3 Pegunavirus	sample_3	722.623	723	TRUE POSITIVE	GENUS
1049	Circovirus	sample_3 Circovirus	sample_3	238.354	228	TRUE POSITIVE	GENUS
1050	Orthopoxvirus	sample_3 Orthopoxvirus	sample_3	1865.46	1749	TRUE POSITIVE	GENUS
1051	Gen_unclassified Siphoviridae	sample_3 Gen_unclassified Siphoviridae	sample_3	1158.42	1155	TRUE POSITIVE	GENUS
1052	Circovirus	sample_3 Circovirus	sample_3	238.354	228	TRUE POSITIVE	GENUS
1053	Fernvirus	sample_3 Fernvirus	sample_3	451.088	443	TRUE POSITIVE	GENUS
1054	Bandavirus	sample_3 Bandavirus	sample_3	0	2	FALSE POSITIVE	GENUS
1055	Circovirus	sample_3 Circovirus	sample_3	238.354	228	TRUE POSITIVE	GENUS
1056	Rotavirus	sample_3 Rotavirus	sample_3	16.8418	14	TRUE POSITIVE	GENUS
1057	Circovirus	sample_3 Circovirus	sample_3	238.354	228	TRUE POSITIVE	GENUS
1058	Bandavirus	sample_3 Bandavirus	sample_3	0	2	FALSE POSITIVE	GENUS
1059	Tequatrovirus	sample_3 Tequatrovirus	sample_3	1589.87	1587	TRUE POSITIVE	GENUS
1060	Pegunavirus	sample_3 Pegunavirus	sample_3	722.623	723	TRUE POSITIVE	GENUS
1061	Rosebushvirus	sample_3 Rosebushvirus	sample_3	315.805	314	TRUE POSITIVE	GENUS
1062	Pegunavirus	sample_3 Pegunavirus	sample_3	722.623	723	TRUE POSITIVE	GENUS
1063	Sansavirus	sample_3 Sansavirus	sample_3	18.4626	18	TRUE POSITIVE	GENUS
1064	Likavirus	sample_3 Likavirus	sample_3	168.934	168	TRUE POSITIVE	GENUS
1065	Tequatrovirus	sample_3 Tequatrovirus	sample_3	1589.87	1587	TRUE POSITIVE	GENUS
1066	Likavirus	sample_3 Likavirus	sample_3	168.934	168	TRUE POSITIVE	GENUS
1067	Cheoctovirus	sample_3 Cheoctovirus	sample_3	261.433	259	TRUE POSITIVE	GENUS
1068	Cheoctovirus	sample_3 Cheoctovirus	sample_3	261.433	259	TRUE POSITIVE	GENUS
1069	Fernvirus	sample_3 Fernvirus	sample_3	451.088	443	TRUE POSITIVE	GENUS
1070	Friunavirus	sample_3 Friunavirus	sample_3	317.331	318	TRUE POSITIVE	GENUS
1071	Circovirus	sample_3 Circovirus	sample_3	238.354	228	TRUE POSITIVE	GENUS
1072	Rotavirus	sample_3 Rotavirus	sample_3	16.8418	14	TRUE POSITIVE	GENUS
1073	Phikzvirus	sample_3 Phikzvirus	sample_3	529.426	530	TRUE POSITIVE	GENUS
1074	Tequatrovirus	sample_3 Tequatrovirus	sample_3	1589.87	1587	TRUE POSITIVE	GENUS
1075	Tequatrovirus	sample_3 Tequatrovirus	sample_3	1589.87	1587	TRUE POSITIVE	GENUS
1076	Oneupvirus	sample_3 Oneupvirus	sample_3	88.4162	88	TRUE POSITIVE	GENUS
1077	Tequatrovirus	sample_3 Tequatrovirus	sample_3	1589.87	1587	TRUE POSITIVE	GENUS
1078	Tequatrovirus	sample_3 Tequatrovirus	sample_3	1589.87	1587	TRUE POSITIVE	GENUS
1079	Tequatrovirus	sample_3 Tequatrovirus	sample_3	1589.87	1587	TRUE POSITIVE	GENUS
1080	Gen_unclassified Siphoviridae	sample_3 Gen_unclassified Siphoviridae	sample_3	1158.42	1155	TRUE POSITIVE	GENUS
1081	Gequatrovirus	sample_3 Gequatrovirus	sample_3	44.4814	44	TRUE POSITIVE	GENUS
1082	Kuttervirus	sample_3 Kuttervirus	sample_3	832.313	832	TRUE POSITIVE	GENUS
1083	Rosebushvirus	sample_3 Rosebushvirus	sample_3	315.805	314	TRUE POSITIVE	GENUS
1084	Backyardiganvirus	sample_3 Backyardiganvirus	sample_3	8.48502	8	TRUE POSITIVE	GENUS
1085	Kuttervirus	sample_3 Kuttervirus	sample_3	832.313	832	TRUE POSITIVE	GENUS
1086	Tequatrovirus	sample_3 Tequatrovirus	sample_3	1589.87	1587	TRUE POSITIVE	GENUS
1087	Gen_unclassified Siphoviridae	sample_3 Gen_unclassified Siphoviridae	sample_3	1158.42	1155	TRUE POSITIVE	GENUS
1088	Gen_unclassified RNA viruses ShiM-2016	sample_3 Gen_unclassified RNA viruses ShiM-2016	sample_3	93.7086	92	TRUE POSITIVE	GENUS
1089	Circovirus	sample_3 Circovirus	sample_3	238.354	228	TRUE POSITIVE	GENUS
1090	Orbivirus	sample_3 Orbivirus	sample_3	39.879	34	TRUE POSITIVE	GENUS
1091	Circovirus	sample_3 Circovirus	sample_3	238.354	228	TRUE POSITIVE	GENUS
1092	Gen_environmental samples	sample_3 Gen_environmental samples	sample_3	376.768	376	TRUE POSITIVE	GENUS
1093	Orthopoxvirus	sample_3 Orthopoxvirus	sample_3	1865.46	1749	TRUE POSITIVE	GENUS
1094	Orthopoxvirus	sample_3 Orthopoxvirus	sample_3	1865.46	1749	TRUE POSITIVE	GENUS
1095	Mastadenovirus	sample_3 Mastadenovirus	sample_3	874.772	874	TRUE POSITIVE	GENUS
1096	Kuttervirus	sample_3 Kuttervirus	sample_3	832.313	832	TRUE POSITIVE	GENUS
1097	Orthopoxvirus	sample_3 Orthopoxvirus	sample_3	1865.46	1749	TRUE POSITIVE	GENUS
1098	Mastadenovirus	sample_3 Mastadenovirus	sample_3	874.772	874	TRUE POSITIVE	GENUS
1099	Pbunavirus	sample_3 Pbunavirus	sample_3	50.9049	50	TRUE POSITIVE	GENUS
1100	Tequatrovirus	sample_3 Tequatrovirus	sample_3	1589.87	1587	TRUE POSITIVE	GENUS
1101	Gen_environmental samples	sample_3 Gen_environmental samples	sample_3	376.768	376	TRUE POSITIVE	GENUS
1102	Gen_environmental samples	sample_3 Gen_environmental samples	sample_3	376.768	376	TRUE POSITIVE	GENUS
1103	Orthopoxvirus	sample_3 Orthopoxvirus	sample_3	1865.46	1749	TRUE POSITIVE	GENUS
1104	Orthopoxvirus	sample_3 Orthopoxvirus	sample_3	1865.46	1749	TRUE POSITIVE	GENUS
1105	Orthopoxvirus	sample_3 Orthopoxvirus	sample_3	1865.46	1749	TRUE POSITIVE	GENUS
1106	Friunavirus	sample_3 Friunavirus	sample_3	317.331	318	TRUE POSITIVE	GENUS
1107	Circovirus	sample_3 Circovirus	sample_3	238.354	228	TRUE POSITIVE	GENUS
1108	Circovirus	sample_3 Circovirus	sample_3	238.354	228	TRUE POSITIVE	GENUS
1109	Skunavirus	sample_3 Skunavirus	sample_3	71.3176	71	TRUE POSITIVE	GENUS
1110	Likavirus	sample_3 Likavirus	sample_3	168.934	168	TRUE POSITIVE	GENUS
1111	Likavirus	sample_3 Likavirus	sample_3	168.934	168	TRUE POSITIVE	GENUS
1112	Moineauvirus	sample_3 Moineauvirus	sample_3	0	1	FALSE POSITIVE	GENUS
1113	Circovirus	sample_3 Circovirus	sample_3	238.354	228	TRUE POSITIVE	GENUS
1114	Omegavirus	sample_3 Omegavirus	sample_3	425.248	427	TRUE POSITIVE	GENUS
1115	Circovirus	sample_3 Circovirus	sample_3	238.354	228	TRUE POSITIVE	GENUS
1116	Skunavirus	sample_3 Skunavirus	sample_3	71.3176	71	TRUE POSITIVE	GENUS
1117	Skunavirus	sample_3 Skunavirus	sample_3	71.3176	71	TRUE POSITIVE	GENUS
1118	Pegunavirus	sample_3 Pegunavirus	sample_3	722.623	723	TRUE POSITIVE	GENUS
1119	Pegunavirus	sample_3 Pegunavirus	sample_3	722.623	723	TRUE POSITIVE	GENUS
1120	Orthopoxvirus	sample_3 Orthopoxvirus	sample_3	1865.46	1749	TRUE POSITIVE	GENUS
1121	Circovirus	sample_3 Circovirus	sample_3	238.354	228	TRUE POSITIVE	GENUS
1122	Circovirus	sample_3 Circovirus	sample_3	238.354	228	TRUE POSITIVE	GENUS
1123	Gen_unclassified Tempevirinae	sample_3 Gen_unclassified Tempevirinae	sample_3	240.4	238	TRUE POSITIVE	GENUS
1124	Gen_unclassified Tempevirinae	sample_3 Gen_unclassified Tempevirinae	sample_3	240.4	238	TRUE POSITIVE	GENUS
1125	Circovirus	sample_3 Circovirus	sample_3	238.354	228	TRUE POSITIVE	GENUS
1126	Tequatrovirus	sample_3 Tequatrovirus	sample_3	1589.87	1587	TRUE POSITIVE	GENUS
1127	Rosebushvirus	sample_3 Rosebushvirus	sample_3	315.805	314	TRUE POSITIVE	GENUS
1128	Tequatrovirus	sample_3 Tequatrovirus	sample_3	1589.87	1587	TRUE POSITIVE	GENUS
1129	Circovirus	sample_3 Circovirus	sample_3	238.354	228	TRUE POSITIVE	GENUS
1130	Pegunavirus	sample_3 Pegunavirus	sample_3	722.623	723	TRUE POSITIVE	GENUS
1131	Pegunavirus	sample_3 Pegunavirus	sample_3	722.623	723	TRUE POSITIVE	GENUS
1132	Gen_of_Microviridae sp.	sample_3 Gen_of_Microviridae sp.	sample_3	340.102	334	TRUE POSITIVE	GENUS
1133	Gen_of_Microviridae sp.	sample_3 Gen_of_Microviridae sp.	sample_3	340.102	334	TRUE POSITIVE	GENUS
1134	Gen_of_Microviridae sp.	sample_3 Gen_of_Microviridae sp.	sample_3	340.102	334	TRUE POSITIVE	GENUS
1135	Gen_of_Microviridae sp.	sample_3 Gen_of_Microviridae sp.	sample_3	340.102	334	TRUE POSITIVE	GENUS
1136	Cheoctovirus	sample_3 Cheoctovirus	sample_3	261.433	259	TRUE POSITIVE	GENUS
1137	Pegunavirus	sample_3 Pegunavirus	sample_3	722.623	723	TRUE POSITIVE	GENUS
1138	Cheoctovirus	sample_3 Cheoctovirus	sample_3	261.433	259	TRUE POSITIVE	GENUS
1139	Dismasvirus	sample_3 Dismasvirus	sample_3	290.359	290	TRUE POSITIVE	GENUS
1140	Likavirus	sample_3 Likavirus	sample_3	168.934	168	TRUE POSITIVE	GENUS
1141	Circovirus	sample_3 Circovirus	sample_3	238.354	228	TRUE POSITIVE	GENUS
1142	Tequatrovirus	sample_3 Tequatrovirus	sample_3	1589.87	1587	TRUE POSITIVE	GENUS
1143	Kuttervirus	sample_3 Kuttervirus	sample_3	832.313	832	TRUE POSITIVE	GENUS
1144	Fernvirus	sample_3 Fernvirus	sample_3	451.088	443	TRUE POSITIVE	GENUS
1145	Fernvirus	sample_3 Fernvirus	sample_3	451.088	443	TRUE POSITIVE	GENUS
1146	Circovirus	sample_3 Circovirus	sample_3	238.354	228	TRUE POSITIVE	GENUS
1147	Pegunavirus	sample_3 Pegunavirus	sample_3	722.623	723	TRUE POSITIVE	GENUS
1148	Kuttervirus	sample_3 Kuttervirus	sample_3	832.313	832	TRUE POSITIVE	GENUS
1149	Tequatrovirus	sample_3 Tequatrovirus	sample_3	1589.87	1587	TRUE POSITIVE	GENUS
1150	Gen_of_Microviridae sp.	sample_3 Gen_of_Microviridae sp.	sample_3	340.102	334	TRUE POSITIVE	GENUS
1151	Gen_of_Microviridae sp.	sample_3 Gen_of_Microviridae sp.	sample_3	340.102	334	TRUE POSITIVE	GENUS
1152	Pegunavirus	sample_3 Pegunavirus	sample_3	722.623	723	TRUE POSITIVE	GENUS
1153	Cheoctovirus	sample_3 Cheoctovirus	sample_3	261.433	259	TRUE POSITIVE	GENUS
1154	Orthopoxvirus	sample_3 Orthopoxvirus	sample_3	1865.46	1749	TRUE POSITIVE	GENUS
1155	Gen_unclassified Cressdnaviricota	sample_3 Gen_unclassified Cressdnaviricota	sample_3	13.1089	12	TRUE POSITIVE	GENUS
1156	Gen_of_Microviridae sp.	sample_3 Gen_of_Microviridae sp.	sample_3	340.102	334	TRUE POSITIVE	GENUS
1157	Gen_of_Circular genetic element sp.	sample_3 Gen_of_Circular genetic element sp.	sample_3	3.20633	2	TRUE POSITIVE	GENUS
1158	Gen_unclassified Anelloviridae	sample_3 Gen_unclassified Anelloviridae	sample_3	10.3497	10	TRUE POSITIVE	GENUS
1159	Gen_unclassified Cressdnaviricota	sample_3 Gen_unclassified Cressdnaviricota	sample_3	13.1089	12	TRUE POSITIVE	GENUS
1160	Omegavirus	sample_3 Omegavirus	sample_3	425.248	427	TRUE POSITIVE	GENUS
1161	Rosebushvirus	sample_3 Rosebushvirus	sample_3	315.805	314	TRUE POSITIVE	GENUS
1162	Omegavirus	sample_3 Omegavirus	sample_3	425.248	427	TRUE POSITIVE	GENUS
1163	Tequatrovirus	sample_3 Tequatrovirus	sample_3	1589.87	1587	TRUE POSITIVE	GENUS
1164	Tequatrovirus	sample_3 Tequatrovirus	sample_3	1589.87	1587	TRUE POSITIVE	GENUS
1165	Orthopoxvirus	sample_3 Orthopoxvirus	sample_3	1865.46	1749	TRUE POSITIVE	GENUS
1166	Tequatrovirus	sample_3 Tequatrovirus	sample_3	1589.87	1587	TRUE POSITIVE	GENUS
1167	Kuttervirus	sample_3 Kuttervirus	sample_3	832.313	832	TRUE POSITIVE	GENUS
1168	Tequatrovirus	sample_3 Tequatrovirus	sample_3	1589.87	1587	TRUE POSITIVE	GENUS
1169	Orthopoxvirus	sample_3 Orthopoxvirus	sample_3	1865.46	1749	TRUE POSITIVE	GENUS
1170	Gen_of_Gaeavirus sp.	sample_3 Gen_of_Gaeavirus sp.	sample_3	57.7633	58	TRUE POSITIVE	GENUS
1171	Mastadenovirus	sample_3 Mastadenovirus	sample_3	874.772	874	TRUE POSITIVE	GENUS
1172	Gen_unclassified Myoviridae	sample_3 Gen_unclassified Myoviridae	sample_3	2171.56	2137	TRUE POSITIVE	GENUS
1173	Gen_unclassified Myoviridae	sample_3 Gen_unclassified Myoviridae	sample_3	2171.56	2137	TRUE POSITIVE	GENUS
1174	Gen_unclassified Myoviridae	sample_3 Gen_unclassified Myoviridae	sample_3	2171.56	2137	TRUE POSITIVE	GENUS
1175	Gen_unclassified Myoviridae	sample_3 Gen_unclassified Myoviridae	sample_3	2171.56	2137	TRUE POSITIVE	GENUS
1176	Friunavirus	sample_3 Friunavirus	sample_3	317.331	318	TRUE POSITIVE	GENUS
1177	Omegavirus	sample_3 Omegavirus	sample_3	425.248	427	TRUE POSITIVE	GENUS
1178	Skunavirus	sample_3 Skunavirus	sample_3	71.3176	71	TRUE POSITIVE	GENUS
1179	Pegunavirus	sample_3 Pegunavirus	sample_3	722.623	723	TRUE POSITIVE	GENUS
1180	Tequatrovirus	sample_3 Tequatrovirus	sample_3	1589.87	1587	TRUE POSITIVE	GENUS
1181	Mosigvirus	sample_3 Mosigvirus	sample_3	0	1	FALSE POSITIVE	GENUS
1182	Tequatrovirus	sample_3 Tequatrovirus	sample_3	1589.87	1587	TRUE POSITIVE	GENUS
1183	Tequatrovirus	sample_3 Tequatrovirus	sample_3	1589.87	1587	TRUE POSITIVE	GENUS
1184	Tequatrovirus	sample_3 Tequatrovirus	sample_3	1589.87	1587	TRUE POSITIVE	GENUS
1185	Tequatrovirus	sample_3 Tequatrovirus	sample_3	1589.87	1587	TRUE POSITIVE	GENUS
1186	Tequatrovirus	sample_3 Tequatrovirus	sample_3	1589.87	1587	TRUE POSITIVE	GENUS
1187	Hanrivervirus	sample_3 Hanrivervirus	sample_3	0	2	FALSE POSITIVE	GENUS
1188	Gen_unclassified bacterial viruses	sample_3 Gen_unclassified bacterial viruses	sample_3	242.827	240	TRUE POSITIVE	GENUS
1189	Gen_unclassified bacterial viruses	sample_3 Gen_unclassified bacterial viruses	sample_3	242.827	240	TRUE POSITIVE	GENUS
1190	Cheoctovirus	sample_3 Cheoctovirus	sample_3	261.433	259	TRUE POSITIVE	GENUS
1191	Gen_of_Capybara microvirus Cap1_SP_124	sample_3 Gen_of_Capybara microvirus Cap1_SP_124	sample_3	106.975	106	TRUE POSITIVE	GENUS
1192	Gen_of_Capybara microvirus Cap1_SP_240	sample_3 Gen_of_Capybara microvirus Cap1_SP_240	sample_3	57.8304	56	TRUE POSITIVE	GENUS
1193	Pegunavirus	sample_3 Pegunavirus	sample_3	722.623	723	TRUE POSITIVE	GENUS
1194	Omegavirus	sample_3 Omegavirus	sample_3	425.248	427	TRUE POSITIVE	GENUS
1195	Gen_unclassified Siphoviridae	sample_3 Gen_unclassified Siphoviridae	sample_3	1158.42	1155	TRUE POSITIVE	GENUS
1196	Barbavirus	sample_3 Barbavirus	sample_3	507.152	506	TRUE POSITIVE	GENUS
1197	Barbavirus	sample_3 Barbavirus	sample_3	507.152	506	TRUE POSITIVE	GENUS
1198	Rosebushvirus	sample_3 Rosebushvirus	sample_3	315.805	314	TRUE POSITIVE	GENUS
1199	Gen_unclassified Krylovirinae	sample_3 Gen_unclassified Krylovirinae	sample_3	265.256	264	TRUE POSITIVE	GENUS
1200	Tequatrovirus	sample_3 Tequatrovirus	sample_3	1589.87	1587	TRUE POSITIVE	GENUS
1201	Omegavirus	sample_3 Omegavirus	sample_3	425.248	427	TRUE POSITIVE	GENUS
1202	Kuttervirus	sample_3 Kuttervirus	sample_3	832.313	832	TRUE POSITIVE	GENUS
1203	Omegavirus	sample_3 Omegavirus	sample_3	425.248	427	TRUE POSITIVE	GENUS
1204	Kuttervirus	sample_3 Kuttervirus	sample_3	832.313	832	TRUE POSITIVE	GENUS
1205	Likavirus	sample_3 Likavirus	sample_3	168.934	168	TRUE POSITIVE	GENUS
1206	Circovirus	sample_3 Circovirus	sample_3	238.354	228	TRUE POSITIVE	GENUS
1207	Omegavirus	sample_3 Omegavirus	sample_3	425.248	427	TRUE POSITIVE	GENUS
1208	Kuttervirus	sample_3 Kuttervirus	sample_3	832.313	832	TRUE POSITIVE	GENUS
1209	Rosebushvirus	sample_3 Rosebushvirus	sample_3	315.805	314	TRUE POSITIVE	GENUS
1210	Pegunavirus	sample_3 Pegunavirus	sample_3	722.623	723	TRUE POSITIVE	GENUS
1211	Phikzvirus	sample_3 Phikzvirus	sample_3	529.426	530	TRUE POSITIVE	GENUS
1212	Tequatrovirus	sample_3 Tequatrovirus	sample_3	1589.87	1587	TRUE POSITIVE	GENUS
1213	Pegunavirus	sample_3 Pegunavirus	sample_3	722.623	723	TRUE POSITIVE	GENUS
1214	Cheoctovirus	sample_3 Cheoctovirus	sample_3	261.433	259	TRUE POSITIVE	GENUS
1215	Omegavirus	sample_3 Omegavirus	sample_3	425.248	427	TRUE POSITIVE	GENUS
1216	Skunavirus	sample_3 Skunavirus	sample_3	71.3176	71	TRUE POSITIVE	GENUS
1217	Gen_unclassified bacterial viruses	sample_3 Gen_unclassified bacterial viruses	sample_3	242.827	240	TRUE POSITIVE	GENUS
1218	Gen_unclassified bacterial viruses	sample_3 Gen_unclassified bacterial viruses	sample_3	242.827	240	TRUE POSITIVE	GENUS
1219	Gen_unclassified Podoviridae	sample_3 Gen_unclassified Podoviridae	sample_3	473.1	472	TRUE POSITIVE	GENUS
1220	Tequatrovirus	sample_3 Tequatrovirus	sample_3	1589.87	1587	TRUE POSITIVE	GENUS
1221	Gen_unclassified bacterial viruses	sample_3 Gen_unclassified bacterial viruses	sample_3	242.827	240	TRUE POSITIVE	GENUS
1222	Gen_unclassified Inoviridae	sample_3 Gen_unclassified Inoviridae	sample_3	89.7474	90	TRUE POSITIVE	GENUS
1223	Kuttervirus	sample_3 Kuttervirus	sample_3	832.313	832	TRUE POSITIVE	GENUS
1224	Phikzvirus	sample_3 Phikzvirus	sample_3	529.426	530	TRUE POSITIVE	GENUS
1225	Kuttervirus	sample_3 Kuttervirus	sample_3	832.313	832	TRUE POSITIVE	GENUS
1226	Kuttervirus	sample_3 Kuttervirus	sample_3	832.313	832	TRUE POSITIVE	GENUS
1227	Kuttervirus	sample_3 Kuttervirus	sample_3	832.313	832	TRUE POSITIVE	GENUS
1228	Tequatrovirus	sample_3 Tequatrovirus	sample_3	1589.87	1587	TRUE POSITIVE	GENUS
1229	Tequatrovirus	sample_3 Tequatrovirus	sample_3	1589.87	1587	TRUE POSITIVE	GENUS
1230	Circovirus	sample_3 Circovirus	sample_3	238.354	228	TRUE POSITIVE	GENUS
1231	Kuttervirus	sample_3 Kuttervirus	sample_3	832.313	832	TRUE POSITIVE	GENUS
1232	Tequatrovirus	sample_3 Tequatrovirus	sample_3	1589.87	1587	TRUE POSITIVE	GENUS
1233	Tequatrovirus	sample_3 Tequatrovirus	sample_3	1589.87	1587	TRUE POSITIVE	GENUS
1234	Friunavirus	sample_3 Friunavirus	sample_3	317.331	318	TRUE POSITIVE	GENUS
1235	Tequatrovirus	sample_3 Tequatrovirus	sample_3	1589.87	1587	TRUE POSITIVE	GENUS
1236	Tequatrovirus	sample_3 Tequatrovirus	sample_3	1589.87	1587	TRUE POSITIVE	GENUS
1237	Rosebushvirus	sample_3 Rosebushvirus	sample_3	315.805	314	TRUE POSITIVE	GENUS
1238	Tequatrovirus	sample_3 Tequatrovirus	sample_3	1589.87	1587	TRUE POSITIVE	GENUS
1239	Friunavirus	sample_3 Friunavirus	sample_3	317.331	318	TRUE POSITIVE	GENUS
1240	Tequatrovirus	sample_3 Tequatrovirus	sample_3	1589.87	1587	TRUE POSITIVE	GENUS
1241	Gen_of_crAssphage cr55_1	sample_3 Gen_of_crAssphage cr55_1	sample_3	0	3	FALSE POSITIVE	GENUS
1242	Gen_of_crAssphage cr1_1	sample_3 Gen_of_crAssphage cr1_1	sample_3	0	4	FALSE POSITIVE	GENUS
1243	Mastadenovirus	sample_3 Mastadenovirus	sample_3	874.772	874	TRUE POSITIVE	GENUS
1244	Pegunavirus	sample_3 Pegunavirus	sample_3	722.623	723	TRUE POSITIVE	GENUS
1245	Kuttervirus	sample_3 Kuttervirus	sample_3	832.313	832	TRUE POSITIVE	GENUS
1246	Phikzvirus	sample_3 Phikzvirus	sample_3	529.426	530	TRUE POSITIVE	GENUS
1247	Orthopoxvirus	sample_3 Orthopoxvirus	sample_3	1865.46	1749	TRUE POSITIVE	GENUS
1248	Omegavirus	sample_3 Omegavirus	sample_3	425.248	427	TRUE POSITIVE	GENUS
1249	Tequatrovirus	sample_3 Tequatrovirus	sample_3	1589.87	1587	TRUE POSITIVE	GENUS
1250	Omegavirus	sample_3 Omegavirus	sample_3	425.248	427	TRUE POSITIVE	GENUS
1251	Jerseyvirus	sample_3 Jerseyvirus	sample_3	132.897	132	TRUE POSITIVE	GENUS
1252	Jerseyvirus	sample_3 Jerseyvirus	sample_3	132.897	132	TRUE POSITIVE	GENUS
1253	Jerseyvirus	sample_3 Jerseyvirus	sample_3	132.897	132	TRUE POSITIVE	GENUS
1254	Kuttervirus	sample_3 Kuttervirus	sample_3	832.313	832	TRUE POSITIVE	GENUS
1255	Gen_unclassified Studiervirinae	sample_3 Gen_unclassified Studiervirinae	sample_3	1392.77	1390	TRUE POSITIVE	GENUS
1256	Friunavirus	sample_3 Friunavirus	sample_3	317.331	318	TRUE POSITIVE	GENUS
1257	Gen_unclassified Siphoviridae	sample_3 Gen_unclassified Siphoviridae	sample_3	1158.42	1155	TRUE POSITIVE	GENUS
1258	Tequatrovirus	sample_3 Tequatrovirus	sample_3	1589.87	1587	TRUE POSITIVE	GENUS
1259	Friunavirus	sample_3 Friunavirus	sample_3	317.331	318	TRUE POSITIVE	GENUS
1260	Fernvirus	sample_3 Fernvirus	sample_3	451.088	443	TRUE POSITIVE	GENUS
1261	Fernvirus	sample_3 Fernvirus	sample_3	451.088	443	TRUE POSITIVE	GENUS
1262	Gen_unclassified Crassvirales	sample_3 Gen_unclassified Crassvirales	sample_3	1919.01	1911	TRUE POSITIVE	GENUS
1263	Gen_unclassified Crassvirales	sample_3 Gen_unclassified Crassvirales	sample_3	1919.01	1911	TRUE POSITIVE	GENUS
1264	Gen_unclassified Crassvirales	sample_3 Gen_unclassified Crassvirales	sample_3	1919.01	1911	TRUE POSITIVE	GENUS
1265	Tequatrovirus	sample_3 Tequatrovirus	sample_3	1589.87	1587	TRUE POSITIVE	GENUS
1266	Tequatrovirus	sample_3 Tequatrovirus	sample_3	1589.87	1587	TRUE POSITIVE	GENUS
1267	Gen_unclassified Anelloviridae	sample_3 Gen_unclassified Anelloviridae	sample_3	10.3497	10	TRUE POSITIVE	GENUS
1268	Tequatrovirus	sample_3 Tequatrovirus	sample_3	1589.87	1587	TRUE POSITIVE	GENUS
1269	Dismasvirus	sample_3 Dismasvirus	sample_3	290.359	290	TRUE POSITIVE	GENUS
1270	Skatevirus	sample_3 Skatevirus	sample_3	51.422	52	TRUE POSITIVE	GENUS
1271	Tequatrovirus	sample_3 Tequatrovirus	sample_3	1589.87	1587	TRUE POSITIVE	GENUS
1272	Rosebushvirus	sample_3 Rosebushvirus	sample_3	315.805	314	TRUE POSITIVE	GENUS
1273	Tequatrovirus	sample_3 Tequatrovirus	sample_3	1589.87	1587	TRUE POSITIVE	GENUS
1274	Tequatrovirus	sample_3 Tequatrovirus	sample_3	1589.87	1587	TRUE POSITIVE	GENUS
1275	Hanrivervirus	sample_3 Hanrivervirus	sample_3	0	2	FALSE POSITIVE	GENUS
1276	Tequatrovirus	sample_3 Tequatrovirus	sample_3	1589.87	1587	TRUE POSITIVE	GENUS
1277	Pegunavirus	sample_3 Pegunavirus	sample_3	722.623	723	TRUE POSITIVE	GENUS
1278	Cheoctovirus	sample_3 Cheoctovirus	sample_3	261.433	259	TRUE POSITIVE	GENUS
1279	Cheoctovirus	sample_3 Cheoctovirus	sample_3	261.433	259	TRUE POSITIVE	GENUS
1280	Friunavirus	sample_3 Friunavirus	sample_3	317.331	318	TRUE POSITIVE	GENUS
1281	Mastadenovirus	sample_3 Mastadenovirus	sample_3	874.772	874	TRUE POSITIVE	GENUS
1282	Friunavirus	sample_3 Friunavirus	sample_3	317.331	318	TRUE POSITIVE	GENUS
1283	Cheoctovirus	sample_3 Cheoctovirus	sample_3	261.433	259	TRUE POSITIVE	GENUS
1284	Tequatrovirus	sample_3 Tequatrovirus	sample_3	1589.87	1587	TRUE POSITIVE	GENUS
1285	Kuttervirus	sample_3 Kuttervirus	sample_3	832.313	832	TRUE POSITIVE	GENUS
1286	Dismasvirus	sample_3 Dismasvirus	sample_3	290.359	290	TRUE POSITIVE	GENUS
1287	Friunavirus	sample_3 Friunavirus	sample_3	317.331	318	TRUE POSITIVE	GENUS
1288	Tequatrovirus	sample_3 Tequatrovirus	sample_3	1589.87	1587	TRUE POSITIVE	GENUS
1289	Pbunavirus	sample_3 Pbunavirus	sample_3	50.9049	50	TRUE POSITIVE	GENUS
1290	Friunavirus	sample_3 Friunavirus	sample_3	317.331	318	TRUE POSITIVE	GENUS
1291	Friunavirus	sample_3 Friunavirus	sample_3	317.331	318	TRUE POSITIVE	GENUS
1292	Kuttervirus	sample_3 Kuttervirus	sample_3	832.313	832	TRUE POSITIVE	GENUS
1293	Gen_unclassified Siphoviridae	sample_3 Gen_unclassified Siphoviridae	sample_3	1158.42	1155	TRUE POSITIVE	GENUS
1294	Friunavirus	sample_3 Friunavirus	sample_3	317.331	318	TRUE POSITIVE	GENUS
1295	Tequatrovirus	sample_3 Tequatrovirus	sample_3	1589.87	1587	TRUE POSITIVE	GENUS
1296	Tequatrovirus	sample_3 Tequatrovirus	sample_3	1589.87	1587	TRUE POSITIVE	GENUS
1297	Tequatrovirus	sample_3 Tequatrovirus	sample_3	1589.87	1587	TRUE POSITIVE	GENUS
1298	Tequatrovirus	sample_3 Tequatrovirus	sample_3	1589.87	1587	TRUE POSITIVE	GENUS
1299	Tequatrovirus	sample_3 Tequatrovirus	sample_3	1589.87	1587	TRUE POSITIVE	GENUS
1300	Gen_unclassified Rountreeviridae	sample_3 Gen_unclassified Rountreeviridae	sample_3	11.3285	12	TRUE POSITIVE	GENUS
1301	Tequatrovirus	sample_3 Tequatrovirus	sample_3	1589.87	1587	TRUE POSITIVE	GENUS
1302	Tequatrovirus	sample_3 Tequatrovirus	sample_3	1589.87	1587	TRUE POSITIVE	GENUS
1303	Orthopoxvirus	sample_3 Orthopoxvirus	sample_3	1865.46	1749	TRUE POSITIVE	GENUS
1304	Orthopoxvirus	sample_3 Orthopoxvirus	sample_3	1865.46	1749	TRUE POSITIVE	GENUS
1305	Gequatrovirus	sample_3 Gequatrovirus	sample_3	44.4814	44	TRUE POSITIVE	GENUS
1306	Orthopoxvirus	sample_3 Orthopoxvirus	sample_3	1865.46	1749	TRUE POSITIVE	GENUS
1307	Mastadenovirus	sample_4 Mastadenovirus	sample_4	1009.36	1006	TRUE POSITIVE	GENUS
1308	Skunavirus	sample_4 Skunavirus	sample_4	400.48	398	TRUE POSITIVE	GENUS
1309	Circovirus	sample_4 Circovirus	sample_4	109.963	102	TRUE POSITIVE	GENUS
1310	Orthopoxvirus	sample_4 Orthopoxvirus	sample_4	5104.29	5084	TRUE POSITIVE	GENUS
1311	Peduovirus	sample_4 Peduovirus	sample_4	205.436	203	TRUE POSITIVE	GENUS
1312	Sinsheimervirus	sample_4 Sinsheimervirus	sample_4	10.7826	3	TRUE POSITIVE	GENUS
1313	Orthopoxvirus	sample_4 Orthopoxvirus	sample_4	5104.29	5084	TRUE POSITIVE	GENUS
1314	Enterovirus	sample_4 Enterovirus	sample_4	345.196	343	TRUE POSITIVE	GENUS
1315	Orthopoxvirus	sample_4 Orthopoxvirus	sample_4	5104.29	5084	TRUE POSITIVE	GENUS
1316	Deltavirus	sample_4 Deltavirus	sample_4	3.76912	4	TRUE POSITIVE	GENUS
1317	Orthopoxvirus	sample_4 Orthopoxvirus	sample_4	5104.29	5084	TRUE POSITIVE	GENUS
1318	Circovirus	sample_4 Circovirus	sample_4	109.963	102	TRUE POSITIVE	GENUS
1319	Asfivirus	sample_4 Asfivirus	sample_4	989.667	990	TRUE POSITIVE	GENUS
1320	Asfivirus	sample_4 Asfivirus	sample_4	989.667	990	TRUE POSITIVE	GENUS
1321	Asfivirus	sample_4 Asfivirus	sample_4	989.667	990	TRUE POSITIVE	GENUS
1322	Asfivirus	sample_4 Asfivirus	sample_4	989.667	990	TRUE POSITIVE	GENUS
1323	Asfivirus	sample_4 Asfivirus	sample_4	989.667	990	TRUE POSITIVE	GENUS
1324	Torovirus	sample_4 Torovirus	sample_4	254.879	254	TRUE POSITIVE	GENUS
1325	Orthopoxvirus	sample_4 Orthopoxvirus	sample_4	5104.29	5084	TRUE POSITIVE	GENUS
1326	Circovirus	sample_4 Circovirus	sample_4	109.963	102	TRUE POSITIVE	GENUS
1327	Orthopoxvirus	sample_4 Orthopoxvirus	sample_4	5104.29	5084	TRUE POSITIVE	GENUS
1328	Alehxovirus	sample_4 Alehxovirus	sample_4	37.657	38	TRUE POSITIVE	GENUS
1329	Pecentumvirus	sample_4 Pecentumvirus	sample_4	995.651	995	TRUE POSITIVE	GENUS
1330	Skunavirus	sample_4 Skunavirus	sample_4	400.48	398	TRUE POSITIVE	GENUS
1331	Sinsheimervirus	sample_4 Sinsheimervirus	sample_4	10.7826	3	TRUE POSITIVE	GENUS
1332	Lentivirus	sample_4 Lentivirus	sample_4	183.692	180	TRUE POSITIVE	GENUS
1333	Orthopoxvirus	sample_4 Orthopoxvirus	sample_4	5104.29	5084	TRUE POSITIVE	GENUS
1334	Orthopoxvirus	sample_4 Orthopoxvirus	sample_4	5104.29	5084	TRUE POSITIVE	GENUS
1335	Orthopoxvirus	sample_4 Orthopoxvirus	sample_4	5104.29	5084	TRUE POSITIVE	GENUS
1336	Orthopoxvirus	sample_4 Orthopoxvirus	sample_4	5104.29	5084	TRUE POSITIVE	GENUS
1337	Rotavirus	sample_4 Rotavirus	sample_4	530.717	473	TRUE POSITIVE	GENUS
1338	Enterovirus	sample_4 Enterovirus	sample_4	345.196	343	TRUE POSITIVE	GENUS
1339	Mastadenovirus	sample_4 Mastadenovirus	sample_4	1009.36	1006	TRUE POSITIVE	GENUS
1340	Enterovirus	sample_4 Enterovirus	sample_4	345.196	343	TRUE POSITIVE	GENUS
1341	Circovirus	sample_4 Circovirus	sample_4	109.963	102	TRUE POSITIVE	GENUS
1342	Circovirus	sample_4 Circovirus	sample_4	109.963	102	TRUE POSITIVE	GENUS
1343	Circovirus	sample_4 Circovirus	sample_4	109.963	102	TRUE POSITIVE	GENUS
1344	Skunavirus	sample_4 Skunavirus	sample_4	400.48	398	TRUE POSITIVE	GENUS
1345	Rotavirus	sample_4 Rotavirus	sample_4	530.717	473	TRUE POSITIVE	GENUS
1346	Gen_of_Circovirus-like genome RW-E	sample_4 Gen_of_Circovirus-like genome RW-E	sample_4	5.61598	6	TRUE POSITIVE	GENUS
1347	Kagunavirus	sample_4 Kagunavirus	sample_4	334.622	334	TRUE POSITIVE	GENUS
1348	Circovirus	sample_4 Circovirus	sample_4	109.963	102	TRUE POSITIVE	GENUS
1349	Rotavirus	sample_4 Rotavirus	sample_4	530.717	473	TRUE POSITIVE	GENUS
1350	Rotavirus	sample_4 Rotavirus	sample_4	530.717	473	TRUE POSITIVE	GENUS
1351	Phlebovirus	sample_4 Phlebovirus	sample_4	174.048	92	TRUE POSITIVE	GENUS
1352	Phlebovirus	sample_4 Phlebovirus	sample_4	174.048	92	TRUE POSITIVE	GENUS
1353	Kuttervirus	sample_4 Kuttervirus	sample_4	1045.29	1045	TRUE POSITIVE	GENUS
1354	Circovirus	sample_4 Circovirus	sample_4	109.963	102	TRUE POSITIVE	GENUS
1355	Orthopoxvirus	sample_4 Orthopoxvirus	sample_4	5104.29	5084	TRUE POSITIVE	GENUS
1356	Orthopoxvirus	sample_4 Orthopoxvirus	sample_4	5104.29	5084	TRUE POSITIVE	GENUS
1357	Orthopoxvirus	sample_4 Orthopoxvirus	sample_4	5104.29	5084	TRUE POSITIVE	GENUS
1358	Orthopoxvirus	sample_4 Orthopoxvirus	sample_4	5104.29	5084	TRUE POSITIVE	GENUS
1359	Orthopoxvirus	sample_4 Orthopoxvirus	sample_4	5104.29	5084	TRUE POSITIVE	GENUS
1360	Orthopoxvirus	sample_4 Orthopoxvirus	sample_4	5104.29	5084	TRUE POSITIVE	GENUS
1361	Orthopoxvirus	sample_4 Orthopoxvirus	sample_4	5104.29	5084	TRUE POSITIVE	GENUS
1362	Phlebovirus	sample_4 Phlebovirus	sample_4	174.048	92	TRUE POSITIVE	GENUS
1363	Keshuvirus	sample_4 Keshuvirus	sample_4	32.0717	32	TRUE POSITIVE	GENUS
1364	Mastadenovirus	sample_4 Mastadenovirus	sample_4	1009.36	1006	TRUE POSITIVE	GENUS
1365	Bixzunavirus	sample_4 Bixzunavirus	sample_4	209.091	207	TRUE POSITIVE	GENUS
1366	Lentivirus	sample_4 Lentivirus	sample_4	183.692	180	TRUE POSITIVE	GENUS
1367	Lentivirus	sample_4 Lentivirus	sample_4	183.692	180	TRUE POSITIVE	GENUS
1368	Rotavirus	sample_4 Rotavirus	sample_4	530.717	473	TRUE POSITIVE	GENUS
1369	Corndogvirus	sample_4 Corndogvirus	sample_4	363.358	324	TRUE POSITIVE	GENUS
1370	Bixzunavirus	sample_4 Bixzunavirus	sample_4	209.091	207	TRUE POSITIVE	GENUS
1371	Rotavirus	sample_4 Rotavirus	sample_4	530.717	473	TRUE POSITIVE	GENUS
1372	Gen_unclassified Myoviridae	sample_4 Gen_unclassified Myoviridae	sample_4	660.142	660	TRUE POSITIVE	GENUS
1373	Bandavirus	sample_4 Bandavirus	sample_4	0	72	FALSE POSITIVE	GENUS
1374	Skunavirus	sample_4 Skunavirus	sample_4	400.48	398	TRUE POSITIVE	GENUS
1375	Circovirus	sample_4 Circovirus	sample_4	109.963	102	TRUE POSITIVE	GENUS
1376	Rotavirus	sample_4 Rotavirus	sample_4	530.717	473	TRUE POSITIVE	GENUS
1377	Rotavirus	sample_4 Rotavirus	sample_4	530.717	473	TRUE POSITIVE	GENUS
1378	Kuttervirus	sample_4 Kuttervirus	sample_4	1045.29	1045	TRUE POSITIVE	GENUS
1379	Circovirus	sample_4 Circovirus	sample_4	109.963	102	TRUE POSITIVE	GENUS
1380	Circovirus	sample_4 Circovirus	sample_4	109.963	102	TRUE POSITIVE	GENUS
1381	Kuttervirus	sample_4 Kuttervirus	sample_4	1045.29	1045	TRUE POSITIVE	GENUS
1382	Skunavirus	sample_4 Skunavirus	sample_4	400.48	398	TRUE POSITIVE	GENUS
1383	Skunavirus	sample_4 Skunavirus	sample_4	400.48	398	TRUE POSITIVE	GENUS
1384	Orthopoxvirus	sample_4 Orthopoxvirus	sample_4	5104.29	5084	TRUE POSITIVE	GENUS
1385	Rotavirus	sample_4 Rotavirus	sample_4	530.717	473	TRUE POSITIVE	GENUS
1386	Bixzunavirus	sample_4 Bixzunavirus	sample_4	209.091	207	TRUE POSITIVE	GENUS
1387	Orthopoxvirus	sample_4 Orthopoxvirus	sample_4	5104.29	5084	TRUE POSITIVE	GENUS
1388	Orthopoxvirus	sample_4 Orthopoxvirus	sample_4	5104.29	5084	TRUE POSITIVE	GENUS
1389	Orthopoxvirus	sample_4 Orthopoxvirus	sample_4	5104.29	5084	TRUE POSITIVE	GENUS
1390	Circovirus	sample_4 Circovirus	sample_4	109.963	102	TRUE POSITIVE	GENUS
1391	Corndogvirus	sample_4 Corndogvirus	sample_4	363.358	324	TRUE POSITIVE	GENUS
1392	Rotavirus	sample_4 Rotavirus	sample_4	530.717	473	TRUE POSITIVE	GENUS
1393	Mastadenovirus	sample_4 Mastadenovirus	sample_4	1009.36	1006	TRUE POSITIVE	GENUS
1394	Mastadenovirus	sample_4 Mastadenovirus	sample_4	1009.36	1006	TRUE POSITIVE	GENUS
1395	Mastadenovirus	sample_4 Mastadenovirus	sample_4	1009.36	1006	TRUE POSITIVE	GENUS
1396	Phlebovirus	sample_4 Phlebovirus	sample_4	174.048	92	TRUE POSITIVE	GENUS
1397	Rotavirus	sample_4 Rotavirus	sample_4	530.717	473	TRUE POSITIVE	GENUS
1398	Rotavirus	sample_4 Rotavirus	sample_4	530.717	473	TRUE POSITIVE	GENUS
1399	Rotavirus	sample_4 Rotavirus	sample_4	530.717	473	TRUE POSITIVE	GENUS
1400	Emdodecavirus	sample_4 Emdodecavirus	sample_4	322.744	322	TRUE POSITIVE	GENUS
1401	Rotavirus	sample_4 Rotavirus	sample_4	530.717	473	TRUE POSITIVE	GENUS
1402	Kuttervirus	sample_4 Kuttervirus	sample_4	1045.29	1045	TRUE POSITIVE	GENUS
1403	Slashvirus	sample_4 Slashvirus	sample_4	432.929	432	TRUE POSITIVE	GENUS
1404	Slashvirus	sample_4 Slashvirus	sample_4	432.929	432	TRUE POSITIVE	GENUS
1405	Skunavirus	sample_4 Skunavirus	sample_4	400.48	398	TRUE POSITIVE	GENUS
1406	Rotavirus	sample_4 Rotavirus	sample_4	530.717	473	TRUE POSITIVE	GENUS
1407	Mastadenovirus	sample_4 Mastadenovirus	sample_4	1009.36	1006	TRUE POSITIVE	GENUS
1408	Orthopoxvirus	sample_4 Orthopoxvirus	sample_4	5104.29	5084	TRUE POSITIVE	GENUS
1409	Pecentumvirus	sample_4 Pecentumvirus	sample_4	995.651	995	TRUE POSITIVE	GENUS
1410	Pecentumvirus	sample_4 Pecentumvirus	sample_4	995.651	995	TRUE POSITIVE	GENUS
1411	Rotavirus	sample_4 Rotavirus	sample_4	530.717	473	TRUE POSITIVE	GENUS
1412	Alphabaculovirus	sample_4 Alphabaculovirus	sample_4	960.246	960	TRUE POSITIVE	GENUS
1413	Rotavirus	sample_4 Rotavirus	sample_4	530.717	473	TRUE POSITIVE	GENUS
1414	Rotavirus	sample_4 Rotavirus	sample_4	530.717	473	TRUE POSITIVE	GENUS
1415	Rotavirus	sample_4 Rotavirus	sample_4	530.717	473	TRUE POSITIVE	GENUS
1416	Rotavirus	sample_4 Rotavirus	sample_4	530.717	473	TRUE POSITIVE	GENUS
1417	Rotavirus	sample_4 Rotavirus	sample_4	530.717	473	TRUE POSITIVE	GENUS
1418	Rotavirus	sample_4 Rotavirus	sample_4	530.717	473	TRUE POSITIVE	GENUS
1419	Rotavirus	sample_4 Rotavirus	sample_4	530.717	473	TRUE POSITIVE	GENUS
1420	Rotavirus	sample_4 Rotavirus	sample_4	530.717	473	TRUE POSITIVE	GENUS
1421	Rotavirus	sample_4 Rotavirus	sample_4	530.717	473	TRUE POSITIVE	GENUS
1422	Corndogvirus	sample_4 Corndogvirus	sample_4	363.358	324	TRUE POSITIVE	GENUS
1423	Rotavirus	sample_4 Rotavirus	sample_4	530.717	473	TRUE POSITIVE	GENUS
1424	Rotavirus	sample_4 Rotavirus	sample_4	530.717	473	TRUE POSITIVE	GENUS
1425	Orthopoxvirus	sample_4 Orthopoxvirus	sample_4	5104.29	5084	TRUE POSITIVE	GENUS
1426	Mastadenovirus	sample_4 Mastadenovirus	sample_4	1009.36	1006	TRUE POSITIVE	GENUS
1427	Circovirus	sample_4 Circovirus	sample_4	109.963	102	TRUE POSITIVE	GENUS
1428	Orthopoxvirus	sample_4 Orthopoxvirus	sample_4	5104.29	5084	TRUE POSITIVE	GENUS
1429	Huchismacovirus	sample_4 Huchismacovirus	sample_4	1.22976	2	TRUE POSITIVE	GENUS
1430	Mastadenovirus	sample_4 Mastadenovirus	sample_4	1009.36	1006	TRUE POSITIVE	GENUS
1431	Bandavirus	sample_4 Bandavirus	sample_4	0	72	FALSE POSITIVE	GENUS
1432	Leporipoxvirus	sample_4 Leporipoxvirus	sample_4	802.879	802	TRUE POSITIVE	GENUS
1433	Rotavirus	sample_4 Rotavirus	sample_4	530.717	473	TRUE POSITIVE	GENUS
1434	Skunavirus	sample_4 Skunavirus	sample_4	400.48	398	TRUE POSITIVE	GENUS
1435	Skunavirus	sample_4 Skunavirus	sample_4	400.48	398	TRUE POSITIVE	GENUS
1436	Skunavirus	sample_4 Skunavirus	sample_4	400.48	398	TRUE POSITIVE	GENUS
1437	Skunavirus	sample_4 Skunavirus	sample_4	400.48	398	TRUE POSITIVE	GENUS
1438	Bandavirus	sample_4 Bandavirus	sample_4	0	72	FALSE POSITIVE	GENUS
1439	Emdodecavirus	sample_4 Emdodecavirus	sample_4	322.744	322	TRUE POSITIVE	GENUS
1440	Galunavirus	sample_4 Galunavirus	sample_4	8.80165	8	TRUE POSITIVE	GENUS
1441	Bandavirus	sample_4 Bandavirus	sample_4	0	72	FALSE POSITIVE	GENUS
1442	Bandavirus	sample_4 Bandavirus	sample_4	0	72	FALSE POSITIVE	GENUS
1443	Bandavirus	sample_4 Bandavirus	sample_4	0	72	FALSE POSITIVE	GENUS
1444	Bandavirus	sample_4 Bandavirus	sample_4	0	72	FALSE POSITIVE	GENUS
1445	Kuttervirus	sample_4 Kuttervirus	sample_4	1045.29	1045	TRUE POSITIVE	GENUS
1446	Circovirus	sample_4 Circovirus	sample_4	109.963	102	TRUE POSITIVE	GENUS
1447	Circovirus	sample_4 Circovirus	sample_4	109.963	102	TRUE POSITIVE	GENUS
1448	Likavirus	sample_4 Likavirus	sample_4	146.8	146	TRUE POSITIVE	GENUS
1449	Likavirus	sample_4 Likavirus	sample_4	146.8	146	TRUE POSITIVE	GENUS
1450	Orthopoxvirus	sample_4 Orthopoxvirus	sample_4	5104.29	5084	TRUE POSITIVE	GENUS
1451	Circovirus	sample_4 Circovirus	sample_4	109.963	102	TRUE POSITIVE	GENUS
1452	Rotavirus	sample_4 Rotavirus	sample_4	530.717	473	TRUE POSITIVE	GENUS
1453	Rotavirus	sample_4 Rotavirus	sample_4	530.717	473	TRUE POSITIVE	GENUS
1454	Lentivirus	sample_4 Lentivirus	sample_4	183.692	180	TRUE POSITIVE	GENUS
1455	Bandavirus	sample_4 Bandavirus	sample_4	0	72	FALSE POSITIVE	GENUS
1456	Circovirus	sample_4 Circovirus	sample_4	109.963	102	TRUE POSITIVE	GENUS
1457	Lentivirus	sample_4 Lentivirus	sample_4	183.692	180	TRUE POSITIVE	GENUS
1458	Gen_unclassified Siphoviridae	sample_4 Gen_unclassified Siphoviridae	sample_4	620.956	656	TRUE POSITIVE	GENUS
1459	Asfivirus	sample_4 Asfivirus	sample_4	989.667	990	TRUE POSITIVE	GENUS
1460	Gen_unclassified Iflaviridae	sample_4 Gen_unclassified Iflaviridae	sample_4	8.23409	8	TRUE POSITIVE	GENUS
1461	Fromanvirus	sample_4 Fromanvirus	sample_4	140.603	140	TRUE POSITIVE	GENUS
1462	Circovirus	sample_4 Circovirus	sample_4	109.963	102	TRUE POSITIVE	GENUS
1463	Gen_unclassified RNA viruses ShiM-2016	sample_4 Gen_unclassified RNA viruses ShiM-2016	sample_4	9.72326	10	TRUE POSITIVE	GENUS
1464	Pediavirus	sample_4 Pediavirus	sample_4	60.2526	60	TRUE POSITIVE	GENUS
1465	Alphachrysovirus	sample_4 Alphachrysovirus	sample_4	91.0851	82	TRUE POSITIVE	GENUS
1466	Circovirus	sample_4 Circovirus	sample_4	109.963	102	TRUE POSITIVE	GENUS
1467	Kuttervirus	sample_4 Kuttervirus	sample_4	1045.29	1045	TRUE POSITIVE	GENUS
1468	Lentivirus	sample_4 Lentivirus	sample_4	183.692	180	TRUE POSITIVE	GENUS
1469	Kagunavirus	sample_4 Kagunavirus	sample_4	334.622	334	TRUE POSITIVE	GENUS
1470	Kagunavirus	sample_4 Kagunavirus	sample_4	334.622	334	TRUE POSITIVE	GENUS
1471	Alphamesonivirus	sample_4 Alphamesonivirus	sample_4	157.624	156	TRUE POSITIVE	GENUS
1472	Circovirus	sample_4 Circovirus	sample_4	109.963	102	TRUE POSITIVE	GENUS
1473	Orthopoxvirus	sample_4 Orthopoxvirus	sample_4	5104.29	5084	TRUE POSITIVE	GENUS
1474	Gen_environmental samples	sample_4 Gen_environmental samples	sample_4	6349.61	6346	TRUE POSITIVE	GENUS
1475	Orthopoxvirus	sample_4 Orthopoxvirus	sample_4	5104.29	5084	TRUE POSITIVE	GENUS
1476	Orthopoxvirus	sample_4 Orthopoxvirus	sample_4	5104.29	5084	TRUE POSITIVE	GENUS
1477	Orthopoxvirus	sample_4 Orthopoxvirus	sample_4	5104.29	5084	TRUE POSITIVE	GENUS
1478	Orthopoxvirus	sample_4 Orthopoxvirus	sample_4	5104.29	5084	TRUE POSITIVE	GENUS
1479	Orthopoxvirus	sample_4 Orthopoxvirus	sample_4	5104.29	5084	TRUE POSITIVE	GENUS
1480	Orthopoxvirus	sample_4 Orthopoxvirus	sample_4	5104.29	5084	TRUE POSITIVE	GENUS
1481	Orthonairovirus	sample_4 Orthonairovirus	sample_4	70.9144	68	TRUE POSITIVE	GENUS
1482	Rotavirus	sample_4 Rotavirus	sample_4	530.717	473	TRUE POSITIVE	GENUS
1483	Rotavirus	sample_4 Rotavirus	sample_4	530.717	473	TRUE POSITIVE	GENUS
1484	Rotavirus	sample_4 Rotavirus	sample_4	530.717	473	TRUE POSITIVE	GENUS
1485	Mastadenovirus	sample_4 Mastadenovirus	sample_4	1009.36	1006	TRUE POSITIVE	GENUS
1486	Mastadenovirus	sample_4 Mastadenovirus	sample_4	1009.36	1006	TRUE POSITIVE	GENUS
1487	Sherbrookevirus	sample_4 Sherbrookevirus	sample_4	39.7905	40	TRUE POSITIVE	GENUS
1488	Gen_environmental samples	sample_4 Gen_environmental samples	sample_4	6349.61	6346	TRUE POSITIVE	GENUS
1489	Gen_environmental samples	sample_4 Gen_environmental samples	sample_4	6349.61	6346	TRUE POSITIVE	GENUS
1490	Gen_environmental samples	sample_4 Gen_environmental samples	sample_4	6349.61	6346	TRUE POSITIVE	GENUS
1491	Orthopoxvirus	sample_4 Orthopoxvirus	sample_4	5104.29	5084	TRUE POSITIVE	GENUS
1492	Orthopoxvirus	sample_4 Orthopoxvirus	sample_4	5104.29	5084	TRUE POSITIVE	GENUS
1493	Orthopoxvirus	sample_4 Orthopoxvirus	sample_4	5104.29	5084	TRUE POSITIVE	GENUS
1494	Orthopoxvirus	sample_4 Orthopoxvirus	sample_4	5104.29	5084	TRUE POSITIVE	GENUS
1495	Orthopoxvirus	sample_4 Orthopoxvirus	sample_4	5104.29	5084	TRUE POSITIVE	GENUS
1496	Orthopoxvirus	sample_4 Orthopoxvirus	sample_4	5104.29	5084	TRUE POSITIVE	GENUS
1497	Enterovirus	sample_4 Enterovirus	sample_4	345.196	343	TRUE POSITIVE	GENUS
1498	Chitorquevirus	sample_4 Chitorquevirus	sample_4	15.4879	16	TRUE POSITIVE	GENUS
1499	Mastadenovirus	sample_4 Mastadenovirus	sample_4	1009.36	1006	TRUE POSITIVE	GENUS
1500	Mastadenovirus	sample_4 Mastadenovirus	sample_4	1009.36	1006	TRUE POSITIVE	GENUS
1501	Mastadenovirus	sample_4 Mastadenovirus	sample_4	1009.36	1006	TRUE POSITIVE	GENUS
1502	Skunavirus	sample_4 Skunavirus	sample_4	400.48	398	TRUE POSITIVE	GENUS
1503	Mastadenovirus	sample_4 Mastadenovirus	sample_4	1009.36	1006	TRUE POSITIVE	GENUS
1504	Circovirus	sample_4 Circovirus	sample_4	109.963	102	TRUE POSITIVE	GENUS
1505	Bixzunavirus	sample_4 Bixzunavirus	sample_4	209.091	207	TRUE POSITIVE	GENUS
1506	Orthopoxvirus	sample_4 Orthopoxvirus	sample_4	5104.29	5084	TRUE POSITIVE	GENUS
1507	Orthopoxvirus	sample_4 Orthopoxvirus	sample_4	5104.29	5084	TRUE POSITIVE	GENUS
1508	Circovirus	sample_4 Circovirus	sample_4	109.963	102	TRUE POSITIVE	GENUS
1509	Kagunavirus	sample_4 Kagunavirus	sample_4	334.622	334	TRUE POSITIVE	GENUS
1510	Skunavirus	sample_4 Skunavirus	sample_4	400.48	398	TRUE POSITIVE	GENUS
1511	Circovirus	sample_4 Circovirus	sample_4	109.963	102	TRUE POSITIVE	GENUS
1512	Kuttervirus	sample_4 Kuttervirus	sample_4	1045.29	1045	TRUE POSITIVE	GENUS
1513	Orthopoxvirus	sample_4 Orthopoxvirus	sample_4	5104.29	5084	TRUE POSITIVE	GENUS
1514	Fernvirus	sample_4 Fernvirus	sample_4	912.717	912	TRUE POSITIVE	GENUS
1515	Bixzunavirus	sample_4 Bixzunavirus	sample_4	209.091	207	TRUE POSITIVE	GENUS
1516	Ilzatvirus	sample_4 Ilzatvirus	sample_4	1074.06	1074	TRUE POSITIVE	GENUS
1517	Circovirus	sample_4 Circovirus	sample_4	109.963	102	TRUE POSITIVE	GENUS
1518	Gen_of_Microviridae sp.	sample_4 Gen_of_Microviridae sp.	sample_4	50.8037	50	TRUE POSITIVE	GENUS
1519	Circovirus	sample_4 Circovirus	sample_4	109.963	102	TRUE POSITIVE	GENUS
1520	Ilzatvirus	sample_4 Ilzatvirus	sample_4	1074.06	1074	TRUE POSITIVE	GENUS
1521	Gen_of_Microviridae sp.	sample_4 Gen_of_Microviridae sp.	sample_4	50.8037	50	TRUE POSITIVE	GENUS
1522	Mastadenovirus	sample_4 Mastadenovirus	sample_4	1009.36	1006	TRUE POSITIVE	GENUS
1523	Ilzatvirus	sample_4 Ilzatvirus	sample_4	1074.06	1074	TRUE POSITIVE	GENUS
1524	Circovirus	sample_4 Circovirus	sample_4	109.963	102	TRUE POSITIVE	GENUS
1525	Circovirus	sample_4 Circovirus	sample_4	109.963	102	TRUE POSITIVE	GENUS
1526	Orthopoxvirus	sample_4 Orthopoxvirus	sample_4	5104.29	5084	TRUE POSITIVE	GENUS
1527	Fernvirus	sample_4 Fernvirus	sample_4	912.717	912	TRUE POSITIVE	GENUS
1528	Circovirus	sample_4 Circovirus	sample_4	109.963	102	TRUE POSITIVE	GENUS
1529	Ilzatvirus	sample_4 Ilzatvirus	sample_4	1074.06	1074	TRUE POSITIVE	GENUS
1530	Corndogvirus	sample_4 Corndogvirus	sample_4	363.358	324	TRUE POSITIVE	GENUS
1531	Orthopoxvirus	sample_4 Orthopoxvirus	sample_4	5104.29	5084	TRUE POSITIVE	GENUS
1532	Gen_unclassified Cressdnaviricota	sample_4 Gen_unclassified Cressdnaviricota	sample_4	6.62824	6	TRUE POSITIVE	GENUS
1533	Gen_unclassified Circoviridae	sample_4 Gen_unclassified Circoviridae	sample_4	4.2466	4	TRUE POSITIVE	GENUS
1534	Gen_of_Circular genetic element sp.	sample_4 Gen_of_Circular genetic element sp.	sample_4	21.8912	22	TRUE POSITIVE	GENUS
1535	Gen_of_Circular genetic element sp.	sample_4 Gen_of_Circular genetic element sp.	sample_4	21.8912	22	TRUE POSITIVE	GENUS
1536	Gen_unclassified Anelloviridae	sample_4 Gen_unclassified Anelloviridae	sample_4	87.8782	86	TRUE POSITIVE	GENUS
1537	Gen_of_Virus sp.	sample_4 Gen_of_Virus sp.	sample_4	140.499	140	TRUE POSITIVE	GENUS
1538	Bixzunavirus	sample_4 Bixzunavirus	sample_4	209.091	207	TRUE POSITIVE	GENUS
1539	Kuttervirus	sample_4 Kuttervirus	sample_4	1045.29	1045	TRUE POSITIVE	GENUS
1540	Orthopoxvirus	sample_4 Orthopoxvirus	sample_4	5104.29	5084	TRUE POSITIVE	GENUS
1541	Bixzunavirus	sample_4 Bixzunavirus	sample_4	209.091	207	TRUE POSITIVE	GENUS
1542	Corndogvirus	sample_4 Corndogvirus	sample_4	363.358	324	TRUE POSITIVE	GENUS
1543	Orthopoxvirus	sample_4 Orthopoxvirus	sample_4	5104.29	5084	TRUE POSITIVE	GENUS
1544	Alphafusellovirus	sample_4 Alphafusellovirus	sample_4	56.6571	56	TRUE POSITIVE	GENUS
1545	Gen_of_Edafosvirus sp.	sample_4 Gen_of_Edafosvirus sp.	sample_4	513.315	512	TRUE POSITIVE	GENUS
1546	Gen_of_Homavirus sp.	sample_4 Gen_of_Homavirus sp.	sample_4	108.704	108	TRUE POSITIVE	GENUS
1547	Gen_environmental samples	sample_4 Gen_environmental samples	sample_4	6349.61	6346	TRUE POSITIVE	GENUS
1548	Bixzunavirus	sample_4 Bixzunavirus	sample_4	209.091	207	TRUE POSITIVE	GENUS
1549	Bixzunavirus	sample_4 Bixzunavirus	sample_4	209.091	207	TRUE POSITIVE	GENUS
1550	Likavirus	sample_4 Likavirus	sample_4	146.8	146	TRUE POSITIVE	GENUS
1551	Gen_unclassified Siphoviridae	sample_4 Gen_unclassified Siphoviridae	sample_4	620.956	656	TRUE POSITIVE	GENUS
1552	Gen_of_Capybara microvirus Cap3_SP_450	sample_4 Gen_of_Capybara microvirus Cap3_SP_450	sample_4	1.85618	2	TRUE POSITIVE	GENUS
1553	Ilzatvirus	sample_4 Ilzatvirus	sample_4	1074.06	1074	TRUE POSITIVE	GENUS
1554	Gen_unclassified Bullavirinae	sample_4 Gen_unclassified Bullavirinae	sample_4	7.48825	8	TRUE POSITIVE	GENUS
1555	Pecentumvirus	sample_4 Pecentumvirus	sample_4	995.651	995	TRUE POSITIVE	GENUS
1556	Leporipoxvirus	sample_4 Leporipoxvirus	sample_4	802.879	802	TRUE POSITIVE	GENUS
1557	Bixzunavirus	sample_4 Bixzunavirus	sample_4	209.091	207	TRUE POSITIVE	GENUS
1558	Kayfunavirus	sample_4 Kayfunavirus	sample_4	174.956	174	TRUE POSITIVE	GENUS
1559	Ilzatvirus	sample_4 Ilzatvirus	sample_4	1074.06	1074	TRUE POSITIVE	GENUS
1560	Ilzatvirus	sample_4 Ilzatvirus	sample_4	1074.06	1074	TRUE POSITIVE	GENUS
1561	Kuttervirus	sample_4 Kuttervirus	sample_4	1045.29	1045	TRUE POSITIVE	GENUS
1562	Likavirus	sample_4 Likavirus	sample_4	146.8	146	TRUE POSITIVE	GENUS
1563	Pecentumvirus	sample_4 Pecentumvirus	sample_4	995.651	995	TRUE POSITIVE	GENUS
1564	Asfivirus	sample_4 Asfivirus	sample_4	989.667	990	TRUE POSITIVE	GENUS
1565	Ilzatvirus	sample_4 Ilzatvirus	sample_4	1074.06	1074	TRUE POSITIVE	GENUS
1566	Gen_unclassified Podoviridae	sample_4 Gen_unclassified Podoviridae	sample_4	1209.04	1206	TRUE POSITIVE	GENUS
1567	Gen_unclassified Podoviridae	sample_4 Gen_unclassified Podoviridae	sample_4	1209.04	1206	TRUE POSITIVE	GENUS
1568	Gen_unclassified Podoviridae	sample_4 Gen_unclassified Podoviridae	sample_4	1209.04	1206	TRUE POSITIVE	GENUS
1569	Gen_unclassified bacterial viruses	sample_4 Gen_unclassified bacterial viruses	sample_4	391.618	391	TRUE POSITIVE	GENUS
1570	Gen_unclassified Caudovirales	sample_4 Gen_unclassified Caudovirales	sample_4	531.129	530	TRUE POSITIVE	GENUS
1571	Gen_unclassified Caudovirales	sample_4 Gen_unclassified Caudovirales	sample_4	531.129	530	TRUE POSITIVE	GENUS
1572	Gen_unclassified Caudovirales	sample_4 Gen_unclassified Caudovirales	sample_4	531.129	530	TRUE POSITIVE	GENUS
1573	Gen_unclassified bacterial viruses	sample_4 Gen_unclassified bacterial viruses	sample_4	391.618	391	TRUE POSITIVE	GENUS
1574	Gen_unclassified Caudovirales	sample_4 Gen_unclassified Caudovirales	sample_4	531.129	530	TRUE POSITIVE	GENUS
1575	Gen_unclassified bacterial viruses	sample_4 Gen_unclassified bacterial viruses	sample_4	391.618	391	TRUE POSITIVE	GENUS
1576	Ilzatvirus	sample_4 Ilzatvirus	sample_4	1074.06	1074	TRUE POSITIVE	GENUS
1577	Ilzatvirus	sample_4 Ilzatvirus	sample_4	1074.06	1074	TRUE POSITIVE	GENUS
1578	Gen_unclassified Siphoviridae	sample_4 Gen_unclassified Siphoviridae	sample_4	620.956	656	TRUE POSITIVE	GENUS
1579	Gen_unclassified Siphoviridae	sample_4 Gen_unclassified Siphoviridae	sample_4	620.956	656	TRUE POSITIVE	GENUS
1580	Kuttervirus	sample_4 Kuttervirus	sample_4	1045.29	1045	TRUE POSITIVE	GENUS
1581	Kuttervirus	sample_4 Kuttervirus	sample_4	1045.29	1045	TRUE POSITIVE	GENUS
1582	Kuttervirus	sample_4 Kuttervirus	sample_4	1045.29	1045	TRUE POSITIVE	GENUS
1583	Kuttervirus	sample_4 Kuttervirus	sample_4	1045.29	1045	TRUE POSITIVE	GENUS
1584	Asfivirus	sample_4 Asfivirus	sample_4	989.667	990	TRUE POSITIVE	GENUS
1585	Pecentumvirus	sample_4 Pecentumvirus	sample_4	995.651	995	TRUE POSITIVE	GENUS
1586	Pecentumvirus	sample_4 Pecentumvirus	sample_4	995.651	995	TRUE POSITIVE	GENUS
1587	Kuttervirus	sample_4 Kuttervirus	sample_4	1045.29	1045	TRUE POSITIVE	GENUS
1588	Kuttervirus	sample_4 Kuttervirus	sample_4	1045.29	1045	TRUE POSITIVE	GENUS
1589	Kuttervirus	sample_4 Kuttervirus	sample_4	1045.29	1045	TRUE POSITIVE	GENUS
1590	Peduovirus	sample_4 Peduovirus	sample_4	205.436	203	TRUE POSITIVE	GENUS
1591	Ilzatvirus	sample_4 Ilzatvirus	sample_4	1074.06	1074	TRUE POSITIVE	GENUS
1592	Ilzatvirus	sample_4 Ilzatvirus	sample_4	1074.06	1074	TRUE POSITIVE	GENUS
1593	Peduovirus	sample_4 Peduovirus	sample_4	205.436	203	TRUE POSITIVE	GENUS
1594	Pecentumvirus	sample_4 Pecentumvirus	sample_4	995.651	995	TRUE POSITIVE	GENUS
1595	Pecentumvirus	sample_4 Pecentumvirus	sample_4	995.651	995	TRUE POSITIVE	GENUS
1596	Ilzatvirus	sample_4 Ilzatvirus	sample_4	1074.06	1074	TRUE POSITIVE	GENUS
1597	Kuttervirus	sample_4 Kuttervirus	sample_4	1045.29	1045	TRUE POSITIVE	GENUS
1598	Orthopoxvirus	sample_4 Orthopoxvirus	sample_4	5104.29	5084	TRUE POSITIVE	GENUS
1599	Kuttervirus	sample_4 Kuttervirus	sample_4	1045.29	1045	TRUE POSITIVE	GENUS
1600	Skunavirus	sample_4 Skunavirus	sample_4	400.48	398	TRUE POSITIVE	GENUS
1601	Skunavirus	sample_4 Skunavirus	sample_4	400.48	398	TRUE POSITIVE	GENUS
1602	Ilzatvirus	sample_4 Ilzatvirus	sample_4	1074.06	1074	TRUE POSITIVE	GENUS
1603	Kuttervirus	sample_4 Kuttervirus	sample_4	1045.29	1045	TRUE POSITIVE	GENUS
1604	Asfivirus	sample_4 Asfivirus	sample_4	989.667	990	TRUE POSITIVE	GENUS
1605	Likavirus	sample_4 Likavirus	sample_4	146.8	146	TRUE POSITIVE	GENUS
1606	Gen_unclassified Aglimvirinae	sample_4 Gen_unclassified Aglimvirinae	sample_4	0	1	FALSE POSITIVE	GENUS
1607	Asfivirus	sample_4 Asfivirus	sample_4	989.667	990	TRUE POSITIVE	GENUS
1608	Kagunavirus	sample_4 Kagunavirus	sample_4	334.622	334	TRUE POSITIVE	GENUS
1609	Kagunavirus	sample_4 Kagunavirus	sample_4	334.622	334	TRUE POSITIVE	GENUS
1610	Gen_unclassified Twortvirinae	sample_4 Gen_unclassified Twortvirinae	sample_4	235.923	236	TRUE POSITIVE	GENUS
1611	Gen_of_Mycolicibacterium phage J1	sample_4 Gen_of_Mycolicibacterium phage J1	sample_4	0	7	FALSE POSITIVE	GENUS
1612	Gen_unclassified Inoviridae	sample_4 Gen_unclassified Inoviridae	sample_4	10.169	10	TRUE POSITIVE	GENUS
1613	Likavirus	sample_4 Likavirus	sample_4	146.8	146	TRUE POSITIVE	GENUS
1614	Likavirus	sample_4 Likavirus	sample_4	146.8	146	TRUE POSITIVE	GENUS
1615	Gen_unclassified Siphoviridae	sample_4 Gen_unclassified Siphoviridae	sample_4	620.956	656	TRUE POSITIVE	GENUS
1616	Ilzatvirus	sample_4 Ilzatvirus	sample_4	1074.06	1074	TRUE POSITIVE	GENUS
1617	Kagunavirus	sample_4 Kagunavirus	sample_4	334.622	334	TRUE POSITIVE	GENUS
1618	Orthopoxvirus	sample_4 Orthopoxvirus	sample_4	5104.29	5084	TRUE POSITIVE	GENUS
1619	Kuttervirus	sample_4 Kuttervirus	sample_4	1045.29	1045	TRUE POSITIVE	GENUS
1620	Kagunavirus	sample_4 Kagunavirus	sample_4	334.622	334	TRUE POSITIVE	GENUS
1621	Bixzunavirus	sample_4 Bixzunavirus	sample_4	209.091	207	TRUE POSITIVE	GENUS
1622	Drulisvirus	sample_4 Drulisvirus	sample_4	138.953	137	TRUE POSITIVE	GENUS
1623	Gen_unclassified Siphoviridae	sample_4 Gen_unclassified Siphoviridae	sample_4	620.956	656	TRUE POSITIVE	GENUS
1624	Mastadenovirus	sample_4 Mastadenovirus	sample_4	1009.36	1006	TRUE POSITIVE	GENUS
1625	Gen_unclassified Peduovirinae	sample_4 Gen_unclassified Peduovirinae	sample_4	0	1	FALSE POSITIVE	GENUS
1626	Mastadenovirus	sample_4 Mastadenovirus	sample_4	1009.36	1006	TRUE POSITIVE	GENUS
1627	Gen_unclassified bacterial viruses	sample_4 Gen_unclassified bacterial viruses	sample_4	391.618	391	TRUE POSITIVE	GENUS
1628	Orthopoxvirus	sample_4 Orthopoxvirus	sample_4	5104.29	5084	TRUE POSITIVE	GENUS
1629	Orthopoxvirus	sample_4 Orthopoxvirus	sample_4	5104.29	5084	TRUE POSITIVE	GENUS
1630	Orthopoxvirus	sample_4 Orthopoxvirus	sample_4	5104.29	5084	TRUE POSITIVE	GENUS
1631	Rotavirus	sample_5 Rotavirus	sample_5	628.577	535	TRUE POSITIVE	GENUS
1632	Rotavirus	sample_5 Rotavirus	sample_5	628.577	535	TRUE POSITIVE	GENUS
1633	Skunavirus	sample_5 Skunavirus	sample_5	307.411	306	TRUE POSITIVE	GENUS
1634	Sinsheimervirus	sample_5 Sinsheimervirus	sample_5	8.80291	1	TRUE POSITIVE	GENUS
1635	Lentivirus	sample_5 Lentivirus	sample_5	196.351	194	TRUE POSITIVE	GENUS
1636	Henipavirus	sample_5 Henipavirus	sample_5	1.30274	2	TRUE POSITIVE	GENUS
1637	Gen_environmental samples	sample_5 Gen_environmental samples	sample_5	1640.72	1638	TRUE POSITIVE	GENUS
1638	Alphacoronavirus	sample_5 Alphacoronavirus	sample_5	264.023	264	TRUE POSITIVE	GENUS
1639	Mastadenovirus	sample_5 Mastadenovirus	sample_5	258.392	258	TRUE POSITIVE	GENUS
1640	Lambdapapillomavirus	sample_5 Lambdapapillomavirus	sample_5	63.6607	62	TRUE POSITIVE	GENUS
1641	Mastadenovirus	sample_5 Mastadenovirus	sample_5	258.392	258	TRUE POSITIVE	GENUS
1642	Pohlevirus	sample_5 Pohlevirus	sample_5	21.4577	20	TRUE POSITIVE	GENUS
1643	Etdyvivirus	sample_5 Etdyvivirus	sample_5	20.9478	20	TRUE POSITIVE	GENUS
1644	Pecentumvirus	sample_5 Pecentumvirus	sample_5	793.328	792	TRUE POSITIVE	GENUS
1645	Skunavirus	sample_5 Skunavirus	sample_5	307.411	306	TRUE POSITIVE	GENUS
1646	Skunavirus	sample_5 Skunavirus	sample_5	307.411	306	TRUE POSITIVE	GENUS
1647	Hepacivirus	sample_5 Hepacivirus	sample_5	40.525	40	TRUE POSITIVE	GENUS
1648	Rotavirus	sample_5 Rotavirus	sample_5	628.577	535	TRUE POSITIVE	GENUS
1649	Circovirus	sample_5 Circovirus	sample_5	194.262	186	TRUE POSITIVE	GENUS
1650	Circovirus	sample_5 Circovirus	sample_5	194.262	186	TRUE POSITIVE	GENUS
1651	Rotavirus	sample_5 Rotavirus	sample_5	628.577	535	TRUE POSITIVE	GENUS
1652	Rotavirus	sample_5 Rotavirus	sample_5	628.577	535	TRUE POSITIVE	GENUS
1653	Circovirus	sample_5 Circovirus	sample_5	194.262	186	TRUE POSITIVE	GENUS
1654	Rotavirus	sample_5 Rotavirus	sample_5	628.577	535	TRUE POSITIVE	GENUS
1655	Rotavirus	sample_5 Rotavirus	sample_5	628.577	535	TRUE POSITIVE	GENUS
1656	Rotavirus	sample_5 Rotavirus	sample_5	628.577	535	TRUE POSITIVE	GENUS
1657	Circovirus	sample_5 Circovirus	sample_5	194.262	186	TRUE POSITIVE	GENUS
1658	Muromegalovirus	sample_5 Muromegalovirus	sample_5	1660.37	1660	TRUE POSITIVE	GENUS
1659	Tequatrovirus	sample_5 Tequatrovirus	sample_5	432.777	431	TRUE POSITIVE	GENUS
1660	Rotavirus	sample_5 Rotavirus	sample_5	628.577	535	TRUE POSITIVE	GENUS
1661	Rotavirus	sample_5 Rotavirus	sample_5	628.577	535	TRUE POSITIVE	GENUS
1662	Rotavirus	sample_5 Rotavirus	sample_5	628.577	535	TRUE POSITIVE	GENUS
1663	Circovirus	sample_5 Circovirus	sample_5	194.262	186	TRUE POSITIVE	GENUS
1664	Rotavirus	sample_5 Rotavirus	sample_5	628.577	535	TRUE POSITIVE	GENUS
1665	Circovirus	sample_5 Circovirus	sample_5	194.262	186	TRUE POSITIVE	GENUS
1666	Circovirus	sample_5 Circovirus	sample_5	194.262	186	TRUE POSITIVE	GENUS
1667	Rotavirus	sample_5 Rotavirus	sample_5	628.577	535	TRUE POSITIVE	GENUS
1668	Rotavirus	sample_5 Rotavirus	sample_5	628.577	535	TRUE POSITIVE	GENUS
1669	Rotavirus	sample_5 Rotavirus	sample_5	628.577	535	TRUE POSITIVE	GENUS
1670	Rotavirus	sample_5 Rotavirus	sample_5	628.577	535	TRUE POSITIVE	GENUS
1671	Orbivirus	sample_5 Orbivirus	sample_5	401.266	352	TRUE POSITIVE	GENUS
1672	Rotavirus	sample_5 Rotavirus	sample_5	628.577	535	TRUE POSITIVE	GENUS
1673	Rotavirus	sample_5 Rotavirus	sample_5	628.577	535	TRUE POSITIVE	GENUS
1674	Rotavirus	sample_5 Rotavirus	sample_5	628.577	535	TRUE POSITIVE	GENUS
1675	Rotavirus	sample_5 Rotavirus	sample_5	628.577	535	TRUE POSITIVE	GENUS
1676	Rotavirus	sample_5 Rotavirus	sample_5	628.577	535	TRUE POSITIVE	GENUS
1677	Kobuvirus	sample_5 Kobuvirus	sample_5	39.0129	38	TRUE POSITIVE	GENUS
1678	Rotavirus	sample_5 Rotavirus	sample_5	628.577	535	TRUE POSITIVE	GENUS
1679	Rotavirus	sample_5 Rotavirus	sample_5	628.577	535	TRUE POSITIVE	GENUS
1680	Kuttervirus	sample_5 Kuttervirus	sample_5	293.661	292	TRUE POSITIVE	GENUS
1681	Bixzunavirus	sample_5 Bixzunavirus	sample_5	119.189	119	TRUE POSITIVE	GENUS
1682	Orbivirus	sample_5 Orbivirus	sample_5	401.266	352	TRUE POSITIVE	GENUS
1683	Seunavirus	sample_5 Seunavirus	sample_5	168.791	145	TRUE POSITIVE	GENUS
1684	Rotavirus	sample_5 Rotavirus	sample_5	628.577	535	TRUE POSITIVE	GENUS
1685	Rotavirus	sample_5 Rotavirus	sample_5	628.577	535	TRUE POSITIVE	GENUS
1686	Rotavirus	sample_5 Rotavirus	sample_5	628.577	535	TRUE POSITIVE	GENUS
1687	Pecentumvirus	sample_5 Pecentumvirus	sample_5	793.328	792	TRUE POSITIVE	GENUS
1688	Rotavirus	sample_5 Rotavirus	sample_5	628.577	535	TRUE POSITIVE	GENUS
1689	Rotavirus	sample_5 Rotavirus	sample_5	628.577	535	TRUE POSITIVE	GENUS
1690	Rotavirus	sample_5 Rotavirus	sample_5	628.577	535	TRUE POSITIVE	GENUS
1691	Keshuvirus	sample_5 Keshuvirus	sample_5	749.177	748	TRUE POSITIVE	GENUS
1692	Flavivirus	sample_5 Flavivirus	sample_5	95.5997	94	TRUE POSITIVE	GENUS
1693	Orbivirus	sample_5 Orbivirus	sample_5	401.266	352	TRUE POSITIVE	GENUS
1694	Orbivirus	sample_5 Orbivirus	sample_5	401.266	352	TRUE POSITIVE	GENUS
1695	Orbivirus	sample_5 Orbivirus	sample_5	401.266	352	TRUE POSITIVE	GENUS
1696	Circovirus	sample_5 Circovirus	sample_5	194.262	186	TRUE POSITIVE	GENUS
1697	Mastadenovirus	sample_5 Mastadenovirus	sample_5	258.392	258	TRUE POSITIVE	GENUS
1698	Gen_unclassified Astroviridae	sample_5 Gen_unclassified Astroviridae	sample_5	5.72364	6	TRUE POSITIVE	GENUS
1699	Skunavirus	sample_5 Skunavirus	sample_5	307.411	306	TRUE POSITIVE	GENUS
1700	Skunavirus	sample_5 Skunavirus	sample_5	307.411	306	TRUE POSITIVE	GENUS
1701	Skunavirus	sample_5 Skunavirus	sample_5	307.411	306	TRUE POSITIVE	GENUS
1702	Rotavirus	sample_5 Rotavirus	sample_5	628.577	535	TRUE POSITIVE	GENUS
1703	Rotavirus	sample_5 Rotavirus	sample_5	628.577	535	TRUE POSITIVE	GENUS
1704	Rotavirus	sample_5 Rotavirus	sample_5	628.577	535	TRUE POSITIVE	GENUS
1705	Bixzunavirus	sample_5 Bixzunavirus	sample_5	119.189	119	TRUE POSITIVE	GENUS
1706	Rotavirus	sample_5 Rotavirus	sample_5	628.577	535	TRUE POSITIVE	GENUS
1707	Rotavirus	sample_5 Rotavirus	sample_5	628.577	535	TRUE POSITIVE	GENUS
1708	Rotavirus	sample_5 Rotavirus	sample_5	628.577	535	TRUE POSITIVE	GENUS
1709	Rotavirus	sample_5 Rotavirus	sample_5	628.577	535	TRUE POSITIVE	GENUS
1710	Rotavirus	sample_5 Rotavirus	sample_5	628.577	535	TRUE POSITIVE	GENUS
1711	Rotavirus	sample_5 Rotavirus	sample_5	628.577	535	TRUE POSITIVE	GENUS
1712	Mastadenovirus	sample_5 Mastadenovirus	sample_5	258.392	258	TRUE POSITIVE	GENUS
1713	Seunavirus	sample_5 Seunavirus	sample_5	168.791	145	TRUE POSITIVE	GENUS
1714	Circovirus	sample_5 Circovirus	sample_5	194.262	186	TRUE POSITIVE	GENUS
1715	Berlinvirus	sample_5 Berlinvirus	sample_5	353.627	353	TRUE POSITIVE	GENUS
1716	Lentivirus	sample_5 Lentivirus	sample_5	196.351	194	TRUE POSITIVE	GENUS
1717	Circovirus	sample_5 Circovirus	sample_5	194.262	186	TRUE POSITIVE	GENUS
1718	Circovirus	sample_5 Circovirus	sample_5	194.262	186	TRUE POSITIVE	GENUS
1719	Kuttervirus	sample_5 Kuttervirus	sample_5	293.661	292	TRUE POSITIVE	GENUS
1720	Pecentumvirus	sample_5 Pecentumvirus	sample_5	793.328	792	TRUE POSITIVE	GENUS
1721	Pregotovirus	sample_5 Pregotovirus	sample_5	234.246	234	TRUE POSITIVE	GENUS
1722	Rotavirus	sample_5 Rotavirus	sample_5	628.577	535	TRUE POSITIVE	GENUS
1723	Orbivirus	sample_5 Orbivirus	sample_5	401.266	352	TRUE POSITIVE	GENUS
1724	Pecentumvirus	sample_5 Pecentumvirus	sample_5	793.328	792	TRUE POSITIVE	GENUS
1725	Rotavirus	sample_5 Rotavirus	sample_5	628.577	535	TRUE POSITIVE	GENUS
1726	Rotavirus	sample_5 Rotavirus	sample_5	628.577	535	TRUE POSITIVE	GENUS
1727	Rotavirus	sample_5 Rotavirus	sample_5	628.577	535	TRUE POSITIVE	GENUS
1728	Rotavirus	sample_5 Rotavirus	sample_5	628.577	535	TRUE POSITIVE	GENUS
1729	Rotavirus	sample_5 Rotavirus	sample_5	628.577	535	TRUE POSITIVE	GENUS
1730	Rotavirus	sample_5 Rotavirus	sample_5	628.577	535	TRUE POSITIVE	GENUS
1731	Rotavirus	sample_5 Rotavirus	sample_5	628.577	535	TRUE POSITIVE	GENUS
1732	Rotavirus	sample_5 Rotavirus	sample_5	628.577	535	TRUE POSITIVE	GENUS
1733	Rotavirus	sample_5 Rotavirus	sample_5	628.577	535	TRUE POSITIVE	GENUS
1734	Rotavirus	sample_5 Rotavirus	sample_5	628.577	535	TRUE POSITIVE	GENUS
1735	Circovirus	sample_5 Circovirus	sample_5	194.262	186	TRUE POSITIVE	GENUS
1736	Skunavirus	sample_5 Skunavirus	sample_5	307.411	306	TRUE POSITIVE	GENUS
1737	Limestonevirus	sample_5 Limestonevirus	sample_5	321.544	4	TRUE POSITIVE	GENUS
1738	Gen_unclassified Aglimvirinae	sample_5 Gen_unclassified Aglimvirinae	sample_5	0	317	FALSE POSITIVE	GENUS
1739	Tequatrovirus	sample_5 Tequatrovirus	sample_5	432.777	431	TRUE POSITIVE	GENUS
1740	Gen_unclassified Myoviridae	sample_5 Gen_unclassified Myoviridae	sample_5	424.071	424	TRUE POSITIVE	GENUS
1741	Circovirus	sample_5 Circovirus	sample_5	194.262	186	TRUE POSITIVE	GENUS
1742	Circovirus	sample_5 Circovirus	sample_5	194.262	186	TRUE POSITIVE	GENUS
1743	Berlinvirus	sample_5 Berlinvirus	sample_5	353.627	353	TRUE POSITIVE	GENUS
1744	Orbivirus	sample_5 Orbivirus	sample_5	401.266	352	TRUE POSITIVE	GENUS
1745	Circovirus	sample_5 Circovirus	sample_5	194.262	186	TRUE POSITIVE	GENUS
1746	Comovirus	sample_5 Comovirus	sample_5	16.1428	16	TRUE POSITIVE	GENUS
1747	Circovirus	sample_5 Circovirus	sample_5	194.262	186	TRUE POSITIVE	GENUS
1748	Orbivirus	sample_5 Orbivirus	sample_5	401.266	352	TRUE POSITIVE	GENUS
1749	Rotavirus	sample_5 Rotavirus	sample_5	628.577	535	TRUE POSITIVE	GENUS
1750	Skunavirus	sample_5 Skunavirus	sample_5	307.411	306	TRUE POSITIVE	GENUS
1751	Skunavirus	sample_5 Skunavirus	sample_5	307.411	306	TRUE POSITIVE	GENUS
1752	Circovirus	sample_5 Circovirus	sample_5	194.262	186	TRUE POSITIVE	GENUS
1753	Rotavirus	sample_5 Rotavirus	sample_5	628.577	535	TRUE POSITIVE	GENUS
1754	Rotavirus	sample_5 Rotavirus	sample_5	628.577	535	TRUE POSITIVE	GENUS
1755	Rotavirus	sample_5 Rotavirus	sample_5	628.577	535	TRUE POSITIVE	GENUS
1756	Rotavirus	sample_5 Rotavirus	sample_5	628.577	535	TRUE POSITIVE	GENUS
1757	Acadianvirus	sample_5 Acadianvirus	sample_5	340.752	340	TRUE POSITIVE	GENUS
1758	Webervirus	sample_5 Webervirus	sample_5	303.023	302	TRUE POSITIVE	GENUS
1759	Circovirus	sample_5 Circovirus	sample_5	194.262	186	TRUE POSITIVE	GENUS
1760	Alphasphaerolipovirus	sample_5 Alphasphaerolipovirus	sample_5	148.077	148	TRUE POSITIVE	GENUS
1761	Gemycircularvirus	sample_5 Gemycircularvirus	sample_5	25.9382	24	TRUE POSITIVE	GENUS
1762	Rotavirus	sample_5 Rotavirus	sample_5	628.577	535	TRUE POSITIVE	GENUS
1763	Rotavirus	sample_5 Rotavirus	sample_5	628.577	535	TRUE POSITIVE	GENUS
1764	Rotavirus	sample_5 Rotavirus	sample_5	628.577	535	TRUE POSITIVE	GENUS
1765	Rotavirus	sample_5 Rotavirus	sample_5	628.577	535	TRUE POSITIVE	GENUS
1766	Mastadenovirus	sample_5 Mastadenovirus	sample_5	258.392	258	TRUE POSITIVE	GENUS
1767	Rotavirus	sample_5 Rotavirus	sample_5	628.577	535	TRUE POSITIVE	GENUS
1768	Rotavirus	sample_5 Rotavirus	sample_5	628.577	535	TRUE POSITIVE	GENUS
1769	Rotavirus	sample_5 Rotavirus	sample_5	628.577	535	TRUE POSITIVE	GENUS
1770	Rotavirus	sample_5 Rotavirus	sample_5	628.577	535	TRUE POSITIVE	GENUS
1771	Circovirus	sample_5 Circovirus	sample_5	194.262	186	TRUE POSITIVE	GENUS
1772	Rotavirus	sample_5 Rotavirus	sample_5	628.577	535	TRUE POSITIVE	GENUS
1773	Tequatrovirus	sample_5 Tequatrovirus	sample_5	432.777	431	TRUE POSITIVE	GENUS
1774	Tequatrovirus	sample_5 Tequatrovirus	sample_5	432.777	431	TRUE POSITIVE	GENUS
1775	Tequatrovirus	sample_5 Tequatrovirus	sample_5	432.777	431	TRUE POSITIVE	GENUS
1776	Gambievirus	sample_5 Gambievirus	sample_5	360.406	356	TRUE POSITIVE	GENUS
1777	Drulisvirus	sample_5 Drulisvirus	sample_5	368.195	368	TRUE POSITIVE	GENUS
1778	Phlebovirus	sample_5 Phlebovirus	sample_5	48.6882	44	TRUE POSITIVE	GENUS
1779	Rotavirus	sample_5 Rotavirus	sample_5	628.577	535	TRUE POSITIVE	GENUS
1780	Tequatrovirus	sample_5 Tequatrovirus	sample_5	432.777	431	TRUE POSITIVE	GENUS
1781	Bixzunavirus	sample_5 Bixzunavirus	sample_5	119.189	119	TRUE POSITIVE	GENUS
1782	Gen_unclassified RNA viruses ShiM-2016	sample_5 Gen_unclassified RNA viruses ShiM-2016	sample_5	95.845	94	TRUE POSITIVE	GENUS
1783	Gen_unclassified RNA viruses ShiM-2016	sample_5 Gen_unclassified RNA viruses ShiM-2016	sample_5	95.845	94	TRUE POSITIVE	GENUS
1784	Gen_unclassified RNA viruses ShiM-2016	sample_5 Gen_unclassified RNA viruses ShiM-2016	sample_5	95.845	94	TRUE POSITIVE	GENUS
1785	Circovirus	sample_5 Circovirus	sample_5	194.262	186	TRUE POSITIVE	GENUS
1786	Acadianvirus	sample_5 Acadianvirus	sample_5	340.752	340	TRUE POSITIVE	GENUS
1787	Gen_environmental samples	sample_5 Gen_environmental samples	sample_5	1640.72	1638	TRUE POSITIVE	GENUS
1788	Webervirus	sample_5 Webervirus	sample_5	303.023	302	TRUE POSITIVE	GENUS
1789	Gen_of_Cassava satellite virus	sample_5 Gen_of_Cassava satellite virus	sample_5	13.0076	12	TRUE POSITIVE	GENUS
1790	Kuttervirus	sample_5 Kuttervirus	sample_5	293.661	292	TRUE POSITIVE	GENUS
1791	Rotavirus	sample_5 Rotavirus	sample_5	628.577	535	TRUE POSITIVE	GENUS
1792	Rotavirus	sample_5 Rotavirus	sample_5	628.577	535	TRUE POSITIVE	GENUS
1793	Rotavirus	sample_5 Rotavirus	sample_5	628.577	535	TRUE POSITIVE	GENUS
1794	Rotavirus	sample_5 Rotavirus	sample_5	628.577	535	TRUE POSITIVE	GENUS
1795	Rotavirus	sample_5 Rotavirus	sample_5	628.577	535	TRUE POSITIVE	GENUS
1796	Rotavirus	sample_5 Rotavirus	sample_5	628.577	535	TRUE POSITIVE	GENUS
1797	Gen_unclassified Ermolyevavirinae	sample_5 Gen_unclassified Ermolyevavirinae	sample_5	662.573	662	TRUE POSITIVE	GENUS
1798	Gen_environmental samples	sample_5 Gen_environmental samples	sample_5	1640.72	1638	TRUE POSITIVE	GENUS
1799	Seuratvirus	sample_5 Seuratvirus	sample_5	562.022	562	TRUE POSITIVE	GENUS
1800	Seuratvirus	sample_5 Seuratvirus	sample_5	562.022	562	TRUE POSITIVE	GENUS
1801	Gen_environmental samples	sample_5 Gen_environmental samples	sample_5	1640.72	1638	TRUE POSITIVE	GENUS
1802	Gen_environmental samples	sample_5 Gen_environmental samples	sample_5	1640.72	1638	TRUE POSITIVE	GENUS
1803	Gen_environmental samples	sample_5 Gen_environmental samples	sample_5	1640.72	1638	TRUE POSITIVE	GENUS
1804	Lyssavirus	sample_5 Lyssavirus	sample_5	49.0406	48	TRUE POSITIVE	GENUS
1805	Lyssavirus	sample_5 Lyssavirus	sample_5	49.0406	48	TRUE POSITIVE	GENUS
1806	Rotavirus	sample_5 Rotavirus	sample_5	628.577	535	TRUE POSITIVE	GENUS
1807	Circovirus	sample_5 Circovirus	sample_5	194.262	186	TRUE POSITIVE	GENUS
1808	Skunavirus	sample_5 Skunavirus	sample_5	307.411	306	TRUE POSITIVE	GENUS
1809	Skunavirus	sample_5 Skunavirus	sample_5	307.411	306	TRUE POSITIVE	GENUS
1810	Skunavirus	sample_5 Skunavirus	sample_5	307.411	306	TRUE POSITIVE	GENUS
1811	Skunavirus	sample_5 Skunavirus	sample_5	307.411	306	TRUE POSITIVE	GENUS
1812	Skunavirus	sample_5 Skunavirus	sample_5	307.411	306	TRUE POSITIVE	GENUS
1813	Rotavirus	sample_5 Rotavirus	sample_5	628.577	535	TRUE POSITIVE	GENUS
1814	Skunavirus	sample_5 Skunavirus	sample_5	307.411	306	TRUE POSITIVE	GENUS
1815	Circovirus	sample_5 Circovirus	sample_5	194.262	186	TRUE POSITIVE	GENUS
1816	Kuttervirus	sample_5 Kuttervirus	sample_5	293.661	292	TRUE POSITIVE	GENUS
1817	Maxrubnervirus	sample_5 Maxrubnervirus	sample_5	44.5827	44	TRUE POSITIVE	GENUS
1818	Mastadenovirus	sample_5 Mastadenovirus	sample_5	258.392	258	TRUE POSITIVE	GENUS
1819	Tequatrovirus	sample_5 Tequatrovirus	sample_5	432.777	431	TRUE POSITIVE	GENUS
1820	Bixzunavirus	sample_5 Bixzunavirus	sample_5	119.189	119	TRUE POSITIVE	GENUS
1821	Circovirus	sample_5 Circovirus	sample_5	194.262	186	TRUE POSITIVE	GENUS
1822	Gen_of_Microviridae sp.	sample_5 Gen_of_Microviridae sp.	sample_5	57.8463	58	TRUE POSITIVE	GENUS
1823	Gen_of_Microviridae sp.	sample_5 Gen_of_Microviridae sp.	sample_5	57.8463	58	TRUE POSITIVE	GENUS
1824	Berlinvirus	sample_5 Berlinvirus	sample_5	353.627	353	TRUE POSITIVE	GENUS
1825	Tequatrovirus	sample_5 Tequatrovirus	sample_5	432.777	431	TRUE POSITIVE	GENUS
1826	Circovirus	sample_5 Circovirus	sample_5	194.262	186	TRUE POSITIVE	GENUS
1827	Gen_unclassified Siphoviridae	sample_5 Gen_unclassified Siphoviridae	sample_5	2678.35	2676	TRUE POSITIVE	GENUS
1828	Kuttervirus	sample_5 Kuttervirus	sample_5	293.661	292	TRUE POSITIVE	GENUS
1829	Circovirus	sample_5 Circovirus	sample_5	194.262	186	TRUE POSITIVE	GENUS
1830	Gen_of_Microviridae sp.	sample_5 Gen_of_Microviridae sp.	sample_5	57.8463	58	TRUE POSITIVE	GENUS
1831	Gen_of_Microviridae sp.	sample_5 Gen_of_Microviridae sp.	sample_5	57.8463	58	TRUE POSITIVE	GENUS
1832	Gen_unclassified Cressdnaviricota	sample_5 Gen_unclassified Cressdnaviricota	sample_5	12.9942	12	TRUE POSITIVE	GENUS
1833	Gen_of_Circular genetic element sp.	sample_5 Gen_of_Circular genetic element sp.	sample_5	31.6971	32	TRUE POSITIVE	GENUS
1834	Webervirus	sample_5 Webervirus	sample_5	303.023	302	TRUE POSITIVE	GENUS
1835	Acadianvirus	sample_5 Acadianvirus	sample_5	340.752	340	TRUE POSITIVE	GENUS
1836	Friunavirus	sample_5 Friunavirus	sample_5	30.2707	30	TRUE POSITIVE	GENUS
1837	Kuttervirus	sample_5 Kuttervirus	sample_5	293.661	292	TRUE POSITIVE	GENUS
1838	Limestonevirus	sample_5 Limestonevirus	sample_5	321.544	4	TRUE POSITIVE	GENUS
1839	Kuttervirus	sample_5 Kuttervirus	sample_5	293.661	292	TRUE POSITIVE	GENUS
1840	Gen_of_Satyrvirus sp.	sample_5 Gen_of_Satyrvirus sp.	sample_5	2.41119	2	TRUE POSITIVE	GENUS
1841	Skunavirus	sample_5 Skunavirus	sample_5	307.411	306	TRUE POSITIVE	GENUS
1842	Triavirus	sample_5 Triavirus	sample_5	56.1495	54	TRUE POSITIVE	GENUS
1843	Bixzunavirus	sample_5 Bixzunavirus	sample_5	119.189	119	TRUE POSITIVE	GENUS
1844	Bixzunavirus	sample_5 Bixzunavirus	sample_5	119.189	119	TRUE POSITIVE	GENUS
1845	Bixzunavirus	sample_5 Bixzunavirus	sample_5	119.189	119	TRUE POSITIVE	GENUS
1846	Rimavirus	sample_5 Rimavirus	sample_5	206.099	206	TRUE POSITIVE	GENUS
1847	Kayfunavirus	sample_5 Kayfunavirus	sample_5	214.416	214	TRUE POSITIVE	GENUS
1848	Seuratvirus	sample_5 Seuratvirus	sample_5	562.022	562	TRUE POSITIVE	GENUS
1849	Bixzunavirus	sample_5 Bixzunavirus	sample_5	119.189	119	TRUE POSITIVE	GENUS
1850	Gen_of_Prokaryotic dsDNA virus sp.	sample_5 Gen_of_Prokaryotic dsDNA virus sp.	sample_5	1078.05	1078	TRUE POSITIVE	GENUS
1851	Gen_of_Prokaryotic dsDNA virus sp.	sample_5 Gen_of_Prokaryotic dsDNA virus sp.	sample_5	1078.05	1078	TRUE POSITIVE	GENUS
1852	Veterinaerplatzvirus	sample_5 Veterinaerplatzvirus	sample_5	403.746	402	TRUE POSITIVE	GENUS
1853	Webervirus	sample_5 Webervirus	sample_5	303.023	302	TRUE POSITIVE	GENUS
1854	Webervirus	sample_5 Webervirus	sample_5	303.023	302	TRUE POSITIVE	GENUS
1855	Tequatrovirus	sample_5 Tequatrovirus	sample_5	432.777	431	TRUE POSITIVE	GENUS
1856	Kayfunavirus	sample_5 Kayfunavirus	sample_5	214.416	214	TRUE POSITIVE	GENUS
1857	Capripoxvirus	sample_5 Capripoxvirus	sample_5	879.504	880	TRUE POSITIVE	GENUS
1858	Pecentumvirus	sample_5 Pecentumvirus	sample_5	793.328	792	TRUE POSITIVE	GENUS
1859	Pecentumvirus	sample_5 Pecentumvirus	sample_5	793.328	792	TRUE POSITIVE	GENUS
1860	Drulisvirus	sample_5 Drulisvirus	sample_5	368.195	368	TRUE POSITIVE	GENUS
1861	Rimavirus	sample_5 Rimavirus	sample_5	206.099	206	TRUE POSITIVE	GENUS
1862	Gen_unclassified Siphoviridae	sample_5 Gen_unclassified Siphoviridae	sample_5	2678.35	2676	TRUE POSITIVE	GENUS
1863	Mastadenovirus	sample_5 Mastadenovirus	sample_5	258.392	258	TRUE POSITIVE	GENUS
1864	Skunavirus	sample_5 Skunavirus	sample_5	307.411	306	TRUE POSITIVE	GENUS
1865	Rimavirus	sample_5 Rimavirus	sample_5	206.099	206	TRUE POSITIVE	GENUS
1866	Gen_unclassified Siphoviridae	sample_5 Gen_unclassified Siphoviridae	sample_5	2678.35	2676	TRUE POSITIVE	GENUS
1867	Gen_unclassified bacterial viruses	sample_5 Gen_unclassified bacterial viruses	sample_5	142.826	144	TRUE POSITIVE	GENUS
1868	Gen_unclassified Podoviridae	sample_5 Gen_unclassified Podoviridae	sample_5	228.049	228	TRUE POSITIVE	GENUS
1869	Gen_unclassified Podoviridae	sample_5 Gen_unclassified Podoviridae	sample_5	228.049	228	TRUE POSITIVE	GENUS
1870	Kayfunavirus	sample_5 Kayfunavirus	sample_5	214.416	214	TRUE POSITIVE	GENUS
1871	Friunavirus	sample_5 Friunavirus	sample_5	30.2707	30	TRUE POSITIVE	GENUS
1872	Cbunavirus	sample_5 Cbunavirus	sample_5	59.1481	60	TRUE POSITIVE	GENUS
1873	Hanrivervirus	sample_5 Hanrivervirus	sample_5	192.308	192	TRUE POSITIVE	GENUS
1874	Hanrivervirus	sample_5 Hanrivervirus	sample_5	192.308	192	TRUE POSITIVE	GENUS
1875	Hanrivervirus	sample_5 Hanrivervirus	sample_5	192.308	192	TRUE POSITIVE	GENUS
1876	Hanrivervirus	sample_5 Hanrivervirus	sample_5	192.308	192	TRUE POSITIVE	GENUS
1877	Gen_unclassified Myoviridae	sample_5 Gen_unclassified Myoviridae	sample_5	424.071	424	TRUE POSITIVE	GENUS
1878	Kuttervirus	sample_5 Kuttervirus	sample_5	293.661	292	TRUE POSITIVE	GENUS
1879	Kuttervirus	sample_5 Kuttervirus	sample_5	293.661	292	TRUE POSITIVE	GENUS
1880	Kuttervirus	sample_5 Kuttervirus	sample_5	293.661	292	TRUE POSITIVE	GENUS
1881	Tequatrovirus	sample_5 Tequatrovirus	sample_5	432.777	431	TRUE POSITIVE	GENUS
1882	Pecentumvirus	sample_5 Pecentumvirus	sample_5	793.328	792	TRUE POSITIVE	GENUS
1883	Kuttervirus	sample_5 Kuttervirus	sample_5	293.661	292	TRUE POSITIVE	GENUS
1884	Kuttervirus	sample_5 Kuttervirus	sample_5	293.661	292	TRUE POSITIVE	GENUS
1885	Drulisvirus	sample_5 Drulisvirus	sample_5	368.195	368	TRUE POSITIVE	GENUS
1886	Betacoronavirus	sample_5 Betacoronavirus	sample_5	72.9463	72	TRUE POSITIVE	GENUS
1887	Pecentumvirus	sample_5 Pecentumvirus	sample_5	793.328	792	TRUE POSITIVE	GENUS
1888	Kayfunavirus	sample_5 Kayfunavirus	sample_5	214.416	214	TRUE POSITIVE	GENUS
1889	Mastadenovirus	sample_5 Mastadenovirus	sample_5	258.392	258	TRUE POSITIVE	GENUS
1890	Berlinvirus	sample_5 Berlinvirus	sample_5	353.627	353	TRUE POSITIVE	GENUS
1891	Drulisvirus	sample_5 Drulisvirus	sample_5	368.195	368	TRUE POSITIVE	GENUS
1892	Berlinvirus	sample_5 Berlinvirus	sample_5	353.627	353	TRUE POSITIVE	GENUS
1893	Pecentumvirus	sample_5 Pecentumvirus	sample_5	793.328	792	TRUE POSITIVE	GENUS
1894	Kayfunavirus	sample_5 Kayfunavirus	sample_5	214.416	214	TRUE POSITIVE	GENUS
1895	Tequatrovirus	sample_5 Tequatrovirus	sample_5	432.777	431	TRUE POSITIVE	GENUS
1896	Gen_of_Cellulophaga phage Omtje_5	sample_5 Gen_of_Cellulophaga phage Omtje_5	sample_5	0	2	FALSE POSITIVE	GENUS
1897	Acadianvirus	sample_5 Acadianvirus	sample_5	340.752	340	TRUE POSITIVE	GENUS
1898	Capripoxvirus	sample_5 Capripoxvirus	sample_5	879.504	880	TRUE POSITIVE	GENUS
1899	Skunavirus	sample_5 Skunavirus	sample_5	307.411	306	TRUE POSITIVE	GENUS
1900	Skunavirus	sample_5 Skunavirus	sample_5	307.411	306	TRUE POSITIVE	GENUS
1901	Skunavirus	sample_5 Skunavirus	sample_5	307.411	306	TRUE POSITIVE	GENUS
1902	Capripoxvirus	sample_5 Capripoxvirus	sample_5	879.504	880	TRUE POSITIVE	GENUS
1903	Tequatrovirus	sample_5 Tequatrovirus	sample_5	432.777	431	TRUE POSITIVE	GENUS
1904	Tequatrovirus	sample_5 Tequatrovirus	sample_5	432.777	431	TRUE POSITIVE	GENUS
1905	Kuttervirus	sample_5 Kuttervirus	sample_5	293.661	292	TRUE POSITIVE	GENUS
1906	Gen_unclassified Siphoviridae	sample_5 Gen_unclassified Siphoviridae	sample_5	2678.35	2676	TRUE POSITIVE	GENUS
1907	Webervirus	sample_5 Webervirus	sample_5	303.023	302	TRUE POSITIVE	GENUS
1908	Gen_unclassified Corticoviridae	sample_5 Gen_unclassified Corticoviridae	sample_5	203.492	202	TRUE POSITIVE	GENUS
1909	Gen_unclassified Corticoviridae	sample_5 Gen_unclassified Corticoviridae	sample_5	203.492	202	TRUE POSITIVE	GENUS
1910	Tequatrovirus	sample_5 Tequatrovirus	sample_5	432.777	431	TRUE POSITIVE	GENUS
1911	Gen_of_Mycolicibacterium phage J1	sample_5 Gen_of_Mycolicibacterium phage J1	sample_5	0	7	FALSE POSITIVE	GENUS
1912	Tequatrovirus	sample_5 Tequatrovirus	sample_5	432.777	431	TRUE POSITIVE	GENUS
1913	Tequatrovirus	sample_5 Tequatrovirus	sample_5	432.777	431	TRUE POSITIVE	GENUS
1914	Tequatrovirus	sample_5 Tequatrovirus	sample_5	432.777	431	TRUE POSITIVE	GENUS
1915	Kuttervirus	sample_5 Kuttervirus	sample_5	293.661	292	TRUE POSITIVE	GENUS
1916	Kuttervirus	sample_5 Kuttervirus	sample_5	293.661	292	TRUE POSITIVE	GENUS
1917	Webervirus	sample_5 Webervirus	sample_5	303.023	302	TRUE POSITIVE	GENUS
1918	Agtrevirus	sample_5 Agtrevirus	sample_5	0	1	FALSE POSITIVE	GENUS
1919	Capripoxvirus	sample_5 Capripoxvirus	sample_5	879.504	880	TRUE POSITIVE	GENUS
1920	Tequatrovirus	sample_5 Tequatrovirus	sample_5	432.777	431	TRUE POSITIVE	GENUS
1921	Seuratvirus	sample_5 Seuratvirus	sample_5	562.022	562	TRUE POSITIVE	GENUS
1922	Webervirus	sample_5 Webervirus	sample_5	303.023	302	TRUE POSITIVE	GENUS
1923	Kuttervirus	sample_5 Kuttervirus	sample_5	293.661	292	TRUE POSITIVE	GENUS
1924	Kuttervirus	sample_5 Kuttervirus	sample_5	293.661	292	TRUE POSITIVE	GENUS
1925	Webervirus	sample_5 Webervirus	sample_5	303.023	302	TRUE POSITIVE	GENUS
1926	Kuttervirus	sample_5 Kuttervirus	sample_5	293.661	292	TRUE POSITIVE	GENUS
1927	Webervirus	sample_5 Webervirus	sample_5	303.023	302	TRUE POSITIVE	GENUS
1928	Tequatrovirus	sample_5 Tequatrovirus	sample_5	432.777	431	TRUE POSITIVE	GENUS
1929	Tequatrovirus	sample_5 Tequatrovirus	sample_5	432.777	431	TRUE POSITIVE	GENUS
1930	Tequatrovirus	sample_5 Tequatrovirus	sample_5	432.777	431	TRUE POSITIVE	GENUS
1931	Gen_unclassified bacterial viruses	sample_5 Gen_unclassified bacterial viruses	sample_5	142.826	144	TRUE POSITIVE	GENUS
1932	Gen_unclassified bacterial viruses	sample_5 Gen_unclassified bacterial viruses	sample_5	142.826	144	TRUE POSITIVE	GENUS
1933	Polerovirus	sample_5 Polerovirus	sample_5	104.43	102	TRUE POSITIVE	GENUS
1934	Gen_of_Peanut stunt virus satellite RNA	sample_5 Gen_of_Peanut stunt virus satellite RNA	sample_5	4.77832	4	TRUE POSITIVE	GENUS
1935	Pestivirus	sample_6 Pestivirus	sample_6	34.4367	34	TRUE POSITIVE	GENUS
1936	Orthopoxvirus	sample_6 Orthopoxvirus	sample_6	1798.87	1798	TRUE POSITIVE	GENUS
1937	Begomovirus	sample_6 Begomovirus	sample_6	108.342	109	TRUE POSITIVE	GENUS
1938	Leporipoxvirus	sample_6 Leporipoxvirus	sample_6	149.594	151	TRUE POSITIVE	GENUS
1939	Circovirus	sample_6 Circovirus	sample_6	84.3226	82	TRUE POSITIVE	GENUS
1940	Circovirus	sample_6 Circovirus	sample_6	84.3226	82	TRUE POSITIVE	GENUS
1941	Begomovirus	sample_6 Begomovirus	sample_6	108.342	109	TRUE POSITIVE	GENUS
1942	Tequatrovirus	sample_6 Tequatrovirus	sample_6	707.704	707	TRUE POSITIVE	GENUS
1943	Mastadenovirus	sample_6 Mastadenovirus	sample_6	936.701	934	TRUE POSITIVE	GENUS
1944	Vipivirus	sample_6 Vipivirus	sample_6	884.53	882	TRUE POSITIVE	GENUS
1945	Circovirus	sample_6 Circovirus	sample_6	84.3226	82	TRUE POSITIVE	GENUS
1946	Asfivirus	sample_6 Asfivirus	sample_6	534.845	534	TRUE POSITIVE	GENUS
1947	Asfivirus	sample_6 Asfivirus	sample_6	534.845	534	TRUE POSITIVE	GENUS
1948	Teseptimavirus	sample_6 Teseptimavirus	sample_6	732.299	730	TRUE POSITIVE	GENUS
1949	Teseptimavirus	sample_6 Teseptimavirus	sample_6	732.299	730	TRUE POSITIVE	GENUS
1950	Enterovirus	sample_6 Enterovirus	sample_6	35.006	34	TRUE POSITIVE	GENUS
1951	Orthopoxvirus	sample_6 Orthopoxvirus	sample_6	1798.87	1798	TRUE POSITIVE	GENUS
1952	Mastadenovirus	sample_6 Mastadenovirus	sample_6	936.701	934	TRUE POSITIVE	GENUS
1953	Mastadenovirus	sample_6 Mastadenovirus	sample_6	936.701	934	TRUE POSITIVE	GENUS
1954	Mastadenovirus	sample_6 Mastadenovirus	sample_6	936.701	934	TRUE POSITIVE	GENUS
1955	Begomovirus	sample_6 Begomovirus	sample_6	108.342	109	TRUE POSITIVE	GENUS
1956	Mastadenovirus	sample_6 Mastadenovirus	sample_6	936.701	934	TRUE POSITIVE	GENUS
1957	Circovirus	sample_6 Circovirus	sample_6	84.3226	82	TRUE POSITIVE	GENUS
1958	Rotavirus	sample_6 Rotavirus	sample_6	1162.65	1002	TRUE POSITIVE	GENUS
1959	Phietavirus	sample_6 Phietavirus	sample_6	371.464	371	TRUE POSITIVE	GENUS
1960	Mastadenovirus	sample_6 Mastadenovirus	sample_6	936.701	934	TRUE POSITIVE	GENUS
1961	Orthopoxvirus	sample_6 Orthopoxvirus	sample_6	1798.87	1798	TRUE POSITIVE	GENUS
1962	Shihwivirus	sample_6 Shihwivirus	sample_6	14.8287	14	TRUE POSITIVE	GENUS
1963	Gredihovirus	sample_6 Gredihovirus	sample_6	2.33792	2	TRUE POSITIVE	GENUS
1964	Rotavirus	sample_6 Rotavirus	sample_6	1162.65	1002	TRUE POSITIVE	GENUS
1965	Gammabaculovirus	sample_6 Gammabaculovirus	sample_6	293.889	294	TRUE POSITIVE	GENUS
1966	Mastadenovirus	sample_6 Mastadenovirus	sample_6	936.701	934	TRUE POSITIVE	GENUS
1967	Orthopoxvirus	sample_6 Orthopoxvirus	sample_6	1798.87	1798	TRUE POSITIVE	GENUS
1968	Orthopoxvirus	sample_6 Orthopoxvirus	sample_6	1798.87	1798	TRUE POSITIVE	GENUS
1969	Orthopoxvirus	sample_6 Orthopoxvirus	sample_6	1798.87	1798	TRUE POSITIVE	GENUS
1970	Rotavirus	sample_6 Rotavirus	sample_6	1162.65	1002	TRUE POSITIVE	GENUS
1971	Rotavirus	sample_6 Rotavirus	sample_6	1162.65	1002	TRUE POSITIVE	GENUS
1972	Closterovirus	sample_6 Closterovirus	sample_6	393.44	392	TRUE POSITIVE	GENUS
1973	Rotavirus	sample_6 Rotavirus	sample_6	1162.65	1002	TRUE POSITIVE	GENUS
1974	Rotavirus	sample_6 Rotavirus	sample_6	1162.65	1002	TRUE POSITIVE	GENUS
1975	Begomovirus	sample_6 Begomovirus	sample_6	108.342	109	TRUE POSITIVE	GENUS
1976	Teseptimavirus	sample_6 Teseptimavirus	sample_6	732.299	730	TRUE POSITIVE	GENUS
1977	Rotavirus	sample_6 Rotavirus	sample_6	1162.65	1002	TRUE POSITIVE	GENUS
1978	Mastadenovirus	sample_6 Mastadenovirus	sample_6	936.701	934	TRUE POSITIVE	GENUS
1979	Mastadenovirus	sample_6 Mastadenovirus	sample_6	936.701	934	TRUE POSITIVE	GENUS
1980	Mastadenovirus	sample_6 Mastadenovirus	sample_6	936.701	934	TRUE POSITIVE	GENUS
1981	Circovirus	sample_6 Circovirus	sample_6	84.3226	82	TRUE POSITIVE	GENUS
1982	Mastadenovirus	sample_6 Mastadenovirus	sample_6	936.701	934	TRUE POSITIVE	GENUS
1983	Rotavirus	sample_6 Rotavirus	sample_6	1162.65	1002	TRUE POSITIVE	GENUS
1984	Rotavirus	sample_6 Rotavirus	sample_6	1162.65	1002	TRUE POSITIVE	GENUS
1985	Begomovirus	sample_6 Begomovirus	sample_6	108.342	109	TRUE POSITIVE	GENUS
1986	Orthoreovirus	sample_6 Orthoreovirus	sample_6	305.257	280	TRUE POSITIVE	GENUS
1987	Mastadenovirus	sample_6 Mastadenovirus	sample_6	936.701	934	TRUE POSITIVE	GENUS
1988	Circovirus	sample_6 Circovirus	sample_6	84.3226	82	TRUE POSITIVE	GENUS
1989	Dubowvirus	sample_6 Dubowvirus	sample_6	0	1	FALSE POSITIVE	GENUS
1990	Kayeltresvirus	sample_6 Kayeltresvirus	sample_6	370.587	370	TRUE POSITIVE	GENUS
1991	Rotavirus	sample_6 Rotavirus	sample_6	1162.65	1002	TRUE POSITIVE	GENUS
1992	Mastadenovirus	sample_6 Mastadenovirus	sample_6	936.701	934	TRUE POSITIVE	GENUS
1993	Orthopoxvirus	sample_6 Orthopoxvirus	sample_6	1798.87	1798	TRUE POSITIVE	GENUS
1994	Orthopoxvirus	sample_6 Orthopoxvirus	sample_6	1798.87	1798	TRUE POSITIVE	GENUS
1995	Orthopoxvirus	sample_6 Orthopoxvirus	sample_6	1798.87	1798	TRUE POSITIVE	GENUS
1996	Neritesvirus	sample_6 Neritesvirus	sample_6	0	2	FALSE POSITIVE	GENUS
1997	Rotavirus	sample_6 Rotavirus	sample_6	1162.65	1002	TRUE POSITIVE	GENUS
1998	Roufvirus	sample_6 Roufvirus	sample_6	434.896	429	TRUE POSITIVE	GENUS
1999	Mastadenovirus	sample_6 Mastadenovirus	sample_6	936.701	934	TRUE POSITIVE	GENUS
[truncated: 1,553 more rows]
